# Supplementary material for: Systemic Responses of Multidrug-Resistant Pseudomonas aeruginosa and Acinetobacter baumannii Following Exposure to the Antimicrobial Peptide Cathelicidin-BF Imply Multiple Intracellular Targets
Source: Front Cell Infect Microbiol. 2017 Nov 7;7:466. doi: 10.3389/fcimb.2017.00466 (PMC5681922; doi:10.3389/fcimb.2017.00466)
Supplement: Table S1 — Peptide identification. [file Table1.XLS]

## Sheet: A.baumannii
Sequence	PSMs	Protein Groups	Protein Group Accessions	Modifications	q-Value	PEP	IonScore	Exp Value	Charge	MH+ [Da]	ΔM [ppm]	RT [min]	Missed Cleavages	Ab-Cathelicidin/Ab-Control
lVSSGSAVTTGDQSLEEAVNAEAR	23	1	A0A062BGK5	N-Term(iTRAQ4plex)	0	3.121e-16	192.59	1.6034e-17	2	2535.27	1.86448	31.0626	0	1.08356
tNDIAGDGTTTATVLAQAILNEGIk	2	1	A0A062EW63	N-Term(iTRAQ4plex); K25(iTRAQ4plex)	0	3.121e-16	152.96	2.44895e-13	2	2775.5	2.43162	45.0229	0	1.00466
aALGTLIGAAAGYGISk	28	5	A0A062IT09;A0A013KFJ3;A0A0A7XMW4;R8Y177;D0S0M9	N-Term(iTRAQ4plex); K17(iTRAQ4plex)	0	3.121e-16	150.31	3.35245e-13	2	1822.07	1.71293	38.15	0
aISFVGSTAVGTHVYNLAGQHGk	3	2	A0A062SVN3;A0A009IK36	N-Term(iTRAQ4plex); K23(iTRAQ4plex)	0	3.121e-16	149.66	5.67591e-13	2	2602.4	1.56775	28.1845	0
fFIGENTATALDmEGk	2	1	B0VSC6	N-Term(iTRAQ4plex); M13(Oxidation); K16(iTRAQ4plex)	0	3.851e-15	143.34	1.20264e-12	2	2048.03	3.45586	31.1471	0	1.05991
sAGDQAASDIATATDNASAk	4	1	A0A062BCQ3	N-Term(iTRAQ4plex); K20(iTRAQ4plex)	0	3.121e-16	141.79	9.66836e-13	2	2153.06	0.147132	23.0893	0	0.904764
vAAGEAGGITQHIGAYHVETDk	3	2	B2I2M7;A0A013MLH8	N-Term(iTRAQ4plex); K22(iTRAQ4plex)	0	3.121e-16	141.05	3.32115e-12	2	2512.31	1.46049	21.9846	0
vYTLEEAVQVLNSLPAAk	11	1	A0A013T898	N-Term(iTRAQ4plex); K18(iTRAQ4plex)	0	3.121e-16	138.24	6.30468e-12	2	2233.27	2.22259	46.9398	0	1.01872
iDAQGYGSSNPIADNSTASGR	6	5	A0A062IT09;A0A013KFJ3;A0A0A7XMW4;A0A062FHU0;D0S0M9	N-Term(iTRAQ4plex)	0	3.121e-16	138.03	1.47876e-12	2	2225.06	0.355722	22.0689	0
aAAIGAVLGAAGGLYLDQk	57	1	A0A062IT09	N-Term(iTRAQ4plex); K19(iTRAQ4plex)	0	3.121e-16	137.35	7.42844e-12	2	2047.18	1.98603	45.5832	0	1.29837
aITVTSDEITQAISDPLQSIVSAVk	2	1	A0A009KLH2	N-Term(iTRAQ4plex); K25(iTRAQ4plex)	0	3.121e-16	135.45	1.29707e-11	2	2874.61	6.32066	52.1243	0	1.04659
aATMGSETTAAAVGQQGIVR	2	2	A0A009K416;A0A010KD61	N-Term(iTRAQ4plex)	0	3.121e-16	133.25	1.74522e-11	2	2063.07	1.73241	21.8179	0
gTAFDPVAAEGGSAAVETVGEVk	17	1	A0A009KM97	N-Term(iTRAQ4plex); K23(iTRAQ4plex)	0	3.121e-16	133.14	2.49972e-11	2	2450.27	1.99324	31.0813	0	1.05137
dIGDMANDYYFPSAALk	3	2	A0A0B9W5B5;A0A062T8A1	N-Term(iTRAQ4plex); K17(iTRAQ4plex)	0	1.104e-15	132.96	9.65366e-12	2	2179.07	2.80649	36.0132	0
aLIATGSPFAPVNHHGk	2	1	A0A014CRQ6	N-Term(iTRAQ4plex); K17(iTRAQ4plex)	0	3.121e-16	131.74	3.22516e-11	2	2005.13	2.56823	20.3137	0	1.0893
gDLPSGQVGLGELPYAQDLVR	2	1	A0A009QP95	N-Term(iTRAQ4plex)	0	3.121e-16	131.17	3.87532e-11	2	2328.23	1.17183	37.1347	0	1.09037
eGFISESEAQQLLQYNAIR	1	2	A0A009FJ16;A0A010JR59	N-Term(iTRAQ4plex)	0	3.121e-16	130.23	3.45082e-11	2	2340.2	1.28429	38.1609	0
aHSVTEQQFNEWVAAVk	3	1	A0A062IH20	N-Term(iTRAQ4plex); K17(iTRAQ4plex)	0	3.642e-16	129.3	4.6338e-11	2	2232.18	5.41462	33.7563	0	1.05635
aVVTDAAGNTSETAVQk	1	1	A0A062TIH4	N-Term(iTRAQ4plex); K17(iTRAQ4plex)	0	3.121e-16	129.06	5.61227e-11	2	1950.05	5.12196	16.9204	0	1.07912
kATADTAQAVENAAADVk	6	1	A0A062BCQ3	N-Term(iTRAQ4plex); K1(iTRAQ4plex); K18(iTRAQ4plex)	0	3.121e-16	129.03	5.66867e-11	2	2206.21	0.833035	23.321	1	1.12945
aLESAIANAEHNNSLDVDDLk	3	1	A0A009YP08	N-Term(iTRAQ4plex); K21(iTRAQ4plex)	0	3.121e-16	128.8	5.44045e-11	2	2527.29	1.62723	34.6408	0	0.968377
eMADFYEAVVAAAGGAk	2	1	A0A013KVD2	N-Term(iTRAQ4plex); K17(iTRAQ4plex)	0	3.121e-16	128.19	3.25407e-11	2	1988.01	2.45839	45.8148	0	0.935509
iDAAADHAADATAk	18	1	A0A062BCQ3	N-Term(iTRAQ4plex); K14(iTRAQ4plex)	0	6.006e-15	127.98	4.27826e-11	2	1628.85	0.241343	16.4721	0	0.949443
aLLcNDAQSIADYESAMGEAVk	1	1	A0A062BCD1	N-Term(iTRAQ4plex); C4(Carbamidomethyl); K22(iTRAQ4plex)	0	1.155e-13	127.44	3.96033e-11	3	2644.29	1.57157	37.8019	0	0.98145
lDVGGHTDSTGNAAANk	12	2	A0A062B3U3;N9JA72	N-Term(iTRAQ4plex); K17(iTRAQ4plex)	0	3.121e-16	127.38	4.20554e-11	2	1915.97	0.691283	14.8322	0
tLSAIAGGDYAVATEAYk	4	1	A0A062T0N9	N-Term(iTRAQ4plex); K18(iTRAQ4plex)	0	3.121e-16	127.04	8.37642e-11	2	2089.11	1.70463	32.1405	0	0.9928
nPAADQSSQADVLDMVVEQELVk	2	1	A0A0M1MYJ6	N-Term(iTRAQ4plex); K23(iTRAQ4plex)	0	3.121e-16	126.8	8.80325e-11	2	2774.4	-2.64365	40.6332	0	1.09497
gFSTATDLADYLVk	2	1	A0A0D5YN26	N-Term(iTRAQ4plex); K14(iTRAQ4plex)	0	3.121e-16	125.92	1.04314e-10	2	1788.97	3.32591	38.7396	0	1.00782
dNNLDYQPNQILVScGGk	1	1	A0A062EC71	N-Term(iTRAQ4plex); C15(Carbamidomethyl); K18(iTRAQ4plex)	0	4.319e-14	125.88	7.06636e-11	2	2323.16	-0.0637728	26.9302	0	0.844241
qDIAGSIAHATMLAk	1	1	A0A0D5YN26	N-Term(iTRAQ4plex); K15(iTRAQ4plex)	0	3.121e-16	125.5	1.24643e-10	2	1815	0.65185	28.5326	0	0.822335
aPETGATTGEHLENAAQQASADIk	3	1	A0A062BCQ3	N-Term(iTRAQ4plex); K24(iTRAQ4plex)	0	6.196e-16	125.31	8.05299e-11	2	2698.35	-1.71344	25.7816	0	2.18772
qIIINHGHIDTVAGSPEk	3	1	A0A009PHD6	N-Term(iTRAQ4plex); K18(iTRAQ4plex)	0	3.121e-16	125.24	1.61029e-10	2	2217.23	2.59336	18.4414	0	1.02364
lGEPQDIANAVSFLASDk	3	1	A0A0J0ZKP5	N-Term(iTRAQ4plex); K18(iTRAQ4plex)	0	3.121e-16	125.03	1.35089e-10	2	2163.16	1.33344	42.9151	0	1.02427
aPVFPESVADGTIATWHk	11	4	A0A062IPU7;A0A013SCR7;A0A009YQB8;A0A009ENM3	N-Term(iTRAQ4plex); K18(iTRAQ4plex)	0	8.217e-13	125.02	1.59953e-10	2	2214.19	2.39316	33.4971	0
lMSAEYDNTELAAEADEk	3	1	A0A0L6YLI3	N-Term(iTRAQ4plex); K18(iTRAQ4plex)	0	3.121e-16	124.6	3.85225e-11	2	2288.09	1.79591	28.0335	0	1.00055
dAGLSTSDISDVILVGGQSR	8	2	A0A062T494;A0A0A7XNK3	N-Term(iTRAQ4plex)	0	3.121e-16	124.38	1.34229e-10	2	2134.12	2.85207	35.4215	0
gILVETTDEIGALEVAk	33	1	A0A009PCH5	N-Term(iTRAQ4plex); K17(iTRAQ4plex)	0	1.268e-15	124.37	1.68411e-10	2	2046.15	-1.94481	42.4073	0	1.09221
eYGMPVQEGILATNADEAVAAFEQLGGk	12	1	A0A0A7XG87	N-Term(iTRAQ4plex); K28(iTRAQ4plex)	0	3.121e-16	124.3	1.6067e-10	3	3196.61	1.96064	50.8547	0	1.0681
dLGQLVAAEIQAAGGVAk	3	1	A0A062G7T9	N-Term(iTRAQ4plex); K18(iTRAQ4plex)	0	1.246e-14	123.79	1.4528e-10	2	1999.15	5.2715	44.387	0	1.00212
iGGDITVLVAGSGAQAVADAAAk	21	2	A0A009KM97;N9EH65	N-Term(iTRAQ4plex); K23(iTRAQ4plex)	0	4.058e-16	123.44	2.31046e-10	3	2343.32	1.73347	40.384	0
aAEDADLDLVEIVANAEPPVck	7	1	B0V5P1	N-Term(iTRAQ4plex); C21(Carbamidomethyl); K22(iTRAQ4plex)	0	3.121e-16	123.41	2.05445e-10	2	2627.34	-1.79502	42.9774	0	1.2114
vYIEDTDAGGIVYHANHIR	3	1	A0A009FCM7	N-Term(iTRAQ4plex)	0	3.121e-16	122.81	1.74307e-10	2	2287.17	3.37851	25.865	0	0.98672
qNFPQVQVIGGNIATGDAALALLDAGADAVk	3	1	A0A062IP09	N-Term(iTRAQ4plex); K31(iTRAQ4plex)	0	1.29e-15	122.64	3.46195e-10	3	3325.81	2.18611	47.6108	0	0.953206
aEQPLTTAASASAPAk	1	1	A0A062B6G2	N-Term(iTRAQ4plex); K16(iTRAQ4plex)	0	3.737e-16	122.08	2.18632e-10	2	1801.99	2.26237	17.4387	0	0.956155
gTVSEIVVVSIGPk	13	1	A0A009PCH5	N-Term(iTRAQ4plex); K14(iTRAQ4plex)	0	4.807e-13	121.47	1.53976e-10	2	1673.02	4.03058	32.6849	0	0.984613
vLVVGNPANTNAYIAMk	2	1	A0A0E1FJD8	N-Term(iTRAQ4plex); K17(iTRAQ4plex)	0	1.004e-14	121.34	4.16763e-10	2	2063.16	3.7024	30.4692	0	0.8144
vMVASGGEGGLGNTHFk	2	1	L9M9U7	N-Term(iTRAQ4plex); K17(iTRAQ4plex)	0	3.539e-16	121.16	2.75768e-10	2	1949.01	-2.98522	21.8096	0	0.920256
aQIEAVVLEDQVVDHILASAk	7	1	A0A010ED46	N-Term(iTRAQ4plex); K21(iTRAQ4plex)	0	2.517e-15	121.13	3.8842e-10	3	2536.41	-3.56013	48.6901	0	0.911301
sLTLVDSGAAScFGPQLGSIAk	2	2	A0A0K8ZF82;A0A0E1JMX0	N-Term(iTRAQ4plex); C12(Carbamidomethyl); K22(iTRAQ4plex)	0	3.121e-16	120.92	4.62479e-10	2	2467.32	4.06228	34.3428	0
sIGVGQYQHDVNQTGLAk	2	3	A0A009LCI1;A0A009JED8;R8YZI9	N-Term(iTRAQ4plex); K18(iTRAQ4plex)	0	3.121e-16	120.87	3.91144e-10	2	2203.17	0.969512	21.8524	0
fTDVGSAVFTHQIETk	4	2	A0A062BHF1;A0A0A8XG07	N-Term(iTRAQ4plex); K16(iTRAQ4plex)	0	3.121e-16	120.6	4.66836e-10	2	2068.1	1.71039	29.3847	0
iNPAFQNTTIPVFVTDDYGTR	2	1	A0A0C4Y4L4	N-Term(iTRAQ4plex)	0	3.121e-16	120.56	3.76925e-10	2	2513.28	0.773212	37.2647	0	0.830465
aTEPANTEDDAVAAAIAAATPALk	1	1	A0A009FZT4	N-Term(iTRAQ4plex); K24(iTRAQ4plex)	0	3.121e-16	119.85	5.93654e-10	2	2570.36	2.64587	39.0728	0	0.81202
vALLSHSSFGSDQTDSSAQk	4	2	A0A009KWT9;A0A009HMH4	N-Term(iTRAQ4plex); K20(iTRAQ4plex)	0	3.121e-16	119.74	3.82529e-10	2	2353.19	1.49086	22.7122	0
aAEGLEGIDVQAIIDETVk	3	1	A0A009LIL3	N-Term(iTRAQ4plex); K19(iTRAQ4plex)	0	3.121e-16	119.67	6.5573e-10	2	2259.24	5.25438	45.2664	0	1.08224
aGVPLATPVFDGAEESQIk	3	1	A3M1G3	N-Term(iTRAQ4plex); K19(iTRAQ4plex)	0	1.018e-14	119.45	6.16424e-10	2	2217.21	3.24461	31.3821	0	0.875199
mSYAEVEAGIAAYAAk	20	1	A0A062IPU7	N-Term(iTRAQ4plex); K16(iTRAQ4plex)	0	3.121e-16	118.58	5.50958e-10	2	1933.01	5.54953	38.3123	0	0.981059
fGGSVIAPSEDTTTALGVVk	10	1	A0A0L6YQD0	N-Term(iTRAQ4plex); K20(iTRAQ4plex)	0	7.045e-16	118.53	7.2771e-10	2	2237.23	1.97631	30.239	0	1.06901
sAILVTGYTDNTGNDSINIPLSQAR	7	4	A0A062IT09;A0A013KFJ3;A0A0A7XMW4;A0A062FHU0	N-Term(iTRAQ4plex)	0	3.121e-16	118.49	6.06243e-10	2	2764.42	-1.08759	33.6775	0
aIAPVLEDLSSEYAGk	6	1	A0A062LXE0	N-Term(iTRAQ4plex); K16(iTRAQ4plex)	0	3.127e-13	118.27	6.80936e-10	2	1951.07	2.23821	38.8716	0	1.07106
mASIGEDFISIEVPENR	2	1	A0A009KTN4	N-Term(iTRAQ4plex)	0	3.121e-16	117.97	2.63639e-10	2	2051.03	1.45519	38.6276	0	1.02096
gHDVEETALNTNLEAAEEIAR	2	1	A0A062BH51	N-Term(iTRAQ4plex)	0	3.121e-16	117.9	4.0975e-10	2	2426.2	4.43321	31.9996	0	1.08353
aISGETVDLDQYk	2	1	A0A062RJT1	N-Term(iTRAQ4plex); K13(iTRAQ4plex)	0	1.133e-12	117.74	6.56243e-10	2	1726.91	2.47784	25.8774	0	1.1789
vVITGMGINScIGNSLEEVTHSLk	2	1	A0A009K0P3	N-Term(iTRAQ4plex); C11(Carbamidomethyl); K24(iTRAQ4plex)	0	3.442e-16	117.28	1.06376e-09	3	2846.51	2.6425	44.4558	0	1.04806
gIGALVVAEGEQVVGILSER	6	1	A0A009K707	N-Term(iTRAQ4plex)	0	3.121e-16	116.96	6.4409e-10	2	2140.21	0.915367	56.1119	0	0.976599
tVAVYSDADANAQHVk	3	1	A0A009HPM0	N-Term(iTRAQ4plex); K16(iTRAQ4plex)	0	3.121e-16	116.75	7.29682e-10	2	1977.03	1.65415	17.8201	0	0.896588
eALEVASINVEHHNk	2	1	A0A009HS15	N-Term(iTRAQ4plex); K15(iTRAQ4plex)	0	3.121e-16	116.75	9.59524e-10	2	1978.06	0.345304	18.6836	0	0.9768
gIEALEAHVDSLIIIPNQR	7	1	B0VNZ4	N-Term(iTRAQ4plex)	0	3.121e-16	116.74	9.74976e-10	2	2232.25	1.93706	42.2358	0	1.16344
vGAQAVLSDISNFAAk	2	1	A0A062RL14	N-Term(iTRAQ4plex); K16(iTRAQ4plex)	0	3.121e-16	116.27	1.02339e-09	2	1879.06	2.45514	40.9711	0	0.817556
aADWEALQAEVAASSLk	2	2	A0A062FLI0;A0A0B2XSA8	N-Term(iTRAQ4plex); K17(iTRAQ4plex)	0	1.176e-15	116.21	1.00926e-09	2	2048.1	4.55528	37.337	0
tLASEIQVMLcGSAFk	3	3	B7GYM8;A0A013RNG2;A0A009K1V6	N-Term(iTRAQ4plex); C11(Carbamidomethyl); K16(iTRAQ4plex)	0	5.355e-16	116.19	1.01055e-09	2	2043.09	0.761873	49.892	0
tAMGGFQGSLSSLTAPELGAAVIR	2	4	A0A062FS80;A0A062B6E1;N9JIZ8;N9HTH9	N-Term(iTRAQ4plex)	0	3.121e-16	116.09	1.2976e-09	2	2478.32	2.10763	39.6474	0
aLPTTVIESVVDk	2	1	A0A009L521	N-Term(iTRAQ4plex); K13(iTRAQ4plex)	0	3.698e-11	115.86	7.85258e-10	2	1659.98	3.04704	35.461	0	0.956269
iDYVNTHGTSTPAGDVTELk	5	1	A0A009K0P3	N-Term(iTRAQ4plex); K20(iTRAQ4plex)	0	3.121e-16	115.51	1.18789e-09	2	2406.24	2.19224	24.6541	0	0.964225
mISSQDVGTLITALGcGIGR	3	1	A0A062B4V9	N-Term(iTRAQ4plex); C16(Carbamidomethyl)	0	3.121e-16	115.22	1.15358e-09	2	2193.16	2.81722	46.3488	0	0.992239
sPAELGSTMLQVLk	5	2	A0A009J929;A0A009YKW4	N-Term(iTRAQ4plex); K14(iTRAQ4plex)	0	1.498e-15	115.12	1.29796e-09	2	1762.01	2.36663	39.2996	0
aSSVVVSGTQVVRPSGQIk	5	1	A0A009TD03	N-Term(iTRAQ4plex); K19(iTRAQ4plex)	0	3.121e-16	114.98	1.33047e-09	2	2187.27	1.13897	20.3298	0	0.907363
aAAPIATQSAPAAPTSGTDk	2	1	A0A062BDG0	N-Term(iTRAQ4plex); K20(iTRAQ4plex)	0	4.561e-16	114.91	1.65299e-09	2	2114.13	0.274042	16.766	0	0.984398
lSVGATFVGNDGEADIk	5	1	A0A062IEQ9	N-Term(iTRAQ4plex); K17(iTRAQ4plex)	0	3.121e-16	114.72	1.43111e-09	2	1981.05	2.78093	29.4131	0	0.955986
qAGQASSAENEADALk	1	1	A0A009LDR3	N-Term(iTRAQ4plex); K16(iTRAQ4plex)	0	3.44e-16	114.7	6.4482e-10	2	1877.95	0.783345	18.2932	0	0.945746
lYGGQPANFLDVGGGATk	4	1	A0A0A7XG87	N-Term(iTRAQ4plex); K18(iTRAQ4plex)	0	3.121e-16	114.62	1.48722e-09	2	2053.1	2.86045	31.4585	0	1.02994
lLDGAVADMQLIAGQkPVVTLAR	4	1	B7GW14	N-Term(iTRAQ4plex); K16(iTRAQ4plex)	0	3.121e-16	114.29	1.10656e-09	2	2667.55	2.22257	44.0097	0	0.892267
fFPAQQAGGVEMLk	2	2	A0A010FAH9;A0A011D6K9	N-Term(iTRAQ4plex); K14(iTRAQ4plex)	0	1.391e-09	114.26	1.60338e-09	2	1810.98	4.11766	31.4435	0
vVFGQDEAITALASAIk	3	1	A0A009L521	N-Term(iTRAQ4plex); K17(iTRAQ4plex)	0	3.121e-16	114.19	1.21427e-09	2	2021.16	3.11582	43.3876	0	0.83864
eALLAQLEEGQTVTGTIk	18	1	A0A013HYX4	N-Term(iTRAQ4plex); K18(iTRAQ4plex)	0	2.601e-14	114.18	2.09229e-09	2	2189.23	2.02421	39.7037	0	0.87062
aIALSVDDVESHk	3	1	A0A011JJ58	N-Term(iTRAQ4plex); K13(iTRAQ4plex)	0	6.816e-12	113.86	1.6964e-09	2	1671.91	-1.63759	23.6237	0	1.12008
dHGEGGVLVGAAVEGk	1	1	A0A011HM86	N-Term(iTRAQ4plex); K16(iTRAQ4plex)	0	3.121e-16	113.83	1.70982e-09	2	1782.96	1.09129	20.2069	0	0.784062
iLGYSYQYPDLDSFTk	1	1	A0A009G2F8	N-Term(iTRAQ4plex); K16(iTRAQ4plex)	0	2.141e-13	113.75	1.44789e-09	2	2198.14	5.90332	38.2923	0	0.804184
dSTPGcTTQAVGFScLk	2	1	K1EV64	N-Term(iTRAQ4plex); C6(Carbamidomethyl); C15(Carbamidomethyl); K17(iTRAQ4plex)	0	3.091e-14	113.36	8.71429e-10	2	2117.03	2.34919	24.383	0	0.979246
lNAEDQTGVLADVTTILSR	2	1	A0A013MPP3	N-Term(iTRAQ4plex)	0	3.121e-16	113.34	2.10312e-09	2	2160.16	-1.94212	44.5785	0	0.893435
yAPNVVDASEQHIQAAVk	2	1	A0A0E1PSV6	N-Term(iTRAQ4plex); K18(iTRAQ4plex)	0	3.121e-16	113.22	2.18753e-09	2	2228.2	1.7695	27.0911	0	0.889809
iPELLAGNIDMEcGTTTNSk	3	3	A0A062GVI2;A0A014BCT3;D0S3A2	N-Term(iTRAQ4plex); C13(Carbamidomethyl); K20(iTRAQ4plex)	0	3.121e-16	113.14	1.53691e-09	2	2452.23	1.8879	35.3531	0
aGLELTDSPVSAEQLGGMIAR	2	1	A0A013KVD2	N-Term(iTRAQ4plex)	0	9.666e-15	113.1	2.27845e-09	3	2259.18	-0.330878	35.9916	0	1.03064
iNPEANHEQVcLLGcGVTTGIGAVHNTAk	1	1	A0A009LAI5	N-Term(iTRAQ4plex); C11(Carbamidomethyl); C15(Carbamidomethyl); K29(iTRAQ4plex)	0	3.121e-16	113.03	2.70047e-09	3	3348.72	3.68021	28.9815	0	0.872483
aLDATIASITEALk	17	1	A0A009KFI9	N-Term(iTRAQ4plex); K14(iTRAQ4plex)	0	1.148e-14	112.94	1.7191e-09	2	1705	2.40225	47.2365	0	0.90077
lVSSAGTGYFYTTTk	5	1	A0A0L6KFQ5	N-Term(iTRAQ4plex); K15(iTRAQ4plex)	0	1.328e-15	112.94	2.14291e-09	2	1884	0.382324	27.5416	0	0.964336
dFANDLDTDLNFIk	2	1	A0A009KHL3	N-Term(iTRAQ4plex); K14(iTRAQ4plex)	0	4.447e-16	112.9	1.82707e-09	2	1928.99	2.20207	39.8293	0	1.00777
aIEQVGSISANSDTTVGk	16	1	A0A062EW63	N-Term(iTRAQ4plex); K18(iTRAQ4plex)	0	2.445e-15	112.4	2.80642e-09	2	2065.11	5.08488	25.6437	0	1.02532
dGDDGQIYIVQARPETVk	6	2	A0A062IKM9;R8YQ61	N-Term(iTRAQ4plex); K18(iTRAQ4plex)	0	1.155e-13	112.15	2.80265e-09	2	2292.21	2.80841	22.601	0
nPDGSVQLIMPGSITFDTNk	15	5	A0A062IT09;A0A013KFJ3;A0A0A7XMW4;R8Y177;D0S0M9	N-Term(iTRAQ4plex); K20(iTRAQ4plex)	0	5.938e-16	112.07	2.52228e-09	2	2422.25	-1.61024	35.8709	0
aTEPANTEDDAVAAAIAAATPALkN	1	1	A0A009FZT4	N-Term(iTRAQ4plex); K24(iTRAQ4plex)	0	1.981e-13	112.05	2.94122e-09	2	2684.4	1.82032	38.0599	1	1.27861
iTLITGASLGNDLDk	1	2	A0A009IQW5;K9A582	N-Term(iTRAQ4plex); K15(iTRAQ4plex)	0	1.001e-12	111.89	2.12198e-09	2	1819.05	3.14533	33.5666	0
iFEDGEIVTGVISGk	10	1	A0A013HYX4	N-Term(iTRAQ4plex); K15(iTRAQ4plex)	0	9.146e-14	111.82	2.81017e-09	2	1852.03	1.98272	36.3563	0	0.942817
qFVADTNVDALAIAVGTSHGAYk	5	1	A0A010KVH9	N-Term(iTRAQ4plex); K23(iTRAQ4plex)	0	2.062e-14	111.76	2.93728e-09	2	2636.38	-3.49838	35.9531	0	1.05692
vDPVEFFETTLEk	4	1	B7GYM9	N-Term(iTRAQ4plex); K13(iTRAQ4plex)	0	1.738e-12	111.68	2.12998e-09	2	1841.99	4.11932	45.8176	0	0.963554
gVGGFVGELALNPFNPSNPVAk	2	1	A0A009FMF4	N-Term(iTRAQ4plex); K22(iTRAQ4plex)	0	2.061e-13	111.63	4.32372e-09	2	2472.35	1.14342	42.0678	0	1.06404
mTTLSPVVTVDNVk	1	1	A0A062BCD1	N-Term(iTRAQ4plex); K14(iTRAQ4plex)	0	2.994e-10	111.27	3.16569e-09	2	1792.02	4.19975	27.8094	0	0.813228
fAAAEAAPAQDMAAGESk	2	1	A0A009F4A5	N-Term(iTRAQ4plex); K18(iTRAQ4plex)	0	3.121e-16	111.19	1.675e-09	2	2024	1.2597	22.0129	0	0.921027
lILGSFAQDVLNSTk	5	2	A0A009PVT8;K9ABD4	N-Term(iTRAQ4plex); K15(iTRAQ4plex)	0	3.121e-16	111.16	4.15719e-09	2	1894.09	1.38904	46.0515	0
iLTEGIVLSDQVLk	2	1	A0A009YJR5	N-Term(iTRAQ4plex); K14(iTRAQ4plex)	0	7.36e-13	110.96	1.50435e-09	2	1816.11	2.75795	40.0092	0	0.908515
sGMLcGEAVFEAIAAGVEk	1	2	A0A062DPQ8;R8YSP2	N-Term(iTRAQ4plex); C5(Carbamidomethyl); K19(iTRAQ4plex)	0	5.504e-16	110.95	2.58575e-09	2	2227.14	2.5723	47.4542	0
tDQNTDHAQLVAGDHNYSDSR	5	1	A0A062B9X3	N-Term(iTRAQ4plex)	0	3.121e-16	110.91	2.62751e-10	2	2488.13	1.7858	14.5164	0	1.01846
eFDSEELDLATFEk	1	1	A0A011HEX7	N-Term(iTRAQ4plex); K14(iTRAQ4plex)	0	3.121e-16	110.87	1.6578e-09	2	1960.97	1.74963	35.6605	0	0.850344
aLDATIASITEALkk	7	1	A0A009KFI9	N-Term(iTRAQ4plex); K14(iTRAQ4plex); K15(iTRAQ4plex)	0	2.367e-14	110.81	1.80534e-09	2	1977.2	1.51006	44.4831	1	1.02684
yIDQTGVAEYVALcDk	3	3	A0A062IXV3;A0A013KJB1;A0A022IEK8	N-Term(iTRAQ4plex); C14(Carbamidomethyl); K16(iTRAQ4plex)	0	9.841e-16	110.76	3.10222e-09	2	2133.09	3.7784	33.2395	0
vALGGAQSVYNVkPDLTTLGk	1	1	B2HW19	N-Term(iTRAQ4plex); K13(iTRAQ4plex); K21(iTRAQ4plex)	0	9.856e-16	110.72	2.3231e-09	2	2563.48	-1.73344	30.983	0	0.970756
qNVETLVADLkk	3	2	A0A013T898;A0A0B2XG82	N-Term(iTRAQ4plex); K11(iTRAQ4plex); K12(iTRAQ4plex)	0	1.427e-12	110.58	2.1599e-09	2	1790.08	2.49203	30.307	1
lADVATGEVVASPNDIAR	2	1	A0A009KDD1	N-Term(iTRAQ4plex)	0	6.586e-16	110.52	3.84937e-09	2	1942.04	1.64364	27.2786	0	0.843547
sTPFAAQVAAEVAGk	3	1	A0A009KAS8	N-Term(iTRAQ4plex); K15(iTRAQ4plex)	0	6.139e-13	110.51	3.82401e-09	2	1734.97	2.0467	33.3808	0	0.7717
lIDQSAQEIVETAk	5	1	A0A0J1A3V5	N-Term(iTRAQ4plex); K14(iTRAQ4plex)	0	8.943e-14	110.51	3.85469e-09	2	1833.03	5.24585	30.9641	0	0.989522
vQQLMDEANATADNPNALASITASADk	1	1	A0A014DV97	N-Term(iTRAQ4plex); K27(iTRAQ4plex)	0	2.694e-15	110.23	2.73666e-09	3	3047.52	-0.478349	36.4379	0	1.08934
aFAAVVADYQGLSVEQLTTLR	14	1	B7H1K0	N-Term(iTRAQ4plex)	0	3.121e-16	110.18	5.05412e-09	2	2396.31	5.07439	45.4289	0	0.988656
mIQTETMLDVADNSGAR	6	1	A0A010K0P1	N-Term(iTRAQ4plex)	0	1.044e-14	110.12	8.93955e-10	2	1995.95	-3.32862	30.4584	0	0.986417
fNVSAAAVAVAAPAGGAAAAAEEQSEFNVELTSFGANk	40	1	B2I1Z0	N-Term(iTRAQ4plex); K38(iTRAQ4plex)	0	3.121e-16	110.1	4.33405e-09	3	3925.98	0.639449	56.0335	0	0.893016
nVIGLGAGEPDFDTPQHIk	3	1	A0A062EC71	N-Term(iTRAQ4plex); K19(iTRAQ4plex)	0	2.079e-15	110.07	4.28684e-09	2	2296.22	1.02821	27.7423	0	0.973071
aGNIDASIHGAIEk	17	1	A0A014BNZ0	N-Term(iTRAQ4plex); K14(iTRAQ4plex)	0	7.749e-16	110.06	3.55652e-09	2	1683.93	3.95026	21.6783	0	1.05226
gIAMHVAAFNPVAVNAEAVPADLIAk	4	3	B7I3K0;K9CRJ1;A0A0A8XB44	N-Term(iTRAQ4plex); K26(iTRAQ4plex)	0	7.451e-15	110.03	4.19691e-09	2	2877.61	6.22755	38.7237	0
gVIcASAGNHAQGVALSGQR	1	1	A0A011IGW9	N-Term(iTRAQ4plex); C4(Carbamidomethyl)	0	3.121e-16	109.5	4.06227e-09	2	2097.07	-1.30737	17.9156	0	1.12663
gAHTVVDYELPADHPTYSYGR	3	2	A0A062IH58;K8ZVQ2	N-Term(iTRAQ4plex)	0	3.121e-16	109.27	1.32146e-09	2	2492.19	-1.17059	22.711	0
aLGGGFPVGAMLTTDk	2	4	L9P8F4;A0A0L6YK93;A0A010KNL0;A0A013SPH6	N-Term(iTRAQ4plex); K16(iTRAQ4plex)	0	3.121e-16	108.98	5.66033e-09	2	1823	-0.3409	34.2077	0
mIAGVNVLADAVk	2	1	A0A062EW63	N-Term(iTRAQ4plex); M1(Oxidation); K13(iTRAQ4plex)	0	1.494e-13	108.92	4.75424e-09	2	1604.93	3.1509	29.9154	0	0.846432
aATGEVVSSEDLGGGDVHTR	2	2	A0A009F7I1;A0A010LNN9	N-Term(iTRAQ4plex)	0	4.549e-16	108.91	2.28138e-09	2	2101.03	1.61506	18.8918	0
gVLGMNASMMEEYLk	1	1	B0VUG4	N-Term(iTRAQ4plex); K15(iTRAQ4plex)	0	3.121e-16	108.85	3.43319e-09	2	1960.99	3.37469	40.3708	0	0.997947
vGLEIGLPGSDVDYQk	1	1	A0A009KAN5	N-Term(iTRAQ4plex); K16(iTRAQ4plex)	0	3.238e-12	108.73	5.65478e-09	2	1978.08	4.90488	32.0931	0	0.905209
aLTNEEILNAVAEk	3	2	B2I1Z0;A0A0J0Z6J5	N-Term(iTRAQ4plex); K14(iTRAQ4plex)	0	5.926e-13	108.72	6.18276e-09	2	1803.01	0.831414	31.3639	0
vLPTTMEFVDIAGLVAGASk	2	1	A0A013SRA0	N-Term(iTRAQ4plex); K20(iTRAQ4plex)	0	1.163e-09	108.63	5.83242e-09	2	2307.29	-0.395594	51.1444	0	1.05603
lESPIELVAALDESDk	2	2	A0A062TPC9;N8YW55	N-Term(iTRAQ4plex); K16(iTRAQ4plex)	0	4.878e-16	108.6	5.93289e-09	2	2017.1	2.42103	46.2983	0
aEPNADGSYAISGEk	1	1	A0A009ICI3	N-Term(iTRAQ4plex); K15(iTRAQ4plex)	0	3.183e-15	108.59	2.41156e-09	2	1796.89	0.347033	17.5033	0	0.985829
gAAVLNMFESYLGEEk	1	1	A0A062T935	N-Term(iTRAQ4plex); K16(iTRAQ4plex)	0	1.417e-14	108.49	4.10226e-09	2	2046.05	2.99509	46.004	0	1.20751
vINEFGGNIGETYGVPVEQLVEAIk	4	1	A0A010KVH9	N-Term(iTRAQ4plex); K25(iTRAQ4plex)	0	4.514e-14	108.26	8.46862e-09	3	2963.6	1.24605	48.1916	0	1.11491
sLADALDAAGLEWELQPGEGAFYGPk	1	2	A0A009LXE3;A0A0A8XLS6	N-Term(iTRAQ4plex); K26(iTRAQ4plex)	0	1.936e-13	108.21	7.21214e-09	2	2993.54	8.35617	46.4183	0
lVSEPGVGTIAAGVAk	1	1	A0A0M1MV59	N-Term(iTRAQ4plex); K16(iTRAQ4plex)	0	1.393e-13	108.14	4.29156e-09	2	1757.05	2.9168	27.043	0	0.863193
fVEFYGDGLADLPLADR	1	2	A0A009LI49;A0A0A8XGY8	N-Term(iTRAQ4plex)	0	9.381e-15	108.02	3.89039e-09	2	2042.04	1.60891	41.4513	0
aVEELGSDLIVIGSHGR	22	1	A0A009PVT8	N-Term(iTRAQ4plex)	0	3.121e-16	107.91	7.62197e-09	2	1896.03	1.29556	36.2783	0	1.14395
fAPVAAAGPLLAAELDALGR	3	3	K9CMD6;A0A014BAR1;A0A0B2XXG7	N-Term(iTRAQ4plex)	0	3.121e-16	107.86	7.16598e-09	2	2067.17	1.25478	48.9564	0
aAESGAADEEAGNLTDADLAEAETLTVTAk	1	1	A0A062IRA2	N-Term(iTRAQ4plex); K30(iTRAQ4plex)	0	3.121e-16	107.76	4.29874e-09	3	3222.57	-0.545058	35.5959	0	0.990469
iVVELPGVQDTAEAk	2	1	A0A011ISM1	N-Term(iTRAQ4plex); K15(iTRAQ4plex)	0	2.001e-12	107.43	7.5079e-09	2	1857.06	1.22158	30.2515	0	0.897433
eQHVTYPADSIDEDTFEDGk	2	1	L9M290	N-Term(iTRAQ4plex); K20(iTRAQ4plex)	0	3.121e-16	107.27	8.67185e-10	2	2584.2	1.94967	24.6504	0	1.19456
fYTQEGNFDLVGNNAPVFFVQDGIk	2	3	A0A062BDR5;A0A009L0G9;A0A0B2XTA3	N-Term(iTRAQ4plex); K25(iTRAQ4plex)	0	8.128e-15	107.18	7.15453e-09	2	3107.57	-0.138577	42.8805	0
aTIADTDPSTINLk	2	1	A0A062TH43	N-Term(iTRAQ4plex); K14(iTRAQ4plex)	0	1.864e-11	107.11	8.36602e-09	2	1747.97	2.79792	23.6321	0	0.853991
yAASMDLPVEVIEDSETk	4	6	A0A009H6Q8;A0A009L7E6;A0A062BG85;A0A009QP20;A0A0G4QSN3;A0A062TEY9	N-Term(iTRAQ4plex); K18(iTRAQ4plex)	0	3.121e-16	107.09	6.01839e-09	2	2285.15	2.18075	39.1286	0
aENDTGSPEVQVALLTAQINDLQGHFk	5	1	A0A009LJP3	N-Term(iTRAQ4plex); K27(iTRAQ4plex)	0	3.121e-16	107.02	1.17239e-08	3	3183.67	4.72045	44.2348	0	1.16346
fDSMLTDVFDEk	2	1	A0A009FJ16	N-Term(iTRAQ4plex); K12(iTRAQ4plex)	0	6.441e-13	106.63	2.28025e-09	2	1734.85	1.32181	41.6715	0	0.894907
vAAITGAGSGIGQQLAILLAk	2	1	A0A062SQ27	N-Term(iTRAQ4plex); K21(iTRAQ4plex)	0	4.536e-14	106.57	1.76234e-09	2	2240.37	3.08456	44.7408	0	0.91962
sAIGAGIGSVVGk	2	1	A0A062HA61	N-Term(iTRAQ4plex); K13(iTRAQ4plex)	0	2.372e-13	106.54	7.07494e-09	2	1403.85	2.4487	24.0786	0	1.94329
iSFEEMLEMASLGSk	2	2	A0A009FTB9;A0A022J6Y8	N-Term(iTRAQ4plex); K15(iTRAQ4plex)	0	8.233e-15	106.49	7.73578e-09	2	1960	1.23381	47.1767	0
iLNQQVDAEAHNAMLSQLAAk	3	1	A0A009SUU5	N-Term(iTRAQ4plex); K21(iTRAQ4plex)	0	3.121e-16	106.49	1.35688e-08	2	2553.37	0.705863	31.8205	0	1.09393
iGFGNAEIGQQVDNFWLVGPLk	16	1	W0I7G0	N-Term(iTRAQ4plex); K22(iTRAQ4plex)	0	3.121e-16	106.49	1.22729e-08	2	2690.45	-1.05913	46.4125	0	0.928893
gDANYIIEGADNDFGDVSk	3	2	A0A062T5F9;A0A0E2G9P6	N-Term(iTRAQ4plex); K19(iTRAQ4plex)	0	1.028e-15	106.48	3.01261e-09	2	2288.1	3.58905	31.6884	0
gWINDINETQNTTVNFPIIADkDR	2	1	A0A011JJ58	N-Term(iTRAQ4plex); K22(iTRAQ4plex)	0	3.121e-16	106.3	1.24619e-08	3	3062.59	2.21219	37.2844	1	1.2791
dIIAILGMDELAEEDk	12	2	A0A011IH38;K9ABF8	N-Term(iTRAQ4plex); K16(iTRAQ4plex)	0	1.204e-10	106.25	9.60525e-09	2	2063.09	3.63528	45.8588	0
vPAEMVFDQGLGDLFVIR	6	1	A0A009GAB0	N-Term(iTRAQ4plex)	0	7.728e-16	106.11	9.71911e-09	2	2150.15	2.09132	51.7826	0	1.13672
aLIVTDAVDENLYLAAR	34	1	A0A013TEI4	N-Term(iTRAQ4plex)	0	3.121e-16	106.01	1.19328e-08	2	1991.1	1.35424	44.2606	0	1.16463
kLDESTSGENAQEVADAIR	2	1	A0A062IH58	N-Term(iTRAQ4plex); K1(iTRAQ4plex)	0	3.121e-16	105.93	8.58984e-09	2	2321.19	1.58775	22.7818	1	1.08484
vLTAESENLDHETR	2	2	A0A062BDD5;A0A0H4V2R1	N-Term(iTRAQ4plex)	0	5.893e-12	105.84	5.44295e-09	3	1757.88	0.770664	19.1921	0
lPTGQAVAMIVNAk	4	1	A0A009JE11	N-Term(iTRAQ4plex); K14(iTRAQ4plex)	0	5.157e-09	105.7	6.93205e-09	2	1701.01	4.68385	35.0503	0	0.948574
vEALEVENLYEVAk	4	3	A0A062IH58;A0A009JR32;K8ZVQ2	N-Term(iTRAQ4plex); K14(iTRAQ4plex)	0	5.576e-14	105.61	1.42382e-08	2	1894.05	2.36245	35.5083	0
eYGFSVIEDASHAIGGk	4	1	A0A062T7Y6	N-Term(iTRAQ4plex); K17(iTRAQ4plex)	0	2.15e-15	105.47	1.10707e-08	3	2068.06	-0.419562	36.6855	0	0.991515
iGVVVSYTGDADTGk	5	3	B7I3K0;K9CRJ1;A0A0A8XB44	N-Term(iTRAQ4plex); K15(iTRAQ4plex)	0	1.148e-11	105.3	9.80982e-09	2	1769.96	1.60484	26.6131	0
fFIGENTATALDMEGk	5	1	B0VSC6	N-Term(iTRAQ4plex); K16(iTRAQ4plex)	0	7.254e-13	105.28	9.01012e-09	2	2032.04	3.62386	36.8355	0	0.876431
aLQDEVNAFAcSLLk	1	1	A0A009HBN0	N-Term(iTRAQ4plex); C11(Carbamidomethyl); K15(iTRAQ4plex)	0	8.776e-16	105.23	1.42175e-08	2	1967.06	3.09356	46.3671	0	1.0141
dLTLEAAVTTIQDLEDSVAAVDAEEk	3	2	A0A009F0J7;A0A011JQX4	N-Term(iTRAQ4plex); K26(iTRAQ4plex)	0	2.724e-13	105.23	1.44965e-08	3	3034.56	2.43867	56.0565	0
gAHPVNQAAVLGAGIMGGGIAYQAASk	4	4	A0A062IXV3;A0A013KJB1;A0A022IEK8;A0A0A8XJC9	N-Term(iTRAQ4plex); K27(iTRAQ4plex)	0	3.121e-16	105.2	1.79627e-08	2	2797.5	-2.36434	32.2887	0
gAHPVNQAAVLGAGImGGGIAYQAASk	1	4	A0A062IXV3;A0A013KJB1;A0A022IEK8;A0A0A8XJC9	N-Term(iTRAQ4plex); M16(Oxidation); K27(iTRAQ4plex)	0	3.121e-16	105.16	1.60456e-08	3	2813.51	3.96396	27.3938	0
lSILSINEIPNPAk	2	1	A0A0E2G6U2	N-Term(iTRAQ4plex); K14(iTRAQ4plex)	0	1.608e-10	105.1	8.66519e-09	2	1797.08	2.22379	36.4053	0	0.741988
iVAIPVSVFYQQAPESLR	2	1	A0A009GBW1	N-Term(iTRAQ4plex)	0	7.61e-10	105.07	1.39016e-08	2	2161.22	3.3132	40.6347	0	0.897905
iDSSLLSDSLVAELk	2	1	A0A0D8GW25	N-Term(iTRAQ4plex); K15(iTRAQ4plex)	0	4.353e-16	104.98	1.53602e-08	2	1878.08	6.29576	41.7839	0	0.809199
qAIDDDSNQVGQMLGALLGAGQGTFASEVk	3	1	A0A009PCH5	N-Term(iTRAQ4plex); K30(iTRAQ4plex)	0	3.121e-16	104.91	1.36e-08	4	3308.66	-0.9932	51.4328	0	1.04362
iLAVLGDSVTTDHISPAGNIk	3	1	A0A009LI49	N-Term(iTRAQ4plex); K21(iTRAQ4plex)	0	2.346e-15	104.9	1.28483e-08	2	2409.36	1.90085	36.0785	0	0.971247
sTPAILALADGTIFk	3	1	A0A009KPS2	N-Term(iTRAQ4plex); K15(iTRAQ4plex)	0	1.213e-12	104.86	9.65067e-09	2	1806.07	2.6325	44.6169	0	0.912882
hANPcGVAVSLDGIk	2	1	A0A009JNP1	N-Term(iTRAQ4plex); C5(Carbamidomethyl); K15(iTRAQ4plex)	0	5.018e-15	104.78	1.37887e-08	2	1825.99	0.993283	23.0979	0	0.713432
vDVNQPISYLTQAk	2	1	A0A009EU83	N-Term(iTRAQ4plex); K14(iTRAQ4plex)	0	1.705e-12	104.71	1.41074e-08	2	1864.05	3.68893	30.995	0	0.988414
mYLGELAQQLSVTk	2	1	A0A009P7J1	N-Term(iTRAQ4plex); K14(iTRAQ4plex)	0	2.231e-12	104.71	1.58789e-08	2	1869.04	2.95454	39.187	0	0.847758
gSEAALTAIEMVNLLk	3	1	A0A010GUK5	N-Term(iTRAQ4plex); K16(iTRAQ4plex)	0	1.01e-15	104.6	1.56968e-08	2	1948.11	5.77685	46.3757	0	0.950365
lPHNVEVVNPEHLIGTLSATGSLk	6	1	B7GW27	N-Term(iTRAQ4plex); K24(iTRAQ4plex)	0	3.121e-16	104.48	1.38178e-08	2	2813.58	1.48093	38.0862	0	1.01873
iNTNEVMSAVTVFNk	1	1	A0A062T126	N-Term(iTRAQ4plex); K15(iTRAQ4plex)	0	2.445e-15	104.42	1.5125e-08	2	1955.06	2.86484	36.7937	0	0.836973
vNVHGGAcALGHPIGATGSR	2	3	A0A062B6E1;A0A0B2XLA5;N9HTH9	N-Term(iTRAQ4plex); C8(Carbamidomethyl)	0	3.121e-16	104.34	1.34882e-08	2	2075.07	2.9668	16.5008	0
hNDDYVITLEDGTk	2	2	A0A011JTL8;A0A062FJX9	N-Term(iTRAQ4plex); K14(iTRAQ4plex)	0	1.528e-13	104.13	1.05478e-08	2	1907.96	0.305538	22.8578	0
eAVEAGIEQIILVTHSSk	6	4	A0A013S8P4;A0A097I5H8;N8Z4C7;V5RD08	N-Term(iTRAQ4plex); K18(iTRAQ4plex)	0	7.798e-11	104.07	1.85529e-08	2	2212.24	0.959815	41.0947	0
cYGSTNAANVVNATFk	2	1	A0A009KDD8	N-Term(iTRAQ4plex); C1(Carbamidomethyl); K16(iTRAQ4plex)	0	3.121e-16	104.04	7.95423e-09	2	2005	-0.368663	25.7201	0	0.999944
lVLLPEIAAEYEQLk	5	1	A0A009GZS2	N-Term(iTRAQ4plex); K15(iTRAQ4plex)	0	9.557e-11	104.03	1.11731e-08	2	2017.19	3.14844	47.6972	0	1.00764
nEAGDVLGVTAIDQETGNIAVFQAk	1	2	A0A062IH58;A0A009JR32	N-Term(iTRAQ4plex); K25(iTRAQ4plex)	0	3.121e-16	104.02	1.84051e-08	3	2848.5	0.964543	37.5494	0
aEWEcIHDDLPQYDERP	3	1	A0A009M498	N-Term(iTRAQ4plex); C5(Carbamidomethyl)	0	5.309e-16	104.01	6.5338e-10	2	2317.03	0.227696	29.9406	0	1.24759
lVQASGSAFTPALIEVTk	4	1	A0A062T8A1	N-Term(iTRAQ4plex); K18(iTRAQ4plex)	0	2.271e-14	103.95	1.32313e-08	2	2120.23	5.59475	35.3546	0	0.794722
vYQGADVSVIANLPNQEk	3	1	B7H1K0	N-Term(iTRAQ4plex); K18(iTRAQ4plex)	0	5.446e-15	103.78	2.24829e-08	2	2233.22	7.47752	29.3299	0	1.03499
nMPIGSTLHNVELk	6	2	A0A062RCA7;A0A0A8XH56	N-Term(iTRAQ4plex); K14(iTRAQ4plex)	0	3.2e-16	103.58	1.92449e-08	2	1841.02	0.833408	24.8461	0
lIIGGQLcSGEQGELEIINPATGLTAAHcAk	4	2	A0A062BG85;A0A062TEY9	N-Term(iTRAQ4plex); C8(Carbamidomethyl); C29(Carbamidomethyl); K31(iTRAQ4plex)	0	3.121e-16	103.51	2.56765e-08	3	3509.85	5.87656	38.6694	0
gNPTIEADVILESGVVGR	13	1	A0A010LR46	N-Term(iTRAQ4plex)	0	3.121e-16	103.45	2.36795e-08	2	1970.07	-0.387926	39.6602	0	1.06846
vMVMGDIGELGDSSWQEHHDLGR	1	1	A0A009G909	N-Term(iTRAQ4plex)	0	9.076e-16	103.44	4.78939e-09	3	2712.27	1.12746	33.4961	0	0.970705
iTQDDAAYDALIAELk	1	1	A0A062TFK3	N-Term(iTRAQ4plex); K16(iTRAQ4plex)	0	6.568e-15	103.38	2.11461e-08	2	2038.1	2.59844	41.0725	0	0.878889
gMIGAGFSAAAQHSQSPYNVFAAVPGLk	2	3	A0A010LKJ6;A0A013JD28;N9EKP0	N-Term(iTRAQ4plex); K28(iTRAQ4plex)	0	3.121e-16	103.26	2.92962e-08	3	3064.6	1.22263	39.3532	0
qIQEINTGIYcVSNAk	2	1	A0A009FWX9	N-Term(iTRAQ4plex); C11(Carbamidomethyl); K16(iTRAQ4plex)	0	2.262e-15	103.16	2.01701e-08	2	2126.13	6.00158	26.8426	0	0.845284
sDLEQGMAEAAHELQAQk	2	1	A0A062G6N5	N-Term(iTRAQ4plex); K18(iTRAQ4plex)	0	3.121e-16	103.13	1.06134e-08	2	2244.11	-2.05204	33.7143	0	0.958629
nSAEDAIGSIANYLAk	2	1	A0A062KM35	N-Term(iTRAQ4plex); K16(iTRAQ4plex)	0	3.934e-10	103.04	2.04298e-08	2	1925.02	-0.88212	41.1011	0	0.755027
gDILADGPSTDMGELALGQNMR	2	1	A3M1G3	N-Term(iTRAQ4plex)	0	3.121e-16	103	9.2469e-09	2	2405.16	0.890704	35.3026	0	0.866267
iELSSSNATEINLPYITADATGPk	3	1	A0A062T494	N-Term(iTRAQ4plex); K24(iTRAQ4plex)	0	9.192e-15	102.97	2.64543e-08	2	2793.47	-1.04714	36.9913	0	0.959714
iVVDcAHGAAYSVGPSVFR	2	1	A0A009M083	N-Term(iTRAQ4plex); C5(Carbamidomethyl)	0	3.121e-16	102.93	1.63037e-08	2	2149.1	2.74217	28.2004	0	0.905124
lNVIAQDAAGNNSk	1	1	A0A0M0XI66	N-Term(iTRAQ4plex); K14(iTRAQ4plex)	0	4.094e-11	102.86	2.19206e-08	2	1702.93	0.637793	20.6075	0	0.694941
vNNQDFIAGADGVk	4	1	A0A062BGK5	N-Term(iTRAQ4plex); K14(iTRAQ4plex)	0	2.718e-13	102.83	1.84581e-08	2	1735.93	2.96106	21.3793	0	1.05032
vTLTNLSEDLDLTHAR	2	1	A0A0M1MWH3	N-Term(iTRAQ4plex)	0	3.273e-12	102.82	2.33798e-08	2	1942.04	2.35051	35.8606	0	1.04264
aLVADHEGAISSk	2	1	A0A0C4Y2K9	N-Term(iTRAQ4plex); K13(iTRAQ4plex)	0	7.356e-14	102.78	1.82527e-08	2	1585.87	-2.93478	15.3759	0	1.28779
aLTEADGDIELAIDNLR	10	1	A0A009MV30	N-Term(iTRAQ4plex)	0	3.121e-16	102.71	1.72419e-08	2	1973.03	0.590827	42.7189	0	1.11281
sAQNAAAAIEQMVNTGAVSR	2	1	A0A062BH51	N-Term(iTRAQ4plex)	0	3.121e-16	102.37	2.14128e-08	2	2133.09	0.823529	36.0788	0	0.804293
dVTLEQIQAATGVEFYk	10	2	A0A062BD49;K1EKH4	N-Term(iTRAQ4plex); K17(iTRAQ4plex)	0	1.555e-15	102.29	3.20745e-08	2	2200.18	4.80897	40.8503	0
vAIANVLQQEGYISNVEVAQEETk	9	1	A0A014AY00	N-Term(iTRAQ4plex); K24(iTRAQ4plex)	0	3.121e-16	102.28	3.76381e-08	3	2920.56	1.4987	37.4988	0	1.0416
fIHEHDLQELASSIEk	3	1	A0A028J2L7	N-Term(iTRAQ4plex); K16(iTRAQ4plex)	0	3.121e-16	102.18	2.93227e-08	2	2184.16	1.51402	33.2942	0	1.10707
qVGSLDELLATADVVTLHVPDVPSTR	2	1	A0A010LS31	N-Term(iTRAQ4plex)	0	3.121e-16	102.16	3.27511e-08	3	2876.56	2.58335	46.8679	0	1.2752
vSINIAPSTTTHSVTk	2	1	A0A062G643	N-Term(iTRAQ4plex); K16(iTRAQ4plex)	0	5.801e-12	102.02	2.695e-08	2	1944.1	-1.4791	20.5673	0	1.03064
nIVGAVVGVQPFGGEGLSGTGPk	1	2	A0A009S2U9;N8YWU3	N-Term(iTRAQ4plex); K23(iTRAQ4plex)	0	4.25e-14	101.98	2.54879e-08	2	2428.35	2.95448	34.3244	0
aGIDSYLTVLDAQR	5	3	A0A062RQH8;R8YDF4;A0A0B2XX94	N-Term(iTRAQ4plex)	0	1.139e-13	101.96	2.37397e-08	2	1665.89	1.09648	35.8257	0
gVYFVQVPTTLLSQVDSSVGGk	1	1	A0A009HSF0	N-Term(iTRAQ4plex); K22(iTRAQ4plex)	0	6.872e-14	101.86	3.19037e-08	2	2569.43	7.13074	44.3085	0	0.936438
aAINAPLQGSAADIIk	1	3	A0A009FUN5;A0A010K045;A0A0M1MYP8	N-Term(iTRAQ4plex); K16(iTRAQ4plex)	0	2.837e-13	101.79	2.39126e-08	2	1841.08	2.51228	27.2506	0
aDMDANTVEEATGLPYASk	1	1	A0A062MIH2	N-Term(iTRAQ4plex); K19(iTRAQ4plex)	0	3.145e-15	101.79	1.01319e-08	2	2271.11	4.03425	29.4524	0	1.03134
aPFALTQALLPLLQk	7	1	A0A062SL22	N-Term(iTRAQ4plex); K15(iTRAQ4plex)	0	1.882e-15	101.78	5.83098e-09	2	1912.19	0.0524524	49.9751	0	0.94194
gAGNTGNVGETTHFGYSTVR	1	1	A0A009IRI4	N-Term(iTRAQ4plex)	0	3.121e-16	101.71	6.55979e-09	2	2169.04	-2.45655	19.0492	0	1.30203
sTLAYGAQFSDDGTDYAR	6	1	A0A062T5F9	N-Term(iTRAQ4plex)	0	5.496e-14	101.69	1.86013e-09	2	2081.95	-1.58771	27.0493	0	1.06462
aLGQILEIAEPDAk	1	1	A0A062B6A1	N-Term(iTRAQ4plex); K14(iTRAQ4plex)	0	1.564e-13	101.68	2.80817e-08	2	1756.02	3.27963	36.3376	0	1.11866
tVDPTAYEVIAPFVTGEk	2	2	A0A062IXV3;A0A013KJB1	N-Term(iTRAQ4plex); K18(iTRAQ4plex)	0	3.121e-16	101.68	3.38345e-08	2	2225.2	1.72681	40.2557	0
vANLADAVSEHQLTGAIGIAHTR	6	1	A0A009G785	N-Term(iTRAQ4plex)	0	3.187e-13	101.66	3.7822e-08	2	2488.34	0.0822343	31.1695	0	0.999535
sAAGcAITLSEEk	2	2	A0A014BSS4;A0A009ZWS7	N-Term(iTRAQ4plex); C5(Carbamidomethyl); K13(iTRAQ4plex)	0	2.758e-12	101.59	2.13402e-08	2	1624.85	-0.147003	20.354	0
nPADLFGEFEGk	3	3	A0A009P3A3;A0A062INY5;W3SWK2	N-Term(iTRAQ4plex); K12(iTRAQ4plex)	0	1.816e-06	101.56	1.80423e-08	2	1611.83	2.10436	36.4986	0
sSESQSASQTEQTNEk	2	2	A0A0B2XZ32;A0A062B4V9	N-Term(iTRAQ4plex); K16(iTRAQ4plex)	0	3.121e-16	101.54	7.65288e-09	2	2028.96	1.83695	11.7422	0
sEASSAHASTAEQR	2	1	A0A062F801	N-Term(iTRAQ4plex)	0	5.384e-15	101.51	6.82656e-09	2	1575.76	5.09898	11.2589	0	1.43334
pAFLTDDWFATVEk	5	1	A0A014DW55	N-Term(iTRAQ4plex); K14(iTRAQ4plex)	0	1.528e-15	101.42	2.90426e-08	2	1928.01	1.32173	43.1832	0	0.925479
vAIIGYGSQGHAHALNLk	5	1	B2HTC8	N-Term(iTRAQ4plex); K18(iTRAQ4plex)	0	3.121e-16	101.39	3.61819e-08	2	2137.22	2.91127	22.3746	0	1.0778
lDVTDEAAAEQFFk	2	3	A0A010L519;K9BF50;A0A0M3BYD5	N-Term(iTRAQ4plex); K14(iTRAQ4plex)	0	8.247e-15	101.3	2.87777e-08	2	1871.97	1.73444	36.0608	0
tISPLDEEGILESVASTGR	2	3	A0A010LKJ6;A0A013JD28;N9EKP0	N-Term(iTRAQ4plex)	0	3.121e-16	101.27	3.15225e-08	2	2118.11	0.936096	38.1939	0
sPDISQSIATLAGQNSGVDVAk	2	1	A0A009GV76	N-Term(iTRAQ4plex); K22(iTRAQ4plex)	0	1.821e-13	101.25	3.27291e-08	3	2446.3	-0.85555	33.4299	0	0.917478
tAPALMEATDITSLk	2	1	A0A009Q557	N-Term(iTRAQ4plex); K15(iTRAQ4plex)	0	1.29e-12	101.23	3.85718e-08	2	1850.03	6.18123	33.3134	0	0.905878
qDTLTAELENPFILLVDk	5	1	A0A062EW63	N-Term(iTRAQ4plex); K18(iTRAQ4plex)	0	3.367e-11	101.15	4.74038e-08	2	2347.3	2.02266	49.7636	0	0.892999
aAVTPQAEALIGLFINDQVVk	8	1	A0A062IXV3	N-Term(iTRAQ4plex); K21(iTRAQ4plex)	0	1.076e-13	101.14	2.58197e-08	2	2485.43	2.59911	48.8084	0	1.07242
eVATTGVDYISMGVLTk	2	1	A0A009FQW6	N-Term(iTRAQ4plex); K17(iTRAQ4plex)	0	7.872e-11	101.13	4.3795e-08	2	2072.13	7.70989	35.3097	0	1.0836
eVGGTIGVDLFTVGQIVDVTGQSk	13	1	B7IA39	N-Term(iTRAQ4plex); K24(iTRAQ4plex)	0	3.121e-16	101.11	4.32266e-08	3	2707.49	3.46974	52.2907	0	1.03596
aASGENAPTYDk	1	1	A0A009SSE3	N-Term(iTRAQ4plex); K12(iTRAQ4plex)	0	1.103e-10	100.94	1.45935e-08	2	1511.76	1.8141	13.6103	0	0.817609
sAIDAQHHTVDAAYPAQ	1	1	A0A0J8TQB0	N-Term(iTRAQ4plex)	0	3.128e-09	100.87	1.01531e-08	2	1938.94	-0.188742	17.344	0	1.18458
gNASVPVNQTGEYER	1	1	A0A0G3D2N5	N-Term(iTRAQ4plex)	0	5.966e-11	100.85	1.30737e-08	2	1764.87	1.08658	16.6157	0	0.994137
gTSEEGTLGNAGVGAFWR	28	2	A4GVE5;X5CWG4	N-Term(iTRAQ4plex)	0	3.121e-16	100.83	1.1135e-08	2	1952.96	0.779415	32.0311	0
eEPVSLTIGDGNLLPGFEk	1	1	A0A009I5E5	N-Term(iTRAQ4plex); K19(iTRAQ4plex)	0	1.755e-10	100.81	3.6945e-08	2	2303.25	4.64439	38.9649	0	1.24639
dGGAAEDYTEEAGAR	1	1	A0A009GVH0	N-Term(iTRAQ4plex)	0	3.121e-16	100.75	9.63397e-10	2	1655.73	0.808449	17.5062	0	0.87824
eYGmPVQEGILATNADEAVAAFEQLGGk	7	1	A0A0A7XG87	N-Term(iTRAQ4plex); M4(Oxidation); K28(iTRAQ4plex)	0	3.452e-16	100.67	3.2576e-08	3	3212.61	3.79968	49.0223	0	0.919044
mGHAGAIISGGQGTAEEk	12	1	A0A009J929	N-Term(iTRAQ4plex); K18(iTRAQ4plex)	0	3.121e-16	100.58	3.00426e-08	2	2002.03	-0.197092	17.0102	0	0.93784
aLDGVDYVVHAAATk	10	2	A0A062T681;L9M0L9	N-Term(iTRAQ4plex); K15(iTRAQ4plex)	0	1.665e-13	100.53	3.37849e-08	2	1818	1.6898	30.5369	0
sYADAPEIDGNVFVEDIDk	1	1	A0A0H4UPZ1	N-Term(iTRAQ4plex); K19(iTRAQ4plex)	0	4.156e-11	100.5	1.93669e-08	2	2385.18	3.42656	35.9936	0	1.00889
aEVVDQWGNIEEVISLLDVVk	1	1	A0A014CRQ6	N-Term(iTRAQ4plex); K21(iTRAQ4plex)	0	2.454e-15	100.49	4.74613e-08	3	2643.45	0.805151	55.7974	0	0.818664
akQEQFESGVVSAGGAR	1	1	A0A0J8TTC3	N-Term(iTRAQ4plex); K2(iTRAQ4plex)	0	3.006e-12	100.48	4.18628e-08	2	2009.07	2.71924	17.2703	1	0.992854
vAVFAQGAQAEAAk	1	2	A0A013T898;A0A0B2XG82	N-Term(iTRAQ4plex); K14(iTRAQ4plex)	0	8.841e-14	100.39	4.18801e-08	2	1648.93	2.1018	21.4457	0
qDFNQADSQADEGHLk	2	1	A0A009HPM0	N-Term(iTRAQ4plex); K16(iTRAQ4plex)	0	5.705e-13	100.31	1.22348e-08	2	2091	0.768129	16.5801	0	0.906432
aQAQTQITAQEQNDLNR	2	1	A0A009SFK1	N-Term(iTRAQ4plex)	0	3.121e-16	100.29	2.67853e-08	2	2073.05	0.609468	18.2388	0	0.670188
vLEVQHVIEDGALVAVHSk	5	1	A0A009G152	N-Term(iTRAQ4plex); K19(iTRAQ4plex)	0	3.121e-16	100.14	3.72496e-08	3	2331.34	3.93198	36.5397	0	1.16267
qHVQTEIEEVVHSNVk	2	1	A0A0C4Y2K9	N-Term(iTRAQ4plex); K16(iTRAQ4plex)	0	3.121e-16	99.96	4.80657e-08	3	2164.16	0.940885	24.0538	0	0.98911
sENVGFAGQIGPEHVGQVVEk	2	1	A0A062I348	N-Term(iTRAQ4plex); K21(iTRAQ4plex)	0	7.251e-13	99.94	4.3806e-08	2	2469.29	-1.50423	25.3557	0	0.943971
vVAGTGSDMYSAITGGIGALR	2	1	A0A010L5D3	N-Term(iTRAQ4plex)	0	3.121e-16	99.92	3.74434e-08	2	2140.13	3.18006	38.6305	0	0.870851
nWSLYYGQIEGFEHNPNQR	3	2	A0A011K7N6;A0A0M1MYJ6	N-Term(iTRAQ4plex)	0	1.842e-14	99.89	1.09334e-08	2	2496.18	0.13778	34.3989	0
eDFGVAGQVGFNFQPADAk	22	3	A0A062KZX9;A0A0L6YQD0;A0A0G4QM14	N-Term(iTRAQ4plex); K19(iTRAQ4plex)	0	3.121e-16	99.8	2.91102e-08	2	2285.15	0.714288	37.365	0
aLESNAFFEEVVEIk	14	1	A0A009HCB3	N-Term(iTRAQ4plex); K15(iTRAQ4plex)	0	7.264e-15	99.73	4.17995e-08	2	2013.08	2.69762	43.5043	0	1.1331
aAHQQDSAAQSAPk	1	1	B2I2M7	N-Term(iTRAQ4plex); K14(iTRAQ4plex)	0	2.256e-15	99.71	2.63308e-08	2	1697.88	0.180157	10.9029	0	1.07801
iGHIQENAESVEGADEk	3	1	A0A009TBB1	N-Term(iTRAQ4plex); K17(iTRAQ4plex)	0	3.121e-16	99.65	3.4767e-08	2	2114.07	3.98187	18.4704	0	1.51801
nTPIDQVNLLQLATYTSGNLALQFPDEVk	6	1	A0A0E4HMD5	N-Term(iTRAQ4plex); K29(iTRAQ4plex)	0	3.603e-16	99.59	6.15443e-08	3	3490.88	2.30659	52.2162	0	0.706683
gHTDLQFSDLNIDALk	1	1	A0A009FZS0	N-Term(iTRAQ4plex); K16(iTRAQ4plex)	0	3.121e-16	99.43	4.84492e-08	2	2075.1	1.25298	33.9063	0	0.974877
lHHLESENSALSEAk	1	1	A0A009RZT5	N-Term(iTRAQ4plex); K15(iTRAQ4plex)	0	1.386e-15	99.37	4.19495e-08	2	1953.02	-1.63819	15.7344	0	1.06525
fTAENVAYIDYk	5	1	B7IBC2	N-Term(iTRAQ4plex); K12(iTRAQ4plex)	0	8.21e-09	99.32	3.06175e-08	2	1721.91	7.3519	28.7395	0	0.926643
vSVLSLQPQSVNFSENLPAR	4	1	A0A062FSD1	N-Term(iTRAQ4plex)	0	1.705e-15	99.3	6.6323e-08	2	2329.26	-0.874197	34.2298	0	1.16062
vTEVTDNSIVGYk	1	1	A0A062MUR2	N-Term(iTRAQ4plex); K13(iTRAQ4plex)	0	1.407e-12	99.26	4.84861e-08	2	1712.93	0.658015	23.9895	0	1.55814
aQLVFGSVEAPAGEk	2	1	G2JHR9	N-Term(iTRAQ4plex); K15(iTRAQ4plex)	0	2.786e-11	99.2	5.36751e-08	2	1790.99	2.95091	26.454	0	1.00147
aEDQNADSGIAASTPVATAk	2	1	A0A009SFK1	N-Term(iTRAQ4plex); K20(iTRAQ4plex)	0	1.767e-14	99.17	3.47986e-08	2	2205.13	3.21508	18.2823	0	0.965058
yAEGSVLVEFGHTk	2	1	A0A0B2XWW5	N-Term(iTRAQ4plex); K14(iTRAQ4plex)	0	7.527e-15	99.11	4.24264e-08	2	1824.97	-0.351447	27.2651	0	0.887658
eLLSTYDFPGDDTPVIR	8	1	A0A062TBN3	N-Term(iTRAQ4plex)	0	1.372e-15	99.08	3.03116e-08	2	2082.06	2.02839	35.4478	0	0.938534
iSYATADEVLVDALAR	10	1	A0A062EC71	N-Term(iTRAQ4plex)	0	3.121e-16	98.89	6.70143e-08	2	1851	0.928773	43.0672	0	1.13521
iHINDDWNDVQAk	3	1	A0A009HXH6	N-Term(iTRAQ4plex); K13(iTRAQ4plex)	0	2.919e-11	98.88	4.32197e-08	2	1855.96	1.12452	24.0695	0	1.12404
eSGVADYILDPSEVDVVSEVMk	2	1	A0A009I0B4	N-Term(iTRAQ4plex); K22(iTRAQ4plex)	0	1.41e-15	98.83	5.36568e-08	2	2669.34	-2.33368	43.5682	0	1.03592
vTPIQEVEFVSQLAHTQLPFSEk	7	1	W0I7G0	N-Term(iTRAQ4plex); K23(iTRAQ4plex)	0	3.121e-16	98.83	7.04209e-08	3	2915.58	1.11002	49.2972	0	1.20031
tVWEEVSGGLDILk	3	2	A0A009L7K7;A0A010F498	N-Term(iTRAQ4plex); K14(iTRAQ4plex)	0	5.379e-14	98.68	5.55018e-08	2	1834.02	2.10798	44.9135	0
nPDGSVQLImPGSITFDTNk	4	5	A0A062IT09;A0A013KFJ3;A0A0A7XMW4;R8Y177;D0S0M9	N-Term(iTRAQ4plex); M10(Oxidation); K20(iTRAQ4plex)	0	8.054e-14	98.68	5.95809e-08	2	2438.26	7.09434	31.9216	0
yYLDAANAGDSDAQTNLGTMFLHGR	1	1	A0A084XPU8	N-Term(iTRAQ4plex)	0	3.121e-16	98.68	1.41753e-08	3	2845.35	4.40158	36.0337	0	1.04863
aANDETAAAPVAk	1	1	A0A062F1G5	N-Term(iTRAQ4plex); K13(iTRAQ4plex)	0	5.289e-11	98.64	4.63113e-08	2	1516.82	2.30955	13.7885	0	1.10555
aGIVNWNkPLTGASSAAPFGGVGASGNHR	1	3	A0A059ZME7;A0A0M3FCR9;A0A009JJA0	N-Term(iTRAQ4plex); K8(iTRAQ4plex)	0	3.121e-16	98.59	7.7791e-08	3	3081.63	2.00666	29.2042	0
gLTVTSTNAPISVPVGTATLGR	3	1	A0A011IH38	N-Term(iTRAQ4plex)	0	3.121e-16	98.58	5.79109e-08	2	2256.28	4.23759	30.1741	0	1.06339
fESLESVDTQEAQVQEQPQVEVHR	2	1	A0A009FZT4	N-Term(iTRAQ4plex)	0	3.121e-16	98.52	3.70072e-08	3	2956.45	3.79918	26.6691	0	0.880439
gALLEVIDATNQDITYk	3	1	A0A0L6KHR0	N-Term(iTRAQ4plex); K17(iTRAQ4plex)	0	2.062e-12	98.51	6.60745e-08	2	2152.18	4.23559	40.6611	0	1.17775
iINEPTAAALAFGMDk	2	2	A0A062T494;A0A0A7XNK3	N-Term(iTRAQ4plex); K16(iTRAQ4plex)	0	1.487e-10	98.36	7.39254e-08	2	1950.08	9.5217	36.8269	0
sLIESLGVGSEVVFAGGLMGk	12	1	A0A010K9H2	N-Term(iTRAQ4plex); K21(iTRAQ4plex)	0	5.855e-16	98.34	5.9384e-08	3	2338.29	-0.823001	49.6624	0	1.05461
dAEAQVVLAEASQk	3	1	A0A010LIV8	N-Term(iTRAQ4plex); K14(iTRAQ4plex)	0	3.332e-13	98.33	5.70678e-08	2	1746.95	-0.831571	26.3369	0	1.04985
tEDMDQVLGLEMGADDYVAkPVQPR	2	1	A0A009JRJ7	N-Term(iTRAQ4plex); K20(iTRAQ4plex)	0	3.121e-16	98.32	4.35289e-08	3	3065.52	2.52639	35.8011	0	1.08413
lAVAEAITNIAcANIEQISDIk	5	2	A0A0B2XSA8;A0A062FLI0	N-Term(iTRAQ4plex); C12(Carbamidomethyl); K22(iTRAQ4plex)	0	8.778e-14	98.27	7.62627e-08	3	2645.43	-2.80546	51.2547	0
lNPNQTYNSVTVFk	1	3	P05149;R8Y0S9;A0A010K298	N-Term(iTRAQ4plex); K14(iTRAQ4plex)	0	1.05e-09	98.2	6.7747e-08	2	1913.04	1.93503	27.4951	0
aAQSTTTETNNPQk	2	1	A0A0M0XI66	N-Term(iTRAQ4plex); K14(iTRAQ4plex)	0	1.477e-14	98.18	3.46305e-08	2	1778.91	-2.01151	11.8239	0	0.813909
gIENVEYAcGAPELLk	1	2	A0A0L6T0I6;A0A0J8T9C8	N-Term(iTRAQ4plex); C9(Carbamidomethyl); K16(iTRAQ4plex)	0	5.628e-10	98.07	5.41009e-08	2	2051.08	3.25864	29.9884	0
aVLEAAGVHNVLAk	3	1	A0A009KDD8	N-Term(iTRAQ4plex); K14(iTRAQ4plex)	0	3.726e-14	98.06	3.9235e-08	2	1680.01	1.64677	23.6563	0	1.12748
eLAAFAQFASDLDEATR	18	3	A0A013KJY9;A0A009YH97;B0VNK2	N-Term(iTRAQ4plex)	0	3.121e-16	98.05	3.22281e-08	2	1998.99	-0.0275638	50.0141	0
yLVIGPGPcSPSEAGISIPAINHFAGk	1	1	A0A090B492	N-Term(iTRAQ4plex); C9(Carbamidomethyl); K27(iTRAQ4plex)	0	6.442e-12	98.02	8.49859e-08	3	3040.62	0.430159	38.2595	0	1.18902
aLEEAGTPIIGTSPDAIDR	2	3	A0A0L6G1T6;A0A014DW79;A0A009YG59	N-Term(iTRAQ4plex)	0	1.655e-14	98.01	6.64519e-08	2	2070.09	3.73022	27.8166	0
iTVNITTEATAASAAk	2	1	A0A062II29	N-Term(iTRAQ4plex); K16(iTRAQ4plex)	0	1.157e-13	98	8.10673e-08	2	1850.05	2.32752	26.6061	0	1.07688
hQAMAGSDIGDDHk	2	1	A0A0L6YLI3	N-Term(iTRAQ4plex); K14(iTRAQ4plex)	0	1.445e-11	97.99	1.73152e-08	2	1769.85	0.885727	12.2471	0	0.967263
vLVDEPSVEDTIAILR	3	1	A0A0L6HBQ7	N-Term(iTRAQ4plex)	0	4.181e-12	97.84	8.30079e-08	2	1913.07	1.76065	39.7545	0	1.04112
mGHAGAIISGGQGTAEEk	2	1	A0A009J929	N-Term(iTRAQ4plex); M1(Oxidation); K18(iTRAQ4plex)	0	6.199e-13	97.81	4.1982e-08	2	2018.01	-3.66427	14.4	0	1.00118
iIVVDTNPDkFELAk	3	1	A0A009LAI5	N-Term(iTRAQ4plex); K10(iTRAQ4plex); K15(iTRAQ4plex)	0	3.636e-12	97.79	4.47874e-08	2	2134.26	4.18484	29.9365	1	1.04348
kALESAIANAEHNNSLDVDDLk	2	1	A0A009YP08	N-Term(iTRAQ4plex); K1(iTRAQ4plex); K22(iTRAQ4plex)	0	3.121e-16	97.79	8.37112e-08	3	2799.49	1.91794	30.8994	1	1.21527
lQIEAQAIDHGQLk	4	1	A0A028J2L7	N-Term(iTRAQ4plex); K14(iTRAQ4plex)	0	9.588e-15	97.76	6.99875e-08	2	1852.06	1.46131	25.7421	0	1.03827
gMGGAMDLVVGVQk	1	2	A0A062BD49;K1EKH4	N-Term(iTRAQ4plex); K14(iTRAQ4plex)	0	6.149e-14	97.75	6.59602e-08	2	1649.9	1.40711	31.0338	0
aAVEEGVVAGGGVALVR	51	1	A0A062EW63	N-Term(iTRAQ4plex)	0	2.119e-13	97.74	7.37011e-08	2	1697.97	0.124999	28.1804	0	1.0637
fHDAEAAANAHk	3	1	A0A062I3D2	N-Term(iTRAQ4plex); K12(iTRAQ4plex)	0	7.062e-14	97.71	3.35394e-08	2	1569.8	-0.895027	13.6089	0	0.878838
eNTVIVDGAGDAAAIAER	38	1	A0A062EW63	N-Term(iTRAQ4plex)	0	3.121e-16	97.67	4.82481e-08	2	1915.99	0.661243	28.2884	0	0.97851
gYPIDQLATQADYLETcYLLLNGELPTAEQk	4	1	A0A0L6Z4U3	N-Term(iTRAQ4plex); C17(Carbamidomethyl); K31(iTRAQ4plex)	0	3.121e-16	97.5	7.36919e-08	3	3815.92	-1.15082	51.3291	0	1.00973
tVLELVELISAFEEk	6	2	B2I1Z0;A0A0J0Z6J5	N-Term(iTRAQ4plex); K15(iTRAQ4plex)	0	1.349e-12	97.47	7.09886e-08	2	2008.15	1.2009	56.2241	0
yAASmDLPVEVIEDSETk	1	6	A0A009H6Q8;A0A009L7E6;A0A062BG85;A0A009QP20;A0A0G4QSN3;A0A062TEY9	N-Term(iTRAQ4plex); M5(Oxidation); K18(iTRAQ4plex)	0	2.884e-11	97.46	5.35818e-08	2	2301.15	2.89003	33.1196	0
aYEQAQQAGGAEGFDPNAFQGGDAGQQk	3	2	A0A062T494;A0A0A7XNK3	N-Term(iTRAQ4plex); K28(iTRAQ4plex)	0	3.121e-16	97.45	1.32937e-08	3	3128.47	4.95923	25.6975	0
vIDLINSGVEQGAELLLDGR	4	1	A0A062SVN3	N-Term(iTRAQ4plex)	0	4.712e-12	97.44	9.30447e-08	2	2255.24	0.289923	54.6923	0	0.8841
mEVGSDVNYGSITk	1	1	A0A062F1G5	N-Term(iTRAQ4plex); K14(iTRAQ4plex)	0	3.925e-13	97.35	4.36263e-08	2	1787.91	2.4768	24.0722	0	1.0945
aVAATEANTAAFEAR	20	1	A0A0M1MV51	N-Term(iTRAQ4plex)	0	1.417e-12	97.34	5.22785e-08	2	1636.84	0.770096	20.8536	0	1.02775
gANcTVLTIGENFk	2	1	A0A009F6D9	N-Term(iTRAQ4plex); C4(Carbamidomethyl); K14(iTRAQ4plex)	0	7.314e-14	97.32	8.60502e-08	2	1811.96	2.56952	30.6318	0	1.06324
aLTESGIAASDVQGTGR	9	1	A0A062IPU7	N-Term(iTRAQ4plex)	0	5.165e-16	97.29	5.35838e-08	2	1776.92	0.985254	20.6934	0	0.900487
eLSYNNIADTDAALEcVk	2	1	A0A009JNP1	N-Term(iTRAQ4plex); C16(Carbamidomethyl); K18(iTRAQ4plex)	0	3.121e-16	97.27	4.27686e-08	2	2314.15	1.97736	31.5316	0	0.87989
dLALVTIDGEDAR	1	2	A0A0B2XI92;A0A009SGC8	N-Term(iTRAQ4plex)	0	4.516e-07	97.19	5.61497e-08	2	1531.81	-0.222765	28.509	0
gITINTSHVEYDSPTR	9	1	A0A062TBN3	N-Term(iTRAQ4plex)	0	3.121e-16	97.06	5.31329e-08	2	1933.97	-0.0392762	21.5598	0	0.931366
aGDAAALEALTAk	1	2	A0A062B3U3;N9JA72	N-Term(iTRAQ4plex); K13(iTRAQ4plex)	0	1.586e-12	97	8.12371e-08	2	1489.85	2.61241	27.4484	0
nMITVDLAGTTLQHPVNAR	2	1	A0A009KDD8	N-Term(iTRAQ4plex)	0	1.491e-14	96.87	1.20311e-07	2	2195.18	5.45716	28.4967	0	0.996853
iINISSVVAHFANPGQANYSAAk	4	2	A0A0J0ZKP5;A0A009J9J6	N-Term(iTRAQ4plex); K23(iTRAQ4plex)	0	5.731e-16	96.7	1.2273e-07	3	2660.44	-1.13271	43.1799	0
vPVYLDMGSYQIDLVPER	2	2	A3M1G3;A0A009Z6X1	N-Term(iTRAQ4plex)	0	1.007e-15	96.69	1.03041e-07	2	2238.16	1.83707	41.9054	0
iQLVGDDLFVTNPk	2	1	A0A010LR46	N-Term(iTRAQ4plex); K14(iTRAQ4plex)	0	1.846e-13	96.66	7.33849e-08	2	1847.06	3.53959	35.4351	0	0.933954
eFQFGQHQVVLETGR	2	1	A0A009FK33	N-Term(iTRAQ4plex)	0	3.121e-16	96.56	5.42176e-08	2	1918.99	0.222681	26.3172	0	0.905962
aVIDGLNADVVTLALAADIDEIAEk	1	1	A0A0M2E579	N-Term(iTRAQ4plex); K25(iTRAQ4plex)	0	3.121e-16	96.56	1.1379e-07	3	2827.55	-1.38179	55.6241	0	1.62106
lDTLVGIFGIGQAPTGSk	1	1	A0A062T6M2	N-Term(iTRAQ4plex); K18(iTRAQ4plex)	0	1.399e-10	96.47	8.67431e-08	2	2062.18	1.89968	44.3884	0	0.799006
fTGLTFEENIAQAIk	1	2	A0A009FJ16;A0A010JR59	N-Term(iTRAQ4plex); K15(iTRAQ4plex)	0	3.588e-16	96.44	1.16433e-07	2	1970.09	4.53363	41.4317	0
gkEQHVTYPADSIDEDTFEDGk	3	1	L9M290	N-Term(iTRAQ4plex); K2(iTRAQ4plex); K22(iTRAQ4plex)	0	1.555e-14	96.42	4.63708e-08	2	2913.42	1.89794	21.4276	1	1.30668
aTADGkEEILEVPVTcR	2	2	A0A010LCD1;U4NZG4	N-Term(iTRAQ4plex); K6(iTRAQ4plex); C16(Carbamidomethyl)	0	3.121e-16	96.39	1.15106e-07	2	2176.16	2.29435	24.2592	1
tLYILDEPTTGLHFHDIAk	2	1	A0A0L6YLM8	N-Term(iTRAQ4plex); K19(iTRAQ4plex)	0	8.29e-13	96.21	1.53914e-07	3	2472.34	-0.718206	34.1072	0	1.0592
dALSLTDQAIAYGQGAVHHQDVk	2	1	A0A0B2XRG4	N-Term(iTRAQ4plex); K23(iTRAQ4plex)	0	3.842e-16	96.19	1.22815e-07	3	2725.43	5.0993	33.6892	0	0.978605
tISISSGIGSTELQPVHTVESSIPAk	1	1	A0A062FJX9	N-Term(iTRAQ4plex); K26(iTRAQ4plex)	0	3.121e-16	96.19	1.32937e-07	3	2926.6	1.85341	32.0638	0	0.831264
lELTYNDAHAEEk	3	1	A0A009JVX4	N-Term(iTRAQ4plex); K13(iTRAQ4plex)	0	2.586e-15	96.11	6.61614e-08	2	1820.93	-0.793367	20.2644	0	1.00293
sSLVDLVEAGIAGNLPSEAEWDER	1	1	A0A009K3K3	N-Term(iTRAQ4plex)	0	1.369e-15	96.11	6.76186e-08	3	2701.35	0.651863	51.2904	0	1.13188
gDPTAFmTGMQDGSIk	3	1	A0A009PHD6	N-Term(iTRAQ4plex); M7(Oxidation); K16(iTRAQ4plex)	0	1.591e-07	96.05	2.74386e-08	2	1959.94	-0.31732	23.481	0	1.18765
lMGSFAQDMANTk	2	4	A0A062FS80;A0A062B6E1;A0A0B2XLA5;N9JIZ8	N-Term(iTRAQ4plex); K13(iTRAQ4plex)	0	1.382e-12	96.04	6.02179e-08	2	1701.86	6.08998	30.2182	0
gQHVLDIAGGTGDLAk	2	1	A0A009IRI4	N-Term(iTRAQ4plex); K16(iTRAQ4plex)	0	2.049e-15	96.04	1.09037e-07	2	1840.02	1.53343	22.7006	0	1.08247
mIDHDEAGSMEk	1	1	A0A013RVR5	N-Term(iTRAQ4plex); K12(iTRAQ4plex)	0	1.117e-11	96.03	1.53293e-08	2	1650.77	-0.567239	15.3989	0	0.961732
lAWEQGLPSATYTESTVDGVk	3	2	A0A009H9V9;A0A009HAV0	N-Term(iTRAQ4plex); K21(iTRAQ4plex)	0	5.188e-15	95.98	1.11336e-07	2	2540.32	3.92703	34.4269	0
iSGDNPQEVQNVAk	1	1	A0A062G6N5	N-Term(iTRAQ4plex); K14(iTRAQ4plex)	0	1.775e-15	95.94	9.04634e-08	2	1786.96	1.21599	17.767	0	0.758244
tAYMTEVIEDAVAk	2	1	A0A062BAR2	N-Term(iTRAQ4plex); K14(iTRAQ4plex)	0	8.167e-14	95.93	8.33329e-08	2	1828.96	1.24598	37.8188	0	0.899405
aVVFDASGIQNSEQLNELYk	2	1	A0A062KTQ2	N-Term(iTRAQ4plex); K20(iTRAQ4plex)	0	8.901e-13	95.78	1.35767e-07	2	2513.32	3.44936	34.1504	0	1.00172
kAGNIAADGAITIVQDGNk	4	1	B7I3K0	N-Term(iTRAQ4plex); K1(iTRAQ4plex); K19(iTRAQ4plex)	0	3.121e-16	95.75	1.13254e-07	2	2288.3	2.34472	22.9327	1	1.10536
tLETDGYQAVQVTTGER	13	1	B7IA39	N-Term(iTRAQ4plex)	0	2.397e-15	95.74	7.98057e-08	2	2012.01	3.85923	26.2596	0	1.00524
aLAAAVLAYAENIENPTVLAk	5	1	A0A062IR56	N-Term(iTRAQ4plex); K21(iTRAQ4plex)	0	3.121e-16	95.72	1.12351e-07	3	2430.39	1.18504	49.4985	0	0.944281
aDDGVVDAEFTEVkDDkk	4	2	A0A062T494;A0A0A7XNK3	N-Term(iTRAQ4plex); K14(iTRAQ4plex); K17(iTRAQ4plex); K18(iTRAQ4plex)	0	1.72e-15	95.71	1.26547e-07	2	2557.36	3.31186	23.7891	2
gIPFVAATAVALSQTHNk	5	1	A0A011HM86	N-Term(iTRAQ4plex); K18(iTRAQ4plex)	0	3.121e-16	95.7	1.3136e-07	3	2113.2	0.304705	37.6556	0	1.32928
gDSTTSVTGDSIk	1	1	A0A062T5F9	N-Term(iTRAQ4plex); K13(iTRAQ4plex)	0	1.968e-13	95.64	7.13355e-08	2	1555.81	-0.190249	15.2883	0	1.03526
lDESTSGENAQEVADAIR	1	1	A0A062IH58	N-Term(iTRAQ4plex)	0	3.121e-16	95.64	2.97595e-08	2	2048.98	-0.340442	25.9863	0	0.893898
kVEDVTANDMILDVGPETAk	3	2	K9CMD6;A0A014BAR1	N-Term(iTRAQ4plex); K1(iTRAQ4plex); K20(iTRAQ4plex)	0	1.043e-14	95.6	1.63684e-07	2	2577.38	0.462964	28.5746	1
eAQELGYAEADPTFDVEGIDAAHk	2	1	A0A013MPP3	N-Term(iTRAQ4plex); K24(iTRAQ4plex)	0	3.121e-16	95.58	5.07872e-08	3	2864.38	-0.212586	31.0138	0	1.14654
aETVIVLDHSETETVk	2	1	A0A009KDD1	N-Term(iTRAQ4plex); K16(iTRAQ4plex)	0	6.173e-16	95.55	1.24191e-07	2	2059.12	1.57595	22.3911	0	0.974944
gIIIQSGNDASk	1	1	A0A062BF68	N-Term(iTRAQ4plex); K12(iTRAQ4plex)	0	1.28e-09	95.52	1.08795e-07	2	1490.85	2.61687	16.785	0	1.0072
iDTLNEVEYFk	2	2	A0A009LI49;A0A0A8XGY8	N-Term(iTRAQ4plex); K11(iTRAQ4plex)	0	3.245e-10	95.36	1.02617e-07	2	1658.89	0.435336	32.7767	0
qHDMDQIFLLAPTSTDQR	2	1	A0A062EFZ4	N-Term(iTRAQ4plex)	0	5.492e-15	95.36	6.20856e-08	2	2260.11	-1.03441	32.9554	0	0.927485
tDINDYEDAEDSAVDEDEAk	2	1	A0A062IRA2	N-Term(iTRAQ4plex); K20(iTRAQ4plex)	0	3.121e-16	95.24	4.06948e-09	2	2532.11	3.69439	24.4223	0	0.901697
tNVAGLYAIGDVAGAPcLAHk	1	1	A0A062BFF1	N-Term(iTRAQ4plex); C17(Carbamidomethyl); K21(iTRAQ4plex)	0	1.657e-15	95.2	1.32697e-07	3	2386.28	1.89175	31.8839	0	1.04336
mDLVQAEAIADLIDATSQAAAR	2	1	A0A062DC29	N-Term(iTRAQ4plex)	0	3.121e-16	95.17	1.55161e-07	3	2417.26	5.34787	51.1415	0	1.14652
vMPNYNVMGmAk	2	1	A0A014DVA7	N-Term(iTRAQ4plex); M10(Oxidation); K12(iTRAQ4plex)	0	9.787e-08	95.02	5.02695e-08	2	1658.83	-1.32231	24.0378	0	0.966104
lIQTGNADISEDIQk	1	1	A0A062B3D4	N-Term(iTRAQ4plex); K15(iTRAQ4plex)	0	3.068e-09	94.99	1.57068e-07	2	1933.05	2.98662	26.1534	0	0.937381
kPYSVVLFDEVEk	2	1	A0A0L6HBQ7	N-Term(iTRAQ4plex); K1(iTRAQ4plex); K13(iTRAQ4plex)	0	1.557e-11	94.99	1.36719e-07	2	1985.14	3.32828	31.1375	0	1.0589
kEFQFGQHQVVLETGR	2	1	A0A009FK33	N-Term(iTRAQ4plex); K1(iTRAQ4plex)	0	3.121e-16	94.92	1.65257e-07	2	2191.19	0.0226341	22.4891	1	0.774662
eVFDNAILQDLPDANIR	1	1	A0A009LII2	N-Term(iTRAQ4plex)	0	3.83e-16	94.9	1.36379e-07	2	2087.09	2.6284	39.1913	0	0.994679
dEAVVHDSYAFDkNQLIPVGAR	4	1	A6XB79	N-Term(iTRAQ4plex); K13(iTRAQ4plex)	0	3.121e-16	94.86	1.46262e-07	2	2732.43	3.00524	28.1334	1	1.59402
aLNLQIINFASGSSDIPADNk	14	3	A0A062B3U3;N9JA72;A0A009HNE7	N-Term(iTRAQ4plex); K21(iTRAQ4plex)	0	1.807e-14	94.83	1.85538e-07	3	2476.33	1.37223	39.5665	0
eMAHQQLGLAQLQk	2	1	B0V5P1	N-Term(iTRAQ4plex); K14(iTRAQ4plex)	0	3.121e-16	94.81	1.51788e-07	2	1883.04	-2.85342	21.975	0	0.893258
gPVFIDTPNMEAGGVGHFk	2	1	A0A009QCQ0	N-Term(iTRAQ4plex); K19(iTRAQ4plex)	0	3.121e-16	94.81	1.07915e-07	3	2261.16	0.49366	29.7642	0	1.0431
sFDHPVSVMEVAQSIGPGLAk	2	1	A0A009LXE3	N-Term(iTRAQ4plex); K21(iTRAQ4plex)	0	3.766e-16	94.72	1.72084e-07	2	2457.31	0.742709	37.2196	0	0.927159
aGYNPNAAITLWEk	1	1	A0A013IHN0	N-Term(iTRAQ4plex); K14(iTRAQ4plex)	0	1.769e-13	94.71	1.61105e-07	2	1835.99	2.51028	31.7934	0	0.892807
sTINTGALNAVkPATVEAAAPAAAPVVEAk	3	1	A0A009LIL3	N-Term(iTRAQ4plex); K12(iTRAQ4plex); K30(iTRAQ4plex)	0	3.121e-16	94.67	9.54999e-08	3	3264.88	7.62063	28.1874	0	0.841074
tDANDYDEAEDSAVDEDEAk	1	1	A0A009Z694	N-Term(Acetyl); K20(iTRAQ4plex)	0	3.083e-05	94.56	3.49116e-10	2	2388	16.5009	24.1704	0	1.38699
aASGVEAAAAPATLTLSTDDk	2	2	A0A062B3U3;N9JA72	N-Term(iTRAQ4plex); K21(iTRAQ4plex)	0	3.332e-16	94.55	1.39512e-07	3	2248.2	1.74594	25.862	0
qILILAGDGIGPEIVGAAEk	2	1	A0A009F6R3	N-Term(iTRAQ4plex); K20(iTRAQ4plex)	0	9.193e-11	94.51	1.17863e-07	2	2252.32	3.50291	39.68	0	0.91831
fTVFGVGGGGGNAVQHmVQSDIQGVk	1	1	B0VNZ4	N-Term(iTRAQ4plex); M17(Oxidation); K26(iTRAQ4plex)	0	9.392e-13	94.5	1.66957e-07	3	2893.49	2.58084	33.5792	0	0.929166
tQTDLTTTPSNk	1	1	A0A0C4XXK4	N-Term(iTRAQ4plex); K12(iTRAQ4plex)	0	5.918e-11	94.48	1.2973e-07	2	1594.85	-0.280183	14.0312	0	0.848257
sVSVLLDGMEGSILPIAVAHGEGR	1	2	A0A062FLI0;A0A0B2XSA8	N-Term(iTRAQ4plex)	0	4.664e-15	94.45	1.98843e-07	3	2551.37	2.74572	45.1095	0
mQIFYDkDcDLSIIQSk	4	1	B2HTC8	N-Term(iTRAQ4plex); K7(iTRAQ4plex); C9(Carbamidomethyl); K17(iTRAQ4plex)	0	6.799e-12	94.35	1.4324e-07	2	2536.31	-1.14767	34.0925	1	1.08352
aPHMLVAGTTGSGk	1	1	K1ETH0	N-Term(iTRAQ4plex); K14(iTRAQ4plex)	0	5.691e-10	94.3	1.24984e-07	2	1614.89	-0.394338	15.6554	0	1.02905
dIPAGFLcYPVAQAADITAFk	2	2	A0A010L0L1;A0A009FKC8	N-Term(iTRAQ4plex); C8(Carbamidomethyl); K21(iTRAQ4plex)	0	1.919e-14	94.28	1.85057e-07	3	2556.34	0.194271	43.5667	0
aYAPQAQLLIYPTVDFk	1	1	A0A009G2F8	N-Term(iTRAQ4plex); K17(iTRAQ4plex)	0	1.612e-10	94.27	1.61504e-07	2	2226.25	2.27656	38.9033	0	1.08171
kFFIGENTATALDmEGk	5	1	B0VSC6	N-Term(iTRAQ4plex); K1(iTRAQ4plex); M14(Oxidation); K17(iTRAQ4plex)	0	4.703e-10	94.27	1.84698e-07	2	2320.22	-0.952987	27.0025	1	1.09123
lPQTAADDYLALAHSYINDcITk	1	1	A0A0D8GW25	N-Term(iTRAQ4plex); C20(Carbamidomethyl); K23(iTRAQ4plex)	0	9.587e-11	94.27	1.60381e-07	3	2881.48	4.94246	43.5307	0	0.939673
tSEEAIATTVVLAQk	2	4	A0A062IXV3;A0A013KJB1;A0A0A8XJC9;A0A022IEK8	N-Term(iTRAQ4plex); K15(iTRAQ4plex)	0	2.484e-11	94.25	1.46915e-07	2	1849.06	2.33459	29.0873	0
sTFIVGADITEFGQNFAQGEk	4	1	A0A062IXV3	N-Term(iTRAQ4plex); K21(iTRAQ4plex)	0	2.032e-12	94.22	1.54007e-07	2	2547.31	3.69284	41.2001	0	0.934137
qLHDGDIVQFASLk	1	1	A0A009I931	N-Term(iTRAQ4plex); K14(iTRAQ4plex)	0	6.278e-16	94.2	1.35557e-07	2	1859.03	1.35718	28.2403	0	1.00855
aAQYVHSHPGEVcPAk	7	3	A0A009IKM0;A0A014BAQ9;A0A062FJX0	N-Term(iTRAQ4plex); C13(Carbamidomethyl); K16(iTRAQ4plex)	0	4.597e-16	94.2	1.06149e-07	3	2039.04	0.475121	13.8943	0
nVPVLEAIQDVAPDAGYR	3	1	A0A009KDD1	N-Term(iTRAQ4plex)	0	4.928e-15	94.2	1.57227e-07	2	2071.1	1.49257	39.8541	0	0.874503
aQLEEIATTkEPDLTGADLDAR	1	1	B7H1K2	N-Term(iTRAQ4plex); K10(iTRAQ4plex)	0	3.121e-16	94.2	1.9517e-07	2	2645.4	4.67926	29.6542	1	1.91731
dQPVILQLLEVPVEk	10	1	A0A0E1FJD8	N-Term(iTRAQ4plex); K15(iTRAQ4plex)	0	1.512e-12	94.18	7.50139e-08	2	2008.2	1.43775	46.9149	0	0.980274
sAPDLIEATSDMGDFVLLSGLLk	1	1	A0A009G325	N-Term(iTRAQ4plex); K23(iTRAQ4plex)	0	2.098e-12	94.11	2.42497e-07	3	2680.44	0.826793	55.6947	0	1.22272
aAVSEAQALEAETR	1	1	L9MGI7	N-Term(iTRAQ4plex)	0	1.622e-14	94.09	7.46934e-08	2	1589.83	1.40636	23.6155	0	0.979431
vWDGASPEVQDIMVGAIDQYYR	2	1	A0A009SFS2	N-Term(iTRAQ4plex)	0	3.121e-16	93.92	6.85309e-08	2	2656.28	0.375384	45.6594	0	0.989602
hPLVQAIENSQLk	6	1	B7GVS1	N-Term(iTRAQ4plex); K13(iTRAQ4plex)	0	5.922e-10	93.9	1.36758e-07	2	1765.02	1.0127	23.5794	0	0.972718
aELTDEANNAQQLGENLAR	1	2	A0A009L5J5;R8YEM3	N-Term(iTRAQ4plex)	0	3.121e-16	93.86	1.28032e-07	2	2201.1	4.0094	28.787	0
aVLFDGSYHDVDSDELSFk	29	1	B7GYM8	N-Term(iTRAQ4plex); K19(iTRAQ4plex)	0	1.844e-10	93.8	8.26027e-08	2	2432.19	-0.395162	34.3367	0	1.23657
vFDSSLAGLGGcPYAk	4	2	A0A009FJY0;A0A009KCK5	N-Term(iTRAQ4plex); C12(Carbamidomethyl); K16(iTRAQ4plex)	0	6.577e-15	93.77	1.50589e-07	2	1930	-0.0542777	31.0924	0
qVGVAIGDWVLDLAALEk	4	1	A0A009TD03	N-Term(iTRAQ4plex); K18(iTRAQ4plex)	0	1.332e-12	93.72	1.55517e-07	3	2185.25	1.89387	53.4085	0	0.842745
nTVIVMTSNLGSQDVR	2	1	A0A0L6HBQ7	N-Term(iTRAQ4plex)	0	5.513e-15	93.71	1.38362e-07	2	1877.99	2.67882	26.7816	0	0.959597
lYAINPEAGFFGVAPGTNTk	5	3	A0A009K416;A0A010KD61;A0A009ZAH6	N-Term(iTRAQ4plex); K20(iTRAQ4plex)	0	4.942e-15	93.68	1.90511e-07	2	2355.25	-1.94854	37.3578	0
aVQIAVDEDLAkPILVGR	3	2	A0A009KWT9;A0A009HMH4	N-Term(iTRAQ4plex); K12(iTRAQ4plex)	0	3.121e-16	93.61	1.00908e-07	2	2195.31	2.25303	34.0954	0
nIELVNAVSEDLk	1	1	A0A009HXD2	N-Term(iTRAQ4plex); K13(iTRAQ4plex)	0	2.935e-10	93.56	2.05871e-07	2	1731.98	1.15357	33.8366	0	0.906695
gHGSEQPVADNTTEEGR	5	2	A0A062B3U3;N9JA72	N-Term(iTRAQ4plex)	0	3.121e-16	93.55	1.50355e-08	2	1927.89	-0.330198	11.8854	0
aGSLcIDSSTIDPQTIk	2	1	A0A062L0J9	N-Term(iTRAQ4plex); C5(Carbamidomethyl); K17(iTRAQ4plex)	0	1.781e-12	93.55	1.70225e-07	2	2094.11	3.03473	27.5119	0	0.907778
aIAPVLEDLSSEyAGk	3	1	A0A062LXE0	N-Term(iTRAQ4plex); Y13(iTRAQ4plex); K16(iTRAQ4plex)	0	2.193e-15	93.53	1.93524e-07	2	2095.18	5.51592	33.9468	0	1.12395
iVEGQTIHTEIIk	2	1	L9M041	N-Term(iTRAQ4plex); K13(iTRAQ4plex)	0	1.977e-12	93.47	1.49349e-07	2	1769.04	0.360843	22.0662	0	0.901693
aIYYVTAESLAAAk	4	1	A0A062B7I1	N-Term(iTRAQ4plex); K14(iTRAQ4plex)	0	1.963e-11	93.43	1.91178e-07	2	1758.99	1.61742	33.6251	0	1.07474
vEGNQLITSPLASTMMAcQDDLMk	3	1	A0A0M1MYJ6	N-Term(iTRAQ4plex); C18(Carbamidomethyl); K24(iTRAQ4plex)	0	2.6e-12	93.42	1.35586e-07	2	2941.45	3.15357	39.3544	0	1.05669
aDTSTLDNQFAPYELVk	2	1	A0A010M5B1	N-Term(iTRAQ4plex); K17(iTRAQ4plex)	0	1.321e-11	93.41	1.92653e-07	2	2200.15	5.81366	33.6642	0	0.908444
lDGTELYSVIGNIAPR	2	2	A0A010LCD1;U4NZG4	N-Term(iTRAQ4plex)	0	2.491e-15	93.36	2.20371e-07	2	1862.01	0.339276	41.8348	0
gYHADVPLENVVIESAk	5	1	A0A022IYS0	N-Term(iTRAQ4plex); K17(iTRAQ4plex)	0	3.121e-16	93.3	2.49537e-07	2	2129.15	1.87394	29.9089	0	1.27528
aLTMLASVLQAPISk	7	1	B7H1K0	N-Term(iTRAQ4plex); K15(iTRAQ4plex)	0	4.668e-13	93.29	1.01803e-07	2	1831.1	2.87638	45.2965	0	0.831045
sEDENDYLILLSEGR	1	1	A0A009QU92	N-Term(iTRAQ4plex)	0	3.121e-16	93.26	6.93225e-08	2	1896.93	1.05568	35.4875	0	0.921839
aSVAQVNQAVSAAk	2	8	A0A009H6Q8;A0A009R7T9;A0A009L7E6;A0A062BG85;A0A009QP20;A0A011K5Z8;A0A0G4QSN3;A0A062TEY9	N-Term(iTRAQ4plex); K14(iTRAQ4plex)	0	2.982e-14	93.2	1.95161e-07	2	1631.94	2.16008	20.496	0
dISGNPVLTDLAk	1	1	K1ETH0	N-Term(iTRAQ4plex); K13(iTRAQ4plex)	0	1.517e-09	93.19	1.87504e-07	2	1630.93	2.99102	28.9028	0	0.940387
lGQGSNVYLASAELASVAAVLGk	23	1	A0A014BSS4	N-Term(iTRAQ4plex); K23(iTRAQ4plex)	0	3.121e-16	93.17	2.10515e-07	3	2506.41	-0.992768	49.8534	0	1.08571
vTTAIETGALFEk	1	1	A0A013TIE3	N-Term(iTRAQ4plex); K13(iTRAQ4plex)	0	1.332e-12	93.09	2.12072e-07	2	1667.95	3.79432	31.0978	0	0.785529
eVVDTGPQSSEQAYFDk	1	1	A0A009F1S3	N-Term(iTRAQ4plex); K17(iTRAQ4plex)	0	1.08e-10	93.06	8.40081e-08	2	2188.07	2.17104	23.8964	0	1.10432
gLAVGAPIDFMGIEIGSIk	1	1	K1ESG4	N-Term(iTRAQ4plex); K19(iTRAQ4plex)	0	8.5e-13	93.05	2.40665e-07	2	2176.23	0.764252	46.9612	0	0.981343
lNEDLDQAQEVLAEPIQTVMR	2	2	A0A062IDZ2;A0A022ITG6	N-Term(iTRAQ4plex)	0	2.643e-13	92.9	2.15274e-07	2	2556.32	4.64593	42.2402	0
fDDNAAVLLNNNk	2	2	A0A009JCJ7;A0A010K0P1	N-Term(iTRAQ4plex); K13(iTRAQ4plex)	0	8.171e-14	92.87	1.9048e-07	2	1735.94	9.64715	25.75	0
dVAALLDQHGLVESPR	2	1	A0A013TIE3	N-Term(iTRAQ4plex)	0	3.383e-15	92.87	2.00266e-07	2	1864.01	2.81057	30.4468	0	1.06308
lVGPNcPGVITPGEck	2	2	A0A009J929;A0A009YKW4	N-Term(iTRAQ4plex); C6(Carbamidomethyl); C15(Carbamidomethyl); K16(iTRAQ4plex)	0	1.277e-10	92.87	2.36648e-07	2	1986.04	2.86605	22.7154	0
sNVLPMTTVGLENLDLVk	3	1	A0A062F1G5	N-Term(iTRAQ4plex); K18(iTRAQ4plex)	0	2.477e-10	92.84	2.6512e-07	2	2231.26	1.81066	39.5741	0	0.973292
aTADTAQAVENAAADVk	4	1	A0A062BCQ3	N-Term(iTRAQ4plex); K17(iTRAQ4plex)	0	1.276e-10	92.83	2.11006e-07	2	1934.02	4.86951	21.572	0	0.83187
lLATQDDALAEQALLAYR	2	1	A0A009LF78	N-Term(iTRAQ4plex)	0	3.121e-16	92.81	2.28316e-07	2	2119.17	7.03918	39.0913	0	0.944229
tLSAIAGGDyAVATEAYk	2	1	A0A062T0N9	N-Term(iTRAQ4plex); Y10(iTRAQ4plex); K18(iTRAQ4plex)	0	2.273e-13	92.73	2.79974e-07	2	2233.21	1.47984	27.4331	0	1.01737
qQGVAPILIGTATIEASEILSSk	3	1	A0A010G3A7	N-Term(iTRAQ4plex); K23(iTRAQ4plex)	0	1.316e-15	92.69	2.16358e-07	3	2614.5	2.16245	51.8513	0	1.23791
gQDAAGIVTcHEGR	2	1	A0A062DZR9	N-Term(iTRAQ4plex); C10(Carbamidomethyl)	0	3.42e-14	92.68	5.6271e-08	2	1614.78	0.513762	15.2075	0	1.13541
hLSQADAEGFYAEHk	6	1	A0A010KK26	N-Term(iTRAQ4plex); K15(iTRAQ4plex)	0	3.121e-16	92.68	1.1764e-07	2	1990.99	-0.319474	19.0753	0	1.24672
aGDAAPMAYVELVDR	2	3	A0A009F3A3;B7IA13;R8XUM1	N-Term(iTRAQ4plex)	0	2.268e-14	92.64	1.06532e-07	2	1721.86	-1.45188	33.4594	0
aIALDPDLIMYDEPFAGQDPIVk	1	1	A0A009FJI3	N-Term(iTRAQ4plex); K23(iTRAQ4plex)	0	3.121e-16	92.61	2.59088e-07	3	2819.48	0.47419	43.9709	0	1.04984
lEGSGSSFLSTHPSNAQR	2	1	A0A013IHN0	N-Term(iTRAQ4plex)	0	3.121e-16	92.4	1.50305e-07	2	2019	1.33212	20.413	0	1.10506
iGFFNPTAQGQAEk	2	1	B7IAT2	N-Term(iTRAQ4plex); K14(iTRAQ4plex)	0	1.756e-10	92.22	2.77103e-07	2	1795.96	2.38459	27.5681	0	1.01581
gNVQEAYLAAANNYIAMEQk	3	1	A0A009LFN1	N-Term(iTRAQ4plex); K20(iTRAQ4plex)	0	2.392e-14	92.22	1.98051e-07	2	2486.26	-0.401085	36.5862	0	1.01487
iTPEQLEAAITPNTR	2	1	A0A062EC71	N-Term(iTRAQ4plex)	0	2.363e-12	92.18	2.56665e-07	2	1797.99	1.53334	33.5603	0	1.0878
tAVQNVNSSIHELLVGQSVFEQk	3	1	A0A010LR46	N-Term(iTRAQ4plex); K23(iTRAQ4plex)	0	3.121e-16	92.17	2.8553e-07	3	2815.52	0.54336	41.4155	0	0.851449
aGISANDVIIAIDGLk	3	1	A0A009HLQ9	N-Term(iTRAQ4plex); K16(iTRAQ4plex)	0	1.933e-14	92.15	1.88012e-07	2	1858.1	3.50747	43.5763	0	1.00415
sEDENNYLILLSEGR	2	1	A0A009JG67	N-Term(iTRAQ4plex)	0	8.891e-14	92.05	1.24809e-07	2	1895.94	-1.25571	34.4702	0	1.01206
sDESSQTQVAEQPk	1	1	A0A009FZT4	N-Term(iTRAQ4plex); K14(iTRAQ4plex)	0	5.123e-15	92.02	1.52367e-07	2	1821.91	1.54139	13.022	0	1.0063
vAVEAAHVDYWWk	1	1	A0A062BI48	N-Term(iTRAQ4plex); K13(iTRAQ4plex)	0	2.935e-12	91.99	2.55336e-07	2	1861.98	-0.547559	31.2771	0	1.02338
lGEPQDIADAVSFLASDk	3	1	A0A009J9J6	N-Term(iTRAQ4plex); K18(iTRAQ4plex)	0	3.121e-16	91.95	2.8658e-07	2	2164.13	-1.32343	35.4144	0	1.06719
gLSSAASAANAAIDHMR	6	1	A0A0E1FJD8	N-Term(iTRAQ4plex)	0	3.121e-16	91.92	1.23396e-07	2	1786.9	2.04659	28.8793	0	1.07208
lEPLDVEAAGk	4	1	B7GYM8	N-Term(iTRAQ4plex); K11(iTRAQ4plex)	0	7.826e-09	91.83	2.05636e-07	2	1429.82	1.11492	24.2422	0	0.989415
dLVSSTADALASTANFLNk	2	1	A0A062I9I0	N-Term(iTRAQ4plex); K19(iTRAQ4plex)	0	1.445e-11	91.78	3.46175e-07	2	2226.21	9.94245	45.722	0	1.0122
vIDVTFPEDYQAENLAGk	2	2	A0A010ED46;A0A009J8M8	N-Term(iTRAQ4plex); K18(iTRAQ4plex)	0	2.226e-08	91.73	2.98282e-07	3	2297.2	2.24774	34.5369	0
eYAAVFDGDESWQAIQIPk	2	1	A0A009LI49	N-Term(iTRAQ4plex); K19(iTRAQ4plex)	0	1.6e-07	91.71	2.17367e-07	2	2455.25	5.61961	39.3975	0	0.939381
aLPEVQQFLTGPTk	3	1	A0A009G0T9	N-Term(iTRAQ4plex); K14(iTRAQ4plex)	0	2.258e-09	91.69	2.37784e-07	2	1817.05	2.83149	35.4551	0	1.04351
kDPSLTTEEVLNFAk	3	1	A0A062ILI6	N-Term(iTRAQ4plex); K1(iTRAQ4plex); K15(iTRAQ4plex)	0	1.32e-15	91.66	2.85286e-07	2	2124.2	1.90651	30.2026	1	1.04419
dNVETADQEFALITDk	1	2	A0A062FLI0;A0A0B2XSA8	N-Term(iTRAQ4plex); K16(iTRAQ4plex)	0	2.6e-14	91.62	2.48638e-07	2	2097.07	5.72952	34.1349	0
qAPSYAEQAASTDLLETGIk	2	1	A0A011IH38	N-Term(iTRAQ4plex); K20(iTRAQ4plex)	0	8.056e-16	91.62	3.08723e-07	2	2381.26	4.72744	31.6512	0	0.961295
hNFAELQAGNDINk	1	1	A0A062IYP1	N-Term(iTRAQ4plex); K14(iTRAQ4plex)	0	8.357e-13	91.61	2.07797e-07	2	1858.97	3.00777	19.3053	0	0.944641
lMLEDGLAENPNYSYEDLGAELk	1	1	A0A0C4Y2K9	N-Term(iTRAQ4plex); K23(iTRAQ4plex)	0	2.796e-10	91.58	2.10106e-07	2	2872.44	6.62406	38.9595	0	1.14939
sVAHALNILNFSNk	4	1	A0A009YP08	N-Term(iTRAQ4plex); K14(iTRAQ4plex)	0	1.696e-13	91.56	2.73149e-07	2	1816.04	2.1745	30.6985	0	1.00562
nFLNEIFPLAQGSHADATk	3	1	A0A009F0J7	N-Term(iTRAQ4plex); K19(iTRAQ4plex)	0	3.121e-16	91.54	3.79838e-07	3	2361.25	1.02441	41.4227	0	0.94969
aQIEESTSEYDREk	1	1	A0A062EW63	N-Term(iTRAQ4plex); K14(iTRAQ4plex)	0	2.171e-10	91.52	1.07395e-07	2	1972.97	-0.853456	15.6439	1	1.22724
gMAMNPIDHPHGGGEGR	2	1	A0A062RCA7	N-Term(iTRAQ4plex)	0	3.121e-16	91.49	2.55803e-08	2	1876.86	-1.63861	14.4285	0	0.936759
dQmSDQINTDADASGR	1	1	A0A062FGA3	N-Term(iTRAQ4plex); M3(Oxidation)	0	1.22e-10	91.47	1.42571e-08	2	1883.82	1.42251	14.8288	0	0.971502
aIEGILDDkDETk	5	3	B7GYM8;A0A013RNG2;A0A009K1V6	N-Term(iTRAQ4plex); K9(iTRAQ4plex); K13(iTRAQ4plex)	0	1.703e-09	91.39	3.13206e-07	2	1879.04	0.584384	22.7645	1
sDLDTVFNTGNLEIGk	3	2	A0A062INY5;W3SWK2	N-Term(iTRAQ4plex); K16(iTRAQ4plex)	0	1.474e-14	91.38	4.14762e-07	2	2011.07	3.74548	34.7801	0
hIyAQVISADGGk	2	1	A0A0L6YIE6	N-Term(iTRAQ4plex); Y3(iTRAQ4plex); K13(iTRAQ4plex)	0	1.834e-11	91.34	2.94063e-07	2	1791.01	1.00475	15.4795	0	0.758521
gIDLATFEAIFk	2	1	A0A0L6YQ07	N-Term(iTRAQ4plex); K12(iTRAQ4plex)	0	1.387e-10	91.31	3.35115e-07	2	1612.92	0.34341	48.0687	0	0.907754
qNAAHGIEQTGAk	2	1	B2HTC8	N-Term(iTRAQ4plex); K13(iTRAQ4plex)	0	4.126e-11	91.3	2.94708e-07	2	1612.86	-0.704574	11.8144	0	0.908231
aLFAELQAVTPVVEPLLAAk	3	1	A0A062T6M2	N-Term(iTRAQ4plex); K20(iTRAQ4plex)	0	7.274e-13	91.26	1.18809e-07	2	2368.41	0.298322	50.0841	0	1.08903
vSAPVEDPIDPLAVDAASTVk	3	1	A0A009SFK1	N-Term(iTRAQ4plex); K21(iTRAQ4plex)	0	7.184e-11	91.26	3.79958e-07	2	2382.32	6.18725	33.5159	0	0.903379
eSDLGLNPITADSIR	1	1	A0A014CGD3	N-Term(iTRAQ4plex)	0	3.083e-14	91.25	2.28793e-07	2	1744.92	0.637127	28.4246	0	0.972152
nIVDGNHYMDPGMPESFNVLTk	3	2	A3M1G3;A0A009Z6X1	N-Term(iTRAQ4plex); K22(iTRAQ4plex)	0	1.149e-15	91.25	1.6059e-07	3	2766.35	-0.495621	34.1742	0
eVAAEFENPVMLYSIGk	2	1	A0A013RVR5	N-Term(iTRAQ4plex); K17(iTRAQ4plex)	0	1.739e-14	91.24	3.36163e-07	2	2185.16	5.43524	39.8563	0	1.02406
aDTLMGVTYVAVAAEHPLALk	8	1	A0A009G0T9	N-Term(iTRAQ4plex); K21(iTRAQ4plex)	0	3.121e-16	91.21	3.61728e-07	3	2458.37	1.87195	41.0079	0	0.990922
aTRPGDIVTTMSGQTVEILNTDAEGR	1	1	A0A009H507	N-Term(iTRAQ4plex)	0	3.121e-16	91.21	3.20102e-07	3	2876.46	2.5398	35.4808	0	0.90885
aSAEGAAQGVVIEAR	2	2	B2I2M7;A0A013MLH8	N-Term(iTRAQ4plex)	0	9.737e-15	91.2	2.52948e-07	2	1572.85	2.22192	19.9793	0
aELSFAEEVAAAQAAAk	5	2	B7I3K0;K9CRJ1	N-Term(iTRAQ4plex); K17(iTRAQ4plex)	0	4.586e-10	91.2	2.79346e-07	3	1965.06	3.84051	35.2051	0
aVTDLITQALGSEVEk	2	1	A0A062TE37	N-Term(iTRAQ4plex); K16(iTRAQ4plex)	0	7.879e-15	91.16	2.7638e-07	2	1962.11	5.95302	41.8706	0	0.996882
nILAAVGITETTk	4	1	B7GW24	N-Term(iTRAQ4plex); K13(iTRAQ4plex)	0	1.119e-10	91.14	2.18664e-07	2	1618.97	2.18184	33.3976	0	0.926079
gGDVDAFVAQAVESIk	5	1	A0A062IFX8	N-Term(iTRAQ4plex); K16(iTRAQ4plex)	0	3.121e-16	91.12	2.69241e-07	2	1894.02	2.93383	43.8463	0	1.2407
vAAGSSSAEEk	1	1	A0A010M7X9	N-Term(iTRAQ4plex); K11(iTRAQ4plex)	0	4.716e-10	91.08	2.32311e-07	2	1323.7	0.393949	11.985	0	0.993711
gGVMFSHINISk	5	1	A0A062B8S1	N-Term(iTRAQ4plex); K12(iTRAQ4plex)	0	1.785e-10	91.05	3.44365e-07	2	1577.88	2.71161	24.3352	0	1.06055
aLVSAVELSAk	1	1	A0A009L521	N-Term(iTRAQ4plex); K11(iTRAQ4plex)	0	9.005e-09	91.04	2.17894e-07	2	1375.84	1.82981	25.7873	0	0.983257
fLAQGTIYPDVIESAASk	2	1	A0A010LPZ6	N-Term(iTRAQ4plex); K18(iTRAQ4plex)	0	6.038e-12	91.03	3.583e-07	3	2198.19	-0.796101	34.8123	0	0.791455
gGVLVVDNVISHAAEVNR	2	1	A0A009IK00	N-Term(iTRAQ4plex)	0	1.075e-15	90.99	3.79529e-07	2	1993.1	1.76604	33.2842	0	1.04299
aLcAEEGVDIETQIIQGEISSDGILk	13	1	A0A009PVT8	N-Term(iTRAQ4plex); C3(Carbamidomethyl); K26(iTRAQ4plex)	0	3.121e-16	90.99	4.41709e-07	4	3076.6	1.10539	48.9925	0	1.06491
dIYENDFVFFDDAQR	2	1	A0A0L6KIG4	N-Term(iTRAQ4plex)	0	1.02e-13	90.84	1.97793e-08	2	2037.93	0.576209	39.8528	0	0.831187
aGIIHAAIGQVGFDAAAIR	12	1	A0A013T898	N-Term(iTRAQ4plex)	0	3.121e-16	90.83	4.29664e-07	2	1995.13	4.43819	33.7429	0	0.96559
aSQLADDIVVGVGTITkPEHcAQAk	3	2	A0A010FAH9;A0A011D6K9	N-Term(iTRAQ4plex); K17(iTRAQ4plex); C21(Carbamidomethyl); K25(iTRAQ4plex)	0	3.121e-16	90.78	4.3514e-07	3	3040.66	4.40588	36.0885	0
aMFENLANSLFEHELIk	4	1	B7IA13	N-Term(iTRAQ4plex); K17(iTRAQ4plex)	0	3.121e-16	90.75	3.64997e-07	3	2294.21	-0.590764	43.2656	0	1.04538
sNIYQFEAELLEGDIk	2	1	A0A062IPH8	N-Term(iTRAQ4plex); K16(iTRAQ4plex)	0	9.051e-15	90.74	3.15407e-07	2	2157.13	1.26639	44.7673	0	0.878927
vLGEDQSQAVSNFLTLLADNDR	2	1	A0A009GZS2	N-Term(iTRAQ4plex)	0	3.121e-16	90.74	3.54622e-07	3	2549.29	-1.50928	49.6603	0	1.01175
gQVSPEVSVLQQLAk	2	1	A0A009QES6	N-Term(iTRAQ4plex); K15(iTRAQ4plex)	0	2.28e-12	90.63	2.96208e-07	2	1871.09	4.00998	33.5722	0	1.09351
vDGTDFFAVYEAAQTAIER	6	1	A0A0L6Z017	N-Term(iTRAQ4plex)	0	3.121e-16	90.63	1.96434e-07	2	2247.11	3.23437	46.9569	0	1.00322
qEYDDLLGQVNVAEAQVAAAk	4	1	A0A009JE11	N-Term(iTRAQ4plex); K21(iTRAQ4plex)	0	3.121e-16	90.62	3.9178e-07	2	2520.32	2.09527	39.1885	0	1.05015
iSVAGEDkHPLYQALTTAQPER	4	1	A0A062RJT1	N-Term(iTRAQ4plex); K8(iTRAQ4plex)	0	9.913e-16	90.62	5.16666e-07	2	2712.46	0.762449	25.9654	1	0.982608
eQIQSAQLAAAEAAANVR	1	1	A0A062G4U8	N-Term(iTRAQ4plex)	0	3.121e-16	90.59	3.35396e-07	2	1985.06	4.83083	28.0634	0	0.834042
dQMSDQINTDADASGR	1	1	A0A062FGA3	N-Term(iTRAQ4plex)	0	3.121e-16	90.58	1.06748e-08	2	1867.82	1.45715	18.3118	0	0.883964
aIIcASTGNTSAAAAAYAAR	1	1	A0A062IN89	N-Term(iTRAQ4plex); C4(Carbamidomethyl)	0	4.181e-15	90.58	2.02252e-07	2	2055.03	-5.57154	24.1903	0	1.02497
iPAGQcELLIGADAVVAGGSAALSR	1	0		N-Term(iTRAQ4plex); C6(Carbamidomethyl)	0	1.9e-13	90.46	4.99806e-07	2	2540.36	-0.99097	41.9257	0
ePEITDLAQMLIk	2	2	A0A010M5B1;A0A022I0G1	N-Term(iTRAQ4plex); K13(iTRAQ4plex)	0	4.52e-10	90.33	3.66283e-07	2	1789	1.42364	44.316	0
lVIPYDQLQEVLk	2	1	A0A062B6A1	N-Term(iTRAQ4plex); K13(iTRAQ4plex)	0	2.519e-06	90.33	2.48298e-07	2	1846.1	1.36895	41.255	0	0.910894
iAQTHLNDSYNLAk	4	1	B0VLS3	N-Term(iTRAQ4plex); K14(iTRAQ4plex)	0	6.361e-13	90.3	3.79881e-07	2	1876.02	-0.68701	20.1354	0	0.939902
nWGVFGEVGAYYTGNPTVk	22	2	A0A062BGK5;A0A0B2XRU2	N-Term(iTRAQ4plex); K19(iTRAQ4plex)	0	4.33e-10	90.25	2.74108e-07	3	2347.2	2.35472	43.4629	0
gHAQAEQTATFLk	1	1	A0A010L3F7	N-Term(iTRAQ4plex); K13(iTRAQ4plex)	0	7.735e-13	90.24	3.54508e-07	2	1689.92	-0.421534	15.9441	0	1.18689
qGLNTAVGDEGGFAPNLR	2	1	A0A010LR46	N-Term(iTRAQ4plex)	0	3.121e-16	90.24	3.67519e-07	2	1960.01	6.0267	26.5869	0	0.863772
acAGEFDNQAYVSQDIIEk	1	1	A0A009T352	N-Term(iTRAQ4plex); C2(Carbamidomethyl); K19(iTRAQ4plex)	0	7.148e-12	90.18	1.17383e-07	2	2446.18	-0.483515	28.7282	0	0.859168
fNPTYAELNFk	3	2	A0A009K0P3;A0A0M3BTK8	N-Term(iTRAQ4plex); K11(iTRAQ4plex)	0	2.085e-10	90.1	3.39394e-07	2	1631.87	2.19248	30.6443	0
hHNTYVVNLNNLIk	3	2	A0A009KMG2;A0A0E1PV58	N-Term(iTRAQ4plex); K14(iTRAQ4plex)	0	1.181e-12	90.09	4.92341e-07	2	1967.1	-1.2586	26.0746	0
yEIDkDSDALFVDR	2	1	A0A062MTN7	N-Term(iTRAQ4plex); K5(iTRAQ4plex)	0	8.391e-14	90.09	3.04083e-07	2	1974.01	0.989256	27.6431	1	0.98035
mSINPFcEIAVEEAVR	4	1	A0A009PCH5	N-Term(iTRAQ4plex); C7(Carbamidomethyl)	0	3.121e-16	90.06	2.39814e-07	2	2009	1.60998	39.5406	0	0.958555
vPYDQAALEQAQIDVVR	4	1	A0A062F8A5	N-Term(iTRAQ4plex)	0	4.134e-14	90.04	4.15208e-07	2	2059.1	0.557596	31.8702	0	1.03268
aIPFELNTTNVDQPTLTVTDAQGQk	1	2	A0A0M1MYJ6;A0A0A8XIS4	N-Term(iTRAQ4plex); K25(iTRAQ4plex)	0	4.362e-13	90.04	5.18899e-07	3	2989.57	0.59889	33.7473	0
iTLNmGVGAAATDkk	1	1	B7GW14	N-Term(iTRAQ4plex); M5(Oxidation); K14(iTRAQ4plex); K15(iTRAQ4plex)	0	3.623e-11	89.93	4.34548e-07	2	1938.11	3.60612	18.7998	1	1.01176
dVTTGDTLcDEk	2	3	B7GYM8;A0A013RNG2;A0A009K1V6	N-Term(iTRAQ4plex); C9(Carbamidomethyl); K12(iTRAQ4plex)	0	6.204e-10	89.92	9.57476e-08	2	1641.79	1.98933	17.0656	0
tAVNTAVSELEAATk	3	1	A0A062T494	N-Term(iTRAQ4plex); K15(iTRAQ4plex)	0	7.545e-16	89.85	4.45111e-07	2	1793	3.4165	34.4125	0	1.03296
eFGVEANIGkPMVAYR	2	2	B7GYM8;A0A013RNG2	N-Term(iTRAQ4plex); K10(iTRAQ4plex)	0	1.042e-14	89.78	4.77591e-07	2	2069.11	0.183383	27.2241	0
acLDEAIEIEPGQTVLVk	1	1	A0A009G7R3	N-Term(iTRAQ4plex); C2(Carbamidomethyl); K18(iTRAQ4plex)	0	2.961e-12	89.73	5.19621e-07	2	2273.24	3.68271	33.32	0	1.00886
iENAAAESIEcILDkDk	4	1	A0A010KNI0	N-Term(iTRAQ4plex); C11(Carbamidomethyl); K15(iTRAQ4plex); K17(iTRAQ4plex)	0	3.121e-16	89.73	5.59154e-07	3	2351.25	-0.410566	40.0363	1	0.983846
aLIAEAIAQGAk	2	6	A0A009H6Q8;A0A0G4QSN3;A0A009L7E6;A0A062BG85;A0A009R7T9;A0A062TEY9	N-Term(iTRAQ4plex); K12(iTRAQ4plex)	0	2.929e-09	89.72	2.00573e-07	2	1443.88	2.51527	28.6097	0
sEANIEMLEMNINLPEER	1	1	A0A014BG03	N-Term(iTRAQ4plex)	0	1.858e-15	89.71	1.88154e-07	2	2276.1	1.21683	37.2501	0	0.844546
sVLDNVHQNDQLTFIELk	3	2	A0A062BHF1;A0A0A8XG07	N-Term(iTRAQ4plex); K18(iTRAQ4plex)	0	1.669e-15	89.7	6.07444e-07	2	2401.3	1.85553	34.3117	0
sDLDSAAALAALAETAAQLETIR	5	1	A0A010VMI1	N-Term(iTRAQ4plex)	0	4.712e-15	89.7	5.92818e-07	4	2445.3	3.74262	52.406	0	0.917181
eAPVNPGHDESAWk	4	1	A0A062I7X4	N-Term(iTRAQ4plex); K14(iTRAQ4plex)	0	2.398e-12	89.65	2.15051e-07	2	1824.91	0.114895	17.889	0	0.956575
hEELAQLGANIGk	2	1	A0A009KX94	N-Term(iTRAQ4plex); K13(iTRAQ4plex)	0	1.824e-13	89.63	4.26697e-07	2	1667.93	1.01566	21.0919	0	0.928636
nLEEGTALMLLAPVVR	2	1	A0A0L6YLM8	N-Term(iTRAQ4plex)	0	1.634e-12	89.62	5.09157e-07	2	1870.06	3.04187	43.2364	0	1.09199
tMHNDGNYVISLGNVVR	1	2	A0A062DPQ8;R8YSP2	N-Term(iTRAQ4plex)	0	4.976e-16	89.61	3.0051e-07	2	2033.03	-1.36833	28.2268	0
lVVLNSPSNPTGMIYSk	1	1	A0A062EC71	N-Term(iTRAQ4plex); K17(iTRAQ4plex)	0	5.508e-12	89.61	5.36422e-07	2	2108.17	2.9446	31.6149	0	0.905811
qNAENDVNNAPSSTPR	2	1	B0VNZ4	N-Term(iTRAQ4plex)	0	3.121e-16	89.58	1.23978e-07	2	1857.88	2.21811	13.3588	0	0.692399
eALSDIGVQGITVTEVk	2	1	A0A009G3A4	N-Term(iTRAQ4plex); K17(iTRAQ4plex)	0	3.121e-16	89.51	4.70332e-07	2	2047.16	1.45464	31.8298	0	0.948118
aHVMLNNAHASPGAIDGMSGk	1	1	A0A009SFK1	N-Term(iTRAQ4plex); K21(iTRAQ4plex)	0	2.232e-15	89.32	4.15932e-07	3	2366.21	5.26676	18.6354	0	0.928736
aQLEGSDIQAIEHAVQQLk	2	1	A0A009FC15	N-Term(iTRAQ4plex); K19(iTRAQ4plex)	0	3.121e-16	89.3	5.7523e-07	3	2366.29	-0.452887	42.2836	0	1.06304
gIITVDDLADQATDDISDIEGLGHDk	5	1	A0A062B8N2	N-Term(iTRAQ4plex); K26(iTRAQ4plex)	0	3.121e-16	89.3	4.03225e-07	3	3014.51	3.43983	47.6959	0	1.07531
ikHPSEVVEVGQEVTVk	3	1	A0A013HYX4	N-Term(iTRAQ4plex); K2(iTRAQ4plex); K17(iTRAQ4plex)	0	1.899e-15	89.26	4.35177e-07	2	2310.35	3.28571	20.5589	1	0.998586
gDGAMDAGNMLkPALAR	3	1	A0A0L6HBQ7	N-Term(iTRAQ4plex); K12(iTRAQ4plex)	0	6.221e-15	89.22	5.11427e-07	2	1976.04	4.15078	25.1932	0	1.24863
kLSASEIASLMSVSEk	3	1	B2HUV1	N-Term(iTRAQ4plex); K1(iTRAQ4plex); K16(iTRAQ4plex)	0	3.121e-16	89.18	4.89104e-07	2	2112.19	-0.491994	33.1894	1	1.02208
gDIDAAYVWEPALSk	1	1	A0A009SHB6	N-Term(iTRAQ4plex); K15(iTRAQ4plex)	0	9.332e-14	89.15	4.72914e-07	2	1923.02	2.9378	33.7444	0	1.19571
vENIGSAEVDIGk	3	2	A0A062IFX8;K8ZSH8	N-Term(iTRAQ4plex); K13(iTRAQ4plex)	0	1.109e-11	89.09	4.73204e-07	2	1618.89	2.78893	24.0158	0
gGLVEAYAPGVFSDAFDk	1	1	A0A009GH68	N-Term(iTRAQ4plex); K18(iTRAQ4plex)	0	5.801e-11	89.09	4.56927e-07	3	2131.1	2.42906	38.7813	0	0.925913
dQSFSEDLQSAAVQR	1	2	A0A011CXD1;A0A009FTC8	N-Term(iTRAQ4plex)	0	3.121e-16	89.07	1.55717e-07	2	1824.89	0.905096	25.7736	0
dGITVNALcPGYVDTPLVR	2	2	A0A0L6KJW1;A0A009LAF7	N-Term(iTRAQ4plex); C9(Carbamidomethyl)	0	1.582e-15	89.06	4.41594e-07	2	2204.15	1.30003	33.887	0
hILIQPSEVVSPENAk	2	2	A0A062G6N5;A0A014CEV4	N-Term(iTRAQ4plex); K16(iTRAQ4plex)	0	3.897e-09	89.05	5.73783e-07	2	2049.16	-0.63308	23.0337	0
nTEENQLEGFGGVLGVTk	1	1	A0A013JD28	N-Term(iTRAQ4plex); K18(iTRAQ4plex)	0	3.494e-13	89.05	5.57978e-07	3	2180.14	0.483123	33.603	0	0.91847
iASTWEGIQAAk	1	3	A0A009IM57;A0A0A7XJQ1;K9ABQ0	N-Term(iTRAQ4plex); K12(iTRAQ4plex)	0	5.08e-12	89.03	4.62033e-07	2	1562.88	0.222837	26.8662	0
sAVADSFGDVLVPTEEVVEMk	2	1	A0A013MYL8	N-Term(iTRAQ4plex); K21(iTRAQ4plex)	0	3.055e-15	89.03	6.11814e-07	3	2510.29	0.353208	40.7662	0	0.944385
vQENVHQGIEHLAEk	2	2	A0A009EWD7;B0VTG6	N-Term(iTRAQ4plex); K15(iTRAQ4plex)	0	3.121e-16	89	5.55312e-07	2	2019.09	0.187288	20.0603	0
lENEGGGGTAVEATk	1	1	A0A009LI49	N-Term(iTRAQ4plex); K15(iTRAQ4plex)	0	6.502e-16	88.97	3.81563e-07	2	1720.9	2.57697	15.7586	0	0.911121
sPEHAALLDELk	2	2	A0A062T485;A0A009I7C9	N-Term(iTRAQ4plex); K12(iTRAQ4plex)	0	1.085e-10	88.95	5.30541e-07	2	1610.9	-1.15515	23.8282	0
vDVTScEETAVk	6	1	A0A062LXE0	N-Term(iTRAQ4plex); C6(Carbamidomethyl); K12(iTRAQ4plex)	0	2.449e-11	88.93	3.13193e-07	2	1625.85	9.53781	19.2965	0	1.00602
gLINDPDMNDSFNIEk	2	1	A0A084XTS0	N-Term(iTRAQ4plex); K16(iTRAQ4plex)	0	1.292e-11	88.91	2.32701e-07	2	2110.04	-0.188096	30.8638	0	0.885351
nLLEAGLLHNDVTTVAGk	1	1	A0A062BEL1	N-Term(iTRAQ4plex); K18(iTRAQ4plex)	0	4.857e-13	88.91	5.62763e-07	2	2153.22	0.759866	31.9612	0	0.99415
gPVVVQSIESNHPISIVTk	2	1	A0A0L6YMM7	N-Term(iTRAQ4plex); K19(iTRAQ4plex)	0	5.317e-15	88.89	5.58e-07	3	2292.31	-2.26487	28.3319	0	1.23092
aSNVDAHVNYGDNSGTk	2	1	A0A009JUK1	N-Term(iTRAQ4plex); K17(iTRAQ4plex)	0	5.342e-13	88.88	2.11019e-07	2	2037.01	12.4544	13.4851	0	0.997233
sGVGLTSLPQNMDTLSAR	1	1	A0A062IIX0	N-Term(iTRAQ4plex)	0	4.46e-15	88.86	4.72287e-07	2	1991.04	2.30132	29.5343	0	0.934539
aLVSYVMAGDPQPQVTVPLLHk	3	1	A0A062EFZ4	N-Term(iTRAQ4plex); K22(iTRAQ4plex)	0	1.126e-08	88.79	6.69368e-07	2	2651.49	2.3203	37.309	0	1.01147
aDLEAGNHVANALILEPNTk	3	1	A0A062INY5	N-Term(iTRAQ4plex); K20(iTRAQ4plex)	0	1.826e-15	88.78	7.34016e-07	3	2378.29	0.931018	27.3	0	0.997046
gSTPHFDFVAGEcAk	2	1	A0A010GUK5	N-Term(iTRAQ4plex); C13(Carbamidomethyl); K15(iTRAQ4plex)	0	1.883e-09	88.76	1.96242e-07	2	1910.93	1.84441	23.3443	0	1.0542
sVVGQDDFAVLLPDVLVk	4	2	A0A097I5H8;N8Z4C7	N-Term(iTRAQ4plex); K18(iTRAQ4plex)	0	3.374e-14	88.73	4.88044e-07	2	2202.27	2.00067	44.7703	0
nIVHcGDVGAGQIAk	2	1	A0A062L0J9	N-Term(iTRAQ4plex); C5(Carbamidomethyl); K15(iTRAQ4plex)	0	1.441e-12	88.72	6.16933e-07	2	1826.98	-0.148998	17.387	0	0.942261
iDPLDDIATINTELALADLETVAk	4	1	A0A013SRA0	N-Term(iTRAQ4plex); K24(iTRAQ4plex)	0	7.571e-12	88.7	7.84287e-07	3	2842.55	-0.671623	54.8305	0	1.06381
vAVQGFGNVGSEAAFLFVESk	15	1	A0A014CAN0	N-Term(iTRAQ4plex); K21(iTRAQ4plex)	0	4.186e-16	88.69	6.81512e-07	3	2444.31	1.97444	46.1756	0	0.979189
aMHEHLQHLDQDYQVSYEDDNYAQk	2	1	A0A062DL18	N-Term(iTRAQ4plex); K25(iTRAQ4plex)	0	3.121e-16	88.68	6.36261e-08	3	3365.54	2.03034	21.5278	0	1.37383
lATGDELTTGVLk	1	4	A3M1G3;A0A009Z6X1;A0A060GU81;E3VNS0	N-Term(iTRAQ4plex); K13(iTRAQ4plex)	0	5.276e-13	88.66	5.13537e-07	2	1605.93	2.13212	26.6946	0
fAELMTEVEALk	2	1	A0A0J8UZ25	N-Term(iTRAQ4plex); K12(iTRAQ4plex)	0	9.494e-11	88.65	5.29868e-07	2	1668.92	3.37638	45.6518	0	0.9063
tLQSLLSVDNLTLQENEALR	1	1	A0A009TD03	N-Term(iTRAQ4plex)	0	2.491e-15	88.65	8.0681e-07	2	2401.31	0.870562	42.1461	0	1.03173
nTASADVVAYNVYR	5	1	A0A0L6TF44	N-Term(iTRAQ4plex)	0	6.259e-13	88.62	2.08511e-07	2	1686.86	0.973251	23.4797	0	0.894049
aFHAAVQDQSFPAk	3	1	A0A010L0D6	N-Term(iTRAQ4plex); K14(iTRAQ4plex)	0	1.244e-12	88.6	5.15781e-07	2	1804.96	0.904899	19.5143	0	0.89581
sHPITDVAQLk	2	1	A3M4I4	N-Term(iTRAQ4plex); K11(iTRAQ4plex)	0	4.901e-06	88.59	5.21605e-07	2	1496.87	-0.609642	18.9697	0	0.964915
vEPGLPIPVVITVYNDk	7	1	B7H1K2	N-Term(iTRAQ4plex); K17(iTRAQ4plex)	0	2.59e-11	88.54	4.89996e-07	2	2141.25	3.44577	42.5598	0	1.05531
tPQIVDFTLWEk	1	2	A0A009LXE3;A0A0A8XLS6	N-Term(iTRAQ4plex); K12(iTRAQ4plex)	0	1.035e-05	88.5	4.85419e-07	2	1764.98	2.60964	40.3022	0
nDIAPYLGFGFAPk	5	2	A0A062BGK5;A6XB79	N-Term(iTRAQ4plex); K14(iTRAQ4plex)	0	9.748e-13	88.49	5.98031e-07	2	1797.98	3.73049	38.7136	0
yEMYYGxQSVQDkk	6	3	I6TUC8;A0A0E4HMD5;A0A0B2XZ45	N-Term(iTRAQ4plex); X7(L); K13(iTRAQ4plex); K14(iTRAQ4plex)	0	1.477e-13	88.47	6.24829e-07	2	2184.13	-2.17866	26.5911	1
vLAAcDFGDLAHTGITR	2	1	A0A062EZU8	N-Term(iTRAQ4plex); C5(Carbamidomethyl)	0	1.742e-12	88.44	4.76704e-07	2	1961	-0.237202	31.1686	0	0.984645
iSPEGVISGYATEGSHFIVk	1	1	A0A062TIH4	N-Term(iTRAQ4plex); K20(iTRAQ4plex)	0	3.121e-16	88.43	7.33176e-07	3	2379.27	-2.06356	39.4273	0	1.00275
aMAEHIAGNEGTFAHMMNQEAk	2	1	A0A062BF68	N-Term(iTRAQ4plex); K22(iTRAQ4plex)	0	3.121e-16	88.4	1.30957e-07	3	2676.26	0.147673	26.259	0	0.916611
dGADFQQIDNVMSk	1	2	A0A062IXV3;A0A013KJB1	N-Term(iTRAQ4plex); K14(iTRAQ4plex)	0	1.133e-12	88.39	2.71283e-07	2	1855.91	2.06722	28.9043	0
lAILGLGTVGGGALk	1	1	A0A013MPP3	N-Term(iTRAQ4plex); K15(iTRAQ4plex)	0	8.484e-12	88.36	8.81853e-08	2	1628.04	2.46353	37.9378	0	0.958043
yDVPGmAVGVIQNNk	2	2	A0A0E4HMD5;I6TUC8	N-Term(iTRAQ4plex); M6(Oxidation); K15(iTRAQ4plex)	0	4.955e-08	88.29	6.78623e-07	2	1909.02	3.25097	25.5758	0
sDTINAYVAPGGk	1	1	A0A013IHN0	N-Term(iTRAQ4plex); K13(iTRAQ4plex)	0	4.126e-10	88.28	6.25653e-07	2	1580.86	2.96921	19.5211	0	0.897205
aGTQIDQSVVQk	1	1	A0A011ISM1	N-Term(iTRAQ4plex); K12(iTRAQ4plex)	0	8.962e-13	88.26	6.17121e-07	2	1561.88	2.18483	17.1183	0	1.02324
sLSDEEQFDSLk	1	1	A0A014DV97	N-Term(iTRAQ4plex); K12(iTRAQ4plex)	0	1.812e-11	88.21	3.38409e-07	2	1685.85	2.64844	25.0072	0	0.914331
lYPcTNcGMAPLSR	1	1	A0A062B7W9	N-Term(iTRAQ4plex); C4(Carbamidomethyl); C7(Carbamidomethyl)	0	1.141e-07	88.21	1.236e-07	2	1783.84	1.12279	25.0891	0	0.770219
kSTPFAAQVAAEVAGk	3	1	A0A009KAS8	N-Term(iTRAQ4plex); K1(iTRAQ4plex); K16(iTRAQ4plex)	0	1.772e-14	88.17	5.44468e-07	2	2007.16	-0.426017	28.8085	1	1.14652
kTDNSGFGDVSIGLk	2	1	A0A009HAV0	N-Term(iTRAQ4plex); K1(iTRAQ4plex); K15(iTRAQ4plex)	0	1.543e-15	88.15	7.72893e-07	2	1970.09	1.00978	24.2745	1	1.02865
vLYAMHELGNDYNk	1	1	A0A009EZA1	N-Term(iTRAQ4plex); K14(iTRAQ4plex)	0	1.949e-13	88.14	3.53806e-07	2	1954.99	-2.04489	27.7409	0	0.853121
aQAVVDYLVSk	3	2	A0A062B3U3;N9JA72	N-Term(iTRAQ4plex); K11(iTRAQ4plex)	0	1.494e-09	88.13	6.11647e-07	2	1480.87	2.54757	32.7571	0
aAEVALSELQNEIEQk	1	2	A0A009HFQ4;A0A009SF64	N-Term(iTRAQ4plex); K16(iTRAQ4plex)	0	3.488e-14	88.07	6.31073e-07	2	2060.11	-2.99746	40.5474	0
dMAVLAQHIIk	2	1	A0A062BF68	N-Term(iTRAQ4plex); K11(iTRAQ4plex)	0	2.801e-09	88.01	5.87434e-07	2	1526.9	0.0188712	27.8267	0	1.01428
lGVEIYGVSTDTHFTHk	4	2	A0A009IKM0;A0A014BAQ9	N-Term(iTRAQ4plex); K17(iTRAQ4plex)	0	3.121e-16	87.98	6.82898e-07	3	2192.16	0.3868	26.954	0
eELAQTEVHAEAGGGLVk	2	1	A0A0J8TLL6	N-Term(iTRAQ4plex); K18(iTRAQ4plex)	0	2.601e-12	87.96	6.75093e-07	2	2126.13	-0.646133	21.9257	0	0.998642
iTPQQEAQFAYk	1	1	J9XPV4	N-Term(iTRAQ4plex); K12(iTRAQ4plex)	0	1.592e-07	87.95	7.21941e-07	2	1711.93	4.02322	22.9824	0	0.996202
sIMQGEATEAQIGALMMGLR	1	1	A0A062RI88	N-Term(iTRAQ4plex)	0	1.521e-11	87.92	4.33778e-07	2	2251.15	4.82609	44.1837	0	1.1117
tVNMmELINNIAk	1	2	A0A011IH38;K9ABF8	N-Term(iTRAQ4plex); M5(Oxidation); K13(iTRAQ4plex)	0	5.137e-08	87.89	7.45233e-07	2	1794.98	5.22524	37.4497	0
lGLDFNTPVGDDk	2	1	A0A062T5F9	N-Term(iTRAQ4plex); K13(iTRAQ4plex)	0	1.476e-12	87.85	5.37375e-07	2	1678.89	2.32572	29.6144	0	0.832824
qPAELSNQINQLMNQAIATSR	4	1	A0A009F4A5	N-Term(iTRAQ4plex)	0	5.977e-15	87.82	6.28406e-07	2	2471.28	0.675422	43.2124	0	1.00182
aHYDGIVAFSQTDFTEDLkk	2	1	A0A0E0WKT4	N-Term(iTRAQ4plex); K19(iTRAQ4plex); K20(iTRAQ4plex)	0	3.121e-16	87.8	8.2523e-07	3	2717.42	2.91132	31.9441	1	1.23544
ecALYDMQDGVLSVDDLMNk	1	1	A0A0C4Y975	N-Term(iTRAQ4plex); C2(Carbamidomethyl); K20(iTRAQ4plex)	0	2.174e-11	87.78	2.06989e-07	3	2604.24	4.8017	42.7986	0	1.07139
aAGHAEQVLEDLk	2	1	K1EV64	N-Term(iTRAQ4plex); K13(iTRAQ4plex)	0	8.98e-15	87.76	6.45355e-07	2	1668.91	-0.820246	26.1844	0	1.10503
mGSVAEADLATAEk	1	1	A0A009G0T9	N-Term(iTRAQ4plex); K14(iTRAQ4plex)	0	1.022e-11	87.76	5.0935e-07	2	1680.87	-0.717666	23.9908	0	1.00583
nFTGDVAGTFYLk	4	3	A0A062IEQ9;A0A010K2P4;D0S4S0	N-Term(iTRAQ4plex); K13(iTRAQ4plex)	0	1.278e-14	87.71	5.78871e-07	2	1720.92	2.74037	33.8737	0
dVcEIAEISYDNFHELSk	3	1	A0A0G3D4S5	N-Term(iTRAQ4plex); C3(Carbamidomethyl); K18(iTRAQ4plex)	0	9.801e-10	87.71	1.99169e-07	2	2457.19	0.470992	39.4886	0	1.17529
sTLPDMLSFIHANLNPQk	6	2	A0A0E4HMD5;A0A010K7F3	N-Term(iTRAQ4plex); K18(iTRAQ4plex)	0	7.999e-11	87.66	1.05023e-06	2	2314.25	1.70367	44.7624	0
vVALSMNkPFDQVLEk	6	2	A0A0E4HMD5;I6TUC8	N-Term(iTRAQ4plex); K8(iTRAQ4plex); K16(iTRAQ4plex)	0	6.092e-10	87.64	6.18409e-07	2	2250.3	2.9666	33.801	0
aAALSYALHGATVVLHGR	6	1	A0A062SL22	N-Term(iTRAQ4plex)	0	1.655e-15	87.63	7.83013e-07	3	1951.1	0.310837	34.8552	0	0.993372
kFDATPTAGEPINLEEISk	1	1	A0A014BL14	N-Term(iTRAQ4plex); K1(iTRAQ4plex); K19(iTRAQ4plex)	0	1.172e-13	87.62	8.78401e-07	3	2492.37	1.84257	28.6813	1	1.12778
eLISVLEAVAk	16	1	A0A062EW63	N-Term(iTRAQ4plex); K11(iTRAQ4plex)	0	3.306e-09	87.61	3.98862e-07	2	1459.9	1.45656	42.67	0	0.91121
vLADIAmHDAVAFAALAEk	1	1	A0A009YHD4	N-Term(iTRAQ4plex); M7(Oxidation); K19(iTRAQ4plex)	0	6.693e-13	87.58	8.74831e-07	3	2260.22	-0.29772	46.8792	0	0.751335
vIEQGSTIDIFSNPQHPTTk	1	1	A0A0L6KEU5	N-Term(iTRAQ4plex); K20(iTRAQ4plex)	0	5.327e-16	87.57	9.81489e-07	3	2500.33	0.854433	27.5587	0	1.07991
iSLSLPADTLFTPEHLk	4	1	A0A0B3ZYJ7	N-Term(iTRAQ4plex); K17(iTRAQ4plex)	0	3.121e-16	87.56	6.271e-07	3	2170.24	0.784196	40.3456	0	0.981285
gISAASVAALLEAR	2	1	B0VQI6	N-Term(iTRAQ4plex)	0	2.734e-10	87.46	7.32969e-07	3	1472.85	-0.976196	39.5185	0	0.935235
eHAITEESLLAk	6	1	A0A009QLJ4	N-Term(iTRAQ4plex); K12(iTRAQ4plex)	0	2.769e-12	87.41	6.2363e-07	2	1628.91	1.36754	20.8464	0	1.09115
iDHNIEAAVGDEk	1	1	A0A062B801	N-Term(iTRAQ4plex); K13(iTRAQ4plex)	0	3.779e-12	87.38	5.90659e-07	2	1698.89	-2.27751	20.7859	0	1.1772
gNADEDFMFLNLGPNHPSAHGAFR	2	3	A0A098SK48;A0A010LGA3;A0A009Y7V4	N-Term(iTRAQ4plex)	0	3.121e-16	87.37	1.84148e-07	3	2758.3	3.13514	33.4889	0
aPDGVMcDSMTGVMANLNANNLPSQQVk	1	1	A0A0C4Y989	N-Term(iTRAQ4plex); C7(Carbamidomethyl); K28(iTRAQ4plex)	0	2.662e-15	87.37	2.35636e-07	3	3250.57	2.66833	35.4919	0	0.9206
dLVVDMNQFYDQYDk	5	1	D0S738	N-Term(iTRAQ4plex); K15(iTRAQ4plex)	0	7.733e-13	87.34	2.17251e-07	2	2181.05	2.24336	38.0263	0	1.06636
aIQAAGDEETPVLEGVk	1	1	A0A009HWJ0	N-Term(iTRAQ4plex); K17(iTRAQ4plex)	0	5.649e-11	87.33	8.38828e-07	3	2015.09	0.879708	25.0831	0	1.22949
gDVDGASAGAEYk	19	2	A4GVE5;X5CWG4	N-Term(iTRAQ4plex); K13(iTRAQ4plex)	0	2.457e-15	87.31	3.04123e-07	2	1527.76	2.87645	16.8787	0
aETIHVIHQFk	2	1	A0A014EB73	N-Term(iTRAQ4plex); K11(iTRAQ4plex)	0	4.131e-09	87.22	8.06954e-07	2	1610.93	3.4034	18.0822	0	0.900418
aIATFQPDADAAVNQNk	3	1	A0A062MNK0	N-Term(iTRAQ4plex); K17(iTRAQ4plex)	0	3.227e-14	87.22	5.94428e-07	2	2062.09	2.74289	23.0473	0	1.00283
nIEVESAQLISQLIR	2	1	A0A009IK00	N-Term(iTRAQ4plex)	0	1.563e-08	87.19	8.27348e-07	3	1857.06	0.648302	47.8964	0	1.15716
aETDALLDVLk	1	1	A0A009G257	N-Term(iTRAQ4plex); K11(iTRAQ4plex)	0	7.916e-09	87.18	6.96789e-07	2	1475.86	2.41037	35.3502	0	0.922414
aSEALEHLDVAPGLEELEMGAQR	3	1	B0VUG4	N-Term(iTRAQ4plex)	0	3.121e-16	87.17	5.40873e-07	2	2609.3	1.29765	38.2123	0	1.07967
aVGEAFQQLGQSAGEDIVkDPAVk	3	1	F0KN42	N-Term(iTRAQ4plex); K19(iTRAQ4plex); K24(iTRAQ4plex)	0	3.12139e-16	87.17	1.0709e-06	3	2889.57	0.954735	33.2934	1	0.975175
sLGNTIVLNASDkDIk	2	1	A0A010L0L1	N-Term(iTRAQ4plex); K13(iTRAQ4plex); K16(iTRAQ4plex)	0	7.262e-13	87.1	6.2551e-07	2	2120.23	0.482791	24.3072	1	1.03263
gTLEALNAALHELSTDEVk	3	2	B2I2M7;A0A013MLH8	N-Term(iTRAQ4plex); K19(iTRAQ4plex)	0	5.826e-16	87.09	8.74078e-07	3	2299.24	1.29647	44.2707	0
fDLDINPFVYTLGYSYk	5	2	A0A062KZX9;A0A0L6YQD0	N-Term(iTRAQ4plex); K17(iTRAQ4plex)	0	2.28e-13	87.07	9.65188e-07	2	2343.22	2.59971	49.0166	0
yGIAGGSGGGSTASVVEMTELLETk	7	2	A0A009K0P3;A0A0M3BTK8	N-Term(iTRAQ4plex); K25(iTRAQ4plex)	0	9.318e-11	87	7.50418e-07	3	2702.39	1.96406	37.4789	0
eFPEGINAYGTDAVR	2	2	A0A009KIU0;A0A009RWS1	N-Term(iTRAQ4plex)	0	5.305e-08	86.97	3.69573e-07	2	1782.87	-4.3747	26.5647	0
aFLMPIEDVFSISGR	24	1	A0A062TBN3	N-Term(iTRAQ4plex)	0	6.955e-11	86.92	8.03289e-07	2	1825.97	1.51049	49.9104	0	1.03322
qHHVEALDILVSEYk	2	1	A0A062TFK3	N-Term(iTRAQ4plex); K15(iTRAQ4plex)	0	4.43e-15	86.9	1.01148e-06	2	2069.14	4.36251	31.0572	0	1.1001
tGAFFEHEVLVDAVEk	2	1	A0A062EP73	N-Term(iTRAQ4plex); K16(iTRAQ4plex)	0	3.121e-16	86.9	8.84277e-07	2	2079.1	1.40332	33.7172	0	0.965568
eccDPTGFEWSEGSWVLGk	2	1	A0A009KPS2	N-Term(iTRAQ4plex); C2(Carbamidomethyl); C3(Carbamidomethyl); K19(iTRAQ4plex)	0	1.242e-08	86.9	6.03334e-08	2	2532.14	-2.24139	39.592	0	1.01944
iNEQNIEFTGAGAk	1	1	A0A009ET60	N-Term(iTRAQ4plex); K14(iTRAQ4plex)	0	1.069e-09	86.87	7.61193e-07	2	1779.95	2.63323	22.7709	0	0.905491
iVPTAEYNPFEcIk	4	2	A0A062T681;L9M0L9	N-Term(iTRAQ4plex); C12(Carbamidomethyl); K14(iTRAQ4plex)	0	3.175e-10	86.86	7.30493e-07	2	1969.04	2.34974	35.4336	0
gSSFEQDYQAIVSLR	2	1	A0A009ENL6	N-Term(iTRAQ4plex)	0	6.461e-16	86.85	3.85916e-07	2	1843.93	-0.0676322	38.0498	0	1.06953
aVADGTLDGSVk	1	1	A0A062B437	N-Term(iTRAQ4plex); K12(iTRAQ4plex)	0	7.031e-10	86.83	7.51949e-07	2	1420.8	9.01034	17.502	0	0.415019
lFVAGNAYSGEHGTk	3	2	A0A062T681;L9M0L9	N-Term(iTRAQ4plex); K15(iTRAQ4plex)	0	7.787e-15	86.81	8.31608e-07	2	1838.97	2.89215	20.0673	0
fGQTVAELVDGVTk	2	1	A0A062EZU8	N-Term(iTRAQ4plex); K14(iTRAQ4plex)	0	6.287e-12	86.8	7.51102e-07	2	1751.98	0.464734	40.2036	0	0.890661
sVAEVLAELGLPk	3	1	A0A0G3VXF5	N-Term(iTRAQ4plex); K13(iTRAQ4plex)	0	3.622e-10	86.79	4.4636e-07	2	1613.98	4.55657	46.4735	0	1.0197
tAAASNAQAEAPATTPAPAAVAEPVAAk	2	1	A0A062BDG0	N-Term(iTRAQ4plex); K28(iTRAQ4plex)	0	3.874e-12	86.76	1.03386e-06	2	2835.51	1.42263	20.6287	0	0.828648
aVDHIVITTIQGk	4	1	A0A009G866	N-Term(iTRAQ4plex); K13(iTRAQ4plex)	0	6.181e-10	86.72	6.67704e-07	2	1683.01	1.12649	25.9922	0	1.07132
nGTFHSAQALDYGTk	2	1	A0A009J929	N-Term(iTRAQ4plex); K15(iTRAQ4plex)	0	8.079e-11	86.72	5.51826e-07	2	1897.97	1.32952	18.5264	0	0.686226
gVELDLLSPDLLk	2	1	A0A009LIL3	N-Term(iTRAQ4plex); K13(iTRAQ4plex)	0	1.066e-10	86.7	6.05043e-07	2	1700.01	2.00653	41.6878	0	1.09738
aPVATIGAILPGDFk	2	1	A0A062B536	N-Term(iTRAQ4plex); K15(iTRAQ4plex)	0	8.595e-13	86.68	6.64861e-07	2	1758.04	2.56659	36.6753	0	1.1114
fTVFGVGGGGGNAVQHMVQSDIQGVk	3	1	B0VNZ4	N-Term(iTRAQ4plex); K26(iTRAQ4plex)	0	3.227e-16	86.67	1.19727e-06	3	2877.48	-3.09606	38.2466	0	0.964765
hADAGYEIAINcAk	2	1	A0A062IC57	N-Term(iTRAQ4plex); C12(Carbamidomethyl); K14(iTRAQ4plex)	0	2.336e-15	86.58	5.30893e-07	2	1820.92	-1.23722	19.7676	0	1.00929
aGDQVIDDSALNkLEk	1	1	A0A009GZS2	N-Term(iTRAQ4plex); K13(iTRAQ4plex); K16(iTRAQ4plex)	0	3.121e-16	86.57	1.11347e-06	2	2148.19	3.5246	25.993	1	1.16609
qQMVQQFTQQFGGAGAQSFDk	2	1	A0A010ED46	N-Term(iTRAQ4plex); K21(iTRAQ4plex)	0	3.117e-15	86.56	5.7386e-07	2	2619.29	1.93343	33.9682	0	1.00394
tAEYVQHLEGLNTk	2	1	A0A009FQW6	N-Term(iTRAQ4plex); K14(iTRAQ4plex)	0	8.815e-14	86.55	9.2286e-07	2	1891.02	2.84968	23.9896	0	0.969031
sIEDIEEALAFAk	2	1	A0A009GQ84	N-Term(iTRAQ4plex); K13(iTRAQ4plex)	0	5.252e-12	86.54	9.95416e-07	2	1723.94	2.41287	42.4223	0	1.0218
tQLTEEVFEAANk	1	1	A0A010LS31	N-Term(iTRAQ4plex); K13(iTRAQ4plex)	0	1.029e-09	86.51	9.09176e-07	2	1767.94	0.999391	29.6658	0	0.723908
lSGVADHLAENDEHAIAIAR	8	2	A0A009F7I1;A0A010LNN9	N-Term(iTRAQ4plex)	0	1.414e-11	86.51	9.38994e-07	3	2246.16	-0.0126132	19.6613	0
aQVASQQASFLVDAMAAR	2	1	A0A009G1B7	N-Term(iTRAQ4plex)	0	3.121e-16	86.5	7.23331e-07	2	2008.04	1.88775	34.3443	0	1.08049
aVVQAVEEcFADAEEk	2	1	A0A009FLZ0	N-Term(iTRAQ4plex); C9(Carbamidomethyl); K16(iTRAQ4plex)	0	9.524e-14	86.5	3.97933e-07	2	2083.03	1.75858	38.328	0	1.08974
aVSLDSGQAVLDALLR	2	2	A0A0M1MU31;W3SUR9	N-Term(iTRAQ4plex)	0	9.857e-16	86.49	9.56342e-07	2	1772.01	1.76359	44.8348	0
vVQENQAVLAQNk	3	3	A0A010JI53;A0A062A305;N9EM13	N-Term(iTRAQ4plex); K13(iTRAQ4plex)	0	6.227e-11	86.45	7.3148e-07	2	1728.99	0.964972	17.7597	0
qVQQQQQQVQQQQQVQLAEVk	2	2	A0A062T5F9;A0A0E2G9P6	N-Term(iTRAQ4plex); K21(iTRAQ4plex)	0	1.251e-14	86.45	1.2023e-06	3	2809.53	5.78473	20.2056	0
aAYDLAYATDPESAFGGIIAFNR	2	1	A0A009JNP1	N-Term(iTRAQ4plex)	0	1.65e-13	86.43	5.45682e-07	2	2577.27	-0.120639	44.3484	0	1.12368
eIGVETGGSNVQFGINPk	1	2	A0A0L6G1T6;A0A014DW79	N-Term(iTRAQ4plex); K18(iTRAQ4plex)	0	5.893e-10	86.42	9.84994e-07	2	2134.15	3.4966	27.2521	0
fAIDQSTAHELAk	2	1	A0A0L6TF80	N-Term(iTRAQ4plex); K13(iTRAQ4plex)	0	1.438e-13	86.34	8.37114e-07	2	1718.93	-1.30221	22.3553	0	0.913564
wPWHAAATLGAk	2	1	A0A0D5YDN4	N-Term(iTRAQ4plex); K12(iTRAQ4plex)	0	3.366e-08	86.33	9.73491e-07	2	1596.89	-1.60134	27.9968	0	1.00152
aYGAELIEAPNMEAAR	2	1	A0A013MDD2	N-Term(iTRAQ4plex)	0	1.9e-13	86.3	4.98149e-07	2	1849.93	2.3513	28.2009	0	0.909018
gTPPVSITGGQQLk	1	1	A0A009G2W4	N-Term(iTRAQ4plex); K14(iTRAQ4plex)	0	1.071e-06	86.25	8.45632e-07	2	1670.97	3.76634	20.0381	0	0.976947
yVGPIDGTNMAIGFEAAGAFGQENQYGLk	8	2	A0A062IEQ9;A0A010K2P4	N-Term(iTRAQ4plex); K29(iTRAQ4plex)	0	3.121e-16	86.23	6.38819e-07	3	3306.63	-0.065577	45.9084	0
tVSGSAVELSEVAFGR	6	1	A0A013TEI4	N-Term(iTRAQ4plex)	0	3.121e-16	86.21	9.08383e-07	2	1752.93	2.25697	33.7376	0	0.969425
dAPTIANPTGDVNLNPEAVk	3	1	A0A0L6HBQ7	N-Term(iTRAQ4plex); K20(iTRAQ4plex)	0	3.121e-16	86.21	1.18816e-06	2	2324.23	-0.21745	27.5416	0	0.85926
lAMLNPSDSIVDWVLk	3	2	A0A062BHC3;A0A010JKF1	N-Term(iTRAQ4plex); K16(iTRAQ4plex)	0	3.285e-14	86.2	1.11798e-06	2	2089.16	1.18528	49.2318	0
eLVSPIAQLHSLVEk	4	1	A0A009FTH9	N-Term(iTRAQ4plex); K15(iTRAQ4plex)	0	4.948e-16	86.19	7.57374e-07	2	1951.15	2.4178	36.6351	0	1.16523
aQPQPVAAPVSPLAGFk	3	1	A0A062T5F9	N-Term(iTRAQ4plex); K17(iTRAQ4plex)	0	4.63e-12	86.19	1.09435e-06	2	1966.14	2.87372	28.9622	0	1.11631
aFLAVEGQQSADSSR	2	2	A0A009LIL3;A0A009FLC4	N-Term(iTRAQ4plex)	0	5.289e-12	86.16	5.13742e-07	2	1709.86	2.51465	22.0785	0
tPLSTQSLIEVk	1	1	A0A009FJI3	N-Term(iTRAQ4plex); K12(iTRAQ4plex)	0	2.027e-09	86.12	8.54223e-07	2	1603.95	2.30689	27.6627	0	0.785828
dVEPYAIIGGNPAk	1	1	A0A0L6SYV8	N-Term(iTRAQ4plex); K14(iTRAQ4plex)	0	1.082e-11	86.09	1.19279e-06	2	1731.96	3.48629	26.9548	0	1.05262
fNVSAAAVAVAATAGGAAAAAEEQSEFNVELTSFGANk	16	1	A0A0J0Z6J5	N-Term(iTRAQ4plex); K38(iTRAQ4plex)	0	3.121e-16	86.08	1.20996e-06	3	3929.99	3.73552	49.1759	0	0.892118
gIQTSVNAFLVDDGk	2	2	A0A0K8ZF82;A0A0E1JMX0	N-Term(iTRAQ4plex); K15(iTRAQ4plex)	0	4.027e-14	86.07	1.14478e-06	2	1852.01	3.57193	32.8038	0
eILENHPDASHVLLTDVR	3	1	A0A0M1MV38	N-Term(iTRAQ4plex)	0	1.015e-12	86.06	1.15188e-06	2	2202.17	2.78409	26.1037	0	1.04453
gAVSQcQAGIGDQGFLATLQTQVk	3	3	A0A062B3U3;N9JA72;A0A009HNE7	N-Term(iTRAQ4plex); C6(Carbamidomethyl); K24(iTRAQ4plex)	0	2.729e-15	86.05	1.35318e-06	3	2765.45	0.270914	35.1782	0
lcSAYPAcAAEVk	2	1	F0KN41	N-Term(iTRAQ4plex); C2(Carbamidomethyl); C8(Carbamidomethyl); K13(iTRAQ4plex)	0	8.375e-09	86.01	6.21264e-07	2	1727.87	0.27411	21.1258	0	1.26612
yVATLPETAQAGIk	1	1	A0A062FE66	N-Term(iTRAQ4plex); K14(iTRAQ4plex)	0	5.529e-09	85.97	1.14678e-06	2	1750	2.57615	25.1283	0	0.931569
gMSTVEAVYALMSLk	1	1	A0A0C4Y2L5	N-Term(iTRAQ4plex); K15(iTRAQ4plex)	0	6.733e-12	85.96	1.30737e-06	2	1888.03	7.69162	48.7241	0	0.937607
lIGAPPGYVGYDQGGLLTDAIHk	5	1	A0A009L521	N-Term(iTRAQ4plex); K23(iTRAQ4plex)	0	7.67e-16	85.94	1.42406e-06	3	2643.44	-0.70652	35.7033	0	0.962586
aAAFVMDDNILAGLIAk	11	2	A0A062GVI2;A0A014BCT3	N-Term(iTRAQ4plex); K17(iTRAQ4plex)	0	2.82e-14	85.87	1.14852e-06	2	2021.13	-1.99819	48.3865	0
aLEQAAEQFkPVVEk	6	1	A0A062B7I1	N-Term(iTRAQ4plex); K10(iTRAQ4plex); K15(iTRAQ4plex)	0	3.121e-16	85.83	1.08392e-06	2	2119.2	-3.65838	28.5675	0	1.08276
sIEPSLTGEYFGGYYTPSDATGDIHk	3	1	A0A062MSW4	N-Term(iTRAQ4plex); K26(iTRAQ4plex)	0	4.265e-14	85.82	5.904e-07	3	3093.5	3.80497	33.0311	0	1.07412
lANFQAADLIDQVQTIAGR	1	1	A0A009KC15	N-Term(iTRAQ4plex)	0	3.121e-16	85.75	1.35351e-06	3	2188.19	1.23462	43.5569	0	0.98258
vVGPSLGQENIDk	1	1	A0A011ISM1	N-Term(iTRAQ4plex); K13(iTRAQ4plex)	0	1.21e-08	85.69	8.12829e-07	2	1643.92	2.44106	21.2022	0	1.00699
mAHVEADAATYGEk	2	2	A0A009KWT9;A0A009HMH4	N-Term(iTRAQ4plex); K14(iTRAQ4plex)	0	3.974e-13	85.67	4.93119e-07	2	1780.88	0.541574	17.7902	0
lGYVVEIITDSPVSNTFk	1	1	A0A062E5L6	N-Term(iTRAQ4plex); K18(iTRAQ4plex)	0	4.553e-13	85.65	1.32092e-06	3	2270.25	1.07766	48.1119	0	1.01856
vISAEQAAQFIEDGMTVGMSGFTR	1	1	K9A582	N-Term(iTRAQ4plex)	0	5.718e-15	85.62	5.64079e-07	3	2689.3	-2.41375	54.2226	0	1.47459
lILLTNISGVLDENk	2	1	A0A0J0ZP27	N-Term(iTRAQ4plex); K15(iTRAQ4plex)	0	2.672e-09	85.61	6.03438e-07	2	1930.16	6.53617	44.9653	0	0.975407
yVGPIDGTNMAIGFEAAGAFGEENQYGLk	9	1	D0S4S0	N-Term(iTRAQ4plex); K29(iTRAQ4plex)	0	1.15e-09	85.61	8.27666e-07	4	3307.63	4.74317	46.892	0	0.991963
tAFVFPGQGSQk	1	2	A0A0J0ZKP5;A0A009R478	N-Term(iTRAQ4plex); K12(iTRAQ4plex)	0	1.036e-07	85.6	9.76236e-07	2	1554.86	2.64161	24.0748	0
gGAPTQQALFSQPPGSISGAIR	2	2	A0A062BBV0;A0A0H4UJP9	N-Term(iTRAQ4plex)	0	3.121e-16	85.54	1.29281e-06	2	2284.22	2.62214	28.5077	0
eTLYLDVcSAcHPFYTGk	6	1	A0A009FXE7	N-Term(iTRAQ4plex); C8(Carbamidomethyl); C11(Carbamidomethyl); K18(iTRAQ4plex)	0	3.121e-16	85.54	3.94586e-07	3	2449.18	0.258124	31.7052	0	1.07758
aNFSAEASAQQAPk	1	1	A0A009T8P4	N-Term(iTRAQ4plex); K14(iTRAQ4plex)	0	3.121e-16	85.52	9.53006e-07	2	1707.89	2.1871	16.5554	0	0.930242
hHGDEYAPLPTNVLEQTLAR	4	1	A0A062IH58	N-Term(iTRAQ4plex)	0	3.121e-16	85.48	1.12845e-06	2	2405.24	1.17375	32.2013	0	1.24836
sDNAEVVMSPSTk	1	1	A0A062BAC4	N-Term(iTRAQ4plex); K13(iTRAQ4plex)	0	2.654e-11	85.44	7.52975e-07	2	1652.84	2.48827	16.5323	0	0.847101
iVmGTYATNQYSTAAQR	1	1	A0A062MNK0	N-Term(iTRAQ4plex); M3(Oxidation)	0	5.918e-14	85.39	5.1483e-07	2	2035	0.493807	20.3262	0	0.865851
dHMFLDGLEDAETGR	2	5	A0A062FS80;A0A062B6E1;A0A0B2XLA5;N9JIZ8;N9HTH9	N-Term(iTRAQ4plex)	0	9.406e-14	85.37	1.22405e-07	2	1849.85	1.89817	31.3693	0
vPVGTTIVDTDSGDIIGDLVEDGQR	1	1	L9M9U7	N-Term(iTRAQ4plex)	0	3.121e-16	85.37	8.71788e-07	3	2715.37	-2.28716	41.8811	0	0.970722
lGANATLAVSLAAAHAAAAEQk	2	1	A0A010LR46	N-Term(iTRAQ4plex); K22(iTRAQ4plex)	0	1.201e-14	85.35	1.17441e-06	4	2337.31	-0.347752	33.7592	0	0.943017
qIDEPLFDASELYGVVPSDAR	1	2	A0A009F7I1;A0A010LNN9	N-Term(iTRAQ4plex)	0	1.673e-10	85.35	9.60563e-07	2	2465.24	3.45917	40.7117	0
iGTIADLIHYR	2	1	A0A009HX33	N-Term(iTRAQ4plex)	0	2.646e-08	85.32	1.08135e-06	3	1415.81	0.383378	34.8818	0	0.817879
fENPLLPGLTELNPIVNR	2	1	A0A0M1MV59	N-Term(iTRAQ4plex)	0	4.726e-12	85.32	1.50496e-06	2	2180.22	2.178	44.4837	0	1.03493
lLAGLQAAADEAGIPFk	2	1	B2HW19	N-Term(iTRAQ4plex); K17(iTRAQ4plex)	0	6.17e-13	85.28	1.07964e-06	3	1973.14	4.11375	45.8048	0	0.906729
gDYILLDMTHLGADTIMk	3	1	A0A062IH58	N-Term(iTRAQ4plex); K18(iTRAQ4plex)	0	9.44e-16	85.28	1.18074e-06	2	2295.19	-1.15367	44.6707	0	0.961528
aDFAVSIDENAAHGSDSVASAER	6	1	A0A010KK26	N-Term(iTRAQ4plex)	0	3.121e-16	85.21	2.83373e-07	3	2463.16	2.42534	25.9038	0	1.11334
tTIQGSSDPTYLGDVTR	1	1	A0A0M1MW04	N-Term(iTRAQ4plex)	0	2.717e-13	85.17	6.77661e-07	2	1954.99	0.655105	23.8495	0	0.866565
gGVVALFGDDHSck	2	1	N9JH49	N-Term(iTRAQ4plex); C13(Carbamidomethyl); K14(iTRAQ4plex)	0	7.552e-11	85.15	6.44588e-07	2	1749.89	2.12539	24.6785	0	1.07828
vQGDMSQLMALQTAkPSQEQk	2	1	A0A014DW55	N-Term(iTRAQ4plex); K15(iTRAQ4plex); K21(iTRAQ4plex)	0	3.121e-16	85.15	1.752e-06	2	2750.45	0.158935	27.8674	0	1.10165
vAHDLAQAQENTk	2	1	A0A010L5D3	N-Term(iTRAQ4plex); K13(iTRAQ4plex)	0	1.336e-12	85.09	1.31733e-06	2	1712.92	-0.913313	15.1504	0	1.00611
fIALDcAIMGELSk	1	1	A0A009G326	N-Term(iTRAQ4plex); C6(Carbamidomethyl); K14(iTRAQ4plex)	0	4.308e-13	85.08	1.5231e-06	2	1855.99	2.60741	44.8512	0	1.05686
dGTLTATIQNILTPGEENAcTk	4	1	A0A009GC13	N-Term(iTRAQ4plex); C20(Carbamidomethyl); K22(iTRAQ4plex)	0	2.883e-11	85.05	1.33515e-06	2	2635.36	3.93387	39.2041	0	0.815688
gYGLSEEIEAVNk	3	1	A0A062IIA3	N-Term(iTRAQ4plex); K13(iTRAQ4plex)	0	1.115e-14	84.99	1.14231e-06	2	1696.9	0.112306	27.1404	0	1.23726
sPGVFFDHDk	2	2	A3M1G3;A0A009Z6X1	N-Term(iTRAQ4plex); K10(iTRAQ4plex)	0	1.439e-05	84.96	6.05913e-07	2	1436.74	0.751609	20.0488	0
yIGTYVGGASQPHVk	4	2	A0A062BHF1;A0A0A8XG07	N-Term(iTRAQ4plex); K15(iTRAQ4plex)	0	2.047e-11	84.95	1.33602e-06	2	1865.02	0.0276189	20.8092	0
aHGcVIGETTAELIk	2	1	A0A009KLH2	N-Term(iTRAQ4plex); C4(Carbamidomethyl); K15(iTRAQ4plex)	0	3.121e-16	84.95	1.50092e-06	2	1887.02	-0.152393	22.7536	0	0.942203
lDQVFAEYADPDADFDALAk	2	1	A0A009L7K7	N-Term(iTRAQ4plex); K20(iTRAQ4plex)	0	7.046e-11	84.95	8.45948e-07	2	2502.23	1.12028	43.5024	0	0.956579
aEIAGPGFINFFLNADQR	2	1	A0A0M1MYX8	N-Term(iTRAQ4plex)	0	1.047e-13	84.92	1.22385e-06	2	2124.09	-5.3538	47.0357	0	1.04035
hDNPFVLGPTHEEVITDLAR	3	2	A0A009LJ95;A0A009J7J6	N-Term(iTRAQ4plex)	0	2.017e-12	84.92	1.3332e-06	2	2404.24	1.01807	31.1954	0
yVLAASTTTGk	2	2	A0A009KM97;N9EH65	N-Term(iTRAQ4plex); K11(iTRAQ4plex)	0	5.706e-07	84.91	9.5741e-07	2	1399.8	-3.41024	14.0177	0
wVPQMAQSDELFk	2	2	A0A009FJY0;A0A009KCK5	N-Term(iTRAQ4plex); K13(iTRAQ4plex)	0	4.091e-10	84.89	1.09059e-06	2	1866.97	-0.229993	35.2755	0
fAPLNSWPDNASLDk	2	1	A0A009FLA5	N-Term(iTRAQ4plex); K15(iTRAQ4plex)	0	8.837e-12	84.89	1.23281e-06	2	1963.02	1.424	33.0882	0	0.960006
gLAGGLNINLFk	1	2	A0A009JQ74;A0A009RY98	N-Term(iTRAQ4plex); K12(iTRAQ4plex)	0	2.682e-12	84.84	8.04162e-07	2	1504.91	1.91741	37.484	0
vMVLVAAPEGIAk	2	1	A0A062E5T6	N-Term(iTRAQ4plex); K13(iTRAQ4plex)	0	1.177e-08	84.8	6.84779e-07	2	1585.97	5.15356	30.3643	0	0.969222
vTDLAAVVAPEAk	2	2	A0A062T681;L9M0L9	N-Term(iTRAQ4plex); K13(iTRAQ4plex)	0	5.484e-10	84.77	1.13115e-06	2	1571.93	3.87195	28.3994	0
vVGFMVSPLLWEk	2	1	A0A009G257	N-Term(iTRAQ4plex); K13(iTRAQ4plex)	0	2.002e-06	84.77	1.22651e-06	2	1793.03	3.23665	45.959	0	0.764213
fcScQVEAQGk	1	1	A0A011IKI5	N-Term(iTRAQ4plex); C2(Carbamidomethyl); C4(Carbamidomethyl); K11(iTRAQ4plex)	0	2.505e-10	84.75	2.6613e-07	2	1601.77	0.739097	16.2708	0	0.649818
vNAEkDPQIDSGHDVNVEGSYVAGk	1	1	A0A062IQ86	N-Term(iTRAQ4plex); K5(iTRAQ4plex); K25(iTRAQ4plex)	0	3.121e-16	84.75	1.59745e-06	3	3060.57	2.09047	20.1327	1	1.00141
qAITSAGSGcMAALDAEk	1	1	A0A009KNS8	N-Term(iTRAQ4plex); C10(Carbamidomethyl); K18(iTRAQ4plex)	0	3.252e-16	84.58	7.59201e-07	2	2069.03	2.86312	23.9949	0	0.987146
aFTVQGVALTk	4	1	A0A062DKQ2	N-Term(iTRAQ4plex); K11(iTRAQ4plex)	0	1.63e-07	84.57	1.0881e-06	2	1422.86	0.318754	26.2157	0	1.0052
mHPFFQELQQGSQk	2	1	A0A062IZQ5	N-Term(iTRAQ4plex); K14(iTRAQ4plex)	0	5.409e-10	84.5	1.34119e-06	2	1993.02	1.34047	26.9567	0	1.02272
aLAEVYAQADGk	3	1	A0A009FLA5	N-Term(iTRAQ4plex); K12(iTRAQ4plex)	0	1.488e-09	84.48	8.979e-07	2	1523.83	0.580994	23.78	0	0.915444
sDLSYVNEHSDAWQTYLAQIDR	5	1	A0A014CAN0	N-Term(iTRAQ4plex)	0	7.318e-16	84.45	5.10387e-07	3	2755.31	2.06167	37.685	0	1.04353
nPPAGEEAFLVDLLENR	5	2	A0A014BSS4;A0A009ZWS7	N-Term(iTRAQ4plex)	0	3.121e-16	84.43	1.45115e-06	2	2028.05	-0.424699	44.9285	0
tLLVFDAFHDVADk	8	2	A0A014BSS4;A0A009ZWS7	N-Term(iTRAQ4plex); K14(iTRAQ4plex)	0	4.961e-11	84.41	1.48701e-06	2	1879.02	-0.976581	40.8205	0
dAALDSYLATQSAR	3	1	A0A062RQH8	N-Term(iTRAQ4plex)	0	2.793e-12	84.4	8.14929e-07	2	1625.83	1.31244	26.1048	0	0.868736
vNIHGGAcALGHPVGSTGSR	2	2	A0A062ECD7;A0A009YF26	N-Term(iTRAQ4plex); C8(Carbamidomethyl)	0	1.2e-13	84.36	1.03097e-06	2	2091.06	-0.576187	16.1602	0
iAALGDVDELNAIIGVLR	2	1	A0A0L6KG08	N-Term(iTRAQ4plex)	0	2.581e-13	84.3	1.22495e-06	2	1996.16	2.03765	51.4514	0	1.03674
aAVTHQVQDEk	2	1	A0A009FL52	N-Term(iTRAQ4plex); K11(iTRAQ4plex)	0	3.539e-09	84.29	1.0589e-06	2	1513.82	0.899798	12.1439	0	1.26884
aNESQVMHLIGDVk	3	1	A0A062B103	N-Term(iTRAQ4plex); K14(iTRAQ4plex)	0	8.941e-13	84.28	1.58034e-06	2	1828.99	1.17427	29.9711	0	1.12376
tILLHQLEENLTMTESk	3	1	A0A0L6YSS5	N-Term(iTRAQ4plex); K17(iTRAQ4plex)	0	3.387e-14	84.27	1.93677e-06	3	2288.24	0.766835	40.0794	0	0.880091
qPDQAcTVFIDENSEHGVR	1	1	A0A009SVV3	N-Term(iTRAQ4plex); C6(Carbamidomethyl)	0	1.085e-12	84.27	2.74784e-07	3	2346.08	-2.62556	22.2255	0	0.877009
lVPYQFDAGELQPHQVEVk	1	1	A0A010KZ01	N-Term(iTRAQ4plex); K19(iTRAQ4plex)	0	3.121e-16	84.26	1.81281e-06	3	2485.33	-0.452657	32.0137	0	0.916752
lQEGITATDLVLTITQMLR	2	1	A0A009LI49	N-Term(iTRAQ4plex)	0	3.721e-10	84.22	1.57356e-06	3	2260.27	0.636827	56.6406	0	1.01643
vMSEAAQVGLPEIk	2	3	A0A062IXV3;A0A013KJB1;A0A0A8XJC9	N-Term(iTRAQ4plex); K14(iTRAQ4plex)	0	8.704e-12	84.19	1.68736e-06	2	1759.99	3.07145	30.4161	0
kVDIIDGGDTSFIk	5	1	A0A010JI53	N-Term(iTRAQ4plex); K1(iTRAQ4plex); K14(iTRAQ4plex)	0	1.15e-14	84.18	1.38779e-06	2	1940.11	0.740915	27.1386	1	0.976317
qAAVGGAISGGAEk	1	1	A0A0C4Y2R9	N-Term(iTRAQ4plex); K14(iTRAQ4plex)	0	3.438e-12	84.15	1.65932e-06	2	1503.85	5.57718	15.156	0	0.94334
gETQALVTTTLGNTR	1	1	A0A009FK33	N-Term(iTRAQ4plex)	0	1.314e-11	84.15	1.33126e-06	2	1705.92	1.46591	24.203	0	0.818977
kQIVAEVSEVASk	2	1	B7H1K0	N-Term(iTRAQ4plex); K1(iTRAQ4plex); K13(iTRAQ4plex)	0	1.821e-12	84.15	9.83593e-07	3	1820.09	0.190767	23.2244	1	1.20932
tAGVLGDDLALNAQQVTGVR	1	1	A0A011HEX7	N-Term(iTRAQ4plex)	0	3.121e-16	84.12	2.14676e-06	2	2142.17	0.801293	33.6046	0	0.741215
eGLAIQPENQTLATTTFQNYFR	1	1	A0A010G3A7	N-Term(iTRAQ4plex)	0	1.929e-09	84.11	1.52388e-06	2	2686.37	4.00931	38.971	0	1.07566
aESEDSLITVENIEDIVSk	1	1	A0A009L521	N-Term(iTRAQ4plex); K19(iTRAQ4plex)	0	9.876e-08	84.1	1.70168e-06	2	2379.26	8.78572	42.3845	0	1.26259
iSMFDAILENNPQFTPENVGDR	2	2	A0A062TNN4;A0A0B2XQR1	N-Term(iTRAQ4plex)	0	4.227e-13	84.09	6.99556e-07	2	2651.28	-1.82284	43.3037	0
mVPEYFTGTLLTSHEIk	2	1	A0A062FGA3	N-Term(iTRAQ4plex); K17(iTRAQ4plex)	0	2.85e-09	84.08	1.73416e-06	2	2254.21	2.03352	37.143	0	0.927703
vFQTHSPVVAk	2	1	B7GVS1	N-Term(iTRAQ4plex); K11(iTRAQ4plex)	0	1.867e-07	84.04	1.23268e-06	2	1500.88	1.23721	17.49	0	1.01697
aAELkEEAATkFDELk	2	1	A0A009F4Y5	N-Term(iTRAQ4plex); K5(iTRAQ4plex); K11(iTRAQ4plex); K16(iTRAQ4plex)	0	5.641e-12	84.04	1.69419e-06	2	2369.34	1.25285	31.7062	2	2.0116
eLHAAINPTETLFVVDAMTGQDAANTAk	1	1	A0A009FYK5	N-Term(iTRAQ4plex); K28(iTRAQ4plex)	0	1.036e-08	84.02	2.2887e-06	3	3216.69	13.6098	34.4935	0	1.10226
nSENVGTGMVGAPAcGDVMR	1	1	A0A009GDJ3	N-Term(iTRAQ4plex); C15(Carbamidomethyl)	0	6.187e-16	84.01	2.04156e-07	2	2166	4.25508	22.7792	0	1.03436
aPNSVTAVELAAAALDVNAR	11	1	A0A009LSI5	N-Term(iTRAQ4plex)	0	3.121e-16	83.99	2.06276e-06	2	2097.15	1.50537	41.8769	0	1.08287
iTLNMGVGAAATDkk	3	1	B7GW14	N-Term(iTRAQ4plex); K14(iTRAQ4plex); K15(iTRAQ4plex)	0	2.985e-13	83.98	1.56818e-06	2	1922.1	-4.21711	23.5845	1	0.960134
sHGDFASNIAMIGSk	2	1	A0A0M1MYX8	N-Term(iTRAQ4plex); K15(iTRAQ4plex)	0	1.631e-12	83.94	1.31407e-06	2	1822.94	3.9648	25.4358	0	1.14455
eLLSHAIHQALIEELk	3	1	A0A009KDM2	N-Term(iTRAQ4plex); K16(iTRAQ4plex)	0	2.081e-09	83.89	1.63511e-06	2	2132.24	2.47667	37.2051	0	1.03196
gALLAANLIGLFSEPNNEAHAR	1	1	A0A0G3D2N5	N-Term(iTRAQ4plex)	0	3.121e-16	83.88	1.86602e-06	3	2422.31	4.82105	45.9754	0	1.26101
lPNPVDDESQWk	1	1	A0A009IAG9	N-Term(iTRAQ4plex); K12(iTRAQ4plex)	0	5.454e-05	83.87	9.67261e-07	2	1715.89	5.47648	27.69	0	1.02637
vNEDEMVAGEAGVDIYNLIk	4	1	A3M1G3	N-Term(iTRAQ4plex); K20(iTRAQ4plex)	0	3.78e-12	83.87	2.08835e-06	2	2467.27	2.97656	44.2333	0	1.01534
lIPAGTGLAYHLER	3	3	A0A010JI53;A0A062A305;N9EM13	N-Term(iTRAQ4plex)	0	1.874e-15	83.85	1.73019e-06	3	1654.94	1.78728	28.0389	0
aVQNYLITSGVNPQQLEAVSYGk	5	1	A0A062I7X4	N-Term(iTRAQ4plex); K23(iTRAQ4plex)	0	3.13e-10	83.84	2.10324e-06	2	2767.5	3.06112	36.3489	0	0.999713
kEQIQSAQLAAAEAAANVR	1	1	A0A062G4U8	N-Term(iTRAQ4plex); K1(iTRAQ4plex)	0	1.438e-15	83.81	2.35572e-06	3	2257.25	0.424672	25.8661	1	0.882065
sEQSLSEYLQAHNVVAIADIDTR	1	1	A0A009KPS2	N-Term(iTRAQ4plex)	0	3.121e-16	83.75	1.87866e-06	3	2703.39	5.44348	37.6562	0	1.00384
vMPNYNVMGMAk	2	1	A0A014DVA7	N-Term(iTRAQ4plex); K12(iTRAQ4plex)	0	4.612e-08	83.74	8.97537e-07	2	1642.84	3.29723	28.4763	0	0.910577
fYINNDELEIcSSk	1	1	A0A062TB69	N-Term(iTRAQ4plex); C11(Carbamidomethyl); K14(iTRAQ4plex)	0	2.247e-10	83.74	8.65203e-07	2	2020	4.81791	31.499	0	0.983521
eILATIEELLALANTDk	2	1	A0A062T126	N-Term(iTRAQ4plex); K17(iTRAQ4plex)	0	9.747e-12	83.74	1.87559e-06	2	2145.23	2.55985	56.4756	0	0.729915
gGGIGGQAGAIR	1	1	A0A014DNC1	N-Term(iTRAQ4plex)	0	1.018e-10	83.72	1.39594e-06	2	1157.65	1.68726	14.1056	0	0.896523
gHTTYVVETAGQLk	2	2	A0A062BHF1;A0A0A8XG07	N-Term(iTRAQ4plex); K14(iTRAQ4plex)	0	3.235e-11	83.72	1.92501e-06	2	1791.99	1.53508	19.3891	0
qEQFESGVVSAGGAR	1	1	A0A0J8TTC3	N-Term(iTRAQ4plex)	0	8.713e-12	83.69	7.67475e-07	2	1665.83	0.434947	19.4688	0	0.656062
gGQASIFPcDLNDMEMIDQVSk	3	1	A0A009PLV0	N-Term(iTRAQ4plex); C9(Carbamidomethyl); K22(iTRAQ4plex)	0	1.392e-06	83.69	6.47758e-07	3	2743.3	1.84575	39.7492	0	1.01107
gMLSTIYVDLTEAGk	2	1	A0A009FZS0	N-Term(iTRAQ4plex); K15(iTRAQ4plex)	0	3.144e-13	83.67	1.99756e-06	2	1886.02	3.156	46.3355	0	1.24492
yLEEGDLSkEDIIAGLR	5	2	B7GYM8;A0A013RNG2	N-Term(iTRAQ4plex); K9(iTRAQ4plex)	0	9.452e-14	83.67	1.99369e-06	2	2209.2	1.58651	34.4503	1
fAALSEIVDEIk	1	1	A0A009IT51	N-Term(iTRAQ4plex); K12(iTRAQ4plex)	0	8.411e-08	83.66	1.49737e-06	2	1622.93	5.01279	45.5189	0	0.901412
dHNVPLQVFDMNk	2	1	A0A010K370	N-Term(iTRAQ4plex); K13(iTRAQ4plex)	0	1.953e-10	83.65	1.40762e-06	2	1844.96	2.34144	27.5532	0	0.995638
hVLGVAGTHGk	3	2	A0A009G5U9;N9HUM0	N-Term(iTRAQ4plex); K11(iTRAQ4plex)	0	2.747e-10	83.64	1.80099e-06	3	1363.81	2.59346	11.8597	0
fMGQGVSAcATcDGFFYk	1	1	A0A009KNS8	N-Term(iTRAQ4plex); C9(Carbamidomethyl); C12(Carbamidomethyl); K18(iTRAQ4plex)	0	4.265e-10	83.62	2.34418e-07	2	2334.07	2.60752	33.6757	0	0.830952
lDISSLFASDLEELNSNEIk	1	1	A0A0L6H8U3	N-Term(iTRAQ4plex); K20(iTRAQ4plex)	0	2.637e-10	83.61	2.22764e-06	3	2525.33	1.48527	49.1889	0	1.38627
aGNATALTGIPLAHk	2	1	A0A009ES76	N-Term(iTRAQ4plex); K15(iTRAQ4plex)	0	2.705e-12	83.57	1.25995e-06	2	1723.01	0.217385	22.6221	0	0.852196
vLAVSGLAEEPYPSLLLk	4	1	B4YSY1	N-Term(iTRAQ4plex); K18(iTRAQ4plex)	0	3.902e-12	83.57	1.52697e-06	2	2187.29	-0.589135	40.0593	0	1.03872
vVWSEDSSSTk	1	1	A0A0J8TBQ0	N-Term(iTRAQ4plex); K11(iTRAQ4plex)	0	3.852e-06	83.52	9.11939e-07	2	1512.78	0.835141	18.604	0	0.988139
vGEEVEIVGIkDTVk	4	1	A0A062TBN3	N-Term(iTRAQ4plex); K11(iTRAQ4plex); K15(iTRAQ4plex)	0	8.757e-14	83.51	1.44192e-06	2	2047.2	-0.0903511	27.6597	1	1.31712
aVGDVTMPQMHVVk	2	1	A0A009GVH0	N-Term(iTRAQ4plex); K14(iTRAQ4plex)	0	5e-12	83.45	1.80245e-06	2	1799.98	0.840455	24.3429	0	1.09221
nMLETQDIQQFQQVLGSSNDIETLk	1	2	A0A009EWD7;B0VTG6	N-Term(iTRAQ4plex); K25(iTRAQ4plex)	0	1.172e-10	83.42	2.38823e-06	3	3167.62	3.3139	41.1231	0
aFLAVEGQQGTDSSR	2	0		N-Term(iTRAQ4plex)	0	2.731e-09	83.41	9.6771e-07	2	1709.86	2.51465	22.0785	0
vGGLTFVcDDAEAAQcTFGQLk	2	2	A0A0L6YJ54;A0A066PCR9	N-Term(iTRAQ4plex); C8(Carbamidomethyl); C16(Carbamidomethyl); K22(iTRAQ4plex)	0	1.382e-15	83.38	1.01322e-06	3	2675.31	1.798	40.5229	0
fDPAFQLSEDDkk	2	1	A0A009SFS2	N-Term(iTRAQ4plex); K12(iTRAQ4plex); K13(iTRAQ4plex)	0	5.995e-09	83.36	1.46468e-06	2	1972.03	-3.51026	25.0796	1	0.987593
sVMESGGLVSDELIIGLVk	5	1	A0A009SSE3	N-Term(iTRAQ4plex); K19(iTRAQ4plex)	0	8.557e-13	83.33	2.10518e-06	2	2234.26	2.17	44.3215	0	0.991526
dDVVIFQGELESLR	1	2	B2I2M7;A0A013MLH8	N-Term(iTRAQ4plex)	0	7.015e-12	83.32	1.61977e-06	2	1763.93	-0.31155	39.3463	0
sISSDYSVEEk	1	1	A0A0L6YJ01	N-Term(iTRAQ4plex); K11(iTRAQ4plex)	0	4.806e-10	83.3	8.40286e-07	2	1531.77	-0.0930639	18.1257	0	0.952611
lDVLPASPTLGTLEHALESk	2	1	A0A0D7SDL4	N-Term(iTRAQ4plex); K20(iTRAQ4plex)	0	7.672e-14	83.27	2.03627e-06	3	2379.35	3.23182	43.6225	0	1.05416
aALGTLIGAAAGyGISk	2	5	A0A062IT09;A0A013KFJ3;A0A0A7XMW4;R8Y177;D0S0M9	N-Term(iTRAQ4plex); Y13(iTRAQ4plex); K17(iTRAQ4plex)	0	3.121e-16	83.23	1.67057e-06	3	1966.16	-3.6098	34.2287	0
iTHVQDHTGTIFNADGIDLVALR	3	1	A0A014CAN0	N-Term(iTRAQ4plex)	0	3.121e-16	83.19	2.46799e-06	3	2650.41	1.352	36.5868	0	0.999469
aLGPETWNAAYVQPSR	1	1	A0A009GNP0	N-Term(iTRAQ4plex)	0	1.434e-14	83.15	1.81807e-06	2	1903.98	0.627888	27.9093	0	1.07709
vYQIDGLNQAQIYDGAR	1	1	A0A009S815	N-Term(iTRAQ4plex)	0	4.616e-16	83.15	2.17418e-06	2	2068.07	3.59417	29.4164	0	0.801846
mQQLNPSEISALIk	1	2	A0A013KJY9;A0A009YH97	N-Term(iTRAQ4plex); K14(iTRAQ4plex)	0	3.635e-09	83.13	1.96436e-06	2	1860.05	2.28796	37.034	0
iNIVDTPGHADFGGEVER	2	2	A0A009K315;A0A062RD72	N-Term(iTRAQ4plex)	0	6.526e-13	83.1	1.39685e-06	2	2070.03	-1.62372	25.7276	0
kVLEHTGLFGMIGk	2	2	A0A062BHC3;A0A010JKF1	N-Term(iTRAQ4plex); K1(iTRAQ4plex); K14(iTRAQ4plex)	0	3.036e-15	83.07	1.43144e-06	2	1962.16	3.50008	28.3753	1
aLVQESIADQFLELAVER	2	1	A0A009LF11	N-Term(iTRAQ4plex)	0	2.446e-14	83.04	2.14404e-06	2	2175.18	2.88037	48.7711	0	0.99387
lQGHIESFDQYVVLLk	9	1	A0A0M3FT60	N-Term(iTRAQ4plex); K16(iTRAQ4plex)	0	1.932e-07	83.04	2.30171e-06	2	2177.23	2.9511	40.1269	0	0.945891
aNAVETPIGFVPTYEDLNWEGTEFTk	2	1	A0A010KD61	N-Term(iTRAQ4plex); K26(iTRAQ4plex)	0	2.209e-15	83.01	2.00614e-06	3	3216.61	4.42407	43.208	0	0.894222
fAPNLTADDEQIVk	4	1	A0A062RJT1	N-Term(iTRAQ4plex); K14(iTRAQ4plex)	0	1.955e-12	82.95	2.14761e-06	2	1849	1.81455	27.1088	0	0.990219
vSDQDPNILVGTADNTR	1	1	A0A011I323	N-Term(iTRAQ4plex)	0	3.323e-15	82.94	1.20281e-06	2	1958.99	-2.05963	23.6953	0	1.08177
kYEmYYGxQSVQDk	6	3	I6TUC8;A0A0E4HMD5;A0A0B2XZ45	K1(iTRAQ4plex); N-Term(iTRAQ4plex); M4(Oxidation); X8(L); K14(iTRAQ4plex)	0	1.022e-07	82.87	1.75065e-06	2	2200.12	-4.62317	21.5358	1
aDVDEYYWSDLk	1	1	A0A009ITJ4	N-Term(iTRAQ4plex); K12(iTRAQ4plex)	0	1.016e-08	82.86	7.41472e-07	2	1791.87	2.0327	31.8847	0	1.06929
sESWDSLWNAIk	1	1	A0A062IQ86	N-Term(iTRAQ4plex); K12(iTRAQ4plex)	0	7.011e-12	82.84	1.33743e-06	2	1723.89	-0.965486	41.4359	0	0.973475
gHLVNPGESVGVMAAQSIGEPGTQLTMR	1	3	A0A010JI53;A0A062A305;N9EM13	N-Term(iTRAQ4plex)	0	3.121e-16	82.84	2.28642e-06	3	2980.52	4.35602	32.977	0
lTkDENDQHHLIPTSWIGEVk	5	1	A0A0M1MVT3	N-Term(iTRAQ4plex); K3(iTRAQ4plex); K21(iTRAQ4plex)	0	1.085e-10	82.79	2.7103e-06	2	2892.56	0.288737	28.3353	1	1.13421
iGTAVQGLSASESSFQGALTYAk	3	1	A0A009ICI3	N-Term(iTRAQ4plex); K23(iTRAQ4plex)	0	1.178e-13	82.78	2.89686e-06	3	2574.37	2.85062	36.9271	0	0.967526
eASDEAPFSALAFk	3	3	B7GYM8;A0A013RNG2;A0A009K1V6	N-Term(iTRAQ4plex); K14(iTRAQ4plex)	0	2.719e-15	82.67	1.48897e-06	2	1770.92	1.59867	33.4597	0
iGDLDTSATAk	2	3	A0A013KJY9;A0A009YH97;B0VNK2	N-Term(iTRAQ4plex); K11(iTRAQ4plex)	0	3.936e-08	82.66	1.9157e-06	2	1379.76	1.63254	18.6439	0
gIPAWIEVDHSk	6	1	B7GW26	N-Term(iTRAQ4plex); K12(iTRAQ4plex)	0	7.829e-11	82.66	2.2512e-06	3	1639.91	0.874286	27.4313	0	1.11695
kMIEAGAcALQIENQVSDAk	3	1	A0A0L6YLI3	N-Term(iTRAQ4plex); K1(iTRAQ4plex); C8(Carbamidomethyl); K20(iTRAQ4plex)	0	1.714e-13	82.66	2.85445e-06	3	2608.38	0.375813	30.9245	1	1.26503
mVEMIDNGEELPVDLk	2	1	A0A062BHC3	N-Term(iTRAQ4plex); K16(iTRAQ4plex)	0	1.43e-10	82.63	1.93362e-06	2	2120.09	3.16948	36.0664	0	0.863576
lPVMVEFNDGQVGVIDk	3	1	A0A062G3I6	N-Term(iTRAQ4plex); K17(iTRAQ4plex)	0	4.857e-08	82.63	2.52822e-06	2	2148.16	0.126337	38.6375	0	0.957334
iFGPVkDYEcLcGk	2	3	A0A010JI53;A0A062A305;N9EM13	N-Term(iTRAQ4plex); K6(iTRAQ4plex); C10(Carbamidomethyl); C12(Carbamidomethyl); K14(iTRAQ4plex)	0	2.722e-07	82.62	2.36995e-06	2	2118.11	0.391122	28.8114	1
aTDVPIVAITGSNAk	1	1	A0A009G398	N-Term(iTRAQ4plex); K15(iTRAQ4plex)	0	2.041e-11	82.59	2.28861e-06	2	1745.01	3.92947	25.4562	0	0.863396
lQQALSGLYELPLGGTAVGTGLNAHPDYAVk	1	1	A0A011HPJ0	N-Term(iTRAQ4plex); K31(iTRAQ4plex)	0	3.121e-16	82.58	2.93816e-06	4	3441.87	2.85358	42.2111	0	0.892915
nLPHVDVVDATAIDPVSLIAFDk	4	1	A0A013TEI4	N-Term(iTRAQ4plex); K23(iTRAQ4plex)	0	3.121e-16	82.56	3.25538e-06	4	2737.5	0.995749	42.8465	0	0.918755
sVAHALNILNFSNkk	3	1	A0A009YP08	N-Term(iTRAQ4plex); K14(iTRAQ4plex); K15(iTRAQ4plex)	0	2.473e-13	82.49	1.66499e-06	2	2088.23	-1.15419	27.0873	1	1.2192
tGALYAYMNYGVIPDVLTTAk	3	2	L9P8F4;A0A0L6YK93	N-Term(iTRAQ4plex); K21(iTRAQ4plex)	0	2.703e-08	82.47	3.00447e-06	2	2549.36	2.51171	43.8023	0
gVELNDGMTLPAk	1	1	A0A009H6A6	N-Term(iTRAQ4plex); K13(iTRAQ4plex)	0	1.4e-10	82.46	1.92852e-06	2	1632.89	3.22876	25.6372	0	0.866473
aEYLLDHGVVDQIVHR	3	1	B0V530	N-Term(iTRAQ4plex)	0	3.121e-16	82.46	2.109e-06	2	2008.08	2.60673	30.0844	0	1.14599
tGESSTEMADGVASLR	1	2	A0A059ZME7;A0A0M3FCR9	N-Term(iTRAQ4plex)	0	3.121e-16	82.45	3.83976e-07	2	1754.84	1.51333	23.252	0
eTLAADLPLAIDHFR	8	2	A0A009LF11;A0A0D5YHC0	N-Term(iTRAQ4plex)	0	6.772e-08	82.41	2.30623e-06	3	1825.99	0.57359	38.739	0
lTYHLAPPALLGGLk	7	1	N9JH49	N-Term(iTRAQ4plex); K15(iTRAQ4plex)	0	6.518e-07	82.41	1.12039e-06	2	1852.14	2.77521	28.9733	0	1.05727
wkEGEATLAPSIDLVGk	4	4	A0A009IKM0;A0A014BAQ9;K9C6J8;A0A062FJX0	N-Term(iTRAQ4plex); K2(iTRAQ4plex); K17(iTRAQ4plex)	0	1.441e-13	82.41	2.5508e-06	2	2246.28	3.13057	29.9669	1
gSTVSFGSIAIk	4	1	B0VQS5	N-Term(iTRAQ4plex); K12(iTRAQ4plex)	0	1.319e-10	82.39	2.02733e-06	2	1454.85	2.68734	27.3797	0	1.16076
gAITAGSETDDARPk	1	1	A0A0M0XI66	N-Term(iTRAQ4plex); K15(iTRAQ4plex)	0	1.539e-13	82.39	2.01666e-06	2	1776.93	-1.19954	13.6105	0	1.06138
tEIPVVQADAGFSGPGk	1	1	A0A009KT30	N-Term(iTRAQ4plex); K17(iTRAQ4plex)	0	2.05e-09	82.36	2.62389e-06	2	1961.06	1.73162	26.7869	0	1.19778
aGSDIMLALDcASSEFYk	8	1	A0A010LR46	N-Term(iTRAQ4plex); C11(Carbamidomethyl); K18(iTRAQ4plex)	0	3.121e-16	82.34	8.74001e-07	2	2266.11	5.38608	45.7876	0	1.0116
gMLASMVSEHYSk	2	1	A0A062BAR2	N-Term(iTRAQ4plex); K13(iTRAQ4plex)	0	5.703e-13	82.3	1.48359e-06	3	1727.87	0.653733	26.1026	0	1.07162
iYVNPDIQTFDLk	1	1	A0A014EB07	N-Term(iTRAQ4plex); K13(iTRAQ4plex)	0	2.254e-09	82.26	2.99375e-06	2	1854.03	1.92382	34.4852	0	1.02777
aIMIHAGGDNYSDSPLPLGGGGAR	3	1	A0A009GB49	N-Term(iTRAQ4plex)	0	3.121e-16	82.19	1.48934e-06	3	2470.24	4.13169	27.4785	0	1.04736
aGVPLTPGYHGTNQDADFLk	2	1	A0A009HPM0	N-Term(iTRAQ4plex); K20(iTRAQ4plex)	0	1.291e-11	82.12	3.06728e-06	2	2389.25	3.55714	25.8594	0	1.24388
sTFIVGADITEFGENFAQGEk	1	1	A0A013KJB1	N-Term(iTRAQ4plex); K21(iTRAQ4plex)	0	1.468e-12	82.1	2.73522e-06	2	2548.3	8.81257	41.2249	0	1.00896
dAVLVAHYYcDPDVQELAEk	1	1	A0A009LFX9	N-Term(iTRAQ4plex); C10(Carbamidomethyl); K20(iTRAQ4plex)	0	3.121e-16	82.09	1.41773e-06	3	2623.3	0.682713	31.2944	0	0.886095
aVATAALAAGETDAAk	1	1	K9CRJ1	N-Term(iTRAQ4plex); K16(iTRAQ4plex)	0	2.094e-09	82.06	2.3274e-06	2	1718.95	0.519839	24.9754	0	0.815328
dAELQTLEFLk	2	1	D0CAD7	N-Term(iTRAQ4plex); K11(iTRAQ4plex)	0	1.906e-09	82.03	3.1127e-06	2	1594.9	2.00046	36.0186	0	0.852811
fLTHDFNLNk	2	1	A0A062TB69	N-Term(iTRAQ4plex); K10(iTRAQ4plex)	0	6.622e-07	82.02	2.5942e-06	2	1536.84	0.581312	26.4409	0	0.813638
gDANyIIEGADNDFGDVSk	2	2	A0A062T5F9;A0A0E2G9P6	N-Term(iTRAQ4plex); Y5(iTRAQ4plex); K19(iTRAQ4plex)	0	6.411e-15	81.99	1.44759e-06	2	2432.19	-0.141866	27.8839	0
lMLPLSLSYDHR	2	2	A0A062BDG0;L9LS36	N-Term(iTRAQ4plex)	0	1.466e-08	81.96	2.20459e-06	3	1588.86	0.684776	35.1732	0
eQMGISGEQNQTELSR	1	1	A0A009KA47	N-Term(iTRAQ4plex)	0	6.124e-15	81.93	5.41501e-07	2	1950.93	0.823373	18.8145	0	0.996832
gALDVGATTINEDMk	2	2	A0A009KWT9;A0A009HMH4	N-Term(iTRAQ4plex); K15(iTRAQ4plex)	0	3.121e-16	81.91	2.59955e-06	2	1822.96	8.77383	26.1156	0
hLGTVGHEFGASTGR	2	1	A0A011I5J4	N-Term(iTRAQ4plex)	0	4.958e-14	81.88	1.70299e-06	2	1669.85	-0.240608	14.8382	0	1.01073
gGDIVGEHTVMFIGEGER	2	1	A0A0L6YIC9	N-Term(iTRAQ4plex)	0	2.556e-15	81.88	1.1643e-06	2	2047	-0.311193	28.3981	0	1.13262
iDHEMQEEASHADAIIR	3	1	A0A013K8M7	N-Term(iTRAQ4plex)	0	3.121e-16	81.83	8.00169e-07	3	2109.02	1.79789	25.3701	0	1.25899
dHTLFATADGVVk	5	2	A0A009KAB7;A0A009F2Z7	N-Term(iTRAQ4plex); K13(iTRAQ4plex)	0	4.909e-10	81.82	2.66713e-06	2	1661.91	0.915447	23.5424	0
aIVLDHDANVVSIAQR	2	1	A0A0J8TGJ1	N-Term(iTRAQ4plex)	0	5.557e-15	81.82	2.81741e-06	2	1865.04	3.91429	25.4491	0	1.03081
eASQEELDHGHVHGAGGHHH	2	1	A0A013IQ46	N-Term(iTRAQ4plex)	0	2.434e-11	81.82	1.92036e-07	4	2285.03	-0.0812524	10.9067	0	1.12397
eASAAPAcGSPYLHAk	2	3	A0A009P3A3;A0A062INY5;W3SWK2	N-Term(iTRAQ4plex); C8(Carbamidomethyl); K16(iTRAQ4plex)	0	4.72e-11	81.81	1.58861e-06	2	1917.97	-1.89329	16.9341	0
hVVPLWcVESk	2	1	A0A009HU01	N-Term(iTRAQ4plex); C7(Carbamidomethyl); K11(iTRAQ4plex)	0	2.35e-05	81.79	2.53563e-06	2	1641.9	-2.84826	25.0652	0	1.13487
aATPLAPLHNPAHLIGIEATMR	3	1	A0A011JPE1	N-Term(iTRAQ4plex)	0	4.99e-10	81.72	3.46684e-06	2	2438.35	2.11517	30.5456	0	0.976943
tNPNcMATLHk	3	3	A0A009K416;A0A010KD61;A0A009ZAH6	N-Term(iTRAQ4plex); C5(Carbamidomethyl); K11(iTRAQ4plex)	0	6.911e-09	81.71	1.44484e-06	2	1574.8	-0.858808	14.865	0
vAEVFHSVASk	2	1	A0A009IRI4	N-Term(iTRAQ4plex); K11(iTRAQ4plex)	0	1.548e-07	81.7	2.56134e-06	2	1461.83	-1.37537	21.7331	0	0.935747
dQPHGWQTVAPSTSTFSVHDAAPHALTIAEIk	1	1	A0A0D5YDN4	N-Term(iTRAQ4plex); K32(iTRAQ4plex)	0	3.121e-16	81.67	3.5046e-06	4	3700.91	3.58272	31.1566	0	1.12624
aNANQLIEEFk	2	1	A0A062THD5	N-Term(iTRAQ4plex); K11(iTRAQ4plex)	0	1.293e-09	81.65	2.53458e-06	2	1564.86	3.25719	31.2527	0	1.02711
gDVYTGLDAYHLk	1	1	B2HUV1	N-Term(iTRAQ4plex); K13(iTRAQ4plex)	0	3.009e-14	81.65	2.36873e-06	3	1739.92	-0.630767	25.9568	0	1.41167
lDLVDNTLNLTHEQAEk	2	1	A0A062IIX0	N-Term(iTRAQ4plex); K17(iTRAQ4plex)	0	3.121e-16	81.63	3.40305e-06	2	2241.19	-1.95478	32.3977	0	1.05651
sSHEHNAAGASHGNFk	1	1	A0A013TIB9	N-Term(iTRAQ4plex); K16(iTRAQ4plex)	0	3.121e-16	81.61	8.48305e-07	3	1938.94	0.574258	10.9257	0	1.34201
tAMPLLcSSNIFGLHk	2	1	A0A0L6SYV8	N-Term(iTRAQ4plex); C7(Carbamidomethyl); K16(iTRAQ4plex)	0	9.021e-15	81.59	3.62592e-06	3	2077.12	-1.09752	37.4748	0	0.909093
ikPYVLLGAGHYk	14	2	A4GVE5;X5CWG4	N-Term(iTRAQ4plex); K2(iTRAQ4plex); K13(iTRAQ4plex)	0	1.374e-10	81.57	1.42878e-06	2	1891.15	-1.086	24.4723	0
aLVGHDYLVGNk	1	1	A0A009F9V7	N-Term(iTRAQ4plex); K12(iTRAQ4plex)	0	5.998e-12	81.56	2.65398e-06	2	1573.9	2.09618	20.2399	0	1.09266
eVFGPVLHIITYk	2	2	A0A009S2U9;N8YWU3	N-Term(iTRAQ4plex); K13(iTRAQ4plex)	0	5.628e-11	81.56	2.62919e-06	2	1804.06	1.31196	37.8116	0
sTFPYHFDLNNLk	3	2	A0A009M083;A0A009I7E4	N-Term(iTRAQ4plex); K13(iTRAQ4plex)	0	6.522e-11	81.55	2.51173e-06	2	1883.98	-2.40258	34.2233	0
nIMSLLMLGAGk	1	1	A0A014E1Y7	N-Term(iTRAQ4plex); K12(iTRAQ4plex)	0	3.824e-08	81.54	2.99136e-06	2	1535.89	2.44459	46.5093	0	0.737368
vNPGSIILSAEMMLR	3	2	A0A009EI43;A0A009NXA1	N-Term(iTRAQ4plex)	0	8.474e-07	81.48	3.16063e-06	2	1774.97	2.42095	52.3339	0
aALDQYVIGQDIAk	4	1	A0A098SJK5	N-Term(iTRAQ4plex); K14(iTRAQ4plex)	0	1.18e-11	81.48	2.70226e-06	2	1793.02	6.28076	30.276	0	0.870291
aYAEGLLAEDSGIk	2	1	A0A011JGE1	N-Term(iTRAQ4plex); K14(iTRAQ4plex)	0	5.725e-14	81.42	2.83648e-06	2	1724.93	-0.348912	28.5715	0	1.13782
aIFEALGISDEEAEEk	2	1	A0A009KAX9	N-Term(iTRAQ4plex); K16(iTRAQ4plex)	0	8.353e-11	81.42	2.04146e-06	2	2039.04	0.552872	37.2768	0	0.999524
dASQSPHcTGk	2	1	A0A062B127	N-Term(iTRAQ4plex); C8(Carbamidomethyl); K11(iTRAQ4plex)	0	4.621e-10	81.39	7.10495e-07	2	1475.72	0.499155	10.7987	0	0.802999
sHVSAAAEQDFDNIDRk	2	2	A0A009K0P3;A0A0M3BTK8	N-Term(iTRAQ4plex); K17(iTRAQ4plex)	0	3.121e-16	81.31	1.96735e-06	3	2191.1	0.24268	19.2556	1
gTEGIVVSATDHMR	2	1	A0A062IIA3	N-Term(iTRAQ4plex)	0	9.03e-13	81.29	1.40951e-06	2	1616.82	0.265265	21.8644	0	0.996788
gDQVIVIAGk	1	1	A0A0C0C3L4	N-Term(iTRAQ4plex); K10(iTRAQ4plex)	0	1.613e-06	81.27	2.43604e-06	2	1287.79	2.19252	20.1477	0	1.05966
dQTHccEAFNIAHEQVHSIR	1	1	A0A009KX94	N-Term(iTRAQ4plex); C5(Carbamidomethyl); C6(Carbamidomethyl)	0	3.121e-16	81.27	2.62377e-07	3	2596.2	1.94643	19.9708	0	1.08193
hVSSFFDITSk	2	1	A0A013TGG7	N-Term(iTRAQ4plex); K11(iTRAQ4plex)	0	9.06e-09	81.26	2.56061e-06	2	1555.84	2.41022	27.1883	0	1.27399
fTLLPIccLGNcDk	1	1	A0A011J4M8	N-Term(iTRAQ4plex); C7(Carbamidomethyl); C8(Carbamidomethyl); C12(Carbamidomethyl); K14(iTRAQ4plex)	0	2.877e-09	81.2	2.06219e-06	2	1999.01	2.75764	37.9943	0	1.05152
dQLEQPEVTVASAAVAER	2	1	A0A062IHP0	N-Term(iTRAQ4plex)	0	3.121e-16	81.18	3.4324e-06	2	2057.06	-0.210281	27.0436	0	1.06941
aVTGFDMMTSIAGLIAR	3	1	A0A062IHP0	N-Term(iTRAQ4plex)	0	3.49e-14	81.12	2.62982e-06	2	1898	2.36232	52.3931	0	0.938101
dEILAENTLQEYVEEMHR	1	1	A0A010G3A7	N-Term(iTRAQ4plex)	0	4.501e-12	81.12	1.32476e-06	3	2363.13	1.29356	39.4148	0	0.78447
aIIWDEASQGMk	3	3	B7GYM8;A0A013RNG2;A0A009K1V6	N-Term(iTRAQ4plex); K12(iTRAQ4plex)	0	1.208e-08	81.09	2.73791e-06	2	1636.86	2.08694	28.479	0
gQQILEDYSEYLk	1	1	A0A009GH68	N-Term(iTRAQ4plex); K13(iTRAQ4plex)	0	1.406e-10	81.09	2.73947e-06	2	1873.98	1.15433	35.1618	0	0.821337
gYSLTIPIVDPAFAPQSTVLDETYk	1	1	A0A009G190	N-Term(iTRAQ4plex); K25(iTRAQ4plex)	0	4.238e-16	81.09	4.29321e-06	3	3013.6	0.396495	43.2066	0	1.13899
hYAHVDcPGHADYVk	7	3	A0A062TBN3;A0A062R769;C6EGC5	N-Term(iTRAQ4plex); C7(Carbamidomethyl); K15(iTRAQ4plex)	0	3.121e-16	81.08	1.36899e-06	2	2056.99	0.523695	13.6293	0
yAHDVTQVDEDTPAR	1	1	A0A009EXY2	N-Term(iTRAQ4plex)	0	8.064e-13	81.06	5.60152e-07	2	1860.89	2.00812	18.1785	0	0.954524
lMLPAWLGTGAAINEVIADQQk	1	2	A0A062BBV0;A0A0H4UJP9	N-Term(iTRAQ4plex); K22(iTRAQ4plex)	0	1.517e-15	81.06	3.30059e-06	3	2627.46	6.32545	48.2944	0
tIADVcQFLNADPk	2	1	A0A009LJ95	N-Term(iTRAQ4plex); C6(Carbamidomethyl); K14(iTRAQ4plex)	0	1.192e-09	80.99	3.18504e-06	2	1879.99	1.51593	34.895	0	0.886263
nTNLNMQQSSSYk	1	1	A0A062GVI2	N-Term(iTRAQ4plex); K13(iTRAQ4plex)	0	1.099e-11	80.97	1.21215e-06	2	1802.9	3.94455	16.5335	0	0.602029
lHVDEDMMDEIk	4	1	A0A009EXD2	N-Term(iTRAQ4plex); K12(iTRAQ4plex)	0	1.378e-12	80.95	1.06025e-06	2	1762.86	2.12693	28.2526	0	0.976585
gAVAYLNLAAEMLk	3	1	A0A009HQG0	N-Term(iTRAQ4plex); K14(iTRAQ4plex)	0	4.163e-13	80.9	2.69372e-06	2	1752	3.06938	47.4993	0	1.04369
dGHPLFASFIDAAk	3	1	B0VQI6	N-Term(iTRAQ4plex); K14(iTRAQ4plex)	0	2.58e-10	80.89	3.23601e-06	2	1776.95	0.115336	34.4131	0	1.12312
gYAIPDYPENPATEEEk	5	3	A0A009K883;A0A010UMH9;A0A014CTJ4	N-Term(iTRAQ4plex); K17(iTRAQ4plex)	0	7.78e-10	80.87	9.58422e-07	2	2211.08	4.19602	25.5204	0
iQGEGTPEELQAYASPFVk	1	1	A0A009FJI3	N-Term(iTRAQ4plex); K19(iTRAQ4plex)	0	1.189e-11	80.86	4.38888e-06	2	2352.24	3.15042	34.1976	0	1.18705
qAGIHHEVLNAk	2	1	A0A010G3A7	N-Term(iTRAQ4plex); K12(iTRAQ4plex)	0	7.621e-13	80.84	3.34188e-06	2	1604.91	1.16777	12.584	0	0.958253
mSDEGLAILADIVk	5	2	A0A062THC0;A0A011EEB6	N-Term(iTRAQ4plex); K14(iTRAQ4plex)	0	2.799e-12	80.84	3.24999e-06	2	1762.99	3.25341	47.587	0
yVPTLSPEQAADLIAYAIVk	8	3	A0A009PLV0;A0A0B2XYP7;A0A0A8XGW2	N-Term(iTRAQ4plex); K20(iTRAQ4plex)	0	2.961e-15	80.84	3.79268e-06	3	2450.38	1.62594	52.5875	0
sGTLTYEAVAQTTk	3	2	A0A009J929;A0A009YKW4	N-Term(iTRAQ4plex); K14(iTRAQ4plex)	0	3.069e-11	80.8	3.51794e-06	2	1757.96	3.08538	21.2281	0
aASENTVTQPTHTTDVSIk	1	1	A0A011I323	N-Term(iTRAQ4plex); K19(iTRAQ4plex)	0	3.277e-16	80.78	3.52583e-06	3	2288.2	0.698974	17.1234	0	1.15587
yYLTLADAEFLMEEAQk	8	1	A0A0L6Y8P6	N-Term(iTRAQ4plex); K17(iTRAQ4plex)	0	5.268e-14	80.76	2.96623e-06	2	2323.19	4.08651	46.4613	0	1.13105
eQmDDFAISSLk	1	4	A0A062FS80;A0A062B6E1;N9JIZ8;N9HTH9	N-Term(iTRAQ4plex); M3(Oxidation); K12(iTRAQ4plex)	0	2.603e-06	80.75	1.31805e-06	2	1687.84	-0.452856	26.4057	0
fNHIQSINSASNIEEIR	2	1	A0A009KLA8	N-Term(iTRAQ4plex)	0	2.516e-12	80.72	2.84753e-06	3	2116.09	0.0637917	25.3436	0	1.07268
eNNPEDkLEQISPLkD	2	1	A0A0E8PKM2	N-Term(iTRAQ4plex); K7(iTRAQ4plex); K15(iTRAQ4plex)	0	6.72e-13	80.71	4.75074e-06	2	2301.23	0.378141	27.0102	2	0.984845
gTNQLGELVDLAVQQDIVQk	2	1	A0A009KFY4	N-Term(iTRAQ4plex); K20(iTRAQ4plex)	0	3.901e-13	80.71	4.21109e-06	3	2456.37	2.55572	43.9745	0	1.13081
tDVAGLYAIGDVAGAPcLAHk	1	1	R8YT45	N-Term(iTRAQ4plex); C17(Carbamidomethyl); K21(iTRAQ4plex)	0	1.84e-10	80.7	4.3723e-06	2	2387.29	10.2266	32.0025	0	0.971363
aDHSFSAFEWk	2	1	A0A009H493	N-Term(iTRAQ4plex); K11(iTRAQ4plex)	0	1.026e-09	80.68	8.79436e-07	2	1612.8	1.13222	28.2698	0	1.20319
lSFQNLLDSGELTQDQITNDNk	1	1	A0A062TIH4	N-Term(iTRAQ4plex); K22(iTRAQ4plex)	0	6.716e-13	80.68	3.70415e-06	3	2781.42	0.507455	40.727	0	1.08935
iALLDYGMGNLHSAAk	2	1	A0A011G9V4	N-Term(iTRAQ4plex); K16(iTRAQ4plex)	0	1.018e-12	80.67	3.79968e-06	3	1962.07	1.00584	33.0625	0	0.914932
vEPALANAQDk	1	1	A0A009G190	N-Term(iTRAQ4plex); K11(iTRAQ4plex)	0	2.079e-08	80.64	2.49142e-06	2	1443.81	2.36437	16.6545	0	0.903447
sIGMTSEGLIASLR	1	1	A0A009GH68	N-Term(iTRAQ4plex)	0	1.859e-08	80.64	3.38288e-06	3	1578.87	1.15759	34.4139	0	1.21216
hNLPNYGVFDEk	2	1	A0A009JKZ9	N-Term(iTRAQ4plex); K12(iTRAQ4plex)	0	1.028e-06	80.64	2.29768e-06	2	1720.89	0.974914	22.1383	0	0.923218
iGDPMAEDTNFGPLTSFPHMEk	2	1	A0A062T793	N-Term(iTRAQ4plex); K22(iTRAQ4plex)	0	4.514e-15	80.63	1.43758e-06	3	2722.31	0.30917	38.1676	0	1.19544
eLAGWIADVIDSk	2	1	B2HUY9	N-Term(iTRAQ4plex); K13(iTRAQ4plex)	0	2.67e-11	80.6	3.601e-06	2	1704.93	-5.03515	48.9925	0	0.617229
lLPSHIASAFQQNLEEAGVk	1	1	A0A0M1MWJ0	N-Term(iTRAQ4plex); K20(iTRAQ4plex)	0	3.745e-13	80.59	4.12348e-06	3	2440.36	4.89757	39.7452	0	0.937698
sIFNLLGPLTNPAGVk	2	1	A0A062RI88	N-Term(iTRAQ4plex); K16(iTRAQ4plex)	0	1.564e-07	80.56	2.34963e-06	2	1929.15	5.97685	46.2471	0	0.867241
kFFIGENTATALDMEGk	14	1	B0VSC6	N-Term(iTRAQ4plex); K1(iTRAQ4plex); K17(iTRAQ4plex)	0	3.121e-16	80.55	4.39203e-06	2	2304.23	1.91934	30.7793	1	1.13038
aGFSATDSFPVTNIQR	2	1	A0A062B6P1	N-Term(iTRAQ4plex)	0	1.117e-15	80.52	2.74397e-06	2	1854.95	0.651919	27.8821	0	1.06499
lGAEEITADIPNVGEAALSk	3	3	A3M1G3;A0A009Z6X1;A0A060GU81	N-Term(iTRAQ4plex); K20(iTRAQ4plex)	0	4.667e-12	80.51	4.90928e-06	2	2286.26	7.1522	35.6566	0
tEHFEQFADQSSEHFSQIVR	1	1	A0A010UUG9	N-Term(iTRAQ4plex)	0	3.121e-16	80.51	6.83351e-07	3	2566.21	-0.663374	29.1154	0	1.15186
yDVPGMAVGVIQNNk	4	2	A0A0E4HMD5;I6TUC8	N-Term(iTRAQ4plex); K15(iTRAQ4plex)	0	2.658e-08	80.48	4.46384e-06	2	1893.02	2.59128	30.6305	0
gLGAGANPEVGQVAAEESR	1	1	B0VNZ4	N-Term(iTRAQ4plex)	0	4.328e-11	80.47	2.03402e-06	2	1955.99	-2.62129	22.5439	0	1.02615
lLDVLDQHLAk	2	2	A0A062B9U7;A0A0A8XJ33	N-Term(iTRAQ4plex); K11(iTRAQ4plex)	0	9.558e-09	80.38	2.94107e-06	2	1552.93	-0.108222	33.9923	0
eSLYSGAVTMLIAk	6	1	A0A010VMI1	N-Term(iTRAQ4plex); K14(iTRAQ4plex)	0	2.21e-13	80.33	3.60769e-06	2	1770.99	-0.652362	37.345	0	1.11642
sIEEIDNVLFEVDQAVk	2	1	A0A062KYF5	N-Term(iTRAQ4plex); K17(iTRAQ4plex)	0	1.071e-07	80.3	4.82586e-06	2	2236.21	6.84619	47.3402	0	1.06582
gMGSLGAMAGATGSADR	1	1	A0A062IP09	N-Term(iTRAQ4plex)	0	5.801e-16	80.29	5.54696e-07	2	1653.78	0.339361	23.2424	0	0.99841
fGIDMPTDHTLEEVGk	3	3	A0A062RME2;D0S727;A0A062BQS0	N-Term(iTRAQ4plex); K16(iTRAQ4plex)	0	3.121e-16	80.28	2.80565e-06	2	2077.06	1.79392	30.7241	0
aLVLATGGGAITQAPNR	2	1	A0A0M3KL09	N-Term(iTRAQ4plex)	0	2.931e-12	80.24	3.86491e-06	2	1754	-1.66248	24.4064	0	0.922623
aGVPDHVGAVTINk	2	5	A0A062FS80;A0A062B6E1;A0A0B2XLA5;N9JIZ8;N9HTH9	N-Term(iTRAQ4plex); K14(iTRAQ4plex)	0	1.696e-10	80.21	3.43054e-06	2	1665.96	2.56278	19.8042	0
aAGEHIIDYVTk	3	3	A0A062IH58;A0A009JR32;K8ZVQ2	N-Term(iTRAQ4plex); K12(iTRAQ4plex)	0	2.367e-09	80.17	3.72336e-06	2	1604.89	-0.42386	22.7001	0
kADAILLGAVGGPk	1	1	A0A009F6R3	N-Term(iTRAQ4plex); K1(iTRAQ4plex); K14(iTRAQ4plex)	0	6.052e-15	80.14	5.95491e-07	2	1742.09	1.49743	25.7876	1	0.894138
eVFDDLQNQLFk	1	1	A0A0E0WKT4	N-Term(iTRAQ4plex); K12(iTRAQ4plex)	0	1.717e-10	80.14	3.76321e-06	2	1783.95	2.13229	37.4647	0	0.755723
kDQGLEILGFPANNFk	5	1	A0A062RJT1	N-Term(iTRAQ4plex); K1(iTRAQ4plex); K16(iTRAQ4plex)	0	6.766e-14	80.14	4.62062e-06	2	2223.25	-0.565634	35.5348	1	0.84191
lADMATQIEAAHQLVLHAATLk	2	1	R8YPT0	N-Term(iTRAQ4plex); K22(iTRAQ4plex)	0	3.412e-14	80.06	4.66264e-06	4	2633.47	-0.0640465	43.8396	0	1.27675
aLGYNNEQILNLFYEk	2	1	A3M1G3	N-Term(iTRAQ4plex); K16(iTRAQ4plex)	0	3.811e-14	80.05	5.49685e-06	2	2217.19	6.30061	41.99	0	0.914673
vSMDMLAVDLTGIESAk	3	2	A0A009EVW6;A0A013J4C7	N-Term(iTRAQ4plex); K17(iTRAQ4plex)	0	2.285e-10	80.04	5.28807e-06	2	2068.1	4.80652	44.2534	0
vNVLHVLDSLQTk	1	1	A0A062SEU4	N-Term(iTRAQ4plex); K13(iTRAQ4plex)	0	3.323e-12	80.03	2.39043e-06	2	1754.05	2.88994	36.8427	0	0.844591
fLQLAENLGVSk	1	2	A0A009KK17;A0A062BBM8	N-Term(iTRAQ4plex); K12(iTRAQ4plex)	0	3.24e-10	79.93	4.11073e-06	2	1606.93	-4.47935	38.4043	0
tLSEDGDPLDVLVVTPHPVAAGSVIR	1	1	A0A062FVB7	N-Term(iTRAQ4plex)	0	3.121e-16	79.93	5.88256e-06	3	2801.52	0.944831	37.778	0	0.681109
aEAAPAPQAAAPk	1	2	A0A062BDG0;L9LS36	N-Term(iTRAQ4plex); K13(iTRAQ4plex)	0	5.963e-10	79.9	4.04866e-06	2	1480.84	1.4581	13.5066	0
sGHLAGAAVDVFPk	8	1	A0A010LS31	N-Term(iTRAQ4plex); K14(iTRAQ4plex)	0	8.106e-13	79.85	4.0179e-06	2	1656.93	-1.19527	22.2118	0	0.905407
fETNLEQPVSNIMTGQDR	1	1	A0A062IP09	N-Term(iTRAQ4plex)	0	1.749e-15	79.82	2.24307e-06	2	2223.08	-0.00213583	32.6698	0	0.945051
ycPAGVYEIMEDNDGSk	1	0		N-Term(iTRAQ4plex); C2(Carbamidomethyl); K17(iTRAQ4plex)	0	7.633e-09	79.81	6.69143e-07	2	2236.02	3.3187	32.2352	0
ycPAGVYEIMENDDGSk	1	1	A0A062DPQ8	N-Term(iTRAQ4plex); C2(Carbamidomethyl); K17(iTRAQ4plex)	0	1.205e-11	79.81	6.69143e-07	2	2236.02	3.3187	32.2352	0	1.01705
vEALEVENLyEVAk	2	3	A0A062IH58;A0A009JR32;K8ZVQ2	N-Term(iTRAQ4plex); Y10(iTRAQ4plex); K14(iTRAQ4plex)	0	1.147e-13	79.78	4.89215e-06	2	2038.14	-2.90147	29.9956	0
tkEDQEPVTVDFSk	2	1	A0A0L6HBY3	N-Term(iTRAQ4plex); K2(iTRAQ4plex); K14(iTRAQ4plex)	0	1.067e-11	79.75	4.89322e-06	2	2055.11	7.31729	19.8062	1	0.968278
eNELDPIFETIGFSk	5	1	A0A0L6KIG4	N-Term(iTRAQ4plex); K15(iTRAQ4plex)	0	2.513e-11	79.74	4.23617e-06	2	2027.06	2.07092	42.7253	0	0.992036
vETTSTEVAQEPTPAPVVAEk	2	1	A0A062BH51	N-Term(iTRAQ4plex); K21(iTRAQ4plex)	0	6.674e-12	79.7	5.14383e-06	2	2471.32	2.19037	21.5867	0	0.87762
lIAAGGGLFDLFQNIQAGk	1	1	A0A0D8EKB7	N-Term(iTRAQ4plex); K19(iTRAQ4plex)	0	2.936e-09	79.69	4.20037e-06	3	2221.26	0.929141	50.2335	0	1.07918
iAPVATTYLEPMGIYSSk	2	1	A0A009EU83	N-Term(iTRAQ4plex); K18(iTRAQ4plex)	0	9.806e-14	79.69	5.19059e-06	2	2229.22	6.3871	36.0917	0	0.963078
yAVWNVAHQYAk	5	1	L9M290	N-Term(iTRAQ4plex); K12(iTRAQ4plex)	0	2.731e-10	79.67	3.44076e-06	2	1737.93	1.6436	26.1724	0	1.21633
sLkDAALDSYLATQSAR	1	1	A0A062RQH8	N-Term(iTRAQ4plex); K3(iTRAQ4plex)	0	5.136e-16	79.66	6.26529e-06	2	2098.14	1.70437	29.9104	1	1.5536
aEVLEQTVATFFQESSSQAk	3	1	A0A0L6Z1B5	N-Term(iTRAQ4plex); K20(iTRAQ4plex)	0	1.312e-10	79.66	4.76047e-06	3	2488.29	4.46536	47.6699	0	1.08982
skLENAVIVLAGVEGDk	2	1	A0A009KC15	N-Term(iTRAQ4plex); K2(iTRAQ4plex); K17(iTRAQ4plex)	0	3.051e-09	79.63	3.68603e-06	2	2174.28	3.12195	37.5431	1	0.857808
iSYADLGLWNDQQR	2	1	A0A0D5YDN4	N-Term(iTRAQ4plex)	0	2.156e-12	79.6	3.21158e-06	2	1822.93	2.79792	34.4715	0	0.91101
dGINPEkPGEVGPLSQIk	5	1	A0A014BSS4	N-Term(iTRAQ4plex); K7(iTRAQ4plex); K18(iTRAQ4plex)	0	1.906e-12	79.59	5.51976e-06	2	2310.3	0.746568	24.4303	0	1.00118
hVLDIDSNNIDk	1	1	A0A009G348	N-Term(iTRAQ4plex); K12(iTRAQ4plex)	0	2.169e-09	79.58	3.54916e-06	2	1670.89	-1.4049	19.7385	0	0.896309
iDELVIFHSLk	3	1	A0A0L6HBQ7	N-Term(iTRAQ4plex); K11(iTRAQ4plex)	0	5.661e-09	79.57	4.22531e-06	2	1601.95	0.114793	37.0226	0	1.00838
gANEDQTAGINILR	5	1	A0A062EW63	N-Term(iTRAQ4plex)	0	3.154e-13	79.57	3.90457e-06	2	1615.85	0.688622	23.9356	0	1.04835
gVTLIATSNIAPDGLYk	2	1	A0A0M1MYM3	N-Term(iTRAQ4plex); K17(iTRAQ4plex)	0	1.282e-11	79.54	3.63258e-06	2	2021.16	1.8574	32.3986	0	1.07669
vAVTGAAGQIGYSLLFR	10	1	A0A0E1FJD8	N-Term(iTRAQ4plex)	0	3.439e-14	79.5	4.7164e-06	2	1867.07	5.73178	42.8452	0	1.10531
hIIVPVDGSEISLAAAR	3	1	A0A009PVT8	N-Term(iTRAQ4plex)	0	1.368e-12	79.5	4.43141e-06	3	1892.07	0.438109	28.5468	0	0.981042
aFEHTAQYDGMIASYLGAR	3	1	A0A009JNP1	N-Term(iTRAQ4plex)	0	6.16e-14	79.48	1.89538e-06	3	2245.09	1.7785	36.2161	0	0.922034
aNTSDTVVHQPSSAELk	3	1	A0A062RQH8	N-Term(iTRAQ4plex); K17(iTRAQ4plex)	0	2.054e-14	79.44	4.97939e-06	2	2072.09	3.04021	16.6398	0	0.9426
vQcELVDQAEAk	1	1	A0A062T935	N-Term(iTRAQ4plex); C3(Carbamidomethyl); K12(iTRAQ4plex)	0	2.555e-10	79.42	3.44521e-06	2	1677.88	2.6588	22.235	0	0.840836
fMTPPPNTYYEMLEER	5	1	A0A0L6KIG4	N-Term(iTRAQ4plex)	0	1.857e-11	79.42	1.01316e-06	2	2162.01	0.840662	36.0156	0	0.997751
kDAASAILYAAEk	1	3	A0A013S7A1;A0A009G2X3;A0A009FDZ4	N-Term(iTRAQ4plex); K1(iTRAQ4plex); K13(iTRAQ4plex)	0	1.49e-13	79.41	4.61642e-06	2	1783.03	-0.599294	26.6736	1
tLESLEQGFAk	2	1	A0A014CGD3	N-Term(iTRAQ4plex); K11(iTRAQ4plex)	0	1.14e-09	79.39	5.18148e-06	2	1510.84	1.32027	30.9976	0	0.974601
sQASPVYQGScLcQGIR	1	1	A0A009M498	N-Term(iTRAQ4plex); C11(Carbamidomethyl); C13(Carbamidomethyl)	0	5.034e-16	79.39	1.12088e-06	2	2054.99	2.72845	21.938	0	1.00659
lEGLVADLVAR	3	2	A0A062T494;A0A0A7XNK3	N-Term(iTRAQ4plex)	0	0.0002557	79.38	2.79885e-06	3	1299.78	0.421797	40.9832	0
gADVLGIDMGEAPLAVGR	2	1	A0A009FQV2	N-Term(iTRAQ4plex)	0	1.905e-12	79.38	4.0169e-06	2	1885	1.6368	36.0171	0	1.24805
iNANVLVQDGDQPSEDPNELLk	2	1	A0A062FA45	N-Term(iTRAQ4plex); K22(iTRAQ4plex)	0	1.943e-12	79.38	5.47371e-06	3	2696.4	1.38457	31.8283	0	1.03775
sIIIcGDYNIVHk	2	1	A0A0M1MSW6	N-Term(iTRAQ4plex); C5(Carbamidomethyl); K13(iTRAQ4plex)	0	1.145e-10	79.35	5.00991e-06	2	1819.99	-2.10723	26.445	0	0.950705
sVTAGMNPMDLk	2	1	A0A062EW63	N-Term(iTRAQ4plex); K12(iTRAQ4plex)	0	7.386e-09	79.34	2.52441e-06	2	1551.81	1.14746	26.0546	0	1.14601
tGSTTGFGTYVVFIPk	2	1	A0A0E4HMD5	N-Term(iTRAQ4plex); K16(iTRAQ4plex)	0	1.338e-08	79.32	4.83413e-06	2	1963.09	4.22393	37.3835	0	0.857233
sAGPSIPVEILGLPDAPmAGDEVLVVNDEk	2	1	A0A013MLH8	N-Term(iTRAQ4plex); M18(Oxidation); K30(iTRAQ4plex)	0	3.878e-11	79.3	6.10183e-06	3	3336.79	11.0854	44.2662	0	0.780282
eIPVAYLLGEQYVk	1	1	A0A010LIV8	N-Term(iTRAQ4plex); K14(iTRAQ4plex)	0	1.814e-14	79.27	5.89924e-06	2	1910.09	1.68719	41.0855	0	0.94091
aVTLYASAMADAILAGk	34	1	A0A009ESN0	N-Term(iTRAQ4plex); K17(iTRAQ4plex)	0	4.712e-15	79.26	5.12252e-06	3	1954.09	-0.0205014	48.747	0	0.948714
vEVNkPVSEFADIk	1	2	A0A062FZL1;A0A062FE66	N-Term(iTRAQ4plex); K5(iTRAQ4plex); K14(iTRAQ4plex)	0	8.834e-14	79.26	4.83319e-06	2	2007.15	0.247725	26.1434	0
vVESSTYLk	1	2	A0A062MWS6;A0A014BLW5	N-Term(iTRAQ4plex); K9(iTRAQ4plex)	0	5.58e-06	79.22	3.9301e-06	2	1313.76	1.79089	18.4629	0
gFTQDDAHIFcTk	2	2	A0A009LXE3;A0A0A8XLS6	N-Term(iTRAQ4plex); C11(Carbamidomethyl); K13(iTRAQ4plex)	0	6.895e-14	79.22	1.31163e-06	2	1827.9	0.737406	23.6135	0
nLELASYQLANVk	1	1	A0A0K8ZF82	N-Term(iTRAQ4plex); K13(iTRAQ4plex)	0	5.182e-10	79.21	5.10567e-06	2	1751	3.41083	30.0712	0	0.905369
eAAENLFNNLFFSSER	2	2	A3M1G3;A0A009Z6X1	N-Term(iTRAQ4plex)	0	1.902e-13	79.21	1.10534e-06	2	2031.98	-5.11072	44.4851	0
hGHLHGLVNcAGIGPSAk	2	2	A0A010L519;A0A0M3BYD5	N-Term(iTRAQ4plex); C10(Carbamidomethyl); K18(iTRAQ4plex)	0	3.121e-16	79.2	6.22352e-06	2	2113.14	1.41424	15.1884	0
gHVTQIGNEVAEk	1	1	A0A010L978	N-Term(iTRAQ4plex); K13(iTRAQ4plex)	0	7.048e-13	79.16	4.0151e-06	2	1669.91	1.15349	15.1897	0	1.19144
dIADALTNAGLTVDR	4	1	A0A0M1MV51	N-Term(iTRAQ4plex)	0	4.682e-14	79.16	4.08305e-06	2	1688.9	1.57709	34.2271	0	1.01203
iELDDAQVLAVIEk	2	1	A0A0D5YFY5	N-Term(iTRAQ4plex); K14(iTRAQ4plex)	0	4.151e-14	79.15	4.35334e-06	2	1844.07	5.27397	40.3736	0	0.996571
gGTTHLDLPVFNTMk	3	2	A0A009J929;A0A009YKW4	N-Term(iTRAQ4plex); K15(iTRAQ4plex)	0	6.036e-16	79.14	5.11549e-06	2	1919.03	-0.00128955	31.0443	0
yDLMNDLMSFGIHR	10	1	A0A009IRI4	N-Term(iTRAQ4plex)	0	3.197e-09	79.07	1.60424e-06	2	1855.9	0.0522501	46.0048	0	1.00432
aDLEDGEAVSk	1	1	A0A0D8EPC5	N-Term(iTRAQ4plex); K11(iTRAQ4plex)	0	1.553e-08	79.04	2.97064e-06	2	1421.74	3.51065	16.6558	0	0.990612
aPHLFIDDTYNANPTSMR	2	1	A0A009G909	N-Term(iTRAQ4plex)	0	2.91e-10	79.03	1.7885e-06	2	2207.07	-0.800617	28.3234	0	1.00169
mLDEIGSVENVAEFMEk	8	2	A0A0L6Z4U3;A0A009KAA4	N-Term(iTRAQ4plex); M1(Oxidation); K17(iTRAQ4plex)	0	1.505e-12	79	2.02058e-06	2	2245.09	-5.08281	40.8108	0
sLNFGLDETLIALQDSVAAFcAk	2	2	A0A013S7A1;A0A009G2X3	N-Term(iTRAQ4plex); C21(Carbamidomethyl); K23(iTRAQ4plex)	0	3.306e-14	78.98	6.37933e-06	3	2771.44	-4.97223	55.7624	0
fLNALAGVTDPEAk	2	1	A0A010LPZ6	N-Term(iTRAQ4plex); K14(iTRAQ4plex)	0	1.638e-11	78.97	4.96222e-06	2	1733.98	5.08123	35.3138	0	0.870416
vGGEQEDLDSLTDEEILALAGNLR	2	1	A3M1G3	N-Term(iTRAQ4plex)	0	3.121e-16	78.97	4.32333e-06	3	2701.37	1.16714	47.0299	0	1.12901
vLSLDLGSLLAGAk	3	1	A0A0L6HBQ7	N-Term(iTRAQ4plex); K14(iTRAQ4plex)	0	8.157e-13	78.96	2.66249e-06	2	1645.02	3.08276	45.1122	0	0.933636
hVVDAYTFELSk	5	3	A0A062BDR5;A0A009L0G9;A0A0B2XTA3	N-Term(iTRAQ4plex); K12(iTRAQ4plex)	0	9.027e-10	78.94	4.69219e-06	2	1696.91	-2.53828	26.2162	0
wAQGLYVAAGAAYLDNDYDLTR	12	1	A0A062BGK5	N-Term(iTRAQ4plex)	0	3.121e-16	78.94	2.56628e-06	3	2590.27	-1.44119	44.7036	0	1.16403
aDLADAQAQVk	1	2	A0A009SUU5;A0A009ESE3	N-Term(iTRAQ4plex); K11(iTRAQ4plex)	0	3.83e-10	78.92	4.67345e-06	2	1417.79	1.4783	17.5599	0
vITDLGVMDITPQGVELIELAk	2	1	A0A062BD49	N-Term(iTRAQ4plex); K22(iTRAQ4plex)	0	1.498e-12	78.92	4.84272e-06	3	2642.49	-1.53702	48.2333	0	0.995694
aINDLPTITVDQFk	2	1	A0A062TIH4	N-Term(iTRAQ4plex); K14(iTRAQ4plex)	0	8.414e-09	78.9	5.13754e-06	2	1863.06	6.56887	34.9285	0	0.993587
vNAGHEPNTDIGPVISk	2	2	A0A062SVN3;A0A009IK36	N-Term(iTRAQ4plex); K17(iTRAQ4plex)	0	5.988e-13	78.9	6.91468e-06	2	2036.1	-1.16822	20.0135	0
hQPTIQNVVEEk	1	1	A0A014BM29	N-Term(iTRAQ4plex); K12(iTRAQ4plex)	0	2.852e-06	78.87	4.91761e-06	2	1709.95	2.3167	18.5126	0	1.06415
iLYEIEGVNEDLAR	6	1	B0VQS5	N-Term(iTRAQ4plex)	0	6.245e-11	78.84	5.18942e-06	2	1777.95	1.19295	38.4248	0	1.00048
aSkPLILNFNADGk	1	2	A0A0M1MYJ6;A0A0A8XIS4	N-Term(iTRAQ4plex); K3(iTRAQ4plex); K14(iTRAQ4plex)	0	2.378e-14	78.84	4.64605e-06	2	1920.13	0.2204	26.138	0
sASQSTASSASAAHk	1	1	A0A009G257	N-Term(iTRAQ4plex); K15(iTRAQ4plex)	0	2.549e-14	78.75	2.81773e-06	3	1678.86	-1.48453	11.0169	0	1.00353
lELLQLAQQLAk	2	1	A0A0L6YIL8	N-Term(iTRAQ4plex); K12(iTRAQ4plex)	0	2.322e-10	78.74	2.34105e-06	2	1656.04	3.59105	46.4227	0	1.1591
gQIVEQGTHQELLAk	2	1	A0A009LH02	N-Term(iTRAQ4plex); K15(iTRAQ4plex)	0	1.395e-14	78.74	5.99263e-06	3	1939.08	-0.902037	19.4868	0	1.07576
wLDGTSVPTAENLk	1	1	A0A0L6KIH0	N-Term(iTRAQ4plex); K14(iTRAQ4plex)	0	6.159e-10	78.73	4.62724e-06	2	1818.99	3.42755	30.6402	0	1.19966
aLVYAVGAAcDk	2	2	A0A009G2X3;A0A013S7A1	N-Term(iTRAQ4plex); C10(Carbamidomethyl); K12(iTRAQ4plex)	0	9.322e-10	78.7	4.08803e-06	2	1525.83	3.08049	23.0339	0
eQFVEILNAIDPVYTSk	2	1	A0A062MJA8	N-Term(iTRAQ4plex); K17(iTRAQ4plex)	0	9.762e-07	78.7	5.30277e-06	2	2254.24	8.45098	47.357	0	0.900164
aVFGEDLPAGFVPGHPIAGSEHTGVHAGk	2	1	A0A009G2W4	N-Term(iTRAQ4plex); K29(iTRAQ4plex)	0	1.55e-14	78.7	6.92962e-06	5	3142.63	0.381311	28.2435	0	1.09364
aLLEVEPAHDDAEVVk	2	1	A0A062B9J2	N-Term(iTRAQ4plex); K16(iTRAQ4plex)	0	2.95e-12	78.69	5.35759e-06	3	2023.09	-0.609024	23.8461	0	1.23167
vYEIDLSEIkEPILccPNDPDDAk	3	1	A0A014BSS4	N-Term(iTRAQ4plex); K10(iTRAQ4plex); C15(Carbamidomethyl); C16(Carbamidomethyl); K24(iTRAQ4plex)	0	1.664e-15	78.69	5.89977e-06	3	3265.64	0.646999	37.3295	1	1.11834
iHGEENELTSk	2	1	A0A0C4Y2J4	N-Term(iTRAQ4plex); K11(iTRAQ4plex)	0	5.118e-07	78.67	4.30721e-06	2	1544.82	0.834384	14.6532	0	0.84119
eLTPPTFELFYk	1	1	B0VPX5	N-Term(iTRAQ4plex); K12(iTRAQ4plex)	0	4.085e-07	78.67	5.56229e-06	2	1772.97	1.87238	39.9934	0	0.88924
yQISPLTSIYTNIGTAFk	2	1	A0A009FIP8	N-Term(iTRAQ4plex); K18(iTRAQ4plex)	0	6.055e-10	78.64	6.97405e-06	2	2305.28	4.39019	44.0313	0	0.976905
yEGVGLLAYSPLAFGYLTGk	1	2	A0A009KK17;A0A062BBM8	N-Term(iTRAQ4plex); K20(iTRAQ4plex)	0	2.345e-10	78.64	7.47737e-06	2	2407.32	0.209415	49.8278	0
lAEAGIETHFEk	4	2	B0VPX5;A0A009ZIU5	N-Term(iTRAQ4plex); K12(iTRAQ4plex)	0	1.282e-11	78.6	4.43034e-06	2	1632.89	0.894162	22.6742	0
gQGITVDQLSTFQAGk	1	1	A0A062T6M2	N-Term(iTRAQ4plex); K16(iTRAQ4plex)	0	1.19e-10	78.57	6.75378e-06	2	1938.06	5.0322	27.6197	0	1.08694
iVDVDAAQADTQk	1	1	A0A062T6M2	N-Term(iTRAQ4plex); K13(iTRAQ4plex)	0	9.052e-12	78.54	5.97834e-06	2	1661.9	5.97835	20.0117	0	1.29945
gEAYVPTPYLPVYASATYNHTDVDGk	5	3	A0A062IEQ9;A0A010K2P4;D0S4S0	N-Term(iTRAQ4plex); K26(iTRAQ4plex)	0	3.231e-14	78.53	3.68309e-06	3	3116.55	1.03767	33.1671	0
eLHAAVkPTETLFVVDAMTGQDAANTAk	1	1	A0A009EXD2	N-Term(iTRAQ4plex); K7(iTRAQ4plex); K28(iTRAQ4plex)	0	3.121e-16	78.5	8.66733e-06	3	3360.78	-1.36472	34.2499	0	0.84411
qIVAEVSEVASk	1	1	B7H1K0	N-Term(iTRAQ4plex); K12(iTRAQ4plex)	0	3.825e-11	78.44	5.81039e-06	2	1547.89	2.84289	26.7616	0	0.755701
aPLTIQVIAEQFk	5	1	A0A062IH20	N-Term(iTRAQ4plex); K13(iTRAQ4plex)	0	1.259e-10	78.44	3.94997e-06	2	1746.04	1.40717	42.07	0	1.04751
tIEGPLYVAGAPESVGFAR	1	2	A0A010EY28;A0A009HYX6	N-Term(iTRAQ4plex)	0	6.166e-14	78.43	6.3219e-06	2	2078.11	0.86434	33.0188	0
gANILAEVVAYAANSDGADMVAPSGEGATR	3	1	A0A009K0P3	N-Term(iTRAQ4plex)	0	3.911e-11	78.42	2.81357e-06	4	3021.47	-1.68114	48.6569	0	1.09231
vQEIVDALLLGGPHAQAASk	2	1	A0A009LDR3	N-Term(iTRAQ4plex); K20(iTRAQ4plex)	0	2.545e-14	78.41	6.86952e-06	3	2305.31	-1.10049	45.0065	0	0.865519
sIEEHMAAk	2	1	A0A009QES6	N-Term(iTRAQ4plex); K9(iTRAQ4plex)	0	5.532e-05	78.4	3.80078e-06	2	1303.7	3.78742	13.7367	0	0.935978
vGTTGDAPDLALLVDGLQAER	1	2	A0A0L6YT76;A0A062KY66	N-Term(iTRAQ4plex)	0	5.166e-12	78.38	6.22593e-06	2	2255.2	-0.466518	42.1931	0
kGDVIVDQDEQPLNAk	2	1	A0A062ECD7	N-Term(iTRAQ4plex); K1(iTRAQ4plex); K16(iTRAQ4plex)	0	1.79e-13	78.34	7.78059e-06	2	2201.22	1.36024	18.9111	1	1.03511
aQALESLLIQQGVVAIAk	4	2	A0A062KY66;A0A0L6YT76	N-Term(iTRAQ4plex); K18(iTRAQ4plex)	0	5.569e-10	78.33	2.04621e-06	3	2140.3	1.9202	44.087	0
sGETEDSTIADLAVGTAAGQIk	1	1	A0A010LR46	N-Term(iTRAQ4plex); K22(iTRAQ4plex)	0	1.209e-15	78.33	6.53672e-06	3	2422.26	1.93396	33.6613	0	0.876955
gIITFLDTPGHAAFTAmR	2	0		N-Term(iTRAQ4plex); M17(Oxidation)	0	6.536e-14	78.27	6.53234e-06	2	2079.09	4.05564	37.488	0
gIITFLDTPGHAAFTSMR	2	2	B2I2M7;A0A013MLH8	N-Term(iTRAQ4plex)	0	1.735e-15	78.27	6.53234e-06	2	2079.09	4.05805	37.488	0
fEPEAGQTLTQQPTTVQR	1	1	A0A0M1MUL1	N-Term(iTRAQ4plex)	0	4.517e-12	78.26	4.4224e-06	2	2175.12	0.203445	22.4547	0	0.871178
iHGDEIILQSGLk	3	1	A0A062TBE6	N-Term(iTRAQ4plex); K13(iTRAQ4plex)	0	5.021e-09	78.24	4.80574e-06	2	1711	2.65019	25.5613	0	0.982137
kIQYNELGQMISYTDcSGk	1	1	A0A0G3D2N5	N-Term(iTRAQ4plex); K1(iTRAQ4plex); C16(Carbamidomethyl); K19(iTRAQ4plex)	0	4.828e-13	78.24	5.45735e-06	3	2667.36	2.79406	30.2069	1	1.00723
hSAPLNAGHVGVLHGNR	2	3	A0A009L1F9;B0V524;A0A009ENZ0	N-Term(iTRAQ4plex)	0	9.848e-13	78.23	7.13316e-06	2	1880.01	-0.342637	13.1785	0
lQSLGIVEYVVDEGEGAHLDPER	4	1	B2HTI7	N-Term(iTRAQ4plex)	0	3.121e-16	78.21	7.6176e-06	3	2669.36	2.11624	44.4425	0	0.885447
mGHEVVATAHHGQDALEQAR	1	1	A0A009S5Z8	N-Term(iTRAQ4plex)	0	3.121e-16	78.17	2.81874e-06	3	2301.13	0.567142	17.9102	0	1.05852
eQINIQETSSk	1	1	A0A0C4Y2L5	N-Term(iTRAQ4plex); K11(iTRAQ4plex)	0	6.263e-09	78.16	4.8737e-06	2	1564.85	3.34239	16.5541	0	1.08235
sPLLDNVNIINAk	1	2	B0VNZ4;A0A009Z5E5	N-Term(iTRAQ4plex); K13(iTRAQ4plex)	0	6.834e-10	78.15	4.32838e-06	2	1699	2.52521	31.1077	0
aEVPLAEMFGYATQMR	6	4	B7GYM8;A0A013RNG2;A0A009K1V6;A0A009FY50	N-Term(iTRAQ4plex)	0	2.494e-14	78.15	3.11729e-06	2	1957.96	0.306689	45.0205	0
aLGIEISPEQk	1	1	A0A062TLF0	N-Term(iTRAQ4plex); K11(iTRAQ4plex)	0	8.865e-07	78.13	6.33335e-06	2	1472.86	0.616511	23.7838	0	0.971189
sEFGPLPDQSMHEk	2	1	A0A0L6YLI3	N-Term(iTRAQ4plex); K14(iTRAQ4plex)	0	2.432e-10	78.13	3.074e-06	2	1889.94	4.81897	21.1383	0	1.16398
gEPDYVDEILTPFDEEPASR	1	1	K1ETH0	N-Term(iTRAQ4plex)	0	6.101e-13	78.13	1.58045e-06	2	2423.14	1.13732	41.4414	0	1.06652
hADVIAScGTk	3	2	A0A0M1MVT3;A0A010LZ22	N-Term(iTRAQ4plex); C8(Carbamidomethyl); K11(iTRAQ4plex)	0	5.677e-07	78.09	3.92599e-06	2	1446.76	-0.648155	12.437	0
vAQAASGVEQAk	1	1	A0A062T9V6	N-Term(iTRAQ4plex); K12(iTRAQ4plex)	0	3.064e-11	78.08	5.6007e-06	2	1446.82	4.78151	15.7239	0	0.997429
gIQYDLPMASAQVk	2	1	A0A009G2W4	N-Term(iTRAQ4plex); K14(iTRAQ4plex)	0	6.79e-12	78.07	6.27486e-06	2	1808.99	1.98118	28.5644	0	1.07859
tYAASQADDkPVNPNFk	1	1	A0A009KP41	N-Term(iTRAQ4plex); K10(iTRAQ4plex); K17(iTRAQ4plex)	0	1.285e-09	78.06	7.17719e-06	2	2298.21	0.510126	18.0427	0	0.881855
lEGLGIPTNPAPEVLWNFEk	3	1	A0A062RJT1	N-Term(iTRAQ4plex); K20(iTRAQ4plex)	0	7.386e-10	78.05	9.04407e-06	2	2512.38	3.0526	43.2783	0	0.993592
fFSQPFHVAEVFTGAPGk	6	2	A0A011IH38;K9ABF8	N-Term(iTRAQ4plex); K18(iTRAQ4plex)	0	5.076e-08	77.97	6.68594e-06	2	2254.2	3.57925	31.0198	0
dGYLLTNHHVIENASR	2	1	A0A062IGA2	N-Term(iTRAQ4plex)	0	3.404e-14	77.96	4.56914e-06	2	1983.02	2.84315	18.6612	0	0.854026
eNSEGEYSAIGGk	1	1	A0A009IJ46	N-Term(iTRAQ4plex); K13(iTRAQ4plex)	0	2.868e-09	77.95	2.04815e-06	2	1628.81	3.78375	16.7768	0	0.841504
eGLTVLQYFISTHGAR	6	3	A0A010JI53;A0A062A305;N9EM13	N-Term(iTRAQ4plex)	0	1.158e-11	77.91	8.58149e-06	2	1936.05	2.46254	42.881	0
aPVELVTPPHTPVPFSPVLEk	3	3	A0A010LKJ6;A0A013JD28;N9EKP0	N-Term(iTRAQ4plex); K21(iTRAQ4plex)	0	1.438e-12	77.91	5.37688e-06	3	2542.46	2.06826	34.0108	0
vNVLGDDPDGk	1	1	A0A0C4Y2L5	N-Term(iTRAQ4plex); K11(iTRAQ4plex)	0	7.924e-07	77.89	4.34997e-06	2	1416.76	2.78153	19.7345	0	0.851217
gAVETSPmVGVFYAAPSPGEAPFVk	2	1	A0A062MGB4	N-Term(iTRAQ4plex); M8(Oxidation); K25(iTRAQ4plex)	0	1.053e-15	77.87	7.07846e-06	3	2812.45	1.02509	33.5546	0	1.14574
aQSVANLFLTHGFk	2	1	A0A062QYP3	N-Term(iTRAQ4plex); K14(iTRAQ4plex)	0	9.735e-13	77.84	8.44878e-06	2	1821.02	-0.942128	35.1952	0	1.12524
eLGEGATDDEVR	1	1	A0A0L6HBQ7	N-Term(iTRAQ4plex)	0	9.114e-11	77.83	1.07131e-06	2	1434.68	0.989396	16.5614	0	0.77374
sLTEIkDVLASk	4	1	B7GW27	N-Term(iTRAQ4plex); K6(iTRAQ4plex); K12(iTRAQ4plex)	0	2.996e-12	77.79	4.07287e-06	2	1736.05	-0.342465	32.0821	1	1.43046
lGFMSFFVk	1	4	A0A062IPU7;A0A013SCR7;A0A009YQB8;A0A009ENM3	N-Term(iTRAQ4plex); K9(iTRAQ4plex)	0	9.642e-07	77.75	6.36519e-06	2	1363.77	2.1754	46.476	0
lTDSFGEQGAGLALDVR	2	1	A0A0J0ZKP5	N-Term(iTRAQ4plex)	0	1.582e-13	77.73	5.80849e-06	2	1892.99	1.89851	32.9431	0	0.934202
hVQVAEMVIEk	2	1	A0A009F3K5	N-Term(iTRAQ4plex); K11(iTRAQ4plex)	0	1.868e-09	77.7	7.3534e-06	2	1570.89	0.198053	22.0294	0	0.851152
gHNEADEPSGTQPLMYQVIAk	2	2	A0A062INY5;W3SWK2	N-Term(iTRAQ4plex); K21(iTRAQ4plex)	0	6.991e-15	77.7	5.39617e-06	3	2573.3	3.8068	26.461	0
lLQSEQGPNSDDEINLVLk	2	1	A0A062B6H9	N-Term(iTRAQ4plex); K19(iTRAQ4plex)	0	7.807e-09	77.69	8.90995e-06	3	2400.29	3.52562	33.7669	0	0.91303
gNLTPELAQVIDTIAATck	6	1	A0A0L6KG44	N-Term(iTRAQ4plex); C18(Carbamidomethyl); K19(iTRAQ4plex)	0	1.258e-12	77.68	7.52468e-06	4	2303.26	3.01336	46.5372	0	1.01302
hPSEVVEVGQEVTVk	2	1	A0A013HYX4	N-Term(iTRAQ4plex); K15(iTRAQ4plex)	0	1.663e-13	77.65	8.34646e-06	2	1925.06	-1.20594	20.846	0	1.00247
gLQFLDLIQEGNIGLmk	2	3	A0A062RME2;D0S727;A0A062BQS0	N-Term(iTRAQ4plex); M16(Oxidation); K17(iTRAQ4plex)	0	2.29e-09	77.65	7.53389e-06	3	2193.23	3.29755	45.1009	0
aQLEEIATTk	2	1	B7H1K2	N-Term(iTRAQ4plex); K10(iTRAQ4plex)	0	4.189e-07	77.64	5.96714e-06	2	1391.8	3.19495	19.941	0	0.979311
lENEGLVEGk	1	1	A0A062B7W9	N-Term(iTRAQ4plex); K10(iTRAQ4plex)	0	3.617e-08	77.55	6.41027e-06	2	1375.77	2.99507	19.0516	0	0.976723
sTGSYSLVTQQPLGGk	3	2	A3M1G3;A0A009Z6X1	N-Term(iTRAQ4plex); K16(iTRAQ4plex)	0	2.538e-13	77.53	8.51937e-06	2	1911.05	2.76909	22.8384	0
aTIANVNASDEER	2	1	B0VQT1	N-Term(iTRAQ4plex)	0	4.12e-11	77.52	2.10908e-06	2	1533.77	4.8722	15.9054	0	0.856796
aMDSQcYVLGAAQQGWHGEk	1	1	A0A009LXD3	N-Term(iTRAQ4plex); C6(Carbamidomethyl); K20(iTRAQ4plex)	0	3.121e-16	77.5	1.1461e-06	3	2524.19	-3.02121	26.8356	0	0.925342
sQAESEELEDTHLFk	1	1	A0A010LID9	N-Term(iTRAQ4plex); K15(iTRAQ4plex)	0	1.254e-12	77.49	3.03717e-06	3	2051.03	3.86261	24.7001	0	0.928503
aDPVLLEPImk	2	2	B7GYM8;A0A009FY50	N-Term(iTRAQ4plex); M10(Oxidation); K11(iTRAQ4plex)	0	0.0001759	77.47	7.4328e-06	2	1529.89	2.78425	27.0023	0
aTEETVAEAPAAk	1	1	A0A062BH51	N-Term(iTRAQ4plex); K13(iTRAQ4plex)	0	2.215e-11	77.47	6.64852e-06	2	1575.85	0.518165	15.2105	0	1.34287
gTAHILEHTALcGSEk	2	1	A0A062TFK3	N-Term(iTRAQ4plex); C12(Carbamidomethyl); K16(iTRAQ4plex)	0	4.472e-14	77.47	7.12124e-06	2	2012.05	0.31308	17.7326	0	1.14297
vYYGGLPTHEGHELAAk	3	1	A0A0G3D0N7	N-Term(iTRAQ4plex); K17(iTRAQ4plex)	0	3.121e-16	77.47	7.90284e-06	3	2130.12	0.444011	20.0839	0	0.954245
vVITGmGINScIGNSLEEVTHSLk	2	1	A0A009K0P3	N-Term(iTRAQ4plex); M6(Oxidation); C11(Carbamidomethyl); K24(iTRAQ4plex)	0	2.615e-12	77.45	9.087e-06	3	2862.48	-3.42116	42.1666	0	1.12865
aEIEGEMGDSHMGLQAR	3	1	A0A009KFY4	N-Term(iTRAQ4plex)	0	9.98e-15	77.42	6.88309e-07	2	1974.91	0.704846	22.1449	0	1.14232
yLAVPQEALITTMQDNQk	2	1	A0A062T6M2	N-Term(iTRAQ4plex); K18(iTRAQ4plex)	0	1.356e-09	77.42	1.01861e-05	2	2351.26	3.85182	36.1153	0	0.883741
sTVPFVTcDLLDDNPEk	1	1	A0A062M3A4	N-Term(iTRAQ4plex); C8(Carbamidomethyl); K17(iTRAQ4plex)	0	1.805e-10	77.35	5.99355e-06	2	2238.12	1.90249	35.0152	0	1.10348
iGAATEVEMk	1	1	A0A062EW63	N-Term(iTRAQ4plex); K10(iTRAQ4plex)	0	3.246e-07	77.33	5.64489e-06	2	1336.74	2.05069	19.6442	0	0.880699
nLSEQLIQTHGLTEER	2	1	A0A013LM95	N-Term(iTRAQ4plex)	0	9.302e-15	77.32	7.3715e-06	2	2012.05	-2.45673	24.8963	0	1.05141
dIWPSQAEIDAVLQk	2	1	A0A009LI49	N-Term(iTRAQ4plex); K15(iTRAQ4plex)	0	4.953e-15	77.3	8.30956e-06	2	2001.09	2.53101	42.4567	0	0.988561
aDPVLLEPIMk	1	2	B7GYM8;A0A009FY50	N-Term(iTRAQ4plex); K11(iTRAQ4plex)	0	7.736e-08	77.29	6.18985e-06	2	1513.9	3.24454	31.5582	0
sTPQYQTMk	1	1	A0A009S0D4	N-Term(iTRAQ4plex); K9(iTRAQ4plex)	0	0.0003524	77.27	3.49124e-06	2	1371.72	-2.14462	14.7476	0	0.656533
dYIHVVDLANAHLcALNNR	3	2	A0A062IG43;G2JKK3	N-Term(iTRAQ4plex); C14(Carbamidomethyl)	0	1.09e-13	77.27	7.16529e-06	2	2352.2	0.00445142	32.8299	0
aNFNETLPLFGQLSTQPHSQLLGLGk	4	1	A0A009H507	N-Term(iTRAQ4plex); K26(iTRAQ4plex)	0	3.121e-16	77.25	1.09638e-05	4	3098.68	-2.41353	41.6141	0	1.19853
aLAAGEGAGFVk	2	1	A0A011JGE1	N-Term(iTRAQ4plex); K12(iTRAQ4plex)	0	2.282e-12	77.24	7.34995e-06	2	1378.8	3.83978	20.7843	0	0.920359
vTTSETTQIITQPk	1	1	A0A0L6YPZ0	N-Term(iTRAQ4plex); K14(iTRAQ4plex)	0	2.426e-10	77.23	7.63182e-06	2	1835.04	3.64085	20.3797	0	1.00921
fEDIEIVGYESHPAIk	2	1	A0A062IL66	N-Term(iTRAQ4plex); K16(iTRAQ4plex)	0	2.559e-15	77.23	8.43228e-06	2	2135.13	3.73168	31.0167	0	0.986097
sGMDNIIQVLENTYQATLR	4	1	A0A062B536	N-Term(iTRAQ4plex)	0	3.121e-16	77.23	7.71792e-06	2	2310.19	0.820151	55.01	0	0.921347
aVASEADIASLNAANQVALR	1	1	A0A062FLI0	N-Term(iTRAQ4plex)	0	1.983e-15	77.21	1.02943e-05	2	2128.16	6.55426	29.3483	0	1.15697
vEDLLAYGEQk	3	1	A0A0C4Y953	N-Term(iTRAQ4plex); K11(iTRAQ4plex)	0	6.598e-09	77.19	7.63846e-06	2	1552.85	1.16604	30.3888	0	0.831256
tYELTETYLGk	10	1	B0VSC6	N-Term(iTRAQ4plex); K11(iTRAQ4plex)	0	4.848e-08	77.17	7.08756e-06	2	1605.86	-1.02032	27.701	0	0.943418
gPVGLEGLTSQk	2	1	A0A009IIL0	N-Term(iTRAQ4plex); K12(iTRAQ4plex)	0	1.247e-08	77.13	8.193e-06	2	1473.85	2.18246	23.4909	0	0.93883
akDEAEEkEAVANLR	1	1	A0A013HYX4	N-Term(iTRAQ4plex); K2(iTRAQ4plex); K8(iTRAQ4plex)	0	1.663e-14	77.06	1.07269e-05	2	2105.16	3.92277	17.5186	2	1.89806
aLLAEHGNELFk	4	1	A0A013MPP3	N-Term(iTRAQ4plex); K12(iTRAQ4plex)	0	5.855e-12	77.05	6.95476e-06	2	1629.92	-0.213401	24.4485	0	1.20793
tGQHIMAGAAQQLk	2	7	A0A009H6Q8;A0A009R7T9;A0A009L7E6;A0A062BG85;A0A009QP20;A0A0G4QSN3;R8Z1E1	N-Term(iTRAQ4plex); K14(iTRAQ4plex)	0	7.058e-13	77.05	8.57018e-06	2	1741.97	1.8912	18.0599	0
iIGAGLPVGAFGGk	2	1	B2HW19	N-Term(iTRAQ4plex); K14(iTRAQ4plex)	0	7.504e-09	77.04	3.91835e-06	3	1544.95	3.27545	32.665	0	0.721905
tVIPTIDIVDALAAEYAAk	4	2	A0A009KT30;A0A009QD23	N-Term(iTRAQ4plex); K19(iTRAQ4plex)	0	1.556e-12	77.04	9.01597e-06	3	2262.29	2.66927	50.6904	0
lEGNNAELGAk	1	1	A0A0A7XG87	N-Term(iTRAQ4plex); K11(iTRAQ4plex)	0	1.086e-08	77.03	6.68369e-06	2	1403.77	0.38041	16.1691	0	0.853387
vSVGLEDINDIIGDISR	2	2	A0A0G3D0N7;A0A009QV05	N-Term(iTRAQ4plex)	0	5.709e-15	77.02	8.57e-06	2	1959.05	-0.826903	47.8952	0
fPVVDGIPESVR	1	1	A0A062BAR2	N-Term(iTRAQ4plex)	0	0.000315	76.99	7.09251e-06	2	1458.81	1.54483	30.3728	0	0.858768
lEPHMQTWLk	2	2	A0A0M1MSY7;D0S7I8	N-Term(iTRAQ4plex); K10(iTRAQ4plex)	0	1.084e-07	76.99	9.32836e-06	2	1570.87	1.4553	25.928	0
mNALTALSPLDGR	2	2	A0A062IDZ2;A0A022ITG6	N-Term(iTRAQ4plex)	0	1.969e-11	76.94	6.56267e-06	2	1502.81	0.494605	33.0546	0
vALQEGEIIDSMFMSk	3	2	A0A010UMH9;A0A014CTJ4	N-Term(iTRAQ4plex); K16(iTRAQ4plex)	0	6.592e-10	76.94	8.44004e-06	3	2086.09	2.51099	44.1947	0
kQLQAYGDDSESIk	1	1	A0A009QP95	N-Term(iTRAQ4plex); K1(iTRAQ4plex); K14(iTRAQ4plex)	0	6.559e-13	76.91	1.01628e-05	2	2014.09	3.1985	17.1335	1	1.26282
lTILGVPDEPGIASk	2	2	A0A009FTB9;A0A022J6Y8	N-Term(iTRAQ4plex); K15(iTRAQ4plex)	0	5.923e-07	76.89	6.35319e-06	3	1798.06	2.84825	33.3004	0
yDDINAcLSQLDQQk	2	2	A0A062BBV0;A0A0H4UJP9	N-Term(iTRAQ4plex); C7(Carbamidomethyl); K15(iTRAQ4plex)	0	3.335e-13	76.89	3.24975e-06	2	2099.03	0.695284	30.9893	0
tASITGAAVALVDAMNVLLAQk	1	1	A0A0B2XWW5	N-Term(iTRAQ4plex); K22(iTRAQ4plex)	0	1.675e-12	76.88	7.35239e-06	3	2445.4	0.949948	56.4579	0	1.15017
iVDQLTGGIDQLLk	2	1	A0A011JGE1	N-Term(iTRAQ4plex); K14(iTRAQ4plex)	0	3.625e-10	76.83	5.53068e-06	3	1801.07	2.79531	44.1582	0	0.8214
tQPFSDLNLAPQDk	1	2	A0A009HHM8;A0A009FIT1	N-Term(iTRAQ4plex); K14(iTRAQ4plex)	0	2.691e-10	76.82	8.93438e-06	2	1862	4.03048	27.7319	0
qIQQDFAAAAk	1	1	A0A0D5YDN4	N-Term(iTRAQ4plex); K11(iTRAQ4plex)	0	2.338e-11	76.81	8.58081e-06	2	1478.82	2.23342	20.5672	0	0.823707
aDNLDEAAILEAR	4	2	A0A010VMI1;A0A0B2XJ13	N-Term(iTRAQ4plex)	0	3.461e-12	76.79	5.54207e-06	2	1544.81	1.27353	27.0817	0
aPAVANHASSVETk	1	1	A0A062FSD1	N-Term(iTRAQ4plex); K14(iTRAQ4plex)	0	1.399e-10	76.77	7.30221e-06	2	1669.91	-2.7208	13.7056	0	1.39558
vYmQPASEGTGVIAGGAmR	2	1	A0A009KDD8	N-Term(iTRAQ4plex); M3(Oxidation); M18(Oxidation)	0	0.0007725	76.76	4.11499e-06	2	2071.01	2.89846	19.8838	0	0.900357
mTTVGSQDTTGPMTR	1	2	A0A014BSS4;A0A009ZWS7	N-Term(iTRAQ4plex)	0	6.546e-11	76.75	1.44985e-06	2	1726.82	-0.52102	18.1593	0
gEMAQFDITDNEGk	1	1	A3M1G3	N-Term(iTRAQ4plex); K14(iTRAQ4plex)	0	4.262e-12	76.75	2.21599e-06	2	1842.88	2.61923	25.2617	0	0.893935
lLITESGIATPDDVR	1	1	A0A009I4Q3	N-Term(iTRAQ4plex)	0	3.014e-13	76.74	8.85793e-06	2	1743.96	1.68609	30.5159	0	0.918412
eQIVFPEIDFDk	3	1	B7GW14	N-Term(iTRAQ4plex); K12(iTRAQ4plex)	0	1.432e-07	76.72	8.60619e-06	2	1767.94	0.998438	37.429	0	0.965718
lDGASPLTTHLcLEk	1	1	A0A0L6Y8P6	N-Term(iTRAQ4plex); C12(Carbamidomethyl); K15(iTRAQ4plex)	0	7.184e-11	76.72	8.24441e-06	3	1943.05	0.397159	27.8559	0	1.02211
fTINTLTTLGLADPASR	2	1	A0A009G353	N-Term(iTRAQ4plex)	0	5.999e-13	76.71	1.15888e-05	2	1935.07	0.623473	39.5433	0	0.889827
iDLMSFSAHk	2	1	A0A009HZ31	N-Term(iTRAQ4plex); K10(iTRAQ4plex)	0	6.147e-08	76.7	6.90455e-06	2	1436.78	1.96534	28.5056	0	1.11349
qSISVAYLEQLFAk	2	1	B0VNW3	N-Term(iTRAQ4plex); K14(iTRAQ4plex)	0	3.32e-08	76.69	1.00373e-05	2	1885.07	2.17044	45.7675	0	1.01597
aGILAyLADPTHQIAQYGIDLSk	2	1	A0A062B127	N-Term(iTRAQ4plex); Y6(iTRAQ4plex); K23(iTRAQ4plex)	0	2.113e-10	76.69	9.31729e-06	3	2890.62	4.32361	41.9894	0	0.772885
lVTGIHNEDTIEQYR	1	1	A0A011IWZ7	N-Term(iTRAQ4plex)	0	3.331e-14	76.68	7.31981e-06	2	1932	0.535522	23.0191	0	0.818704
aAESIEGVDAAIASIEAEk	6	1	A0A062EC71	N-Term(iTRAQ4plex); K19(iTRAQ4plex)	0	5.953e-13	76.68	1.06307e-05	3	2162.15	1.38058	42.3011	0	1.02848
gVNDSAQTLTDLSYR	2	1	A0A062GH04	N-Term(iTRAQ4plex)	0	3.191e-14	76.67	6.29796e-06	2	1783.9	2.26399	25.7622	0	1.07317
hYIAAAFPSAcGk	3	3	A0A009K416;A0A010KD61;A0A009ZAH6	N-Term(iTRAQ4plex); C11(Carbamidomethyl); K13(iTRAQ4plex)	0	1.211e-10	76.66	7.60605e-06	2	1680.88	1.92478	20.2732	0
nITTDDFDAVLHHGNR	2	2	N8YWU3;A0A009S2U9	N-Term(iTRAQ4plex)	0	4.426e-14	76.66	2.93453e-06	3	1968.97	1.53284	25.5801	0
lFTATAGGYAk	4	2	A0A0E4HMD5;I6TUC8	N-Term(iTRAQ4plex); K11(iTRAQ4plex)	0	3.332e-07	76.63	7.20359e-06	2	1387.79	3.07064	23.1145	0
sIAESIVYGALER	6	1	B7GYM9	N-Term(iTRAQ4plex)	0	2.954e-11	76.62	7.34759e-06	2	1551.85	2.56798	39.8828	0	0.917801
eDVANHQAkPAANVTPLSVAVGER	2	2	A0A062IPU7;A0A013SCR7	N-Term(iTRAQ4plex); K9(iTRAQ4plex)	0	3.121e-16	76.62	1.22812e-05	3	2761.48	-0.313635	20.8436	0
fHQcLLTEFNk	2	1	A0A0C4Y4E8	N-Term(iTRAQ4plex); C4(Carbamidomethyl); K11(iTRAQ4plex)	0	1.078e-09	76.61	7.14953e-06	2	1724.9	0.480626	26.7051	0	1.1004
gAFTGANTQHQGR	1	1	A0A009H6Z4	N-Term(iTRAQ4plex)	0	1.161e-13	76.6	2.73251e-06	2	1488.74	0.672716	11.9127	0	1.01051
lNEGDQVMQMFAENMGIR	2	1	A0A010LPZ6	N-Term(iTRAQ4plex)	0	3.121e-16	76.6	1.49534e-06	2	2227.04	-2.39474	45.9731	0	1.00368
sTLSGATPVEk	1	2	A0A009H7G5;A0A010F5S0	N-Term(iTRAQ4plex); K11(iTRAQ4plex)	0	2.497e-09	76.58	9.77059e-06	2	1377.79	4.30878	15.3483	0
gAVETSPMVGVFYAAPSPGEAPFVk	3	1	A0A062MGB4	N-Term(iTRAQ4plex); K25(iTRAQ4plex)	0	3.121e-16	76.58	1.17783e-05	3	2796.46	1.19874	37.3265	0	1.11815
yIcGEETALINSLEGR	1	1	A0A009FH21	N-Term(iTRAQ4plex); C3(Carbamidomethyl)	0	1.32e-15	76.57	4.32324e-06	2	1968.98	0.847004	39.8728	0	0.88087
nDLPEDIHLIIAHk	3	1	A0A009SFK1	N-Term(iTRAQ4plex); K14(iTRAQ4plex)	0	4.754e-13	76.56	8.64544e-06	2	1916.09	4.82661	32.0878	0	0.837919
qESNPAWLDEQIAk	1	2	A0A062RME2;D0S727	N-Term(iTRAQ4plex); K14(iTRAQ4plex)	0	7.69e-14	76.52	7.34715e-06	2	1917	3.23492	26.7149	0
vADGGHFWIDEk	2	2	A0A010G3A7;D0S6M8	N-Term(iTRAQ4plex); K12(iTRAQ4plex)	0	3.272e-13	76.48	6.21976e-06	2	1661.85	0.483709	24.9666	0
lVTTFLTPEIWNk	2	1	F0KN42	N-Term(iTRAQ4plex); K13(iTRAQ4plex)	0	2.609e-10	76.48	1.04266e-05	2	1850.08	5.76776	42.7579	0	0.895293
iPAGQcELLIGADAVVAGSGAALSR	2	1	N9JH49	N-Term(iTRAQ4plex); C6(Carbamidomethyl)	0	3.121e-16	76.48	1.29602e-05	3	2540.37	1.50246	41.9155	0	1.08889
sLITLAMLTALk	2	1	L9P659	N-Term(iTRAQ4plex); K12(iTRAQ4plex)	0	6.501e-10	76.46	2.62659e-06	2	1562.98	3.1243	47.6013	0	0.90131
iMIDQMIEALSSDNR	8	1	A0A062TMM3	N-Term(iTRAQ4plex)	0	1.098e-13	76.45	4.56099e-06	2	1879.93	-1.72485	47.027	0	1.01586
gSTLLEDFILR	8	3	A0A062BDR5;A0A009L0G9;A0A0B2XTA3	N-Term(iTRAQ4plex)	0	6.582e-10	76.44	8.85247e-06	2	1407.8	0.939617	43.4464	0
aSIPQALLVPAQAIQR	2	1	A0A062FSD1	N-Term(iTRAQ4plex)	0	8.989e-15	76.44	5.98563e-06	2	1820.09	0.299982	33.3134	0	1.06398
aGTPLLEIVSEPDMR	2	1	A0A013KVD2	N-Term(iTRAQ4plex)	0	9.815e-12	76.43	8.65675e-06	2	1771.94	3.17667	35.6512	0	0.915556
yQYIQADTDAYIPSR	1	1	A0A009TL80	N-Term(iTRAQ4plex)	0	4.853e-09	76.43	4.87553e-06	2	1947.97	7.73478	28.2927	0	0.960315
nISATLATAPDETPATGNQASASk	2	1	A0A062IGA2	N-Term(iTRAQ4plex); K24(iTRAQ4plex)	0	6.272e-13	76.42	7.27315e-06	2	2604.33	-1.63607	22.2667	0	1.05779
dNTSVITLDDk	1	1	B0VSC6	N-Term(iTRAQ4plex); K11(iTRAQ4plex)	0	4.896e-09	76.41	8.08759e-06	2	1508.81	2.87661	21.1064	0	0.810619
yDVPGMAVGVIQNNk	1	2	A0A0E4HMD5;I6TUC8	N-Term(iTRAQ4plex); Y1(iTRAQ4plex); K15(iTRAQ4plex)	0	5.342e-09	76.4	9.9206e-06	2	2037.12	0.184829	26.5832	0
gFDALSAPcDVTDEDNYk	3	1	A0A0L6KJW1	N-Term(iTRAQ4plex); C9(Carbamidomethyl); K18(iTRAQ4plex)	0	1.509e-10	76.39	1.22155e-06	2	2305.06	4.09986	28.7762	0	1.19327
dLFIEDTANLGk	2	2	A0A009M083;A0A009I7E4	N-Term(iTRAQ4plex); K12(iTRAQ4plex)	0	1.894e-09	76.38	9.67181e-06	2	1623.89	3.58299	30.9964	0
vVALSmNkPFDQVLEk	2	2	A0A0E4HMD5;I6TUC8	N-Term(iTRAQ4plex); M6(Oxidation); K8(iTRAQ4plex); K16(iTRAQ4plex)	0	6.485e-11	76.38	8.83984e-06	2	2266.29	4.54305	28.3372	0
gTDSVEVIEHR	1	1	A0A062TN95	N-Term(iTRAQ4plex)	0	4.471e-10	76.34	5.00434e-06	2	1385.72	0.781733	16.063	0	0.976169
vIAcIDSSPcINAIADAAAWVAk	2	1	A0A009F6D9	N-Term(iTRAQ4plex); C4(Carbamidomethyl); C10(Carbamidomethyl); K23(iTRAQ4plex)	0	8.074e-12	76.33	9.69883e-06	2	2704.4	-1.5661	46.414	0	0.919098
tTVSGLQYIITk	2	1	A0A062TB80	N-Term(iTRAQ4plex); K12(iTRAQ4plex)	0	6.472e-10	76.32	6.326e-06	2	1611.96	2.10358	30.587	0	0.867183
dAVGSASNLk	2	1	A0A010JXB0	N-Term(iTRAQ4plex); K10(iTRAQ4plex)	0	3.559e-08	76.31	1.29326e-05	2	1249.7	1.61647	14.8787	0	0.855583
fFAPDIEQASELLASGcLNELLIPk	1	1	A0A011IXM6	N-Term(iTRAQ4plex); C17(Carbamidomethyl); K25(iTRAQ4plex)	0	1.103e-06	76.31	1.47779e-05	3	3063.63	-2.12693	54.5158	0	1.49744
iAEQMcGVSYk	1	2	A0A062IFX8;K8ZSH8	N-Term(iTRAQ4plex); C6(Carbamidomethyl); K11(iTRAQ4plex)	0	7.209e-09	76.3	5.15496e-06	2	1573.8	4.65421	21.216	0
tAGVyDAQATITSGNR	2	2	A0A062IFX8;K8ZSH8	N-Term(iTRAQ4plex); Y5(iTRAQ4plex)	0	6.499e-15	76.3	8.93386e-06	2	1913	1.35279	17.4075	0
lDALFAQYEGk	1	1	A0A062EP73	N-Term(iTRAQ4plex); K11(iTRAQ4plex)	0	5.807e-09	76.26	7.53427e-06	2	1542.85	3.45956	36.0875	0	0.950533
acEALSNFGGVk	1	2	A0A009G5U9;N9HUM0	N-Term(iTRAQ4plex); C2(Carbamidomethyl); K12(iTRAQ4plex)	0	2.699e-12	76.25	6.13119e-06	2	1540.81	1.84097	23.8014	0
sAVSLEYLEEAk	2	1	A0A062E5L6	N-Term(iTRAQ4plex); K12(iTRAQ4plex)	0	2.378e-10	76.25	7.96189e-06	2	1626.89	4.01662	29.5477	0	0.937338
gQEFFENVSk	1	1	A3M1D8	N-Term(iTRAQ4plex); K10(iTRAQ4plex)	0	1.322e-08	76.23	5.42097e-06	2	1472.77	2.8802	22.9425	0	1.13782
lSFLAFPPEDIQGR	9	3	A0A062BDR5;A0A009L0G9;A0A0B2XTA3	N-Term(iTRAQ4plex)	0	3.64e-11	76.23	8.9337e-06	2	1733.94	1.13187	42.3014	0
gVTGAATLDTSEAAAR	1	1	A0A062EFZ4	N-Term(iTRAQ4plex)	0	2.403e-10	76.21	6.42486e-06	2	1634.85	1.30176	18.7211	0	1.10095
hkVDAPSGTALMMGEAIADTLGR	1	1	A0A0L6YIC9	N-Term(iTRAQ4plex); K2(iTRAQ4plex)	0	8.799e-16	76.21	1.0168e-05	3	2629.37	-1.04843	40.6612	1	0.958228
tLLAEQVAESLGLk	2	1	A0A009KGC0	N-Term(iTRAQ4plex); K14(iTRAQ4plex)	0	4.209e-14	76.15	7.63412e-06	2	1760.04	2.1397	45.1682	0	0.951868
lAQEDLADPHLLMESR	2	1	A0A009KTN4	N-Term(iTRAQ4plex)	0	3.664e-13	76.14	7.33431e-06	3	1982.01	0.537425	30.3847	0	1.09297
qVFAkPNPEQIAAEAk	3	2	B2I2M7;A0A013MLH8	N-Term(iTRAQ4plex); K5(iTRAQ4plex); K16(iTRAQ4plex)	0	5.543e-13	76.14	1.03806e-05	3	2173.24	1.13985	24.8785	0
vLMQDFTGVPAVVDLAAMR	1	2	A0A009LI49;A0A0A8XGY8	N-Term(iTRAQ4plex)	0	1.218e-10	76.09	1.21025e-05	2	2177.18	10.3084	45.5191	0
lAcEFLDGDTLHSAANk	1	1	A0A062RW60	N-Term(iTRAQ4plex); C3(Carbamidomethyl); K17(iTRAQ4plex)	0	3.121e-16	76.08	5.39446e-06	3	2150.08	-1.17627	28.9382	0	1.14693
gTPGFSGAQLANLVNEAALFAAR	3	1	A0A013JFH3	N-Term(iTRAQ4plex)	0	1.015e-15	76.07	1.11438e-05	4	2419.29	1.0731	50.0556	0	1.08065
aQITGDTVGELk	1	1	A0A009KYS6	N-Term(iTRAQ4plex); K12(iTRAQ4plex)	0	1.906e-11	76.06	9.39315e-06	2	1519.86	2.76759	20.5991	0	1.01677
sLSSPEGFDYVk	1	1	A0A009TJK9	N-Term(iTRAQ4plex); K12(iTRAQ4plex)	0	6.456e-07	76.06	8.18788e-06	2	1616.85	3.4375	25.2886	0	0.971315
nLETDETLLVQSGkPVGVFk	3	1	A0A062IC57	N-Term(iTRAQ4plex); K14(iTRAQ4plex); K20(iTRAQ4plex)	0	5.253e-16	76.04	1.03126e-05	2	2606.48	1.96309	32.8714	0	0.914879
qPSAYTQEDLk	1	2	A0A098SIK0;A0A062TB80	N-Term(iTRAQ4plex); K11(iTRAQ4plex)	0	7.04e-06	76.03	7.63221e-06	2	1567.82	-0.410387	17.4482	0
vTGAAAYQDVMEAVHEYVPAPPk	1	1	A0A0H4UPZ1	N-Term(iTRAQ4plex); K23(iTRAQ4plex)	0	3.121e-16	76.03	1.04898e-05	3	2731.41	2.51316	44.1988	0	1.11153
aMLcGSPAFLk	2	1	A0A013TIE3	N-Term(iTRAQ4plex); C4(Carbamidomethyl); K11(iTRAQ4plex)	0	7.141e-07	76.01	7.4845e-06	2	1482.81	3.82875	28.0461	0	1.0571
iLFYTGVSHk	7	3	B7GYM8;A0A013RNG2;A0A009K1V6	N-Term(iTRAQ4plex); K10(iTRAQ4plex)	0	7.462e-08	76	9.54266e-06	2	1452.85	-0.0446417	24.3604	0
gAIPGATGGDVIVRPTIk	6	1	B7IA39	N-Term(iTRAQ4plex); K18(iTRAQ4plex)	0	1.708e-10	75.96	5.93727e-06	2	2010.2	0.505036	23.107	0	1.09687
lEGDANDYVGk	1	1	A0A0M1MV59	N-Term(iTRAQ4plex); K11(iTRAQ4plex)	0	1.307e-10	75.95	5.16326e-06	2	1468.76	2.33227	19.5509	0	1.08808
iVPVTAFAQNcSLVWDSETk	2	1	A0A009LCQ9	N-Term(iTRAQ4plex); C11(Carbamidomethyl); K20(iTRAQ4plex)	0	3.904e-08	75.94	1.22885e-05	3	2553.33	0.80676	39.2612	0	0.999694
gNAHLDFSSIIQQYLPQEA	1	1	A0A062L0J9	N-Term(iTRAQ4plex)	0	4.103e-06	75.91	7.40367e-06	2	2275.15	1.3573	45.3643	0	1.01046
aNLPIScPQIPLDDFLGYMAHDk	1	1	A0A009HSF0	N-Term(iTRAQ4plex); C7(Carbamidomethyl); K23(iTRAQ4plex)	0	1.129e-09	75.91	1.12119e-05	3	2903.48	4.16262	46.284	0	0.9536
mIPGFEDGIIGMk	2	1	A0A010ED46	N-Term(iTRAQ4plex); M1(Oxidation); K13(iTRAQ4plex)	0	1.304e-10	75.9	1.06273e-05	2	1711.9	0.559814	34.6024	0	0.977292
aVNLDVFEGLISk	1	1	A0A0E0WIA8	N-Term(iTRAQ4plex); K13(iTRAQ4plex)	0	1.563e-05	75.89	9.45123e-06	2	1692.99	4.5173	42.7607	0	0.753948
mNTLNINDIkk	1	2	A0A0M1MVT3;A0A010LZ22	N-Term(iTRAQ4plex); K10(iTRAQ4plex); K11(iTRAQ4plex)	0	1.291e-08	75.89	9.36879e-06	2	1736.01	1.52223	22.7764	1
eIANSYFQADPR	1	1	A0A062BH51	N-Term(iTRAQ4plex)	0	1.059e-09	75.88	3.45765e-06	2	1554.77	0.680252	23.3515	0	0.846839
hYGAPMDIEWAk	4	2	A0A062IKM9;R8YQ61	N-Term(iTRAQ4plex); K12(iTRAQ4plex)	0	2.771e-07	75.88	6.56927e-06	2	1705.86	1.38559	26.631	0
sSMGYTGSAVIEDLR	1	1	A0A062IP09	N-Term(iTRAQ4plex)	0	3.95e-13	75.87	3.58338e-06	2	1729.86	0.705452	28.7525	0	0.782161
aGVPTVPGcDHAVTIHNALAEAk	3	1	A0A0M1MXY9	N-Term(iTRAQ4plex); C9(Carbamidomethyl); K23(iTRAQ4plex)	0	5.016e-15	75.87	1.42352e-05	3	2616.38	0.178645	24.8332	0	0.987661
eLDATVSSASk	1	2	A0A009G785;W3SV43	N-Term(iTRAQ4plex); K11(iTRAQ4plex)	0	3.699e-09	75.85	7.73157e-06	2	1395.76	-1.12384	16.4535	0
fIVLGANPNNLQSLDALQk	3	1	A0A009HFF0	N-Term(iTRAQ4plex); K19(iTRAQ4plex)	0	4.815e-09	75.83	1.2319e-05	3	2343.33	1.33327	37.3478	0	1.01392
dQNPFAIVLGcSDSR	4	1	A0A009GAB0	N-Term(iTRAQ4plex); C11(Carbamidomethyl)	0	2.973e-12	75.82	4.36582e-06	2	1822.89	1.07719	37.1762	0	1.00193
kLSSSIGIPSGLTELGVk	3	1	A0A009H5D4	N-Term(iTRAQ4plex); K1(iTRAQ4plex); K18(iTRAQ4plex)	0	7.614e-08	75.82	3.96e-06	2	2218.34	0.488098	33.2841	1	0.894681
yLEDGVLISEHGk	1	1	A0A0A8XKR3	N-Term(iTRAQ4plex); K13(iTRAQ4plex)	0	3.266e-11	75.81	1.00494e-05	2	1747.94	-2.28761	25.6598	0	1.08584
aNSDNFGGDMIYyQGHcAPGIYAR	1	1	A0A062IIA3	N-Term(iTRAQ4plex); Y13(iTRAQ4plex); C17(Carbamidomethyl)	0	1.337e-10	75.78	1.4454e-06	3	2965.37	2.85027	25.812	0	0.88263
hGSAVLENLIAk	3	1	A0A009GAB0	N-Term(iTRAQ4plex); K12(iTRAQ4plex)	0	8.232e-10	75.75	8.70057e-06	2	1539.91	1.56481	25.7793	0	1.1994
iQYPLIGDPTWTLSk	9	2	A0A009IKM0;A0A062FJX0	N-Term(iTRAQ4plex); K15(iTRAQ4plex)	0	7.315e-11	75.75	1.2379e-05	2	2020.14	3.20384	39.8837	0
gcDIHAMMLEIFGk	3	1	A0A0L6Z017	N-Term(iTRAQ4plex); C2(Carbamidomethyl); K14(iTRAQ4plex)	0	3.634e-09	75.73	5.99689e-06	2	1909.96	-1.04988	45.1837	0	1.17933
eSLLNVLSHVVGAVER	2	1	A0A0L6YSU8	N-Term(iTRAQ4plex)	0	3.978e-11	75.72	1.15673e-05	2	1866.06	1.94204	49.7986	0	0.745239
lISDIVLNHk	3	1	A0A009G190	N-Term(iTRAQ4plex); K10(iTRAQ4plex)	0	1.051e-08	75.68	7.90502e-06	2	1439.88	-0.737592	27.8739	0	1.05353
sNEEAITVILQAIEQTGYk	5	1	A0A010LR46	N-Term(iTRAQ4plex); K19(iTRAQ4plex)	0	1.197e-06	75.66	1.43238e-05	2	2395.3	0.814872	51.9058	0	1.06471
tTDVTGAIQLk	2	2	A0A062TBN3;A0A062HD02	N-Term(iTRAQ4plex); K11(iTRAQ4plex)	0	5.1e-10	75.64	9.96077e-06	2	1434.84	1.25277	22.3912	0
yEMYYGxQSVQDk	9	3	I6TUC8;A0A0E4HMD5;A0A0B2XZ45	N-Term(iTRAQ4plex); X7(I); K13(iTRAQ4plex)	0	1.3e-10	75.63	5.13e-06	2	1911.95	3.58259	29.2715	0
tGHTDEAGYcLTTSSk	4	1	A0A062BF68	N-Term(iTRAQ4plex); C10(Carbamidomethyl); K16(iTRAQ4plex)	0	1.385e-14	75.63	2.65184e-06	2	2015.96	0.554021	16.0842	0	1.0226
vSPIFDNLEGLPPTLVQVGSk	2	1	A0A009EU07	N-Term(iTRAQ4plex); K21(iTRAQ4plex)	0	1.552e-10	75.63	1.25863e-05	2	2498.41	0.581895	41.6036	0	0.994317
gAAYGMTVANLLEATGAk	2	1	A0A0M1MYX8	N-Term(iTRAQ4plex); K18(iTRAQ4plex)	0	6.916e-15	75.62	1.08004e-05	2	2026.09	2.15173	39.9354	0	1.056
aLQAALSQIEk	2	1	A0A009KFY4	N-Term(iTRAQ4plex); K11(iTRAQ4plex)	0	8.784e-09	75.61	9.0969e-06	2	1459.88	2.63648	31.258	0	0.88213
aLAEQYSQIHLIEHEVNk	1	1	A0A062BBX2	N-Term(iTRAQ4plex); K18(iTRAQ4plex)	0	1.377e-11	75.6	1.70363e-05	4	2410.3	0.742423	28.1054	0	1.05479
gHHLAITPAIEENIk	3	1	G2JKU7	N-Term(iTRAQ4plex); K15(iTRAQ4plex)	0	1.102e-11	75.59	1.15296e-05	2	1931.1	0.598544	20.4819	0	0.937109
dSQNEVYHFIGk	2	1	A0A009H7G5	N-Term(iTRAQ4plex); K12(iTRAQ4plex)	0	6.434e-10	75.58	7.71285e-06	2	1724.88	-0.322629	24.3696	0	0.96256
lkDLQTQSQDGTFAk	2	1	A0A009ESN0	N-Term(iTRAQ4plex); K2(iTRAQ4plex); K15(iTRAQ4plex)	0	1.592e-15	75.58	1.28497e-05	2	2112.17	2.5017	19.9024	1	1.02278
vVEGMDVVEAIk	2	1	A0A022IYS0	N-Term(iTRAQ4plex); K12(iTRAQ4plex)	0	3.299e-11	75.57	1.01767e-05	2	1576.89	0.222443	31.8522	0	0.993236
kGDVISGIGQSPEDTk	4	1	A0A009K3K3	N-Term(iTRAQ4plex); K1(iTRAQ4plex); K16(iTRAQ4plex)	0	7.624e-09	75.57	1.51007e-05	2	2063.14	1.20214	18.206	1	0.916412
dLVEGAPQVLk	3	2	B2I1Z0;A0A0J0Z6J5	N-Term(iTRAQ4plex); K11(iTRAQ4plex)	0	3.885e-06	75.55	9.32236e-06	2	1456.87	4.75433	25.855	0
tLAEDATLANSEDAQR	1	1	A0A0L6GVM3	N-Term(iTRAQ4plex)	0	6.507e-15	75.54	4.17904e-06	2	1848.9	-2.48565	21.8009	0	0.806021
tDAQTAQNIATTYDPTEIEk	1	2	A0A009KIU0;A0A009RWS1	N-Term(iTRAQ4plex); K20(iTRAQ4plex)	0	1.959e-11	75.54	9.08554e-06	2	2498.25	0.753897	27.3633	0
yVLFGPFATYSNk	2	1	A0A062F1G5	N-Term(iTRAQ4plex); K13(iTRAQ4plex)	0	2.354e-08	75.51	1.1772e-05	2	1794.97	1.12112	40.1184	0	0.884147
eNNLDFILNk	2	2	A0A062MWS6;A0A014BLW5	N-Term(iTRAQ4plex); K10(iTRAQ4plex)	0	1.311e-08	75.5	1.24051e-05	2	1507.84	2.23744	31.2388	0
sALVNEYNVDASR	10	2	A4GVE5;X5CWG4	N-Term(iTRAQ4plex)	0	1.119e-10	75.5	4.92512e-06	2	1581.8	1.48744	21.6641	0
eVLAPLVIDVTk	2	1	A0A011I5J4	N-Term(iTRAQ4plex); K12(iTRAQ4plex)	0	1.761e-06	75.49	3.97602e-06	3	1584.99	3.28153	35.5627	0	0.895404
dIASSGIYPAIDPLDSTSR	4	2	A0A011IH38;K9ABF8	N-Term(iTRAQ4plex)	0	3.771e-14	75.48	7.49045e-06	2	2122.07	-5.91816	34.2026	0
nITEQILDGNk	1	1	A0A084XTS0	N-Term(iTRAQ4plex); K11(iTRAQ4plex)	0	9.27e-09	75.45	1.18061e-05	2	1532.86	2.82328	25.6521	0	0.821018
vETHNHPTAISPFAGAATGSGGEIR	1	2	A0A0B2XSA8;A0A062FLI0	N-Term(iTRAQ4plex)	0	3.121e-16	75.44	9.99871e-06	3	2621.33	3.93063	20.4915	0
iIEIYGPESSGk	1	1	A0A009KFY4	N-Term(iTRAQ4plex); K12(iTRAQ4plex)	0	3.418e-07	75.43	1.26683e-05	2	1580.88	3.50745	25.692	0	1.02326
hGILLVADEVQSGFAR	2	1	A0A009ILG9	N-Term(iTRAQ4plex)	0	2.086e-13	75.43	1.52074e-05	3	1856.01	-0.0332487	34.7168	0	1.0019
dQAVLPVVTQGLFANMk	5	1	A0A062B127	N-Term(iTRAQ4plex); K17(iTRAQ4plex)	0	3.418e-09	75.43	1.20453e-05	2	2119.19	1.94119	41.5324	0	0.800451
sALQTIETELEQQYTQQGR	2	1	A0A009KAN5	N-Term(iTRAQ4plex)	0	6.307e-15	75.43	8.02829e-06	3	2367.19	-0.525483	42.3271	0	1.18411
aLEEQYPELVQADSPTTk	1	1	A0A009T0V7	N-Term(iTRAQ4plex); K18(iTRAQ4plex)	0	8.223e-08	75.4	1.10141e-05	2	2307.2	2.83585	27.0693	0	1.17785
iVMLHQVTPk	2	1	A0A010N667	N-Term(iTRAQ4plex); K10(iTRAQ4plex)	0	1.593e-07	75.38	7.32448e-06	2	1453.88	-0.629468	20.6065	0	0.92057
aAQQAIYEGLLQDk	1	1	A0A009EU88	N-Term(iTRAQ4plex); K14(iTRAQ4plex)	0	1.549e-10	75.38	1.51792e-05	2	1836.01	0.575693	30.7744	0	1.12242
aTNTQALTDYSWSYQPENTk	2	1	A0A0M1MYJ6	N-Term(iTRAQ4plex); K20(iTRAQ4plex)	0	3.524e-12	75.38	6.04096e-06	3	2606.27	2.31781	28.7747	0	1.09619
lQSAVFPGNQGGPLMHAIAAk	2	1	B2HUY9	N-Term(iTRAQ4plex); K21(iTRAQ4plex)	0	2.729e-14	75.36	1.59464e-05	3	2395.32	0.154899	32.9468	0	1.15187
aPIDAFFDGVMVMADDADLk	4	1	A0A062T6M2	N-Term(iTRAQ4plex); K20(iTRAQ4plex)	0	1.946e-10	75.36	5.89566e-06	3	2429.2	0.456972	55.4061	0	1.14475
iVATSTHSQHPSEFTIAPISAIQk	7	4	A0A062FS80;A0A062B6E1;A0A0B2XLA5;N9HTH9	N-Term(iTRAQ4plex); K24(iTRAQ4plex)	0	6.015e-08	75.36	1.21362e-05	2	2851.57	6.25501	27.4721	0
dGEPTHNFTPGYELHAk	2	2	A0A062DPQ8;R8YSP2	N-Term(iTRAQ4plex); K17(iTRAQ4plex)	0	1.079e-11	75.35	7.35483e-06	2	2201.09	1.38109	18.5821	0
gGEDGQIQGVLEWLDLPYTGTGVQGSAIGMDk	1	1	W3SUR9	N-Term(iTRAQ4plex); K32(iTRAQ4plex)	0	4.37e-13	75.35	1.31736e-05	3	3579.81	7.15024	49.163	0	1.27907
aGFDPTAPDLHLGHTVLINk	2	1	A0A062I3D2	N-Term(iTRAQ4plex); K20(iTRAQ4plex)	0	1.244e-07	75.32	1.59882e-05	2	2404.32	0.919789	29.4195	0	1.28756
aLWLTHGHLDHAGAVGELAk	1	1	A0A009LCQ9	N-Term(iTRAQ4plex); K20(iTRAQ4plex)	0	3.121e-16	75.26	1.44786e-05	3	2384.3	-1.60134	25.5898	0	1.03829
tAIANNHVVSFHYk	1	1	A0A013IQ46	N-Term(iTRAQ4plex); K14(iTRAQ4plex)	0	6.066e-14	75.25	1.29894e-05	2	1889.03	1.90151	18.7545	0	1.08829
lVATcScGNVIETR	2	1	A0A009FXE7	N-Term(iTRAQ4plex); C5(Carbamidomethyl); C7(Carbamidomethyl)	0	9.176e-15	75.2	4.83645e-06	2	1723.86	1.55204	20.7716	0	0.938503
dVALEIYAIEk	2	2	A0A011CXD1;A0A009FTC8	N-Term(iTRAQ4plex); K11(iTRAQ4plex)	0	5.657e-09	75.18	1.42987e-05	2	1551.89	1.71589	35.163	0
gTcVVIEDLADALk	10	1	A0A010LS31	N-Term(iTRAQ4plex); C3(Carbamidomethyl); K14(iTRAQ4plex)	0	2.792e-12	75.17	1.36916e-05	2	1791.99	6.17478	41.1957	0	1.13496
gYVScIVDcPYEGAIAPEQVVk	1	2	A0A009FJY0;A0A009KCK5	N-Term(iTRAQ4plex); C5(Carbamidomethyl); C9(Carbamidomethyl); K22(iTRAQ4plex)	0	3.659e-13	75.17	8.75471e-06	3	2742.37	-0.385578	32.7107	0
dLMALTENMIEk	4	2	A0A0B2XQR1;A0A062TNN4	N-Term(iTRAQ4plex); K12(iTRAQ4plex)	0	2.405e-10	75.15	1.07014e-05	2	1695.9	4.05148	42.339	0
gMGQLLGNIALNHAFNk	2	1	A0A062T1E6	N-Term(iTRAQ4plex); K17(iTRAQ4plex)	0	3.121e-16	75.13	1.43523e-05	3	2086.15	0.468378	37.3878	0	0.906673
wGSLYDALYGFDVISEEGGAEk	3	2	A0A009F0J7;A0A011JQX4	N-Term(iTRAQ4plex); K22(iTRAQ4plex)	0	1.162e-11	75.12	6.70281e-06	2	2694.32	-0.237919	49.1169	0
iGVMFGSPETTTGGNALk	1	1	A0A009KFY4	N-Term(iTRAQ4plex); K18(iTRAQ4plex)	0	6.812e-14	75.11	1.73691e-05	2	2068.11	4.43422	29.8147	0	0.941882
aGWYEITQANDGQYR	2	1	A0A062B9W2	N-Term(iTRAQ4plex)	0	7.129e-12	75.09	3.7804e-06	2	1915.91	3.63737	28.1318	0	1.04857
tGQMVEAAAGVIGTLTGk	3	1	A0A009LD99	N-Term(iTRAQ4plex); K18(iTRAQ4plex)	0	9.281e-07	75.07	1.35562e-05	3	1992.11	2.0722	45.8361	0	0.93447
lIILGSGPAGYSAAVYAAR	1	1	A0A009KNS8	N-Term(iTRAQ4plex)	0	3.109e-14	75.06	1.44311e-05	2	1994.12	-1.7833	35.7221	0	0.806874
mLINATHAEEVR	2	1	A0A062BH51	N-Term(iTRAQ4plex)	0	8.863e-09	75.05	8.56858e-06	3	1527.81	1.35611	19.3853	0	0.897166
vETLDGDQPLIQk	2	1	A0A009LB06	N-Term(iTRAQ4plex); K13(iTRAQ4plex)	0	6.806e-07	75.04	1.35577e-05	2	1743.98	3.24549	24.0625	0	0.847615
gQQIVFVGDIVHSHSLQFDAPk	2	2	A0A0K8ZF82;A0A0E1JMX0	N-Term(iTRAQ4plex); K22(iTRAQ4plex)	0	3.121e-16	75.04	1.71751e-05	3	2710.45	-0.922054	34.9505	0
tGHALLHTLYQSNVk	2	3	A0A062IH58;A0A009JR32;K8ZVQ2	N-Term(iTRAQ4plex); K15(iTRAQ4plex)	0	4.09e-15	75.02	1.59418e-05	2	1970.11	0.893583	19.9631	0
eYEFAEEVVGGVVPk	12	1	B7GYM8	N-Term(iTRAQ4plex); K15(iTRAQ4plex)	0	2.471e-15	75.01	1.27857e-05	2	1940.03	2.56588	38.2382	0	0.928479
gmDSHSIEFDGGIIDAPLR	1	2	A0A0L6YTI2;A0A010VLC3	N-Term(iTRAQ4plex); M2(Oxidation)	0	8.296e-13	75.01	5.31618e-06	3	2190.06	-1.67057	30.7323	0
vTQDVSVNTPVk	1	1	A0A062T687	N-Term(iTRAQ4plex); K12(iTRAQ4plex)	0	2.281e-09	74.99	1.08003e-05	2	1574.9	0.53001	18.2479	0	0.909041
iYVkPVLELck	1	2	A0A009TBB1;A0A009Z5T3	N-Term(iTRAQ4plex); K4(iTRAQ4plex); C10(Carbamidomethyl); K11(iTRAQ4plex)	0	8.124e-10	74.97	5.21412e-06	2	1794.09	1.41126	29.0516	0
sLFAIcPDNTILVYSFSk	2	2	A0A062THC0;A0A011EEB6	N-Term(iTRAQ4plex); C6(Carbamidomethyl); K18(iTRAQ4plex)	0	8.303e-12	74.94	1.699e-05	2	2363.26	1.41061	44.3849	0
vcGLTMLLPHGFEGQGPEHSSAR	1	2	A0A062INY5;W3SWK2	N-Term(iTRAQ4plex); C2(Carbamidomethyl)	0	9.027e-15	74.89	6.50787e-06	3	2624.28	-1.81148	33.817	0
yLVTcGLNQGGTPAVMTAMAk	3	2	A0A009FJ16;A0A010JR59	N-Term(iTRAQ4plex); C5(Carbamidomethyl); K21(iTRAQ4plex)	0	6.705e-14	74.87	1.04072e-05	3	2471.26	-3.13205	32.7093	0
vIYASSPSEVDYTQYGIENALLIDNTGk	2	1	A0A062IFX8	N-Term(iTRAQ4plex); K28(iTRAQ4plex)	0	3.121e-16	74.86	1.81664e-05	3	3348.72	3.36927	40.0072	0	0.842961
aIIWDEASQGmk	1	3	B7GYM8;A0A013RNG2;A0A009K1V6	N-Term(iTRAQ4plex); M11(Oxidation); K12(iTRAQ4plex)	0	1.303e-07	74.84	1.13176e-05	2	1652.86	0.711993	24.1502	0
eIGNPDIHLALVk	2	1	A0A009HX33	N-Term(iTRAQ4plex); K13(iTRAQ4plex)	0	5.475e-14	74.81	1.09121e-05	2	1707.01	1.53386	27.1904	0	0.908085
qDVTNVVcQLk	1	1	A0A011HAQ4	N-Term(iTRAQ4plex); C8(Carbamidomethyl); K11(iTRAQ4plex)	0	9.618e-10	74.8	1.30582e-05	2	1591.87	0.91287	25.0555	0	0.801469
lGQAATTLSGGEAQR	1	1	A0A0L6YLM8	N-Term(iTRAQ4plex)	0	2.965e-10	74.78	1.12173e-05	2	1603.85	-0.371775	19.7533	0	0.802571
fLTELQAQLDEk	1	1	A0A009L521	N-Term(iTRAQ4plex); K12(iTRAQ4plex)	0	1.997e-08	74.77	1.36872e-05	2	1722.96	6.67749	37.7252	0	0.891562
aDQVVQNFLTATQPATNATAEk	2	1	A0A062B127	N-Term(iTRAQ4plex); K22(iTRAQ4plex)	0	2.42e-10	74.77	1.6793e-05	2	2606.37	1.12228	35.9428	0	0.916317
qLQAYGDDSESIk	1	1	A0A009QP95	N-Term(iTRAQ4plex); K13(iTRAQ4plex)	0	1.354e-10	74.74	8.59992e-06	2	1741.89	4.96635	19.6495	0	0.80394
tAGYASPVEFYVEk	1	1	A0A062IKM9	N-Term(iTRAQ4plex); K14(iTRAQ4plex)	0	9.621e-12	74.74	1.29712e-05	2	1848.97	3.75156	30.2196	0	0.661028
aVELGAEPMYSk	3	2	A0A0L6KIG4;R8YZA9	N-Term(iTRAQ4plex); K12(iTRAQ4plex)	0	5.666e-09	74.72	1.16044e-05	2	1582.84	2.51813	22.4342	0
vIVMIDELkk	2	1	A0A0J8TPI8	N-Term(iTRAQ4plex); K9(iTRAQ4plex); K10(iTRAQ4plex)	0	4.437e-07	74.7	5.43845e-06	2	1620.01	1.07888	31.2204	1	0.927899
lVDSPAcLVTSEGELSPQLIR	4	2	A0A062B7I1;R8YDP6	N-Term(iTRAQ4plex); C7(Carbamidomethyl)	0	1.594e-09	74.68	1.52214e-05	2	2428.3	3.2778	37.0693	0
qDGIDELkPWDTTYYSEk	3	1	A0A011J3N3	N-Term(iTRAQ4plex); K8(iTRAQ4plex); K18(iTRAQ4plex)	0	3.481e-14	74.67	1.08261e-05	2	2620.32	1.55579	30.8697	0	0.852395
sDLPAEINESLIVELYSk	5	1	B7GW26	N-Term(iTRAQ4plex); K18(iTRAQ4plex)	0	8.067e-07	74.66	1.65689e-05	2	2308.26	4.88519	44.7947	0	0.926957
aGVDTTLLAPALAGGFADSkPFQILAPR	3	1	A0A0M0XK38	N-Term(iTRAQ4plex); K20(iTRAQ4plex)	0	4.03e-09	74.66	1.27114e-05	3	3085.75	6.13162	45.2378	0	1.04112
yVDEQATDLDDALAR	4	1	A0A062IC57	N-Term(iTRAQ4plex)	0	1.722e-11	74.65	4.75419e-06	2	1838.89	2.74306	22.1931	0	1.14499
aNLLSEADWQTLISVk	4	1	A0A062T514	N-Term(iTRAQ4plex); K16(iTRAQ4plex)	0	1.157e-13	74.63	1.61552e-05	2	2076.16	2.47391	43.655	0	0.977819
aTATFHGTLTPk	4	1	A0A010JT73	N-Term(iTRAQ4plex); K12(iTRAQ4plex)	0	7.382e-11	74.62	1.25028e-05	2	1532.87	1.07702	16.7687	0	1.16544
aGFLTDPTIQTPIFVR	3	3	A0A062BDR5;A0A009L0G9;A0A0B2XTA3	N-Term(iTRAQ4plex)	0	5.791e-10	74.62	1.42113e-05	3	1920.07	1.43402	37.4776	0
nISDNTPQGQLSSQQFYR	2	2	A0A062BDD5;A0A0H4V2R1	N-Term(iTRAQ4plex)	0	2.248e-14	74.58	4.80357e-06	2	2227.08	-4.08266	24.1719	0
mQQLNPSEISALIk	2	2	A0A013KJY9;A0A009YH97	N-Term(iTRAQ4plex); M1(Oxidation); K14(iTRAQ4plex)	0	1.147e-10	74.57	1.65405e-05	2	1876.05	4.65359	33.1519	0
gVSLLLVDTHLEGFk	2	1	A0A009G2U6	N-Term(iTRAQ4plex); K15(iTRAQ4plex)	0	6.581e-11	74.56	1.18806e-05	2	1916.12	3.48164	39.3212	0	1.29317
gGcTAVSNANAAFENDDVVVR	1	1	A0A009LSJ1	N-Term(iTRAQ4plex); C3(Carbamidomethyl)	0	1.755e-12	74.56	3.22649e-06	2	2310.09	1.34671	26.0843	0	1.16833
aIIQSNLVTAEcNR	1	1	A0A0L6YQF0	N-Term(iTRAQ4plex); C12(Carbamidomethyl)	0	1.016e-11	74.52	1.16533e-05	2	1732.91	0.750227	23.618	0	0.816253
eEPYFAGHLADDQk	1	2	A0A062BDG0;L9LS36	N-Term(iTRAQ4plex); K14(iTRAQ4plex)	0	6.749e-16	74.52	6.0253e-06	2	1907.93	-2.38067	21.6501	0
dISFEVPGAQVFTk	2	1	A0A062L2Q6	N-Term(iTRAQ4plex); K14(iTRAQ4plex)	0	1.119e-09	74.51	1.45298e-05	2	1826	1.56868	36.4236	0	1.06674
vVIkDQFDQESIALAk	1	1	A0A062DY02	N-Term(iTRAQ4plex); K4(iTRAQ4plex); K16(iTRAQ4plex)	0	3.121e-16	74.5	1.53421e-05	2	2236.29	1.28192	28.4129	1	1.0945
aTIANMAPEYGATcGFFPIDEVTLGYLk	2	2	A0A009LI49;A0A0A8XGY8	N-Term(iTRAQ4plex); C14(Carbamidomethyl); K28(iTRAQ4plex)	0	4.398e-09	74.5	1.44143e-05	3	3337.68	3.1829	47.7103	0
eLEEYVEQHTPk	2	1	A0A009L521	N-Term(iTRAQ4plex); K12(iTRAQ4plex)	0	9.298e-11	74.48	8.35521e-06	2	1789.92	-0.0789218	26.0757	0	1.0631
lTFPGGcLIGDDAGFLNFAk	4	2	A0A062DPQ8;R8YSP2	N-Term(iTRAQ4plex); C7(Carbamidomethyl); K20(iTRAQ4plex)	0	8.885e-08	74.48	1.84e-05	2	2401.26	3.59947	45.6419	0
lTFPGGcLIGDDAGFLNmAk	4	0		N-Term(iTRAQ4plex); C7(Carbamidomethyl); M18(Oxidation); K20(iTRAQ4plex)	0	0.001081	74.48	1.84e-05	2	2401.26	17.3444	45.6419	0
tLSAkPAEVQHDWFVVDATGk	1	1	B7GWI2	N-Term(iTRAQ4plex); K5(iTRAQ4plex); K21(iTRAQ4plex)	0	6.948e-15	74.47	1.771e-05	3	2731.48	1.86972	29.0046	0	1.21219
iAQADAFIFISPEYNHGYSPALk	3	2	A0A0M1MS84;A0A0B2XP24	N-Term(iTRAQ4plex); K23(iTRAQ4plex)	0	3.121e-16	74.45	1.83463e-05	3	2840.49	0.889054	38.4387	0
lNIPVVFVSGGPMEAGk	2	1	A0A062G7T9	N-Term(iTRAQ4plex); K17(iTRAQ4plex)	0	4.548e-10	74.43	1.4708e-05	2	2003.13	1.61522	38.8573	0	0.952745
eSDIVHALVDk	4	1	A0A0C4Y2I4	N-Term(iTRAQ4plex); K11(iTRAQ4plex)	0	7.849e-09	74.42	1.25536e-05	2	1513.85	0.810219	26.9606	0	1.11579
eYQAGLDQLVAEIDR	1	1	A0A0L6YIX9	N-Term(iTRAQ4plex)	0	1.111e-15	74.41	8.32978e-06	2	1863.96	0.137674	40.5585	0	0.308852
kAGLPDSTGAVTINk	1	1	A0A062ECD7	N-Term(iTRAQ4plex); K1(iTRAQ4plex); K15(iTRAQ4plex)	0	5.042e-14	74.41	1.33251e-05	2	1904.13	3.89647	18.6625	1	0.983228
rSHDALTENALTVDQATGETHR	1	1	B7GYS1	N-Term(iTRAQ4plex)	0	3.415e-13	74.41	1.11299e-05	3	2566.28	1.50808	17.3106	1	1.0909
mQQALSETPAILk	1	1	A0A062T935	N-Term(iTRAQ4plex); K13(iTRAQ4plex)	0	1.347e-07	74.4	1.35773e-05	2	1717.98	1.13368	28.4981	0	0.865488
qLLTSISALATTHAEQPMLSR	1	1	A0A022ITG6	N-Term(iTRAQ4plex)	0	1.476e-11	74.4	1.76837e-05	3	2412.31	2.70802	35.7202	0	0.887712
hGVNEDNITVIHAPGAWELPIVAk	8	1	A0A010GUK5	N-Term(iTRAQ4plex); K24(iTRAQ4plex)	0	1.314e-13	74.39	1.95659e-05	3	2868.57	1.67499	35.7338	0	1.05961
tTPSIIAYk	2	2	A0A062T494;A0A0A7XNK3	N-Term(iTRAQ4plex); K9(iTRAQ4plex)	0	0.0002933	74.37	1.04176e-05	2	1281.77	2.37723	21.2825	0
tAQNFNPEcAMAGk	1	1	A0A062F116	N-Term(iTRAQ4plex); C9(Carbamidomethyl); K14(iTRAQ4plex)	0	5.551e-08	74.36	3.55994e-06	2	1826.88	2.7655	22.3819	0	0.955665
aATmGSETTAAAVGQQGIVR	1	2	A0A009K416;A0A010KD61	N-Term(iTRAQ4plex); M4(Oxidation)	0	8.944e-12	74.35	1.3303e-05	2	2079.06	-0.532233	18.8807	0
aFDFAQIPNEGIGLAR	2	2	A0A062IKM9;R8YQ61	N-Term(iTRAQ4plex)	0	1.512e-10	74.34	1.41472e-05	2	1862.99	0.656569	36.4871	0
kSVALSGQVAGNTALcTVGR	1	1	A0A010L5D3	N-Term(iTRAQ4plex); K1(iTRAQ4plex); C16(Carbamidomethyl)	0	2.413e-11	74.32	2.13539e-05	2	2277.26	1.61926	22.3	1	1.353
eLFMGAPDWSQFEk	2	2	A0A009FJ16;A0A010JR59	N-Term(iTRAQ4plex); K14(iTRAQ4plex)	0	2.983e-11	74.29	5.67711e-06	2	1972.97	-1.08223	39.6764	0
dVITDNQTLAVGGFGLcGIPEk	2	1	A0A062F116	N-Term(iTRAQ4plex); C17(Carbamidomethyl); K22(iTRAQ4plex)	0	4.474e-15	74.2	2.07659e-05	2	2592.36	-0.403481	36.0773	0	1.01207
vYMQPASEGTGVIAGGAMR	5	1	A0A009KDD8	N-Term(iTRAQ4plex)	0	8.788e-11	74.19	8.91885e-06	2	2039.02	0.590405	27.0171	0	0.959978
lAVVSEAGDVLAHSTIYPFAPk	3	1	A0A009LCI1	N-Term(iTRAQ4plex); K22(iTRAQ4plex)	0	8.496e-05	74.18	1.64351e-05	2	2573.43	2.78437	43.8002	0	0.819394
iGPEVPQPQDYAFIENTk	1	1	A0A022I103	N-Term(iTRAQ4plex); K18(iTRAQ4plex)	0	5.005e-07	74.17	1.7652e-05	2	2334.22	-1.1873	33.3323	0	0.806405
eLLLAQANAVVGDLPIk	1	1	A0A0M1MZ10	N-Term(iTRAQ4plex); K17(iTRAQ4plex)	0	1.75e-12	74.16	7.80844e-06	3	2052.23	1.91354	42.0517	0	1.03353
nQMIASFPATIGSTDTPSPTGTYk	1	1	A0A009SFK1	N-Term(iTRAQ4plex); K24(iTRAQ4plex)	0	8.56e-15	74.14	1.41162e-05	3	2773.4	1.06674	30.8204	0	0.896721
lNPLEQMMAFNTAk	2	4	A0A062IXV3;A0A013KJB1;A0A022IEK8;A0A0A8XJC9	N-Term(iTRAQ4plex); K14(iTRAQ4plex)	0	5.399e-11	74.09	1.41354e-05	2	1896	-0.496016	41.5057	0
aQTGAQAGSDEYVADFSDNNAIAYGLk	1	2	A0A062T8A1;A0A0B9W5B5	N-Term(iTRAQ4plex); K27(iTRAQ4plex)	0	5.061e-11	74.07	7.43526e-06	3	3064.48	2.65346	33.9413	0
iVTLSSVSGIMGNR	1	1	A0A098SFN5	N-Term(iTRAQ4plex)	0	9.534e-08	74.04	1.67053e-05	2	1577.88	2.29571	33.4718	0	0.955223
qWIVETPLTPGLEQEIR	2	1	A0A062IKM9	N-Term(iTRAQ4plex)	0	1.36e-15	74.04	2.1279e-05	2	2153.18	1.94456	37.8363	0	0.887856
aVEALQQLNQk	1	1	A0A062IER3	N-Term(iTRAQ4plex); K11(iTRAQ4plex)	0	7.574e-08	74.03	1.67991e-05	2	1529.9	4.83863	22.728	0	1.09634
gANIDIGYMPGALPWLVGENLEk	1	1	A0A0L6YU16	N-Term(iTRAQ4plex); K23(iTRAQ4plex)	0	1.022e-11	74.02	2.17814e-05	3	2745.46	0.967422	46.4741	0	1.08524
qAWGGNVNYFITPSVAVGASYMk	1	1	A0A010K2P4	N-Term(iTRAQ4plex); K23(iTRAQ4plex)	0	2.242e-12	74	1.70868e-05	2	2748.43	10.2831	45.248	0	0.979971
lSENLIAELVALk	2	1	A0A009FJI3	N-Term(iTRAQ4plex); K13(iTRAQ4plex)	0	6.628e-12	73.99	7.19841e-06	2	1701.04	-0.442706	48.8656	0	0.942173
gAILAMYHADEAIIVTNPEISSVR	2	2	A0A010KUF1;A0A0B2XRY4	N-Term(iTRAQ4plex)	0	1.241e-13	73.99	2.15773e-05	3	2714.44	2.97942	39.4492	0
aDYIHTGIWSEk	2	1	B2HWW3	N-Term(iTRAQ4plex); K12(iTRAQ4plex)	0	1.657e-09	73.94	1.2737e-05	2	1707.89	-1.29855	24.8678	0	1.21316
eVIAESGDLLTPVVFIDEIHR	1	1	A0A009I0V5	N-Term(iTRAQ4plex)	0	6.21e-11	73.94	2.16314e-05	3	2496.36	3.39031	45.5132	0	0.987833
sVPLDDLLk	2	1	A0A0M0XI66	N-Term(iTRAQ4plex); K9(iTRAQ4plex)	0	0.0004525	73.93	1.2647e-05	2	1287.78	0.87286	30.6162	0	0.764206
hScAHLVGHAVk	4	2	A0A009LXE3;A0A0A8XLS6	N-Term(iTRAQ4plex); C3(Carbamidomethyl); K12(iTRAQ4plex)	0	7.964e-13	73.86	1.66721e-05	2	1603.87	0.837894	11.1344	0
iAGLEPISLAAk	2	1	A0A011IXM6	N-Term(iTRAQ4plex); K12(iTRAQ4plex)	0	4.88e-09	73.84	9.05194e-06	2	1470.92	1.19751	30.6124	0	0.893371
nkSEVTEEQYVEFYk	2	2	A0A062B7I1;R8YDP6	N-Term(iTRAQ4plex); K2(iTRAQ4plex); K15(iTRAQ4plex)	0	2.28e-11	73.84	1.30048e-05	2	2325.2	-0.496147	24.3276	1
iGSHPADSQLAAAIQTAcFNNk	1	1	A0A009F488	N-Term(iTRAQ4plex); C18(Carbamidomethyl); K22(iTRAQ4plex)	0	6.438e-13	73.83	1.29582e-05	3	2602.33	0.807877	29.6109	0	0.956836
dGLVQVVIDPDTPEAFATADk	1	2	A0A009KAX9;A0A009FQ66	N-Term(iTRAQ4plex); K21(iTRAQ4plex)	0	6.544e-11	73.82	1.75152e-05	2	2489.3	1.01851	36.3152	0
tQVQQALQALQPk	1	2	A0A009FTC8;A0A011CXD1	N-Term(iTRAQ4plex); K13(iTRAQ4plex)	0	1.153e-09	73.81	1.31532e-05	2	1741.03	3.27031	29.5575	0
lVSSEVkPAVEQAMNk	4	2	A0A062B4V9;A0A0B2XZ32	N-Term(iTRAQ4plex); K7(iTRAQ4plex); K16(iTRAQ4plex)	0	2.719e-11	73.81	2.01779e-05	2	2162.22	1.31001	27.4923	0
fDFANDQPVSFEQLQQVER	1	1	A0A009KC15	N-Term(iTRAQ4plex)	0	3.714e-15	73.76	7.31223e-06	2	2441.19	2.35353	36.5027	0	1.19226
lDESASSAINASVAcVEQIVNEGR	1	1	A0A011IXM6	N-Term(iTRAQ4plex); C15(Carbamidomethyl)	0	6.503e-10	73.76	8.89626e-06	2	2663.31	0.655113	48.9131	0	1.30568
tSEMAGADAANk	1	2	A0A062BDR5;A0A0B2XTA3	N-Term(iTRAQ4plex); K12(iTRAQ4plex)	0	1.423e-11	73.74	6.6211e-06	2	1453.72	1.0591	13.3871	0
eAQDELAASSHQk	2	1	A0A062MI03	N-Term(iTRAQ4plex); K13(iTRAQ4plex)	0	3.113e-12	73.74	1.11754e-05	2	1701.87	2.09438	13.6514	0	1.15589
kLSSTGLNILQQSQIGEVSk	2	2	A0A009EWD7;B0VTG6	N-Term(iTRAQ4plex); K1(iTRAQ4plex); K20(iTRAQ4plex)	0	3.214e-05	73.74	1.17121e-05	2	2562.48	0.557333	30.0107	1
pNLVVFSGNAHPQFAQk	1	1	A0A062B103	N-Term(iTRAQ4plex); K17(iTRAQ4plex)	0	2.752e-09	73.73	2.46158e-05	2	2142.17	1.40132	26.6591	0	0.980207
eAVQASNEAPVLLDHFLDDATEVDVDcVSDGk	2	2	A0A0L6G1T6;A0A014DW79	N-Term(iTRAQ4plex); C27(Carbamidomethyl); K32(iTRAQ4plex)	0	8.331e-09	73.71	9.06099e-06	3	3746.82	5.42735	45.4236	0
lVLVEEFAVAAPk	23	1	A0A013TEI4	N-Term(iTRAQ4plex); K13(iTRAQ4plex)	0	9.607e-12	73.7	1.14665e-05	2	1674.01	2.12482	40.2385	0	1.03619
iMQLLENTPk	1	4	A0A097I5H8;N8Z4C7;A0A013S8P4;V5RD08	N-Term(iTRAQ4plex); K10(iTRAQ4plex)	0	2.275e-06	73.69	1.5668e-05	2	1474.86	2.70846	32.8654	0
vTGGDPTkPTQTEILGALQQVAAGGNTTVGAGLTALQk	2	1	A0A062T8A1	N-Term(iTRAQ4plex); K8(iTRAQ4plex); K38(iTRAQ4plex)	0	3.666e-12	73.69	1.54265e-05	3	4096.27	3.21831	43.9589	0	1.17421
lEQEQkQEESFAk	2	2	A0A009L7K7;A0A010F498	N-Term(iTRAQ4plex); K6(iTRAQ4plex); K13(iTRAQ4plex)	0	2.623e-12	73.68	1.59141e-05	2	2026.09	1.60814	16.77	1
gVMMELDDcAFPLLAGMIGTDDPk	3	1	A0A0E1FJD8	N-Term(iTRAQ4plex); C9(Carbamidomethyl); K24(iTRAQ4plex)	0	1.762e-15	73.68	7.47603e-06	3	2884.39	2.52271	53.1965	0	1.13214
iPALVDHSQNPPLR	2	2	A0A062B9U7;A0A0A8XJ33	N-Term(iTRAQ4plex)	0	2.171e-08	73.65	1.61129e-05	3	1700.96	-0.69897	23.4746	0
qMQILDQQLAk	1	1	A3M3Y1	N-Term(iTRAQ4plex); K11(iTRAQ4plex)	0	8.758e-10	73.6	1.66815e-05	2	1603.92	5.00395	25.9744	0	1.0209
kSSYDTQTIGLNAk	2	3	A0A062IEQ9;A0A010K2P4;D0S4S0	N-Term(iTRAQ4plex); K1(iTRAQ4plex); K14(iTRAQ4plex)	0	1.888e-15	73.6	1.8362e-05	2	1958.09	-3.4573	17.2576	1
nADLALNEDVEDLAk	1	1	A0A0L6Z430	N-Term(iTRAQ4plex); K15(iTRAQ4plex)	0	8.186e-12	73.59	1.71115e-05	2	1918	-0.0935087	31.1258	0	0.84102
eLYDFIENEALPGSGLDSETYWk	2	3	A0A009F0J7;A0A011JQX4;A0A009P6Y5	N-Term(iTRAQ4plex); K23(iTRAQ4plex)	0	1.471e-15	73.59	7.56694e-06	3	2964.44	0.75097	44.8891	0
vGNEVVMEGLTTYLSR	2	1	A0A009I189	N-Term(iTRAQ4plex)	0	5.433e-12	73.57	1.49488e-05	3	1912	2.25231	39.4744	0	0.994303
iQLHLHEAQSEk	2	1	A0A0L6HBV0	N-Term(iTRAQ4plex); K12(iTRAQ4plex)	0	3.868e-11	73.55	1.8217e-05	2	1720.96	-0.0323528	15.8654	0	1.05456
vMTYNMANVQGk	1	1	A0A062B127	N-Term(iTRAQ4plex); K12(iTRAQ4plex)	0	2.644e-11	73.54	9.62408e-06	2	1643.85	-0.819779	22.0045	0	0.904176
iFGVSEEEGIEk	3	1	A0A010ED46	N-Term(iTRAQ4plex); K12(iTRAQ4plex)	0	3.524e-10	73.52	1.62579e-05	2	1624.87	1.62065	26.4015	0	0.913686
qTSLSSVLTGLLAR	1	2	A0A009S2U9;N8YWU3	N-Term(iTRAQ4plex)	0	7.24e-06	73.51	1.50632e-05	3	1589.93	0.278798	44.0749	0
iQLENTTDAYHFPLVHk	3	1	L9MI55	N-Term(iTRAQ4plex); K17(iTRAQ4plex)	0	1.744e-15	73.51	2.55695e-05	3	2314.25	1.34724	29.5401	0	1.11319
vIAGAGGHAAAR	1	1	A0A009ID64	N-Term(iTRAQ4plex)	0	3.154e-12	73.5	1.44949e-05	3	1194.68	-0.712387	11.7991	0	0.841024
eMTGLHYNPLTk	2	1	A0A009FQV2	N-Term(iTRAQ4plex); K12(iTRAQ4plex)	0	2.269e-11	73.5	1.46535e-05	2	1691.9	-3.20868	21.8354	0	1.05272
lQEAYLLNQQk	1	1	A0A062BG40	N-Term(iTRAQ4plex); K11(iTRAQ4plex)	0	1.725e-08	73.48	1.56253e-05	2	1635.93	-0.909827	24.9559	0	0.937419
iQQcHEASAQLIQTELSk	1	1	K1F924	N-Term(iTRAQ4plex); C4(Carbamidomethyl); K18(iTRAQ4plex)	0	3.234e-11	73.48	1.96483e-05	2	2372.25	1.46497	25.1917	0	1.10641
lGENSEQAPHPTESFDR	2	1	A0A009L521	N-Term(iTRAQ4plex)	0	1.794e-15	73.46	2.48851e-06	2	2057.97	2.77368	18.6639	0	1.08663
nAMVSNILIERPSGAAk	2	1	B7GW08	N-Term(iTRAQ4plex); K17(iTRAQ4plex)	0	2.604e-13	73.46	1.92138e-05	2	2059.16	0.339597	24.826	0	0.969581
eLATAEQSQVALAEIVPFLIEk	4	1	A0A062TDR2	N-Term(iTRAQ4plex); K22(iTRAQ4plex)	0	6.423e-07	73.46	2.0298e-05	2	2687.52	2.71285	51.6884	0	0.982162
nkVDPVEFFETTLEk	12	1	B7GYM9	N-Term(iTRAQ4plex); K2(iTRAQ4plex); K15(iTRAQ4plex)	0	1.63e-11	73.42	2.15027e-05	3	2228.22	0.0970528	41.5442	1	1.03089
aAEDNAVQIAYEAAVAGGIPIIk	9	1	A0A013MPP3	N-Term(iTRAQ4plex); K23(iTRAQ4plex)	0	3.966e-10	73.42	2.17962e-05	2	2572.43	3.53787	45.5008	0	1.08976
qLDPLVVGQEHYEIAR	5	2	A0A011IH38;K9ABF8	N-Term(iTRAQ4plex)	0	9.724e-15	73.4	2.88651e-05	2	2011.08	3.67741	27.7093	0
gcQGVQENPAGNYVYYGVR	2	1	A0A062BI48	N-Term(iTRAQ4plex); C2(Carbamidomethyl)	0	3.121e-16	73.39	5.23885e-06	2	2275.08	4.3446	25.025	0	1.0726
vIVIGTTPETAk	1	1	A0A062KTQ2	N-Term(iTRAQ4plex); K12(iTRAQ4plex)	0	1.104e-06	73.38	1.21963e-05	2	1516.92	2.86638	21.7255	0	0.87488
tAVDLLEDLNAPAYk	2	1	A0A062T687	N-Term(iTRAQ4plex); K15(iTRAQ4plex)	0	1.858e-13	73.36	1.92762e-05	2	1921.06	2.37417	38.9863	0	0.989853
vESIEFLGk	1	2	A0A009KIU0;A0A009RWS1	N-Term(iTRAQ4plex); K9(iTRAQ4plex)	0	3.292e-05	73.35	1.67891e-05	2	1309.77	6.65568	28.5742	0
sIINNRPDMEGGPEQPTSAQIEEAAR	1	1	A0A062I348	N-Term(iTRAQ4plex)	0	3.121e-16	73.34	9.59335e-06	3	2954.45	3.13133	24.2448	0	0.785806
lAcQQAEQTDHVQQVQAYR	2	1	A0A009QES6	N-Term(iTRAQ4plex); C3(Carbamidomethyl)	0	7.549e-14	73.33	9.51327e-06	3	2417.17	-0.828482	18.7364	0	1.0548
yEDDNNSSGTSNR	1	1	A0A009I5U0	N-Term(iTRAQ4plex)	0	6.804e-11	73.31	3.66328e-07	2	1602.68	2.19509	11.7574	0	0.863207
sELIATIVGLAk	2	1	A0A009GG74	N-Term(iTRAQ4plex); K12(iTRAQ4plex)	0	6.148e-06	73.3	6.57869e-06	2	1502.94	1.19536	44.1569	0	0.959384
dDDDEDDDR	1	2	A0A009I5U0;A0A062F7A8	N-Term(iTRAQ4plex)	0	2.747e-06	73.29	1.84947e-06	2	1253.45	0.0349487	11.0403	0
gLQFLDLIQEGNIGLMk	2	3	A0A062RME2;D0S727;A0A062BQS0	N-Term(iTRAQ4plex); K17(iTRAQ4plex)	0	7.942e-08	73.29	2.13451e-05	2	2177.23	2.16982	47.7187	0
qALEDEVAAFLAR	2	1	A0A062IRA2	N-Term(iTRAQ4plex)	0	6.12e-09	73.28	1.50131e-05	3	1576.85	1.91865	43.1691	0	0.948574
kEPDQVEIISGVFEGk	3	1	A0A010L978	N-Term(iTRAQ4plex); K1(iTRAQ4plex); K16(iTRAQ4plex)	0	6.941e-11	73.27	2.42859e-05	3	2207.24	3.20196	32.3601	1	1.09758
tTITLPALPYGYDDLAPHISk	5	1	A0A009KMG2	N-Term(iTRAQ4plex); K21(iTRAQ4plex)	0	3.609e-13	73.27	2.89368e-05	3	2574.4	-0.462669	38.9492	0	1.17503
gVTVTPLLLGYTFQDSQHNNGGk	2	1	X5CWG4	N-Term(iTRAQ4plex); K23(iTRAQ4plex)	0	3.121e-16	73.26	2.33482e-05	3	2734.44	-1.6911	37.0483	0	0.792253
gAVDLGDLQDAEEk	1	2	A0A062B7I1;R8YDP6	N-Term(iTRAQ4plex); K14(iTRAQ4plex)	0	5.335e-15	73.25	1.45518e-05	2	1747.9	2.51645	25.6046	0
eGEATLAPSIDLVGk	4	4	A0A009IKM0;A0A014BAQ9;K9C6J8;A0A062FJX0	N-Term(iTRAQ4plex); K15(iTRAQ4plex)	0	1.123e-11	73.25	1.80484e-05	2	1788	3.03749	29.6291	0
yLELLGQNLVFPk	2	1	A0A0M1MYX8	N-Term(iTRAQ4plex); K13(iTRAQ4plex)	0	2.249e-08	73.25	1.6804e-05	3	1822.08	2.79301	45.0621	0	0.9126
amFQNLANSLFEHELIk	3	1	A0A009F3A3	N-Term(iTRAQ4plex); M2(Oxidation); K17(iTRAQ4plex)	0	5.284e-15	73.25	2.17626e-05	3	2309.22	-0.468081	41.523	0	1.075
lHAHDENNVAk	2	1	A0A009HHU7	N-Term(iTRAQ4plex); K11(iTRAQ4plex)	0	1.194e-08	73.23	1.35114e-05	2	1535.81	-1.24253	11.166	0	0.931042
aGIGMLDGVLNLIPSAk	2	1	A0A062E5T6	N-Term(iTRAQ4plex); K17(iTRAQ4plex)	0	4.808e-11	73.23	1.59023e-05	2	1957.15	6.06876	48.3016	0	1.0224
kHADVIAScGTk	1	2	A0A0M1MVT3;A0A010LZ22	N-Term(iTRAQ4plex); K1(iTRAQ4plex); C9(Carbamidomethyl); K12(iTRAQ4plex)	0	2.576e-11	73.22	1.84069e-05	2	1718.96	-0.0551195	11.8131	1
aSLGMIYSENADNFk	1	1	A0A009FZS0	N-Term(iTRAQ4plex); K15(iTRAQ4plex)	0	2.157e-10	73.22	1.26492e-05	2	1947.98	5.68321	30.6881	0	0.874974
gQIPLIGVGGILSGEQAAAk	3	1	A0A009G173	N-Term(iTRAQ4plex); K20(iTRAQ4plex)	0	3.707e-14	73.19	1.51068e-05	3	2167.27	2.32719	37.7037	0	1.12294
sQQFDLVVIGGGPGGYEAAIR	4	1	A0A011JGE1	N-Term(iTRAQ4plex)	0	3.121e-16	73.19	1.96571e-05	2	2278.21	5.76818	36.8104	0	1.04217
aLFAEEMIALLQR	3	1	A0A010F334	N-Term(iTRAQ4plex)	0	2.308e-06	73.18	2.07578e-05	3	1648.92	1.62596	51.7685	0	0.988984
kGDTVEAVILSVDAEGNR	11	1	A0A013HYX4	N-Term(iTRAQ4plex); K1(iTRAQ4plex)	0	7.33e-12	73.17	2.52203e-05	2	2161.17	0.489095	33.3144	1	1.13431
vLGFIGGTPEkPAPITQR	2	1	A0A013MYL8	N-Term(iTRAQ4plex); K11(iTRAQ4plex)	0	1.499e-15	73.17	1.19113e-05	2	2169.27	0.894846	27.8754	0	0.985314
vSGGLHGVGVSVVNALSSk	3	2	A0A0B2XZ32;A0A062B4V9	N-Term(iTRAQ4plex); K19(iTRAQ4plex)	0	9.441e-11	73.14	1.88874e-05	2	2055.19	2.77411	31.9769	0
yVLAASTTTGk	2	2	A0A009KM97;N9EH65	N-Term(iTRAQ4plex); Y1(iTRAQ4plex); K11(iTRAQ4plex)	0	1.375e-08	73.13	1.49522e-05	2	1543.91	0.0627935	15.2526	0
gDVVVVcGPSGSGk	1	1	A0A009FBV4	N-Term(iTRAQ4plex); C7(Carbamidomethyl); K14(iTRAQ4plex)	0	2.044e-10	73.13	1.81989e-05	2	1605.86	3.46333	17.0523	0	1.18583
kDVNPDEAVAIGAAIQGAVLSGDk	2	2	A0A062T494;A0A0A7XNK3	N-Term(iTRAQ4plex); K1(iTRAQ4plex); K24(iTRAQ4plex)	0	0.0001803	73.13	2.50354e-05	2	2770.54	1.7058	41.2736	1
aATLNmVITETGAAk	1	2	A0A062IFX8;K8ZSH8	N-Term(iTRAQ4plex); M6(Oxidation); K15(iTRAQ4plex)	0	1.247e-07	73.1	2.29878e-05	2	1794.99	2.81168	26.1104	0
gcEQPSGYTEPLLHAAR	2	2	A0A009F0J7;A0A011JQX4	N-Term(iTRAQ4plex); C2(Carbamidomethyl)	0	5.715e-11	73.09	9.07443e-06	2	2029.99	-1.16792	21.9077	0
nVTGSGQLTEDNIkDTLR	2	3	A0A009EXD2;A0A009N8A1;A0A009FYK5	N-Term(iTRAQ4plex); K14(iTRAQ4plex)	0	3.121e-16	73.06	2.17744e-05	3	2249.2	0.474074	24.1952	1
dSHTMINEQFk	1	1	A0A0C4XXI0	N-Term(iTRAQ4plex); K11(iTRAQ4plex)	0	6.832e-09	73.04	8.36758e-06	2	1637.82	-0.285687	17.8871	0	1.01812
kAVNSSTIFELGSVSk	3	3	A0A0E4HMD5;I6TUC8;A0A0B2XZ45	N-Term(iTRAQ4plex); K1(iTRAQ4plex); K16(iTRAQ4plex)	0	9.546e-12	73.03	2.05839e-05	2	2099.21	3.6209	27.0914	1
mIEGTVASIPPQGGR	1	1	A0A098SJK5	N-Term(iTRAQ4plex); M1(Oxidation)	0	6.945e-07	73.02	1.83091e-05	2	1672.88	-0.4691	19.7154	0	0.881564
iAQQNVFTAGLPSDLLNNRPDVk	2	1	A0A062RQH8	N-Term(iTRAQ4plex); K23(iTRAQ4plex)	0	3.121e-16	73.02	2.78053e-05	3	2798.54	-0.337475	37.0198	0	0.995667
vMTVSADVYRPAAIk	1	1	A0A009EXD2	N-Term(iTRAQ4plex); K15(iTRAQ4plex)	0	1.688e-09	73.01	2.02614e-05	2	1909.08	0.106658	24.6663	0	0.917135
eAkDLVEGAPQVLk	2	2	B2I1Z0;A0A0J0Z6J5	N-Term(iTRAQ4plex); K3(iTRAQ4plex); K14(iTRAQ4plex)	0	9.099e-06	73.01	1.66687e-05	2	1929.14	0.163302	24.2031	1
mIEAGAcALQIENQVSDAk	1	1	A0A0L6YLI3	N-Term(iTRAQ4plex); C7(Carbamidomethyl); K19(iTRAQ4plex)	0	7.162e-15	73.01	1.74412e-05	3	2336.19	1.65245	34.2104	0	0.943591
fPQAEPVLTTQMk	1	3	A0A0L6G1T6;A0A014DW79;A0A009YG59	N-Term(iTRAQ4plex); K13(iTRAQ4plex)	0	1.148e-08	73	2.29268e-05	2	1777.98	2.60587	26.7685	0
aVITGDITQVDLPR	2	1	A0A011IF90	N-Term(iTRAQ4plex)	0	1.458e-12	72.98	1.98203e-05	2	1641.93	0.280645	28.9666	0	1.05565
nADGTYNQDGFDQIk	1	1	A0A062IL66	N-Term(iTRAQ4plex); K15(iTRAQ4plex)	0	2.631e-12	72.94	5.87432e-06	2	1973.95	2.11587	21.7789	0	0.850324
aIEELELAQVQk	3	1	A0A009QWC5	N-Term(iTRAQ4plex); K12(iTRAQ4plex)	0	1.777e-10	72.93	2.02179e-05	2	1658.96	0.923623	28.6363	0	0.880058
gTTPEELAAIQVLSEIcPSLIGk	2	1	A0A0B3ZEA3	N-Term(iTRAQ4plex); C17(Carbamidomethyl); K23(iTRAQ4plex)	0	2.997e-06	72.91	3.1604e-05	2	2714.49	2.01918	52.5762	0	0.855328
eAYQQLAEAFASFEPR	2	1	A0A009F3V4	N-Term(iTRAQ4plex)	0	3.121e-16	72.9	1.24677e-05	2	2000.98	0.402916	45.5543	0	1.13057
gMTLSAVNFPEIALPLTAGQHR	1	1	A0A010LS31	N-Term(iTRAQ4plex)	0	2.746e-13	72.88	2.95715e-05	3	2467.33	3.4259	41.9355	0	1.09625
gAVETSPMVGVFyAAPSPGEAPFVk	2	1	A0A062MGB4	N-Term(iTRAQ4plex); Y13(iTRAQ4plex); K25(iTRAQ4plex)	0	3.059e-12	72.88	3.52365e-05	3	2940.57	5.10028	33.6671	0	1.08806
dIQQTTSDVVTDIR	1	1	A0A009ILG9	N-Term(iTRAQ4plex)	0	2.356e-12	72.87	1.32383e-05	2	1734.9	0.428597	27.0281	0	1.06533
dTHVEQNSDDLAPFENPHQVR	2	1	B0VKE7	N-Term(iTRAQ4plex)	0	1.014e-15	72.87	4.27076e-06	3	2592.21	-2.01553	20.1285	0	1.08056
aTQHDAVVMAEk	1	2	A0A0M1MU31;W3SUR9	N-Term(iTRAQ4plex); K12(iTRAQ4plex)	0	7.235e-11	72.84	1.54751e-05	2	1587.84	0.782845	14.487	0
gQASDIEIHAR	2	1	A0A014D9S2	N-Term(iTRAQ4plex)	0	2.846e-06	72.83	1.07184e-05	3	1340.7	-0.0393269	14.4813	0	0.969838
vVHDALVDVk	1	1	A0A009KN50	N-Term(iTRAQ4plex); K10(iTRAQ4plex)	0	2.005e-06	72.81	1.60719e-05	2	1382.82	0.0993112	20.1737	0	1.13641
mNVGQILETHLGMAAk	2	1	A3M1G3	N-Term(iTRAQ4plex); M1(Oxidation); K16(iTRAQ4plex)	0	4.263e-14	72.81	2.26798e-05	3	2017.08	1.64971	31.1729	0	1.08415
vLLLDEPFGALDAk	1	1	A0A009EVX6	N-Term(iTRAQ4plex); K14(iTRAQ4plex)	0	1.034e-09	72.78	1.59487e-05	2	1789.04	2.68592	42.0758	0	0.926475
mTELQAALGVTQLTR	1	1	A0A062T7Y6	N-Term(iTRAQ4plex)	0	6.22e-15	72.77	2.45569e-05	2	1775.99	4.93425	36.6276	0	0.952156
yTLAGTEVSALLGR	1	2	A0A011IH38;K9ABF8	N-Term(iTRAQ4plex); Y1(iTRAQ4plex)	0	4.867e-14	72.76	2.48094e-05	3	1739	3.56128	32.4398	0
aGDIAAcVGLk	2	4	B7GYM8;A0A013RNG2;A0A009K1V6;A0A009FY50	N-Term(iTRAQ4plex); C7(Carbamidomethyl); K11(iTRAQ4plex)	0	1.087e-09	72.75	2.20689e-05	2	1362.77	1.18441	25.4097	0
mEIDSkPEALDk	4	1	A0A0L6HBQ7	N-Term(iTRAQ4plex); K6(iTRAQ4plex); K12(iTRAQ4plex)	0	3.351e-12	72.75	2.26794e-05	2	1807.98	-0.0343993	20.0551	0	0.989123
dLIETELFGHEk	2	1	A0A009H6Z4	N-Term(iTRAQ4plex); K12(iTRAQ4plex)	0	1.567e-11	72.73	1.76107e-05	3	1718.92	-1.31032	32.346	0	0.931098
eNIAYGQLHNASDEDVIAAAk	1	1	A0A009LH02	N-Term(iTRAQ4plex); K21(iTRAQ4plex)	0	3.121e-16	72.73	2.22721e-05	3	2517.28	0.317794	25.4042	0	0.999127
sFPQVELNTNk	1	1	A0A022IYS0	N-Term(iTRAQ4plex); K11(iTRAQ4plex)	0	6.791e-06	72.67	1.84181e-05	2	1564.86	-0.402751	23.881	0	1.04358
gNDYTLMNTESPNLTYEAER	2	1	A0A011IWZ7	N-Term(iTRAQ4plex)	0	3.293e-11	72.67	2.62536e-06	2	2462.14	3.56726	27.6631	0	1.24164
gYDIGAVDGLIGDk	1	1	A0A062I9I0	N-Term(iTRAQ4plex); K14(iTRAQ4plex)	0	1.839e-14	72.65	2.2056e-05	2	1680.9	0.12941	32.9631	0	0.887514
gFYEQNVDDLIcER	1	1	B0VQI6	N-Term(iTRAQ4plex); C12(Carbamidomethyl)	0	1.974e-14	72.64	5.61654e-06	2	1901.88	-0.284442	32.4576	0	1.09793
gEAYVPTPYLPVyASATYNHTDVDGk	6	3	A0A062IEQ9;A0A010K2P4;D0S4S0	N-Term(iTRAQ4plex); Y13(iTRAQ4plex); K26(iTRAQ4plex)	0	1.43e-13	72.61	2.17584e-05	3	3260.66	2.48555	28.7135	0
fVPQAVVEAFER	2	1	A0A062HQW9	N-Term(iTRAQ4plex)	0	1.051e-06	72.59	1.83033e-05	2	1535.83	0.315063	40.7635	0	0.965361
eLAETEHHAQVVQk	2	1	A0A009RZT5	N-Term(iTRAQ4plex); K14(iTRAQ4plex)	0	1.28e-13	72.58	2.15669e-05	2	1907.02	-0.340382	14.2439	0	1.2564
mMGEQFVTGETIEEAVDHAk	1	2	A0A009S2U9;N8YWU3	N-Term(iTRAQ4plex); K20(iTRAQ4plex)	0	3.121e-16	72.51	8.45499e-06	3	2510.21	-2.4855	37.5972	0
vMVALEAAEQFAQk	2	1	A0A062H0Y5	N-Term(iTRAQ4plex); K14(iTRAQ4plex)	0	8.536e-13	72.49	2.58372e-05	2	1823	1.5395	42.2516	0	0.890817
qVQQILANIDLDLAR	2	2	A0A062BDR5;A0A009L0G9	N-Term(iTRAQ4plex)	0	2.448e-12	72.49	2.06179e-05	2	1854.06	2.9422	44.0501	0
eGVILHLLAPSLAPVk	4	2	A0A062BDR5;A0A009L0G9	N-Term(iTRAQ4plex); K16(iTRAQ4plex)	0	3.871e-08	72.49	5.47292e-06	2	1945.22	3.88695	40.1789	0
sFDEVDAAWEYAMQGGR	2	1	A0A009FU50	N-Term(iTRAQ4plex)	0	3.478e-15	72.48	8.95425e-07	2	2075.92	-0.19565	41.0041	0	1.07795
tDIPQSYAYNSASGTSIAEQGYk	3	2	A0A062RQH8;A0A0B2XX94	N-Term(iTRAQ4plex); K23(iTRAQ4plex)	0	5.35e-06	72.47	1.14663e-05	3	2739.34	3.01228	22.3938	0
sNLVGMGVLPLQFVDGQTR	2	2	A0A009LI49;A0A0A8XGY8	N-Term(iTRAQ4plex)	0	3.272e-11	72.45	2.47309e-05	3	2175.18	2.11163	42.0431	0
kQPLIIIAGADYGQGSSR	1	2	A0A010LCD1;U4NZG4	N-Term(iTRAQ4plex); K1(iTRAQ4plex)	0	2.509e-08	72.44	2.73964e-05	2	2162.22	0.604082	26.1382	1
tEEQIQNAAk	1	1	A0A062BI48	N-Term(iTRAQ4plex); K10(iTRAQ4plex)	0	1.212e-07	72.42	2.12736e-05	2	1419.77	2.9365	14.1821	0	0.800329
fIFAYEYSPTcQk	4	1	A0A009F6D9	N-Term(iTRAQ4plex); C11(Carbamidomethyl); K13(iTRAQ4plex)	0	2.012e-11	72.4	1.41443e-05	2	1941.97	4.24691	33.9823	0	1.07547
lSIYGNDYDTIDGTGVR	1	1	A0A062IG43	N-Term(iTRAQ4plex)	0	5.666e-12	72.37	1.0534e-05	2	2003	5.57586	29.4634	0	0.875285
qIGLAHEVADAEDLDkk	3	1	A0A009LDR3	N-Term(iTRAQ4plex); K16(iTRAQ4plex); K17(iTRAQ4plex)	0	3.121e-16	72.37	2.84268e-05	3	2284.25	0.231453	23.7497	1	0.907985
lYDTYGFPTDLTADIAR	1	2	A0A009KC15;A0A009KGD7	N-Term(iTRAQ4plex)	0	1.136e-13	72.35	1.53472e-05	2	2076.04	0.0745569	39.3756	0
skMEDALNAVLVAEGk	2	1	A0A009R478	N-Term(iTRAQ4plex); K2(iTRAQ4plex); K16(iTRAQ4plex)	0	3.937e-08	72.35	3.30082e-05	2	2107.18	-1.34257	37.6886	1	1.4278
fTFDkDNTSVITLDDk	6	1	B0VSC6	N-Term(iTRAQ4plex); K5(iTRAQ4plex); K16(iTRAQ4plex)	0	4.07e-13	72.34	2.71127e-05	2	2291.21	0.538041	29.4774	1	1.03597
gITGNPQGNSEPAATTR	1	1	A0A0L6H7E6	N-Term(iTRAQ4plex)	0	4.719e-15	72.33	1.18128e-05	2	1814.92	3.1106	14.8175	0	0.809388
fADAGVSSIVYTDIAR	3	1	A0A0K9AW31	N-Term(iTRAQ4plex)	0	2.661e-14	72.3	1.95879e-05	2	1828.96	0.405957	34.2259	0	1.0914
fLEVGQEVEAk	3	1	A0A013HYX4	N-Term(iTRAQ4plex); K11(iTRAQ4plex)	0	7.598e-10	72.29	2.49183e-05	2	1536.86	2.70486	26.5732	0	0.897105
tPTNIMTSAEck	1	1	A0A0J8TFS7	N-Term(iTRAQ4plex); C11(Carbamidomethyl); K12(iTRAQ4plex)	0	1.523e-06	72.28	1.71109e-05	2	1640.83	5.52241	19.4126	0	1.06644
aALGVASLPk	1	1	A0A009JC20	N-Term(iTRAQ4plex); K10(iTRAQ4plex)	0	1.44e-06	72.27	8.24166e-06	2	1214.77	2.84533	21.242	0	0.962773
lFAMNHYETk	1	1	A0A009ILG9	N-Term(iTRAQ4plex); K10(iTRAQ4plex)	0	3.07e-07	72.27	1.42806e-05	2	1541.8	0.507818	21.3706	0	1.01858
hGIAVAGTHGk	1	1	A0A009TFK5	N-Term(iTRAQ4plex); K11(iTRAQ4plex)	0	3.73e-08	72.26	1.73028e-05	2	1335.77	-1.71397	11.2425	0	0.903537
gWFDELQDSEILEAQR	2	1	A0A062IN89	N-Term(iTRAQ4plex)	0	3.121e-16	72.26	7.57425e-06	2	2080.01	-0.0734588	40.0578	0	1.06278
nAEQLLANQk	1	2	A0A010VMI1;A0A0B2XJ13	N-Term(iTRAQ4plex); K10(iTRAQ4plex)	0	1.103e-07	72.25	2.04431e-05	2	1416.81	0.11576	18.8735	0
rGQHVLDIAGGTGDLAk	2	1	A0A009IRI4	N-Term(iTRAQ4plex); K17(iTRAQ4plex)	0	1.883e-13	72.21	2.09088e-05	3	1996.12	-0.0226921	19.5266	1	1.0751
gEILLASGEVELAcLSk	2	1	A0A009FCM7	N-Term(iTRAQ4plex); C14(Carbamidomethyl); K17(iTRAQ4plex)	0	3.073e-09	72.21	3.10115e-05	2	2077.15	2.89506	40.1628	0	0.932601
vHVAYLPEGk	2	1	A0A0K9B0P0	N-Term(iTRAQ4plex); K10(iTRAQ4plex)	0	3.029e-06	72.16	1.8466e-05	2	1400.82	3.90365	19.2899	0	0.870968
gLDLGDIIAAEGYIGR	4	2	A0A062TNN4;A0A0B2XQR1	N-Term(iTRAQ4plex)	0	9.035e-13	72.16	2.40274e-05	2	1776.96	0.295612	44.3455	0
wWEDVSEAYEAGTPLSQEEk	1	1	A0A009QWC5	N-Term(iTRAQ4plex); K20(iTRAQ4plex)	0	5.279e-09	72.13	8.30041e-06	2	2642.26	3.84678	40.1199	0	0.917114
gkLDDAQHSLQDk	2	1	A0A009F4Y5	N-Term(iTRAQ4plex); K2(iTRAQ4plex); K13(iTRAQ4plex)	0	3.992e-13	72.11	3.05681e-05	2	1887.03	-0.679581	15.4694	1	1.14289
tALLFVcTPGNPTGTVLSk	1	1	A0A062IJ42	N-Term(iTRAQ4plex); C7(Carbamidomethyl); K19(iTRAQ4plex)	0	8.39e-10	72.1	3.14833e-05	2	2264.26	0.239476	34.2535	0	1.05586
lPMVLDLENYk	2	1	A0A009G866	N-Term(iTRAQ4plex); K11(iTRAQ4plex)	0	0.0001237	72.09	2.52027e-05	2	1622.91	1.97198	40.91	0	0.82922
eLLSTyDFPGDDTPVIR	4	1	A0A062TBN3	N-Term(iTRAQ4plex); Y6(iTRAQ4plex)	0	4.105e-14	72.04	2.74044e-05	2	2226.16	2.65928	30.2733	0	1.25419
eVETVHALLPQDGk	1	1	A0A0M1MUX1	N-Term(iTRAQ4plex); K14(iTRAQ4plex)	0	3.511e-10	72.03	2.42562e-05	2	1824.01	-1.76835	22.911	0	0.935962
gFAPAEADPITYHAIGk	2	1	A0A062H0Y5	N-Term(iTRAQ4plex); K17(iTRAQ4plex)	0	1.149e-10	72.02	2.65417e-05	2	2046.09	0.404939	26.4465	0	1.05261
hLTDGDMLLR	1	2	A0A0L6YTI2;A0A010VLC3	N-Term(iTRAQ4plex)	0	5.401e-07	72.01	1.63357e-05	3	1314.7	0.756924	21.7235	0
aVGGGLPLAVLGIk	3	2	A0A009YNV7;A0A009F488	N-Term(iTRAQ4plex); K14(iTRAQ4plex)	0	4.672e-15	72.01	3.70464e-06	2	1553.01	3.47782	39.3067	0
lLIETDSPYLAPVPYR	2	1	A0A009LWA9	N-Term(iTRAQ4plex)	0	4.905e-15	72.01	2.94137e-05	2	1991.1	1.12323	36.3435	0	0.969524
vYMQPASEGTGVIAGGAmR	3	1	A0A009KDD8	N-Term(iTRAQ4plex); M18(Oxidation)	0	1.107e-09	72	1.2291e-05	3	2055.01	0.707354	23.474	0	0.934751
yLPYQPPLYSIDQITDR	4	1	A0A062B5F5	N-Term(iTRAQ4plex)	0	5.481e-12	71.97	2.78497e-05	2	2226.16	1.18538	38.9926	0	0.898392
eVNLSVEAPEVR	2	1	A0A010MTA1	N-Term(iTRAQ4plex)	0	6.086e-07	71.96	1.8553e-05	2	1485.8	1.24705	23.8797	0	1.05382
aLLLLQSAGLIk	2	2	A0A009EU83;A0A009KF19	N-Term(iTRAQ4plex); K12(iTRAQ4plex)	0	2.833e-09	71.96	3.52148e-06	2	1528.01	1.63751	42.2529	0
lNmEDDGGIDAk	1	2	A0A062MTN7;A0A062FVB7	N-Term(iTRAQ4plex); M3(Oxidation); K12(iTRAQ4plex)	0	1.526e-06	71.93	9.11159e-06	2	1581.77	2.75358	16.9704	0
mTTVGSQDTTGPMTR	1	2	A0A014BSS4;A0A009ZWS7	N-Term(iTRAQ4plex); M1(Oxidation)	0	1.04e-08	71.92	3.15238e-06	2	1742.82	2.26136	15.3704	0
mkDEGIASVEGTSLIk	2	1	A0A009K502	N-Term(iTRAQ4plex); K2(iTRAQ4plex); K16(iTRAQ4plex)	0	2.083e-11	71.91	3.20539e-05	2	2110.18	1.36579	25.9023	1	0.938431
tLGIIGLGNIGAAIAR	1	1	A0A062IYE1	N-Term(iTRAQ4plex)	0	2.881e-13	71.89	1.57741e-05	2	1654.01	-0.407167	40.4318	0	0.853926
dVIASPEGNTLYVLTDTAGNVQk	1	1	A0A062B6H9	N-Term(iTRAQ4plex); K23(iTRAQ4plex)	0	1.775e-11	71.89	4.07053e-05	2	2693.43	1.79218	34.3288	0	0.844082
vALQEGEIIDSMFmSk	6	2	A0A010UMH9;A0A014CTJ4	N-Term(iTRAQ4plex); M14(Oxidation); K16(iTRAQ4plex)	0	3.686e-09	71.88	2.37692e-05	3	2102.08	0.87497	42.1159	0
iGMTNTQFINSTGMPAEGHYSTAk	1	1	A0A062BF68	N-Term(iTRAQ4plex); K24(iTRAQ4plex)	0	3.121e-16	71.88	1.41824e-05	3	2844.39	0.329066	27.1675	0	1.1759
lDVASGISDDNHPIR	1	1	A0A009ET60	N-Term(iTRAQ4plex)	0	1.733e-10	71.87	1.83564e-05	3	1752.9	1.03836	21.9284	0	0.940868
vLVHTEDGVLYVMGR	4	1	A0A062RP35	N-Term(iTRAQ4plex)	0	3.18e-15	71.87	2.73054e-05	2	1831.99	1.21089	32.049	0	1.0423
dTDRDNFMTAQAAk	1	1	A0A014D9S2	N-Term(iTRAQ4plex); K14(iTRAQ4plex)	0	5.723e-13	71.87	7.02465e-06	2	1871.92	0.394433	16.9486	1	0.897371
hDASDFETk	1	2	A0A062B9U7;A0A0A8XJ33	N-Term(iTRAQ4plex); K9(iTRAQ4plex)	0	2.852e-05	71.86	8.43207e-06	2	1337.66	1.21854	13.2203	0
aYVSESNYAIDk	1	1	A0A062B127	N-Term(iTRAQ4plex); K12(iTRAQ4plex)	0	2.467e-11	71.82	1.71353e-05	2	1647.85	4.44595	20.6404	0	0.931023
gDILVHSLSTENTESDVQDIk	1	1	A0A009H5L8	N-Term(iTRAQ4plex); K21(iTRAQ4plex)	0	1.01e-08	71.82	2.56717e-05	2	2588.33	0.167785	27.715	0	1.3819
yLMGVGkPEDIVEAVR	1	1	A0A009EVC6	N-Term(iTRAQ4plex); K7(iTRAQ4plex)	0	5.249e-09	71.81	2.95574e-05	2	2064.14	1.62052	33.4239	0	0.977172
aPTLMVLQDSLGQTTYVR	1	1	A0A062IRI5	N-Term(iTRAQ4plex)	0	1.7e-11	71.81	3.31564e-05	3	2137.14	-0.195688	37.1942	0	1.13183
sDLEQGmAEAAHELQAQk	1	1	A0A062G6N5	N-Term(iTRAQ4plex); M7(Oxidation); K18(iTRAQ4plex)	0	1.388e-14	71.79	1.38138e-05	3	2260.11	-0.198657	23.7594	0	0.93589
gALDTSSSTYNR	1	1	A0A013IHN0	N-Term(iTRAQ4plex)	0	8.937e-11	71.78	5.76793e-06	2	1415.69	1.59997	14.4972	0	0.922598
dADLTAFINEVADITGk	1	1	A0A009GBQ0	N-Term(iTRAQ4plex); K17(iTRAQ4plex)	0	2.787e-08	71.77	2.53835e-05	2	2081.1	-0.549934	51.4518	0	1.35944
mIEAGAcALQIENQVSDAk	1	1	A0A0L6YLI3	N-Term(iTRAQ4plex); M1(Oxidation); C7(Carbamidomethyl); K19(iTRAQ4plex)	0	2.556e-12	71.77	2.2107e-05	3	2352.19	3.69923	30.329	0	0.900753
lDLAHQAVSQIPTQDLGYPANk	2	1	A0A062B6P1	N-Term(iTRAQ4plex); K22(iTRAQ4plex)	0	4.003e-16	71.77	3.59913e-05	3	2667.43	-0.35631	31.9189	0	0.98127
aDkPLVGTGMEANVAR	2	1	A3M1G3	N-Term(iTRAQ4plex); K3(iTRAQ4plex)	0	1.112e-15	71.76	2.96996e-05	2	1917.05	1.20002	19.4068	0	0.949965
fHIDEAFLk	2	1	A0A009SFK1	N-Term(iTRAQ4plex); K9(iTRAQ4plex)	0	6.766e-06	71.75	2.42108e-05	2	1407.79	1.57918	29.9225	0	0.810976
tVDSVVSILEk	2	1	A0A0E0WNS4	N-Term(iTRAQ4plex); K11(iTRAQ4plex)	0	1.112e-05	71.72	2.44459e-05	2	1477.88	2.47953	34.9717	0	0.756363
vIEFTNDVIEk	1	1	A0A009G644	N-Term(iTRAQ4plex); K11(iTRAQ4plex)	0	6.673e-08	71.72	3.33628e-05	2	1594.9	2.61277	30.258	0	1.20967
kQGLNTAVGDEGGFAPNLR	2	1	A0A010LR46	N-Term(iTRAQ4plex); K1(iTRAQ4plex)	0	6.019e-12	71.7	2.91459e-05	2	2232.2	2.82578	23.5548	1	0.911724
gGVVSAHIVDGR	1	1	A0A0J0ZP27	N-Term(iTRAQ4plex)	0	1.694e-10	71.69	2.66855e-05	2	1310.73	0.193608	16.4433	0	1.28528
yASPDFTGGMVkPEAAk	2	1	A0A009G0T9	N-Term(iTRAQ4plex); K12(iTRAQ4plex); K17(iTRAQ4plex)	0	3.121e-16	71.69	3.69484e-05	3	2201.16	0.332807	23.9347	0	0.960299
iTPLLVDGSWYDLTk	2	1	A0A0C4XXJ9	N-Term(iTRAQ4plex); K15(iTRAQ4plex)	0	1.28e-08	71.68	3.09309e-05	2	2009.12	1.0893	42.5118	0	0.918961
vGEEVEIVGIk	3	3	A0A062TBN3;A0A062R769;C6EGC5	N-Term(iTRAQ4plex); K11(iTRAQ4plex)	0	7.507e-11	71.67	2.27003e-05	2	1459.86	1.37507	26.7349	0
iADDQGLLLVDFk	1	1	A0A062L1A6	N-Term(iTRAQ4plex); K13(iTRAQ4plex)	0	1.221e-12	71.66	2.75187e-05	2	1735	4.50716	38.6318	0	0.882468
dVPEDVQYAEELDSEGNk	1	1	A0A0M1MYX8	N-Term(iTRAQ4plex); K18(iTRAQ4plex)	0	9.726e-14	71.66	7.63196e-06	3	2325.1	1.60425	29.2896	0	1.06843
aGDAVTNTAQk	2	1	A0A009KU79	N-Term(iTRAQ4plex); K11(iTRAQ4plex)	0	4.211e-11	71.65	1.97343e-05	2	1363.74	-1.80221	12.9442	0	0.895029
aIEDAVGQVLDQGLR	2	1	A0A009F6R3	N-Term(iTRAQ4plex)	0	3.569e-09	71.65	2.48123e-05	3	1727.94	1.01092	40.3896	0	1.1788
aLFSETAPkPLNSIDILGQGk	1	1	A0A062FLI0	N-Term(iTRAQ4plex); K9(iTRAQ4plex); K21(iTRAQ4plex)	0	2.574e-08	71.65	2.90013e-05	2	2631.5	-2.74981	36.4551	0	0.977767
kLPSVTGVDVk	2	1	A0A013JFH3	N-Term(iTRAQ4plex); K1(iTRAQ4plex); K11(iTRAQ4plex)	0	9.718e-06	71.63	1.1371e-05	3	1574.99	1.76022	19.7997	1	1.03462
lHEASFWSQGQSDFLk	6	1	A0A014BP04	N-Term(iTRAQ4plex); K16(iTRAQ4plex)	0	2.918e-11	71.63	1.96983e-05	2	2168.11	4.19997	31.9076	0	1.40529
vGVLTEAERDDIIEGLSTIR	2	1	A0A0D5YN26	N-Term(iTRAQ4plex)	0	5.744e-06	71.61	3.52367e-05	2	2330.28	6.65105	41.1663	1	0.93215
aELEkQEAEVLAAAQAR	2	1	A0A0M1MV51	N-Term(iTRAQ4plex); K5(iTRAQ4plex)	0	7.595e-16	71.58	3.74514e-05	2	2115.17	0.204949	29.4151	1	1.36252
aNPWEEFAk	1	1	A0A013HYX4	N-Term(iTRAQ4plex); K9(iTRAQ4plex)	0	6.334e-06	71.56	1.79481e-05	2	1379.72	1.8267	29.4735	0	0.927835
rPIYAGNAIATVQSDEAIIVGTVR	4	2	A0A009KM97;N9EH65	N-Term(iTRAQ4plex)	0	3.121e-16	71.54	3.10148e-05	3	2658.48	3.57943	40.6873	0
aGDVIAVHEGAk	2	1	B7GW26	N-Term(iTRAQ4plex); K12(iTRAQ4plex)	0	1.682e-10	71.52	2.55522e-05	2	1454.82	0.585248	14.9671	0	1.01901
vHQGFEHSLVALSAGVQR	3	1	A0A062IKM9	N-Term(iTRAQ4plex)	0	3.121e-16	71.52	3.02736e-05	2	2079.13	4.2106	26.0079	0	1.02557
aGADVNLYGFVR	4	2	A0A062T5F9;A0A0E2G9P6	N-Term(iTRAQ4plex)	0	1.992e-11	71.51	1.89364e-05	2	1425.76	2.60744	31.399	0
vADETGVVLLPGSGFGVQHPSAR	3	2	A0A062THC0;A0A011EEB6	N-Term(iTRAQ4plex)	0	1.229e-15	71.51	3.95326e-05	3	2437.31	3.87502	29.893	0
dEAVVHDSYAFDk	20	1	A6XB79	N-Term(iTRAQ4plex); K13(iTRAQ4plex)	0	6.321e-13	71.5	1.24138e-05	2	1783.88	1.53113	20.5634	0	1.14926
lYVHESQYEALSQk	8	8	A0A011K5Z8;A0A0G4QSN3;A0A009L7E6;A0A062BG85;A0A009R7T9;A0A062TEY9;A0A009QP20;R8Z1E1	N-Term(iTRAQ4plex); K14(iTRAQ4plex)	0	3.85e-12	71.5	2.65373e-05	2	1983.04	0.40103	22.0179	0
lYVNLLGVAEANk	2	2	A0A062FZL1;A0A062FE66	N-Term(iTRAQ4plex); K13(iTRAQ4plex)	0	7.655e-10	71.48	2.99243e-05	2	1692	2.58454	37.5377	0
lQPYFITVSNIESk	2	1	A0A062T6M2	N-Term(iTRAQ4plex); K14(iTRAQ4plex)	0	3.749e-09	71.48	2.95367e-05	2	1927.08	1.77425	36.0902	0	0.945084
vVAYATHPVLSGk	2	1	A0A062B103	N-Term(iTRAQ4plex); K13(iTRAQ4plex)	0	1.635e-10	71.47	2.56271e-05	2	1629.96	4.65881	20.5156	0	0.908848
aMGSVADAVIVGSAFVk	4	1	A0A062EFZ4	N-Term(iTRAQ4plex); K17(iTRAQ4plex)	0	3.423e-09	71.46	3.61357e-05	3	1910.08	5.32373	40.7407	0	0.960885
eVEGILSHEDIIDVLR	5	1	A3M1G3	N-Term(iTRAQ4plex)	0	3.268e-13	71.45	3.20259e-05	2	1981.08	2.70561	38.8236	0	1.00512
eAGVAMVIGTTGMSDEQk	2	1	A0A0L6YIC9	N-Term(iTRAQ4plex); K18(iTRAQ4plex)	0	8.673e-09	71.44	1.65308e-05	2	2112.05	-0.533292	28.6179	0	0.882971
mkPDISELSVEELk	3	1	A0A0L6KGE5	N-Term(iTRAQ4plex); K2(iTRAQ4plex); K14(iTRAQ4plex)	0	6.603e-16	71.43	3.47997e-05	2	2050.15	0.99941	29.9575	0	1.0436
mFIQEGALNYPSMTAR	5	1	B2HTC8	N-Term(iTRAQ4plex)	0	4.857e-15	71.42	1.30376e-05	2	1972.98	0.848149	32.6502	0	1.0731
iGDIAWAAGDAQAQGFLLGATAGR	7	1	A0A062IIA3	N-Term(iTRAQ4plex)	0	3.121e-16	71.42	3.33116e-05	3	2474.29	0.745868	44.3355	0	1.0369
sGVQAEAFDPQDR	2	2	A0A0M1MU31;W3SUR9	N-Term(iTRAQ4plex)	0	4.148e-12	71.41	5.70988e-06	2	1563.75	0.290778	19.7456	0
gDPASALLEVLDPSQNSk	2	2	L9LSF4;K1ETB7	N-Term(iTRAQ4plex); K18(iTRAQ4plex)	0	7.621e-16	71.38	3.67165e-05	2	2129.14	2.95446	44.2884	0
aNDSEFGLGGSIWSSDLk	10	9	A0A009H6Q8;A0A009L7E6;A0A062BG85;A0A009QP20;A0A0G4QSN3;A0A062TEY9;A0A009R7T9;A0A011K5Z8;R8Z1E1	N-Term(iTRAQ4plex); K18(iTRAQ4plex)	0	6.401e-15	71.38	2.32744e-05	2	2171.1	4.39376	36.9743	0
mTDDAIIVLDPVNLNVIk	2	2	A0A009Q557;A0A009N894	N-Term(iTRAQ4plex); K18(iTRAQ4plex)	0	1.089e-08	71.37	3.13083e-05	2	2271.29	1.53736	42.4458	0
gAEVDQNELDEFLk	1	1	S3SZV3	N-Term(iTRAQ4plex); K14(iTRAQ4plex)	0	1.446e-15	71.34	1.75475e-05	2	1894.96	0.233053	33.8873	0	0.949389
vTYLVSTDEGk	1	1	A0A062TIH4	N-Term(iTRAQ4plex); K11(iTRAQ4plex)	0	3.733e-06	71.3	2.39406e-05	2	1499.82	3.04501	21.0951	0	0.900047
eLVTEIAELSDk	2	2	A0A062TPC9;N8YW55	N-Term(iTRAQ4plex); K12(iTRAQ4plex)	0	2.877e-09	71.3	3.1817e-05	2	1634.91	2.43819	36.4308	0
lVANDSESYk	2	1	A0A009IRI4	N-Term(iTRAQ4plex); K10(iTRAQ4plex)	0	1.137e-07	71.29	1.99426e-05	2	1413.75	1.53878	16.8406	0	1.21274
sAILVTGyTDNTGNDSINIPLSQAR	1	4	A0A062IT09;A0A013KFJ3;A0A0A7XMW4;A0A062FHU0	N-Term(iTRAQ4plex); Y8(iTRAQ4plex)	0	7.454e-15	71.28	4.06475e-05	3	2908.54	3.67907	29.3074	0
qAEHTPVDHALMVSIAGIAAGLR	2	2	A0A062BBV0;A0A0H4UJP9	N-Term(iTRAQ4plex)	0	2.2e-12	71.27	3.3523e-05	3	2501.34	-2.23145	42.9132	0
fEGVQEASSEIASDAYMLEAFR	1	1	A0A009FJ16	N-Term(iTRAQ4plex)	0	7.19e-13	71.26	5.3943e-06	3	2594.21	-2.15115	47.4499	0	1.30243
iTEGEVPADTPEVTISR	1	1	A0A062I3D2	N-Term(iTRAQ4plex)	0	2.911e-11	71.23	2.4405e-05	2	1958.03	4.85807	25.0785	0	0.857092
vDAYIDDMASSYEDPTEVIEYFk	2	1	A0A010ED46	N-Term(iTRAQ4plex); K23(iTRAQ4plex)	0	2.787e-08	71.23	7.16441e-06	2	2988.4	0.626742	47.0674	0	1.05307
iAYSIEDALNAALEDAk	2	1	A0A062BJK4	N-Term(iTRAQ4plex); K17(iTRAQ4plex)	0	1.272e-12	71.22	3.49192e-05	3	2095.12	0.168471	49.7348	0	0.770542
aEATIVGTDPDTDLAVIk	1	1	A0A013IBK4	N-Term(iTRAQ4plex); K18(iTRAQ4plex)	0	2.716e-10	71.22	3.46965e-05	2	2117.18	10.3449	30.647	0	1.05651
iIVAPDITAPSSLTATIDAAGk	2	1	A0A0L6G1Z1	N-Term(iTRAQ4plex); K22(iTRAQ4plex)	0	3.519e-11	71.22	3.06983e-05	3	2413.38	1.28538	37.4832	0	0.924638
eEQADQATVLYSTLR	1	1	A0A009I0K4	N-Term(iTRAQ4plex)	0	5.356e-13	71.19	1.50659e-05	2	1867.93	-9.54891	27.8643	0	0.849626
eAIQALLFGVNSPAVk	3	1	A0A0L6YJ54	N-Term(iTRAQ4plex); K16(iTRAQ4plex)	0	1.393e-10	71.18	2.29005e-05	2	1945.14	-0.372069	39.992	0	0.86833
dNYSEQSEIIPSPPVAk	1	1	A0A0L6TF80	N-Term(iTRAQ4plex); K17(iTRAQ4plex)	0	6.598e-09	71.18	2.99802e-05	2	2162.12	0.394535	25.6494	0	0.966634
iAAVGFcYGGk	4	1	A0A010JT73	N-Term(iTRAQ4plex); C7(Carbamidomethyl); K11(iTRAQ4plex)	0	1.504e-08	71.17	2.23116e-05	2	1430.78	3.64213	26.1519	0	0.956612
tDSEGADLTQk	1	1	A0A0L6YLI3	N-Term(iTRAQ4plex); K11(iTRAQ4plex)	0	1.624e-10	71.17	1.47497e-05	2	1452.74	0.199532	14.629	0	0.853735
aSHEAMIcVEk	1	2	A0A062BFF1;R8YT45	N-Term(iTRAQ4plex); C8(Carbamidomethyl); K11(iTRAQ4plex)	0	4.775e-09	71.16	1.34477e-05	2	1562.79	2.48664	15.894	0
kSPSSLAFVQQQNR	2	1	A0A011IKI5	N-Term(iTRAQ4plex); K1(iTRAQ4plex)	0	7.341e-12	71.16	3.65036e-05	3	1878.05	0.74533	17.9026	1	0.79188
mMTGEQQPDTGTVTLGDSVk	1	1	A0A010F498	N-Term(iTRAQ4plex); K20(iTRAQ4plex)	0	3.788e-06	71.15	2.63972e-05	2	2383.22	18.1211	20.5571	0	1.45739
gETISDGPQNPHDILR	2	2	A0A010JI53;A0A062A305	N-Term(iTRAQ4plex)	0	1.671e-14	71.13	1.77231e-05	2	1892.96	-1.1844	19.8238	0
iVDIVASLEPTFGGINLEDIk	2	2	A0A009KWT9;A0A009HMH4	N-Term(iTRAQ4plex); K21(iTRAQ4plex)	0	1.265e-08	71.12	3.93874e-05	3	2531.42	0.719155	51.503	0
mTIQDIQSLAEAHGLLLTDk	2	1	A0A013N349	N-Term(iTRAQ4plex); K20(iTRAQ4plex)	0	5.107e-14	71.1	4.09432e-05	3	2485.36	-0.298814	43.8637	0	0.998199
aVYGIENYTWAIQNLVQTSLR	1	1	A0A010LIV8	N-Term(iTRAQ4plex)	0	8.293e-16	71.1	3.94877e-05	3	2583.37	2.09664	53.9897	0	1.10222
qYSNPSIGLFGk	3	3	A0A0E4HMD5;I6TUC8;A0A0B2XZ45	N-Term(iTRAQ4plex); K12(iTRAQ4plex)	0	6.318e-09	71.07	2.88694e-05	2	1598.88	4.04769	28.6025	0
aNVFIFPDLNTGNTTYk	1	1	A0A062BJM5	N-Term(iTRAQ4plex); K17(iTRAQ4plex)	0	3.946e-07	71.07	3.69515e-05	3	2203.17	3.15554	37.8175	0	0.964639
gAVSRPINDLNADILNQVAADQPIYILcGGGSk	1	1	A0A014BTR2	N-Term(iTRAQ4plex); C28(Carbamidomethyl); K33(iTRAQ4plex)	0	3.121e-16	71.04	4.88283e-05	4	3727.97	1.15639	43.4076	0	1.07223
aDQNHDQAYVQQWADQVR	2	1	A0A062B4V9	N-Term(iTRAQ4plex)	0	3.121e-16	71.03	4.29929e-06	2	2316.09	-0.00188141	27.0076	0	1.2237
eQMDDFAISSLk	2	4	A0A062FS80;A0A062B6E1;N9JIZ8;N9HTH9	N-Term(iTRAQ4plex); K12(iTRAQ4plex)	0	3.29e-10	71.02	2.03639e-05	2	1671.85	0.590117	30.5702	0
aEPEAVEELLQAAAVSDDLDHk	4	2	A0A009S2U9;N8YWU3	N-Term(iTRAQ4plex); K22(iTRAQ4plex)	0	9.053e-16	71.02	2.91405e-05	4	2638.34	-0.838059	43.45	0
eVVDHLcTHk	3	1	A0A062SVN3	N-Term(iTRAQ4plex); C7(Carbamidomethyl); K10(iTRAQ4plex)	0	5.384e-08	70.99	2.3017e-05	2	1525.81	1.8159	13.7794	0	1.16211
nPHLAEPLVEEAVk	1	1	A0A062TMM3	N-Term(iTRAQ4plex); K14(iTRAQ4plex)	0	1.122e-08	70.98	3.19397e-05	3	1834.04	2.63335	23.0101	0	1.14436
sTEYcTDVAk	2	2	A0A062INY5;W3SWK2	N-Term(iTRAQ4plex); C5(Carbamidomethyl); K10(iTRAQ4plex)	0	9.682e-09	70.97	8.1823e-06	2	1461.72	1.27676	14.9204	0
gAGVQTGGPPPISER	1	1	L9P4G5	N-Term(iTRAQ4plex)	0	8.551e-15	70.96	2.28158e-05	2	1566.84	0.017014	16.8608	0	0.949375
hyAHVDcPGHADYVk	4	3	A0A062TBN3;A0A062R769;C6EGC5	N-Term(iTRAQ4plex); Y2(iTRAQ4plex); C7(Carbamidomethyl); K15(iTRAQ4plex)	0	8.067e-12	70.95	1.8457e-05	2	2201.08	-4.39655	12.7031	0
aMSFNELELASR	2	1	A0A062ILI6	N-Term(iTRAQ4plex)	0	1.401e-09	70.94	1.52861e-05	2	1511.77	0.523949	30.4521	0	0.919049
dIPTGIYTIPEISSIGk	2	1	A0A009KYS6	N-Term(iTRAQ4plex); K17(iTRAQ4plex)	0	3.847e-12	70.93	3.91711e-05	2	2092.18	-0.24829	36.6993	0	1.01989
dLAEIPDNVk	1	2	L9LSF4;K1ETB7	N-Term(iTRAQ4plex); K10(iTRAQ4plex)	0	0.0002069	70.92	3.59117e-05	2	1401.79	2.48624	22.9092	0
lAcHTQATVLAk	2	1	A0A013MDD2	N-Term(iTRAQ4plex); C3(Carbamidomethyl); K12(iTRAQ4plex)	0	1.616e-12	70.92	3.1757e-05	2	1600.91	0.617185	16.4855	0	0.907271
qQQVGFSTNYYATEVR	1	2	A0A062GVI2;A0A014BCT3	N-Term(iTRAQ4plex)	0	4.893e-13	70.9	1.38344e-05	2	2035	0.357637	25.1988	0
lNMEDDGGIDAk	2	2	A0A062MTN7;A0A062FVB7	N-Term(iTRAQ4plex); K12(iTRAQ4plex)	0	8.322e-12	70.89	1.65752e-05	2	1565.77	1.24927	21.3755	0
sLENEMDVILLHR	2	1	A0A0L6Z0T3	N-Term(iTRAQ4plex)	0	9.998e-09	70.87	3.47193e-05	3	1712.92	2.04348	39.0565	0	0.997832
eYcGHGIGTVFHDEPQVLHYGQAGTGMR	2	1	B0VBD6	N-Term(iTRAQ4plex); C3(Carbamidomethyl)	0	4.643e-12	70.87	6.70323e-06	3	3260.52	2.76248	27.276	0	1.06561
eTDHHLLTLAGPEIGVASTk	2	2	A0A009G785;W3SV43	N-Term(iTRAQ4plex); K20(iTRAQ4plex)	0	3.152e-12	70.86	4.74081e-05	3	2377.3	0.42665	26.2738	0
gLVVNAGHGLNLk	2	1	A0A028ISC1	N-Term(iTRAQ4plex); K13(iTRAQ4plex)	0	8.243e-11	70.84	1.66929e-05	3	1579.96	1.82664	22.6344	0	1.1183
eLEIPVHALITMk	2	1	A0A011HM86	N-Term(iTRAQ4plex); K13(iTRAQ4plex)	0	3.285e-12	70.84	2.5676e-05	2	1782.05	2.08505	36.1382	0	1.04738
lIDEVNILTLGk	2	1	A0A009FVW8	N-Term(iTRAQ4plex); K12(iTRAQ4plex)	0	3.496e-09	70.8	1.64606e-05	2	1615.99	2.87975	40.2683	0	1.09535
aLTGSESEALDQVIFNHASVPAk	1	1	A0A0M1MZ11	N-Term(iTRAQ4plex); K23(iTRAQ4plex)	0	3.121e-16	70.79	3.91622e-05	3	2672.41	0.144144	35.8186	0	1.14129
vPAEmVFDQGLGDLFVIR	7	1	A0A009GAB0	N-Term(iTRAQ4plex); M5(Oxidation)	0	8.998e-12	70.78	4.03346e-05	3	2166.14	1.74036	47.8774	0	1.16069
sALIQMQNNAk	1	1	A0A062B437	N-Term(iTRAQ4plex); K11(iTRAQ4plex)	0	3.091e-08	70.77	3.78731e-05	2	1505.84	0.742311	18.2603	0	0.696135
aFIQQLNNEk	1	1	A0A0C4XXD9	N-Term(iTRAQ4plex); K10(iTRAQ4plex)	0	9.062e-07	70.75	3.84518e-05	2	1492.84	4.81905	22.4613	0	1.26934
rLDGASPLTTHLcLEk	2	1	A0A0L6Y8P6	N-Term(iTRAQ4plex); C13(Carbamidomethyl); K16(iTRAQ4plex)	0	1.987e-10	70.71	4.66497e-05	2	2099.16	3.11444	24.3592	1	0.947476
iVGHTDDVGNPEYNQk	1	1	A0A062QYP3	N-Term(iTRAQ4plex); K16(iTRAQ4plex)	0	1.424e-11	70.69	2.76874e-05	2	2074.05	1.6836	17.0025	0	1.04114
vDQPSTATTPHSNLDTk	1	1	A0A062MM26	N-Term(iTRAQ4plex); K17(iTRAQ4plex)	0	9.765e-14	70.68	2.54895e-05	3	2100.08	0.999392	15.3242	0	0.886474
fEVVDVDHFk	1	1	A0A062JPQ6	N-Term(iTRAQ4plex); K10(iTRAQ4plex)	0	3.055e-08	70.67	2.72709e-05	2	1522.81	0.195404	28.0858	0	0.881502
iVEGEQLAIYk	1	1	B7I3K0	N-Term(iTRAQ4plex); K11(iTRAQ4plex)	0	1.62e-09	70.66	3.22173e-05	2	1550.9	0.937121	27.2938	0	1.13356
aVFQFPIDTLHPEHITQVEEELk	3	1	A0A062B194	N-Term(iTRAQ4plex); K23(iTRAQ4plex)	0	6.692e-13	70.65	4.55853e-05	4	3008.59	-1.19613	40.084	0	1.10261
gEAVVVTTDAVGR	1	1	A0A009EI34	N-Term(iTRAQ4plex)	0	1.056e-10	70.63	3.03733e-05	2	1417.78	0.851615	19.7276	0	0.92972
aQLTEELDALLEk	2	1	A0A062B9J2	N-Term(iTRAQ4plex); K13(iTRAQ4plex)	0	8.477e-11	70.63	3.37035e-05	2	1760.99	3.04073	43.2005	0	1.07753
aAYAVLDAIk	3	1	A0A0E4HMD5	N-Term(iTRAQ4plex); K10(iTRAQ4plex)	0	8.5e-07	70.61	3.27033e-05	2	1322.8	3.5344	24.372	0	0.918845
gVAYcPHcDGPLFk	1	2	A0A062TPC9;N8YW55	N-Term(iTRAQ4plex); C5(Carbamidomethyl); C8(Carbamidomethyl); K14(iTRAQ4plex)	0	1.161e-14	70.6	1.44362e-05	2	1908.93	0.357588	22.6574	0
qVGVPYILVFLNk	14	3	A0A062TBN3;A0A062R769;C6EGC5	N-Term(iTRAQ4plex); K13(iTRAQ4plex)	0	3.919e-07	70.59	1.85201e-05	2	1778.09	2.16168	47.036	0
rGADVLGIDMGEAPLAVGR	2	1	A0A009FQV2	N-Term(iTRAQ4plex)	0	1.135e-09	70.57	4.34642e-05	2	2041.1	2.44609	33.7158	1	0.886793
ykLPYGASILLk	1	3	A0A010JI53;A0A062A305;N9EM13	N-Term(iTRAQ4plex); K2(iTRAQ4plex); K12(iTRAQ4plex)	0	3.663e-09	70.51	1.60634e-05	3	1798.12	0.471382	32.9724	1
sRYDDDDEDDDRGR	2	2	A0A009I5U0;A0A062F7A8	N-Term(iTRAQ4plex)	0	4.405e-10	70.5	5.54804e-06	2	1872.77	0.235915	11.1332	2
nMPGEDVVLVPPAESETSVGk	1	1	A0A0C4Y4L4	N-Term(iTRAQ4plex); K21(iTRAQ4plex)	0	2.27e-13	70.5	3.06412e-05	2	2443.26	-2.79389	28.1688	0	0.90006
wLGGMLTNWk	3	1	A0A009ESN0	N-Term(iTRAQ4plex); K10(iTRAQ4plex)	0	9.652e-07	70.47	3.15222e-05	2	1493.82	1.49053	41.5729	0	0.846119
yILSMFPYPSGk	3	1	A0A009G0T9	N-Term(iTRAQ4plex); K12(iTRAQ4plex)	0	6.939e-08	70.47	3.32318e-05	2	1690.92	2.43169	39.9949	0	0.925294
nTAPAEPQAAPATPAEPSAQEIANk	4	1	A0A028IPW8	N-Term(iTRAQ4plex); K25(iTRAQ4plex)	0	3.524e-11	70.45	3.7032e-05	3	2762.43	2.0732	18.6441	0	0.92281
dALSDLSMILEPR	3	1	A0A013NJ58	N-Term(iTRAQ4plex)	0	2.237e-05	70.44	2.90207e-05	3	1603.85	1.47507	45.5335	0	0.9784
vTVQGLEIVSVDTER	23	1	B7IA39	N-Term(iTRAQ4plex)	0	2.897e-12	70.37	3.58471e-05	2	1788.98	0.633771	36.796	0	1.01402
dLVVDmNQFYDQYDk	3	1	D0S738	N-Term(iTRAQ4plex); M6(Oxidation); K15(iTRAQ4plex)	0	4.533e-06	70.36	1.0622e-05	2	2197.05	6.43056	29.3994	0	1.07249
tQmQNYAFGYNQENQPIR	2	2	A0A0E4HMD5;I6TUC8	N-Term(iTRAQ4plex); M3(Oxidation)	0	8.103e-16	70.35	1.06926e-05	2	2362.11	2.30353	23.111	0
fDLTmSLDDAVNEGVR	1	2	A0A062BHC3;A0A010JKF1	N-Term(iTRAQ4plex); M5(Oxidation)	0	4.008e-11	70.33	1.22527e-05	2	1941.94	2.75376	35.9378	0
aAAIGAVLGASGGLYLDQk	2	1	A0A0A7XMW4	N-Term(iTRAQ4plex); K19(iTRAQ4plex)	0	7.507e-09	70.33	3.62159e-05	3	2063.21	15.6134	50.6022	0	1.238
lMNYEQAAAYAk	1	1	A0A009K6M4	N-Term(iTRAQ4plex); K12(iTRAQ4plex)	0	6.054e-11	70.32	2.26854e-05	2	1660.86	-0.203593	26.4336	0	0.968188
yNPLANWSSADVWSYIR	1	1	A0A009KT30	N-Term(iTRAQ4plex)	0	1.05e-15	70.29	2.19399e-05	2	2186.08	1.17659	45.976	0	0.885419
iGEVHDGAATMDWMEQEQER	3	3	B7GYM8;A0A013RNG2;A0A009K1V6	N-Term(iTRAQ4plex)	0	6.227e-16	70.29	1.0991e-06	2	2476.1	-1.53542	28.5717	0
vLAEFADYLSEEQk	3	2	A0A010UMH9;A0A014CTJ4	N-Term(iTRAQ4plex); K14(iTRAQ4plex)	0	3.312e-11	70.28	3.42163e-05	2	1930.01	1.9457	42.5244	0
yGTQVLDLPVLASNTGR	1	1	A0A062FGA3	N-Term(iTRAQ4plex)	0	3.809e-09	70.28	4.85751e-05	2	1948.07	2.31081	35.5988	0	0.894879
lmAEHSGQDYDTIAR	2	1	A0A014D9S2	N-Term(iTRAQ4plex); M2(Oxidation)	0	1.454e-08	70.27	6.90697e-06	2	1866.87	-1.34227	17.5537	0	1.26745
aVkEEQADQATVLYSTLR	1	1	A0A009I0K4	N-Term(iTRAQ4plex); K3(iTRAQ4plex)	0	3.121e-16	70.27	5.38367e-05	2	2310.25	0.0107477	25.9397	1	1.17815
lVAQAEAEGWLDQIQPYDLk	2	1	A0A009KIU0	N-Term(iTRAQ4plex); K20(iTRAQ4plex)	0	1.702e-12	70.25	5.23812e-05	3	2575.37	2.67879	42.7105	0	0.924831
lDkDNAAVLLVDHQAGLLSLVR	5	1	A0A011JYK5	N-Term(iTRAQ4plex); K3(iTRAQ4plex)	0	2.408e-13	70.25	3.27542e-05	2	2648.54	2.16386	41.5586	1	1.02958
nILSAVGVTPDSLR	2	1	A0A0L6HBQ7	N-Term(iTRAQ4plex)	0	4.462e-06	70.23	3.0411e-05	3	1585.91	1.69022	33.2008	0	1.05662
akADLADAQAQVk	1	2	A0A009SUU5;A0A009ESE3	N-Term(iTRAQ4plex); K2(iTRAQ4plex); K13(iTRAQ4plex)	0	2.177e-12	70.23	3.59024e-05	2	1761.02	-2.14966	16.8607	1
iEADVAELGVVEQAPk	10	1	B0V5P1	N-Term(iTRAQ4plex); K16(iTRAQ4plex)	0	1.965e-09	70.23	3.78372e-05	2	1956.09	0.194218	31.762	0	1.02883
aLDQAGLDFIVSNSFSk	4	1	A0A066PCR9	N-Term(iTRAQ4plex); K17(iTRAQ4plex)	0	2.029e-12	70.22	4.33808e-05	2	2100.14	9.88708	39.3367	0	1.07487
gSDPEQVAAVk	1	1	A0A0C4XXJ9	N-Term(iTRAQ4plex); K11(iTRAQ4plex)	0	7.611e-10	70.21	2.62019e-05	2	1388.76	-0.380829	15.2895	0	1.11009
aSLLQQQANLASLR	1	2	A0A009JE11;D0S705	N-Term(iTRAQ4plex)	0	1.637e-12	70.18	3.77092e-05	2	1656.95	-1.06324	27.9741	0
eIEDFLYTHPDVSDVQVIGLPDAk	2	1	A0A009HBN0	N-Term(iTRAQ4plex); K24(iTRAQ4plex)	0	5.269e-15	70.14	5.0854e-05	3	2988.55	1.5868	40.5604	0	1.02123
vVLDEAIELAk	2	2	B0VPT9;A0A014EBD5	N-Term(iTRAQ4plex); K11(iTRAQ4plex)	0	7.959e-08	70.09	2.63679e-05	2	1487.9	1.88985	35.072	0
hHLTNMTYGk	2	1	A0A009FMF4	N-Term(iTRAQ4plex); K10(iTRAQ4plex)	0	2.815e-05	70.09	2.56822e-05	2	1489.78	0.730015	12.7347	0	0.995229
qADVVITMLPAAk	1	1	A0A062L0J9	N-Term(iTRAQ4plex); K13(iTRAQ4plex)	0	3.87e-09	70.08	3.30309e-05	2	1644.97	3.78894	30.4428	0	0.959245
gLNEAGLDFASVEAYAAPR	2	1	A0A062T6M2	N-Term(iTRAQ4plex)	0	3.121e-16	70.08	2.77295e-05	2	2095.06	3.10839	36.575	0	1.14427
nLLVDYPEEVk	1	1	A0A0C4Y2K9	N-Term(iTRAQ4plex); K11(iTRAQ4plex)	0	4.212e-07	70.07	3.93949e-05	2	1606.9	4.1188	28.3775	0	0.91519
aFLmPIEDVFSISGR	8	1	A0A062TBN3	N-Term(iTRAQ4plex); M4(Oxidation)	0	4.338e-10	70.07	3.15277e-05	2	1841.96	0.347975	45.0587	0	0.982706
eAIAETQEQVk	1	1	A0A009K6J2	N-Term(iTRAQ4plex); K11(iTRAQ4plex)	0	5.755e-11	70.05	3.8168e-05	2	1533.84	0.347032	15.5908	0	1.2181
eIGLWASEMTk	1	1	A0A010LCD1	N-Term(iTRAQ4plex); K11(iTRAQ4plex)	0	4.344e-06	70.05	3.54396e-05	2	1552.82	-2.58167	32.956	0	1.07119
kLEEAGATVTLk	18	2	B2I1Z0;A0A0J0Z6J5	N-Term(iTRAQ4plex); K1(iTRAQ4plex); K12(iTRAQ4plex)	0	1.833e-11	70.04	2.46717e-05	2	1692.03	0.637891	19.0375	1
vLEVAAIGVPDEk	2	1	A0A062ILI6	N-Term(iTRAQ4plex); K13(iTRAQ4plex)	0	2.289e-10	70.03	3.47938e-05	2	1627.95	2.25445	29.7015	0	0.931818
vLDLASGITGk	2	1	A0A0F5EMF5	N-Term(iTRAQ4plex); K11(iTRAQ4plex)	0	1.561e-07	70.02	2.61294e-05	2	1361.83	1.59808	30.6137	0	0.926834
iLIVTGQSGSGk	1	1	A0A0J8TWF7	N-Term(iTRAQ4plex); K12(iTRAQ4plex)	0	3.854e-07	70.02	3.09521e-05	2	1447.88	2.74264	20.2876	0	0.960106
lDDAQHSLQDk	2	1	A0A009F4Y5	N-Term(iTRAQ4plex); K11(iTRAQ4plex)	0	2.899e-10	69.98	2.31865e-05	2	1557.81	1.29069	16.2911	0	1.0526
tFVVTENcIk	2	1	A0A009FRZ3	N-Term(iTRAQ4plex); C8(Carbamidomethyl); K10(iTRAQ4plex)	0	5.402e-07	69.97	2.92715e-05	2	1498.82	-0.579904	22.3693	0	1.1521
qYIEELLAGk	2	1	A0A0L6KG44	N-Term(iTRAQ4plex); K10(iTRAQ4plex)	0	1.677e-06	69.96	4.02793e-05	2	1451.84	1.37914	36.5777	0	1.1096
sYVLMDYETGQILASk	4	2	A0A062BF68;A0A009Z7X4	N-Term(iTRAQ4plex); K16(iTRAQ4plex)	0	3.441e-10	69.96	3.84021e-05	3	2106.1	0.558346	36.2363	0
kNINcSIDESFEk	2	2	A0A009FJY0;A0A009KCK5	N-Term(iTRAQ4plex); K1(iTRAQ4plex); C5(Carbamidomethyl); K13(iTRAQ4plex)	0	1.389e-13	69.95	3.24565e-05	2	2016.04	-2.35836	19.8598	1
qYAGFPVGGEFLITDNPAITAQHTAk	1	1	A0A062F1G5	N-Term(iTRAQ4plex); K26(iTRAQ4plex)	0	3.121e-16	69.94	5.68196e-05	3	3034.6	4.02076	36.788	0	0.94464
qEALIAENDTAADLQHQDA	1	1	A0A011IF90	N-Term(iTRAQ4plex)	0	1.679e-12	69.92	1.20703e-05	2	2197.06	2.82154	24.8779	0	1.18319
aFANILTTSk	1	1	A0A014BAR1	N-Term(iTRAQ4plex); K10(iTRAQ4plex)	0	1.574e-05	69.9	3.39784e-05	2	1353.8	3.21942	26.5556	0	0.944177
tSEmAGADAANk	1	2	A0A062BDR5;A0A0B2XTA3	N-Term(iTRAQ4plex); M4(Oxidation); K12(iTRAQ4plex)	0	7.638e-11	69.9	1.11283e-05	2	1469.71	-0.309886	11.8645	0
aGMATGLAGLFLESHPDPDkAk	2	1	A0A013JAK5	N-Term(iTRAQ4plex); K20(iTRAQ4plex); K22(iTRAQ4plex)	0	3.121e-16	69.89	5.22211e-05	3	2658.43	0.0586154	35.4071	1	1.21442
dIGLDIEPVEQVk	1	1	L9M7A9	N-Term(iTRAQ4plex); K13(iTRAQ4plex)	0	9.45e-06	69.86	3.93482e-05	2	1742.98	1.07668	29.8903	0	1.13157
sSYSIQVGQIk	1	1	A0A0C4Y2J4	N-Term(iTRAQ4plex); K11(iTRAQ4plex)	0	5.387e-09	69.84	3.66507e-05	2	1497.85	-0.766368	22.1233	0	0.900021
vIYASSPSEVDYTEYGIENALLIDNTGk	5	1	K8ZSH8	N-Term(iTRAQ4plex); K28(iTRAQ4plex)	0	3.126e-11	69.83	5.33063e-05	2	3349.72	7.46865	39.813	0	0.899385
sIATGGVDQLPk	1	1	A0A062IH42	N-Term(iTRAQ4plex); K12(iTRAQ4plex)	0	1.691e-11	69.82	4.41005e-05	2	1473.85	2.18246	20.1254	0	0.925645
aSSPINLYGATk	2	2	A0A062T681;L9M0L9	N-Term(iTRAQ4plex); K12(iTRAQ4plex)	0	8.7e-10	69.82	3.61736e-05	2	1509.85	2.14367	22.1703	0
aWMDYYEPIQIGEk	2	1	A0A0J8TJE4	N-Term(iTRAQ4plex); K14(iTRAQ4plex)	0	5.555e-12	69.81	2.18347e-05	2	2031.02	2.3293	37.3465	0	0.962284
sFSTDSDTDSLISk	1	1	A0A062DMZ6	N-Term(iTRAQ4plex); K14(iTRAQ4plex)	0	1.132e-09	69.8	1.48692e-05	2	1790.89	1.9548	23.376	0	1.06187
vVVLMEHcAk	2	2	A0A062BD49;K1EKH4	N-Term(iTRAQ4plex); C8(Carbamidomethyl); K10(iTRAQ4plex)	0	2.532e-08	69.79	3.82243e-05	3	1473.82	0.636727	20.3571	0
kAADIGAAAVTk	2	2	A0A062IYP1;D0S203	N-Term(iTRAQ4plex); K1(iTRAQ4plex); K12(iTRAQ4plex)	0	4.949e-11	69.77	3.06405e-05	2	1547.95	-0.389506	15.1745	1
fSQIADGVTATSk	1	3	A0A010JI53;A0A062A305;N9EM13	N-Term(iTRAQ4plex); K13(iTRAQ4plex)	0	1.137e-08	69.77	4.82646e-05	2	1612.88	3.90972	23.466	0
aLGSMVAVELETAEQAk	2	1	A0A009ILG9	N-Term(iTRAQ4plex); K17(iTRAQ4plex)	0	7.918e-14	69.77	5.02679e-05	2	2035.09	-4.50904	39.9296	0	0.904606
nVVFGVNNSDILDEDk	3	2	A0A062IFX8;K8ZSH8	N-Term(iTRAQ4plex); K16(iTRAQ4plex)	0	3.249e-15	69.77	3.5148e-05	2	2066.07	2.95582	30.909	0
lEVVGSTTPVETQQVMR	1	1	A0A062F5W8	N-Term(iTRAQ4plex)	0	3.258e-10	69.73	4.87803e-05	2	2018.08	3.88421	26.0029	0	1.09058
gSLWDQGILPIDSLEIVAk	4	1	A0A009LIL3	N-Term(iTRAQ4plex); K19(iTRAQ4plex)	0	5.753e-09	69.73	5.00626e-05	2	2342.32	-0.197693	46.0872	0	1.04616
hGGANEVAFVIQQR	2	1	A0A010L5D3	N-Term(iTRAQ4plex)	0	1.877e-13	69.72	3.40564e-05	2	1669.89	0.921197	22.2105	0	1.00162
vVYDFVNVLNNEAR	6	2	A0A0B2XRY4;A0A010KUF1	N-Term(iTRAQ4plex)	0	1.13e-11	69.72	4.26638e-05	2	1795.95	1.35725	40.1265	0
dkDIENLYILPASQTR	2	2	A0A010KUF1;A0A0B2XRY4	N-Term(iTRAQ4plex); K2(iTRAQ4plex)	0	6.864e-15	69.72	5.68176e-05	2	2164.19	2.63298	28.2339	1
vAIIGAGPAGLGcADILAR	1	1	A0A009JPW8	N-Term(iTRAQ4plex); C13(Carbamidomethyl)	0	1.656e-14	69.7	4.63968e-05	2	1939.09	1.54907	34.7748	0	1.07062
lIPIVADDYVEk	2	2	A0A009KIU0;A0A009RWS1	N-Term(iTRAQ4plex); K12(iTRAQ4plex)	0	1.805e-05	69.69	4.14184e-05	2	1662.96	3.47337	33.7135	0
vPVIATVLGEGGSGGALGIGVADR	3	2	B2HTI7;A0A009YLW4	N-Term(iTRAQ4plex)	0	1.33e-12	69.69	4.6493e-05	3	2309.3	1.5007	41.9069	0
iDAQGyGSSNPIADNSTASGR	2	5	A0A062IT09;A0A013KFJ3;A0A0A7XMW4;A0A062FHU0;D0S0M9	N-Term(iTRAQ4plex); Y6(iTRAQ4plex)	0	1.418e-12	69.69	2.23712e-05	2	2369.17	4.65699	19.0104	0
lADQSIPAck	1	1	A0A0F5EMF5	N-Term(iTRAQ4plex); C9(Carbamidomethyl); K10(iTRAQ4plex)	0	6.383e-06	69.65	3.71299e-05	2	1390.76	1.75559	17.6341	0	0.800717
wSEGLHQAVEAk	2	2	A0A010G3A7;D0S6M8	N-Term(iTRAQ4plex); K12(iTRAQ4plex)	0	1.031e-09	69.65	3.5065e-05	2	1642.87	-4.14837	20.8546	0
aYASHYATEAEGR	1	1	A0A010KAB4	N-Term(iTRAQ4plex)	0	5.21e-10	69.63	1.02359e-05	2	1569.74	-1.04515	15.4834	0	1.00099
sVTAGmNPMDLk	1	1	A0A062EW63	N-Term(iTRAQ4plex); M6(Oxidation); K12(iTRAQ4plex)	0	8.6e-06	69.61	3.16153e-05	2	1567.81	3.52267	20.6853	0	1.13541
sNVTkPVVGYIAGVTAPk	4	1	A0A009J929	N-Term(iTRAQ4plex); K5(iTRAQ4plex); K18(iTRAQ4plex)	0	5.402e-14	69.59	2.2634e-05	2	2233.33	2.77424	26.3342	0	1.12675
gSSQTTLTGk	1	1	A0A0L6H7W5	N-Term(iTRAQ4plex); K10(iTRAQ4plex)	0	3.852e-08	69.53	3.40306e-05	2	1267.71	0.685896	12.5287	0	0.919704
fAALLEENkk	2	2	A0A059ZME7;A0A0M3FCR9	N-Term(iTRAQ4plex); K9(iTRAQ4plex); K10(iTRAQ4plex)	0	1.97e-06	69.53	3.05372e-05	2	1594.95	-0.671164	24.4018	1
nHVPVIVTEHMVGHk	4	1	B7IA35	N-Term(iTRAQ4plex); K15(iTRAQ4plex)	0	1.329e-08	69.53	5.25557e-05	5	1985.1	1.12487	18.0922	0	0.954638
aAVDAGFVPNDFQVGQTGk	1	2	A0A009KM97;N9EH65	N-Term(iTRAQ4plex); K19(iTRAQ4plex)	0	6.01e-10	69.53	4.27053e-05	4	2209.15	0.692683	29.9238	0
aAVDAGFVPNDmQVGQTGk	1	1	A0A009MQT5	N-Term(iTRAQ4plex); M12(Oxidation); K19(iTRAQ4plex)	0	9.265e-08	69.53	4.27053e-05	4	2209.15	15.6328	29.9238	0
skDTIIALHAEHQGR	2	2	A0A062IFX8;K8ZSH8	N-Term(iTRAQ4plex); K2(iTRAQ4plex)	0	1.53e-12	69.52	6.28626e-05	2	1964.09	-1.6969	14.5217	1
aPFHGLLGFSEVLAk	1	1	A0A009HXD2	N-Term(iTRAQ4plex); K15(iTRAQ4plex)	0	6.373e-11	69.51	3.9768e-05	3	1874.08	2.41948	39.8981	0	0.867249
aFVGDQMLEQGMVVDR	3	1	A0A0L6KHR0	N-Term(iTRAQ4plex)	0	3.637e-16	69.5	2.31753e-05	2	1938.97	6.12973	32.807	0	1.16076
hVVDAyTFELSk	2	3	A0A062BDR5;A0A009L0G9;A0A0B2XTA3	N-Term(iTRAQ4plex); Y6(iTRAQ4plex); K12(iTRAQ4plex)	0	9.888e-12	69.49	4.9477e-05	2	1841.02	0.372307	21.2861	0
aIALPVSVPSHcSLMkPAAEk	2	2	A0A0J0ZKP5;A0A009R478	N-Term(iTRAQ4plex); C12(Carbamidomethyl); K16(iTRAQ4plex); K21(iTRAQ4plex)	0	3.417e-14	69.49	5.65789e-05	3	2638.48	0.20269	26.8328	0
nINcSIDESFEk	1	2	A0A009FJY0;A0A009KCK5	N-Term(iTRAQ4plex); C4(Carbamidomethyl); K12(iTRAQ4plex)	0	4.975e-11	69.45	1.75813e-05	2	1743.85	4.07017	23.6421	0
iDSDDATEFPIk	1	1	A0A062FJX9	N-Term(iTRAQ4plex); K12(iTRAQ4plex)	0	4.591e-11	69.43	3.06385e-05	2	1638.85	3.01475	26.0711	0	0.947348
qMEGALASNEk	1	1	A0A009KAN5	N-Term(iTRAQ4plex); K11(iTRAQ4plex)	0	4.562e-09	69.42	3.13149e-05	2	1465.76	3.29691	15.521	0	1.01679
kALTEADGDIELAIDNLR	1	1	A0A009MV30	N-Term(iTRAQ4plex); K1(iTRAQ4plex)	0	5.758e-15	69.41	5.95953e-05	3	2245.23	0.807109	34.1403	1	1.2047
aGMATGLAGLFLESHPDPDk	2	1	A0A013JAK5	N-Term(iTRAQ4plex); K20(iTRAQ4plex)	0	0.0001667	69.41	4.68515e-05	2	2315.2	1.84898	39.2686	0	0.845065
aLIVDVPIVMDDGSIQHFEGyR	4	2	A0A014CAN0;A0A009H555	N-Term(iTRAQ4plex); Y21(iTRAQ4plex)	0	7.222e-11	69.39	5.02727e-05	3	2762.44	-0.0906209	39.2117	0
eDYSNIQNLTFDAVIVGGGGSGMR	2	3	A0A062IH58;A0A009JR32;K8ZVQ2	N-Term(iTRAQ4plex)	0	8.835e-14	69.38	2.25846e-05	2	2644.28	0.97029	41.0327	0
vTTSPTSk	1	1	A0A062IUU0	N-Term(iTRAQ4plex); K8(iTRAQ4plex)	0	0.008371	69.35	4.67367e-05	2	1108.65	2.27789	12.2039	0	0.818883
dSGIVSHLFDER	5	2	A0A062IKM9;R8YQ61	N-Term(iTRAQ4plex)	0	1.102e-11	69.35	2.63068e-05	2	1518.77	0.850541	29.7438	0
eSESLAIPDLSVFDAVLk	3	1	A0A062IIA3	N-Term(iTRAQ4plex); K18(iTRAQ4plex)	0	6.137e-10	69.35	6.02211e-05	4	2221.22	-1.35296	47.1619	0	1.05882
eISScSNmGDFQAR	1	2	A0A009SF64;A0A009HFQ4	N-Term(iTRAQ4plex); C5(Carbamidomethyl); M8(Oxidation)	0	2.047e-09	69.34	1.62978e-06	2	1761.77	1.09902	16.8273	0
dVNITSAEGVk	1	1	A0A062T935	N-Term(iTRAQ4plex); K11(iTRAQ4plex)	0	1.854e-08	69.32	4.0529e-05	2	1420.8	5.49482	18.7193	0	1.03895
aVLQSWADAEWFTSR	10	2	A0A014BSS4;A0A009ZWS7	N-Term(iTRAQ4plex)	0	2.84e-15	69.3	2.5507e-05	2	1910.95	-0.944833	43.2551	0
eSPTDVLSAYk	1	3	A0A009FH47;A0A0B2XSA8;A0A062FLI0	N-Term(iTRAQ4plex); K11(iTRAQ4plex)	0	3.584e-07	69.29	3.23724e-05	2	1497.81	2.9843	27.0556	0
lAGELLDAAEGk	3	1	B7GYM9	N-Term(iTRAQ4plex); K12(iTRAQ4plex)	0	1.655e-11	69.26	4.80236e-05	2	1474.84	0.51125	36.5847	0	0.936908
vADTQTTIQk	1	1	A0A062TB83	N-Term(iTRAQ4plex); K10(iTRAQ4plex)	0	3.312e-08	69.25	4.3309e-05	2	1392.8	2.3157	14.9066	0	0.828531
gTLIHHTLVDGNYDNIMNcMk	2	2	A0A062BHF1;A0A0A8XG07	N-Term(iTRAQ4plex); C19(Carbamidomethyl); K21(iTRAQ4plex)	0	1.61e-12	69.25	2.69909e-05	4	2734.34	0.687435	29.5687	0
aSIIETLGk	1	1	A0A009GQH4	N-Term(iTRAQ4plex); K9(iTRAQ4plex)	0	0.0001153	69.24	3.23065e-05	2	1219.75	3.8032	25.5603	0	0.928126
mSINPFcEIAVEEAVR	2	1	A0A009PCH5	N-Term(iTRAQ4plex); M1(Oxidation); C7(Carbamidomethyl)	0	1.651e-11	69.24	2.22822e-05	2	2024.99	1.15458	35.7121	0	0.978498
aIMLAADATNSPVIVQASAGAR	2	2	A0A009ZK87;A0A010KVH9	N-Term(iTRAQ4plex)	0	2.413e-15	69.23	6.25769e-05	3	2271.22	-0.65714	33.2977	0
eLISNASDAcDk	1	2	A0A062B7I1;R8YDP6	N-Term(iTRAQ4plex); C10(Carbamidomethyl); K12(iTRAQ4plex)	0	9.608e-11	69.19	1.59004e-05	2	1610.8	1.16364	17.0191	0
aSDAYQGAYIGDTNEWR	1	1	A0A062FGA3	N-Term(iTRAQ4plex)	0	3.117e-14	69.18	4.58969e-06	2	2060.95	1.46448	26.827	0	1.10793
lETDGTVHEAFFk	2	1	A0A0L6SZ89	N-Term(iTRAQ4plex); K13(iTRAQ4plex)	0	1.325e-13	69.16	4.63333e-05	2	1781.93	-0.111917	25.5384	0	1.0038
dAGHTITIFEALPGR	2	2	A0A0L6YTI2;A0A010VLC3	N-Term(iTRAQ4plex)	0	4.855e-14	69.15	5.06663e-05	2	1741.94	3.32124	31.7949	0
gVPINSPVMLSLPQER	2	1	A0A0L6KEP0	N-Term(iTRAQ4plex)	0	5.271e-13	69.15	5.33358e-05	2	1881.04	0.0518424	32.5614	0	0.977987
yLAGHSLGEYSALVAAGSMSLADAVk	2	2	A0A0J0ZKP5;A0A009R478	N-Term(iTRAQ4plex); K26(iTRAQ4plex)	0	3.121e-16	69.15	6.54369e-05	3	2869.51	2.54593	44.0299	0
iGIDEAHALGk	2	1	A0A062BJW5	N-Term(iTRAQ4plex); K11(iTRAQ4plex)	0	3.384e-10	69.13	4.16267e-05	2	1411.81	0.142869	20.8216	0	1.12118
dTVMQGDVPGVVk	2	1	B0VQT1	N-Term(iTRAQ4plex); K13(iTRAQ4plex)	0	4.049e-10	69.12	4.25432e-05	2	1632.89	1.80837	22.4575	0	0.868786
mMLDHYQQTk	2	2	A0A009LF11;A0A0D5YHC0	N-Term(iTRAQ4plex); K10(iTRAQ4plex)	0	1.843e-06	69.11	3.11831e-05	2	1582.8	1.33687	17.2179	0
tQMQNYAFGYNQENQPIR	3	2	A0A0E4HMD5;I6TUC8	N-Term(iTRAQ4plex)	0	3.562e-13	69.11	1.43979e-05	3	2346.11	2.66959	26.0155	0
gLTGFVNLTFHDSDTNk	1	1	A0A009HXH6	N-Term(iTRAQ4plex); K17(iTRAQ4plex)	0	2.168e-11	69.1	3.94916e-05	3	2154.1	-3.02645	34.3662	0	1.0464
eALDEWLkEEPFIk	4	1	A0A062B1B3	N-Term(iTRAQ4plex); K8(iTRAQ4plex); K14(iTRAQ4plex)	0	4.263e-10	69.1	6.57148e-05	2	2179.21	3.05201	40.2268	1	1.07903
aLVyAVGAAcDk	2	2	A0A009G2X3;A0A013S7A1	N-Term(iTRAQ4plex); Y4(iTRAQ4plex); C10(Carbamidomethyl); K12(iTRAQ4plex)	0	1.822e-10	69.08	4.66879e-05	2	1669.93	-0.774489	19.152	0
aGQGLLVSTHk	1	1	A0A0E1FJZ9	N-Term(iTRAQ4plex); K11(iTRAQ4plex)	0	2.31e-08	69.07	3.64949e-05	2	1398.83	-1.14963	15.346	0	1.04576
vPGITELYELSQADQEQFLR	2	1	A0A009FWD5	N-Term(iTRAQ4plex)	0	5.226e-10	69.07	5.19427e-05	3	2480.29	4.74998	46.1382	0	0.975123
eAVADkVDELk	4	1	A0A009F4Y5	N-Term(iTRAQ4plex); K6(iTRAQ4plex); K11(iTRAQ4plex)	0	1.033e-08	69.05	5.84113e-05	2	1648.95	-0.402036	21.0253	1	1.11859
vEQLVPLAPAEEGDDLNR	1	1	A0A009JQ74	N-Term(iTRAQ4plex)	0	3.512e-09	69.04	4.83236e-05	2	2109.1	3.12338	30.2087	0	0.910335
vEVETPEDYMGDIMGDLNR	4	4	B7GYM8;A0A013RNG2;A0A009K1V6;A0A009FY50	N-Term(iTRAQ4plex)	0	5.75e-12	69.03	7.40778e-06	2	2327.07	2.38673	44.1486	0
dAAVSSGSAcTSATLEPSYVLR	1	1	A0A009HZ31	N-Term(iTRAQ4plex); C10(Carbamidomethyl)	0	4.107e-10	69.03	2.29172e-05	2	2386.16	-3.88215	26.8588	0	0.857326
dPSALISMAMGk	1	1	K1ETH0	N-Term(iTRAQ4plex); K12(iTRAQ4plex)	0	7.841e-09	69.02	4.33963e-05	2	1508.81	1.79469	39.0445	0	0.93354
vVVAIADVSHYVR	2	2	A0A009SGC8;A0A0B2XI92	N-Term(iTRAQ4plex)	0	2.514e-11	69.02	4.89978e-05	3	1571.9	-1.21785	32.2329	0
iGGDVFDEQIINYVR	2	1	A0A009KLH2	N-Term(iTRAQ4plex)	0	1.021e-15	69.01	4.04693e-05	2	1881.99	1.40004	39.1496	0	0.848269
lNDYQLEEVLIEADPk	3	1	A0A062THC0	N-Term(iTRAQ4plex); K16(iTRAQ4plex)	0	5.307e-08	69.01	5.89769e-05	2	2177.16	-0.023295	40.2272	0	0.996905
gVIVAMTNEEAFAAIDDMLAGNk	3	1	A0A009K3K3	N-Term(iTRAQ4plex); K23(iTRAQ4plex)	0	7.621e-13	69.01	4.28683e-05	3	2668.36	2.54431	53.0878	0	1.03878
tQYGYHIIEAETQANQIPSFEAEkPR	3	1	A0A009GH68	N-Term(iTRAQ4plex); K24(iTRAQ4plex)	0	3.121e-16	69.01	5.42982e-05	4	3308.68	-1.17137	30.6176	0	0.880534
akLEGLVADLVAR	5	2	A0A062T494;A0A0A7XNK3	N-Term(iTRAQ4plex); K2(iTRAQ4plex)	0	9.152e-14	69	2.60157e-05	2	1643.01	0.569854	38.1478	1
aAILGVNIDHVATLR	4	1	A0A028ISC1	N-Term(iTRAQ4plex)	0	3.819e-15	68.99	4.13627e-05	2	1707.01	3.58802	31.4089	0	0.976862
dmQFVLHELLNAEEHYAk	2	1	A0A009ICI3	N-Term(iTRAQ4plex); M2(Oxidation); K18(iTRAQ4plex)	0	1.003e-08	68.99	3.29905e-05	3	2491.25	-2.30998	39.6039	0	1.08351
lNLTDAEIAAVMGHEMTHALEEHAk	5	1	A0A013IHN0	N-Term(iTRAQ4plex); K25(iTRAQ4plex)	0	3.121e-16	68.98	4.76806e-05	5	3019.53	1.05928	42.7112	0	1.06418
gYDLANDISLAALDSTAQELR	1	1	N8YWU3	N-Term(iTRAQ4plex)	0	2.441e-12	68.97	3.24582e-05	2	2380.2	-5.68978	42.3171	0	1.06485
kGVELDLLSPDLLk	4	1	A0A009LIL3	N-Term(iTRAQ4plex); K1(iTRAQ4plex); K14(iTRAQ4plex)	0	9.207e-08	68.95	2.65271e-05	2	1972.21	0.609641	37.3619	1	0.944342
fTPYIGIGATAFIPWDEQGVADk	5	2	A0A0L6YQD0;A0A062KZX9	N-Term(iTRAQ4plex); K23(iTRAQ4plex)	0	1.977e-12	68.93	5.56915e-05	3	2784.46	2.8817	46.1312	0
gLEELIVIEEk	2	1	N9JH49	N-Term(iTRAQ4plex); K11(iTRAQ4plex)	0	1.084e-07	68.89	4.1106e-05	2	1559.92	1.56025	36.9242	0	0.879965
qkPEDQGAGDQGLMFGYASR	2	2	A0A010K4T5;K8ZX06	N-Term(iTRAQ4plex); K2(iTRAQ4plex)	0	3.121e-16	68.89	2.2138e-05	3	2443.19	-0.859965	24.2221	0
gENLTFSGVSVIHPk	2	1	A0A009FQQ6	N-Term(iTRAQ4plex); K15(iTRAQ4plex)	0	1.091e-10	68.88	6.19596e-05	2	1873.05	4.13607	26.0815	0	1.02758
yVTQVGQHDVNLEAYGAFGDLDEYk	5	1	Q4A208	N-Term(iTRAQ4plex); K25(iTRAQ4plex)	0	1.406e-15	68.85	3.24032e-05	3	3119.53	2.0404	37.2537	0	1.01716
mTLNEETTTAISDLLR	2	1	S3UHP6	N-Term(iTRAQ4plex)	0	5.683e-10	68.83	4.9546e-05	3	1952.01	0.425026	43.5655	0	1.10602
lYPNVDFYSGIILk	2	2	A0A0L6Z4U3;A0A009KAA4	N-Term(iTRAQ4plex); K14(iTRAQ4plex)	0	2.035e-10	68.8	4.85778e-05	2	1930.1	1.69403	41.9886	0
vSTVGHVHPHVEIk	2	1	A0A009HBN0	N-Term(iTRAQ4plex); K14(iTRAQ4plex)	0	2.724e-09	68.79	4.90399e-05	2	1827.05	-0.237733	14.9287	0	1.04453
qLETVSAEVGAGFIPSDPSEkPIDIVNR	1	1	A0A009EXD2	N-Term(iTRAQ4plex); K21(iTRAQ4plex)	0	5.74e-14	68.79	7.08281e-05	3	3256.74	3.88421	36.1351	0	1.12145
fIATQEAPVHANVk	2	1	A0A022J126	N-Term(iTRAQ4plex); K14(iTRAQ4plex)	0	5.382e-09	68.76	6.01033e-05	2	1813.03	2.46163	20.012	0	1.16199
mHDFSkPPHVTSPEETAk	2	1	A0A009H936	N-Term(iTRAQ4plex); K6(iTRAQ4plex); K18(iTRAQ4plex)	0	7.58e-11	68.76	5.23999e-05	2	2470.28	2.09179	16.6429	0	1.34097
yEGLNPTGSFk	1	1	A0A062IN89	N-Term(iTRAQ4plex); K11(iTRAQ4plex)	0	2.581e-08	68.72	4.36197e-05	2	1500.8	2.14906	23.8179	0	0.817528
aNIDTYFAPLLTSVk	2	1	A3M5S6	N-Term(iTRAQ4plex); K15(iTRAQ4plex)	0	4.34e-09	68.72	5.79067e-05	2	1941.1	1.05165	43.6435	0	0.93942
tAISFNAYVcPQcDEHLR	1	1	B0V530	N-Term(iTRAQ4plex); C10(Carbamidomethyl); C13(Carbamidomethyl)	0	3.019e-14	68.72	1.04937e-05	2	2325.08	-1.20514	28.0177	0	1.26333
aAISDDISDWGITLk	1	1	A0A010LIV8	N-Term(iTRAQ4plex); K15(iTRAQ4plex)	0	8.746e-14	68.7	6.80012e-05	2	1893.02	1.39871	38.8903	0	0.912631
fVQGVVDSADLPLNVSR	1	2	A0A062B7I1;R8YDP6	N-Term(iTRAQ4plex)	0	1.404e-13	68.7	6.40555e-05	3	1960.06	-0.149265	34.5518	0
qMQSAEVASTk	1	1	A0A010FIY3	N-Term(iTRAQ4plex); K11(iTRAQ4plex)	0	1.226e-09	68.68	4.42537e-05	2	1467.77	-0.460343	13.7254	0	1.02188
vVFyTGIVNk	2	1	A0A013IHN0	N-Term(iTRAQ4plex); Y4(iTRAQ4plex); K10(iTRAQ4plex)	0	1.463e-08	68.68	3.5594e-05	2	1571.95	-2.45588	23.3935	0	1.104
nPVVAAAGVALPAAPVAEAPVAk	2	1	A0A062MGB4	N-Term(iTRAQ4plex); K23(iTRAQ4plex)	0	3.318e-11	68.67	2.49658e-05	2	2371.4	3.93071	31.4294	0	1.03094
nLGPLQAGIGSIANAVLTGLk	1	2	A0A009IQW5;K9A582	N-Term(iTRAQ4plex); K21(iTRAQ4plex)	0	2.701e-10	68.66	2.3022e-05	3	2295.37	1.53722	54.2212	0
aQQLTLTAPELTALIGGLR	2	1	A0A009FLA5	N-Term(iTRAQ4plex)	0	6.69e-12	68.65	4.33665e-05	2	2110.24	0.618682	45.8173	0	1.13836
tEQLDTVRDDATNEALTTNQGVk	2	3	A0A062BDR5;A0A009L0G9;A0A0B2XTA3	N-Term(iTRAQ4plex); K23(iTRAQ4plex)	0	9.579e-11	68.64	5.60427e-05	2	2807.43	0.209484	24.514	1
vMVEGDNEQEVk	1	2	A0A009M083;A0A0L6YRI5	N-Term(iTRAQ4plex); K12(iTRAQ4plex)	0	1.603e-12	68.62	3.11495e-05	2	1664.84	0.0446892	17.0095	0
aLESAAQAHGGk	1	1	A0A009IHP5	N-Term(iTRAQ4plex); K12(iTRAQ4plex)	0	2.943e-11	68.61	4.36575e-05	2	1427.79	1.74228	12.7004	0	0.978378
aAEILPkPIEIIAGR	2	1	A0A009I4I6	N-Term(iTRAQ4plex); K7(iTRAQ4plex)	0	1.635e-08	68.61	1.55418e-05	2	1879.17	3.47352	34.8546	0	1.04158
dGADLYMDVPVSIADAALGk	2	1	A0A0M1MUH5	N-Term(iTRAQ4plex); K20(iTRAQ4plex)	0	1.524e-07	68.6	4.47935e-05	3	2309.18	-3.99398	46.0633	0	1.08932
eLPNEELQQk	1	1	A0A009IIC8	N-Term(iTRAQ4plex); K10(iTRAQ4plex)	0	2.082e-08	68.57	4.07604e-05	2	1515.83	1.44552	18.0638	0	1.04093
vLTGGVDAHALERPk	2	1	A0A009F3K5	N-Term(iTRAQ4plex); K15(iTRAQ4plex)	0	3.834e-13	68.57	5.65711e-05	3	1851.07	0.625755	19.2504	0	1.02872
aLVADAYESk	2	1	A0A062B8N2	N-Term(iTRAQ4plex); K10(iTRAQ4plex)	0	6.009e-08	68.56	4.83425e-05	2	1354.75	2.04716	20.6619	0	1.03675
mQLSDFSFELPDELIAR	1	1	A0A009IHP5	N-Term(iTRAQ4plex)	0	2.29e-11	68.56	3.69396e-05	2	2155.09	-0.247481	46.2236	0	0.949516
iVVPADGDk	1	1	A0A009EI43	N-Term(iTRAQ4plex); K9(iTRAQ4plex)	0	0.0009228	68.54	3.24634e-05	2	1201.71	1.78121	17.6795	0	1.0142
aLIQFEDFAQk	2	1	A0A014CRQ6	N-Term(iTRAQ4plex); K11(iTRAQ4plex)	0	5.049e-09	68.54	5.90906e-05	2	1597.89	1.447	34.3565	0	1.03044
aTQEEEFAIELR	5	2	A0A062FPK2;A0A009JNY6	N-Term(iTRAQ4plex)	0	4.091e-11	68.53	3.06234e-05	2	1579.81	0.408486	30.2598	0
kIQYPLIGDPTWTLSk	7	2	A0A009IKM0;A0A062FJX0	N-Term(iTRAQ4plex); K1(iTRAQ4plex); K16(iTRAQ4plex)	0	3.604e-11	68.53	4.97227e-05	3	2292.33	0.815594	35.9461	1
sLAYETVPVHLVk	3	1	A0A009FIK8	N-Term(iTRAQ4plex); K13(iTRAQ4plex)	0	6.917e-10	68.51	5.47156e-05	2	1744.02	-1.36514	26.5569	0	0.944825
lNISTGcTVGGSQTEGNMNk	2	1	A0A0L6TF44	N-Term(iTRAQ4plex); C7(Carbamidomethyl); K20(iTRAQ4plex)	0	2.864e-15	68.48	2.43226e-05	2	2356.15	1.82576	20.9854	0	0.847008
sGTTGNIEAATk	1	1	A0A0L6YIE6	N-Term(iTRAQ4plex); K12(iTRAQ4plex)	0	8.088e-12	68.45	5.49624e-05	2	1437.78	2.84967	13.609	0	1.03156
wMELDkTDIDNLAk	3	1	A0A009G0U8	N-Term(iTRAQ4plex); K6(iTRAQ4plex); K14(iTRAQ4plex)	0	9.183e-12	68.44	7.31204e-05	2	2124.14	2.33372	33.142	1	1.10778
iLLcDEATSALDPQTTk	2	1	A0A0L6KEU5	N-Term(iTRAQ4plex); C4(Carbamidomethyl); K17(iTRAQ4plex)	0	1.459e-12	68.44	6.70765e-05	2	2164.15	5.362	30.949	0	1.10337
gIDTEGVEPLkSPFDNPQPLR	3	1	A0A013T1R6	N-Term(iTRAQ4plex); K11(iTRAQ4plex)	0	1.337e-10	68.44	7.01915e-05	2	2597.38	-2.08793	30.4702	1	1.12943
lSGAGHSYAMQIASR	2	1	A0A062TFK3	N-Term(iTRAQ4plex)	0	8.782e-11	68.43	3.29373e-05	2	1692.86	-0.995855	20.521	0	1.03856
lVIDGTDEEQALNEVQALFAAk	2	1	A0A014E1Y7	N-Term(iTRAQ4plex); K22(iTRAQ4plex)	0	9.222e-05	68.39	7.01785e-05	2	2662.4	-6.74104	49.4602	0	1.09466
dLQTQSQDGTFAk	2	1	A0A009ESN0	N-Term(iTRAQ4plex); K13(iTRAQ4plex)	0	1.738e-13	68.37	4.73897e-05	2	1726.89	1.98509	17.5372	0	1.06743
hVVVASVGDMLGTLk	1	1	A0A062ILI6	N-Term(iTRAQ4plex); K15(iTRAQ4plex)	0	4.188e-11	68.36	5.30644e-05	2	1814.04	-2.57909	33.1476	0	0.85807
tEHIYALAEWLk	4	2	A0A009LI49;A0A0A8XGY8	N-Term(iTRAQ4plex); K12(iTRAQ4plex)	0	6.492e-11	68.35	5.60964e-05	2	1761.99	4.16446	37.5788	0
rVVYDFVNVINNEAR	4	2	A0A010KUF1;A0A0B2XRY4	N-Term(iTRAQ4plex)	0	1.335e-11	68.35	6.079e-05	2	1952.06	4.47704	34.3189	1
mDDALAQIQALPAIR	2	1	A0A013MPP3	N-Term(iTRAQ4plex)	0	1.793e-12	68.32	5.04488e-05	2	1769.97	0.911306	37.1318	0	0.978573
vTPDTYSVDALVQVEDSk	2	1	A0A0L6YJ01	N-Term(iTRAQ4plex); K18(iTRAQ4plex)	0	1.2e-08	68.31	6.38612e-05	3	2254.17	1.75925	34.7254	0	1.02819
tEDmDLVLGLEMGADDYVAkPVQPR	1	1	A0A0M2E7A9	N-Term(iTRAQ4plex); M4(Oxidation); K20(iTRAQ4plex)	0	1.787e-13	68.31	4.92738e-05	3	3066.54	-0.565786	35.2403	0	1.04007
lNLQNLEPLDLTEk	1	1	A0A062AXY8	N-Term(iTRAQ4plex); K14(iTRAQ4plex)	0	1.091e-11	68.29	6.05979e-05	2	1928.1	4.03043	37.6922	0	0.845011
eGVILHLLAPSLAPVkDHk	2	2	A0A062BDR5;A0A009L0G9	N-Term(iTRAQ4plex); K16(iTRAQ4plex); K19(iTRAQ4plex)	0	3.612e-16	68.29	2.12445e-05	3	2469.49	-0.303024	33.1879	1
nFDVLIESEGLADR	13	4	A0A009IKM0;A0A014BAQ9;K9C6J8;A0A062FJX0	N-Term(iTRAQ4plex)	0	9.8e-11	68.26	3.33266e-05	2	1721.88	1.14227	36.4955	0
gTAISIWcAk	3	1	A0A0C4XXK4	N-Term(iTRAQ4plex); C8(Carbamidomethyl); K10(iTRAQ4plex)	0	2.136e-07	68.24	5.35387e-05	2	1394.77	1.3731	26.6958	0	0.846498
lVAAAHIVcPYSNATR	2	1	A0A010MLG8	N-Term(iTRAQ4plex); C9(Carbamidomethyl)	0	2.372e-12	68.24	5.84802e-05	2	1887	0.493591	24.1981	0	0.952332
vQVEHPVTEMVTGVDIIEQQLR	4	1	A0A0M1MXY9	N-Term(iTRAQ4plex)	0	3.121e-16	68.23	8.39054e-05	3	2664.42	2.90729	42.4852	0	1.00042
qSLDDQVADTPALLLSGNTNQIMk	1	1	A0A062IRI5	N-Term(iTRAQ4plex); K24(iTRAQ4plex)	0	2.377e-14	68.22	9.52854e-05	3	2860.5	-0.534184	37.3563	0	1.02379
gDVEAQGSSSNR	2	1	K9BE68	N-Term(iTRAQ4plex)	0	1.058e-05	68.21	4.62085e-06	3	1350.64	-0.288515	11.3915	0	1.07439
lEVEQEVSAVQDSR	1	1	A0A009GBQ0	N-Term(iTRAQ4plex)	0	5.558e-12	68.19	3.23511e-05	2	1732.89	1.35351	26.5151	0	1.01073
qEGSTQGPLIDEDAIAk	1	1	A0A062BDB0	N-Term(iTRAQ4plex); K17(iTRAQ4plex)	0	3.24e-09	68.19	5.49476e-05	2	2060.08	3.99608	23.6033	0	0.973785
sGGAFVHQGIVTVGNLk	3	1	A0A009KC15	N-Term(iTRAQ4plex); K17(iTRAQ4plex)	0	7.287e-11	68.18	6.07611e-05	2	1972.13	3.08803	27.9884	0	0.913419
eIDHLTHNVYk	4	1	A0A0L6KIG4	N-Term(iTRAQ4plex); K11(iTRAQ4plex)	0	1.741e-10	68.17	5.55136e-05	2	1656.9	0.531223	16.8409	0	1.04687
fDSIDGLQHLDk	2	1	A0A0L6YLM8	N-Term(iTRAQ4plex); K12(iTRAQ4plex)	0	8.692e-12	68.15	6.28052e-05	2	1675.89	-2.5956	27.1536	0	1.01471
eNNIEIAGk	1	1	A0A062FQ85	N-Term(iTRAQ4plex); K9(iTRAQ4plex)	0	2.683e-05	68.13	4.97285e-05	2	1275.72	0.989783	16.3865	0	0.883947
eEIPQTTSETk	1	3	A0A010JI53;A0A062A305;N9EM13	N-Term(iTRAQ4plex); K11(iTRAQ4plex)	0	3.591e-06	68.13	4.31145e-05	2	1550.82	1.65675	14.9779	0
lAcAEANYNLk	1	1	A0A009G325	N-Term(iTRAQ4plex); C3(Carbamidomethyl); K11(iTRAQ4plex)	0	4.51e-08	68.13	4.15456e-05	2	1554.82	2.05669	20.8712	0	1.18553
tYNLNTIDLEk	1	2	B0VMQ6;A0A062T795	N-Term(iTRAQ4plex); K11(iTRAQ4plex)	0	2.067e-08	68.13	5.73501e-05	2	1611.89	3.47682	27.1155	0
yNQIGTLTETLDAIYLAk	4	1	A0A010LR46	N-Term(iTRAQ4plex); K18(iTRAQ4plex)	0	8.092e-14	68.12	8.49323e-05	2	2315.28	3.26539	48.6175	0	0.941001
mQGQTFDcGSk	1	4	A0A013S8P4;A0A097I5H8;N8Z4C7;V5RD08	N-Term(iTRAQ4plex); C8(Carbamidomethyl); K11(iTRAQ4plex)	0	4.697e-09	68.11	1.03455e-05	2	1546.73	2.00078	15.6847	0
tPWHIPVDIALPcATQNELTGEDAk	1	1	A0A010KWZ1	N-Term(iTRAQ4plex); C13(Carbamidomethyl); K25(iTRAQ4plex)	0	3.658e-11	68.06	7.11388e-05	3	3064.56	-0.229055	39.7116	0	1.29552
gNLVAVVSNGTAVLGLGNIGPLASkPVMEGk	1	2	A0A009KWT9;A0A009HMH4	N-Term(iTRAQ4plex); K25(iTRAQ4plex); K31(iTRAQ4plex)	0	1.483e-12	68.06	4.1439e-05	3	3394.95	0.180842	40.6351	0
gHDVSIELNEk	2	1	A0A009LIA1	N-Term(iTRAQ4plex); K11(iTRAQ4plex)	0	4.006e-09	68.05	5.56667e-05	2	1528.82	0.468055	17.1802	0	1.02168
aVTIQTLGGSGALk	1	2	A0A0L6YJ54;A0A066PCR9	N-Term(iTRAQ4plex); K14(iTRAQ4plex)	0	5.43e-10	68.04	4.50537e-05	2	1603.97	2.52301	25.0542	0
fDFGMAEDEAQVGR	1	2	L9LSF4;K1ETB7	N-Term(iTRAQ4plex)	0	1.139e-12	68.03	7.62595e-06	2	1715.78	0.722826	31.0394	0
yEDQGVAVDVLQAVQALAPk	6	1	A0A062T6M2	N-Term(iTRAQ4plex); K20(iTRAQ4plex)	0	2.426e-09	68.03	8.44835e-05	4	2402.32	1.93092	49.6933	0	1.11046
aTmQcDVVSVk	1	2	A0A010VMI1;A0A009JNG4	N-Term(iTRAQ4plex); M3(Oxidation); C5(Carbamidomethyl); K11(iTRAQ4plex)	0	2.754e-07	68.01	3.8116e-05	2	1541.79	1.86687	15.5223	0
iTTETLAEHFFR	1	1	A0A0L6YRN7	N-Term(iTRAQ4plex)	0	1.208e-10	68	5.43539e-05	3	1608.85	0.594301	35.5068	0	0.956738
yATHHGVQILDSAIIAAAk	1	1	A0A0L6HBQ7	N-Term(iTRAQ4plex); K19(iTRAQ4plex)	0	4.895e-16	67.99	8.55035e-05	3	2267.28	2.97544	29.1653	0	0.95537
lQSVQIIAcGTSYHSGMIAk	6	2	A0A009G785;W3SV43	N-Term(iTRAQ4plex); C9(Carbamidomethyl); K20(iTRAQ4plex)	0	1.481e-15	67.98	7.29391e-05	3	2452.29	-2.04348	28.4989	0
gPFVDAHLFAk	2	1	B7IA35	N-Term(iTRAQ4plex); K11(iTRAQ4plex)	0	1.299e-09	67.94	6.6214e-05	2	1489.84	1.89556	28.2909	0	1.07459
iDQNYAPADIHVk	2	2	A0A009FTC8;A0A011CXD1	N-Term(iTRAQ4plex); K13(iTRAQ4plex)	0	2.411e-09	67.94	6.28796e-05	2	1771.96	-1.42966	21.9737	0
lMYEANPMSMLIEQAGGASTTGR	1	1	A0A0L6KG44	N-Term(iTRAQ4plex)	0	1.281e-12	67.93	2.23799e-05	2	2572.23	0.85007	43.6269	0	0.920731
gMTAFLIEk	1	2	A0A013S7A1;A0A009G2X3	N-Term(iTRAQ4plex); K9(iTRAQ4plex)	0	4.489e-06	67.91	6.19239e-05	2	1297.74	1.01786	30.7007	0
aIPGWENTLLVPSLk	2	2	A0A062B6H9;N8YXD2	N-Term(iTRAQ4plex); K15(iTRAQ4plex)	0	8.713e-09	67.9	5.53767e-05	2	1926.14	3.02611	40.0506	0
iSIVWNHEVEEVLGDNTGVTGVR	1	1	A0A009KNS8	N-Term(iTRAQ4plex)	0	3.612e-14	67.9	7.13515e-05	3	2667.39	1.71058	41.6729	0	1.16728
lNANPDVHGILLQHPVPAQIDER	4	1	A0A062FQ85	N-Term(iTRAQ4plex)	0	3.056e-12	67.89	9.00717e-05	2	2690.45	0.520743	27.663	0	0.938295
gVGSGENYHk	2	3	A0A009KM97;N9EH65;A0A009MQT5	N-Term(iTRAQ4plex); K10(iTRAQ4plex)	0	3.526e-08	67.86	3.57235e-05	2	1335.69	0.780163	11.8169	0
aLVYLLAQYADIVEk	1	1	A0A009ICI3	N-Term(iTRAQ4plex); K15(iTRAQ4plex)	0	1.973e-08	67.85	7.35887e-05	3	1997.15	-2.09078	53.9123	0	1.09514
lAAEQAFEQVk	2	1	A0A062BH51	N-Term(iTRAQ4plex); K11(iTRAQ4plex)	0	9.291e-09	67.84	7.92423e-05	2	1521.86	3.15637	26.292	0	0.9776
aVVTTQGTTSDk	1	3	A0A062GVI2;A0A014BCT3;D0S3A2	N-Term(iTRAQ4plex); K12(iTRAQ4plex)	0	8.021e-08	67.82	6.09161e-05	2	1495.82	1.76658	13.0396	0
iETVGDDIAWIkPGEDGR	3	3	A0A009K416;A0A010KD61;A0A009ZAH6	N-Term(iTRAQ4plex); K12(iTRAQ4plex)	0	5.073e-16	67.8	8.46804e-05	2	2259.19	-0.412143	31.8549	0
tDLEPQVPSVLPLLALR	2	2	L9LSF4;K1ETB7	N-Term(iTRAQ4plex)	0	5.257e-11	67.77	4.61806e-05	2	2005.19	2.04977	45.2065	0
vGAAVGTGADTPSR	2	1	A0A062IP09	N-Term(iTRAQ4plex)	0	2.916e-15	67.75	3.89902e-05	2	1402.74	1.933	14.4985	0	0.779473
fSELLDYVEEQAAQk	1	1	A0A009LF78	N-Term(iTRAQ4plex); K15(iTRAQ4plex)	0	1.688e-11	67.75	5.90519e-05	2	2058.06	-3.26963	45.6208	0	1.03189
fDNPVELILEANR	1	1	A0A011IWZ7	N-Term(iTRAQ4plex)	0	1.504e-10	67.73	5.90041e-05	2	1673.9	3.73265	44.8606	0	0.988877
lHEHLAEINEk	2	1	A0A062BES3	N-Term(iTRAQ4plex); K11(iTRAQ4plex)	0	2.46e-09	67.72	6.22674e-05	2	1620.9	0.756614	15.2855	0	0.994539
lVQPIVIGEQAALLDHYEVSkDEGk	2	1	A0A062TIH4	N-Term(iTRAQ4plex); K21(iTRAQ4plex); K25(iTRAQ4plex)	0	3.121e-16	67.72	7.93408e-05	4	3183.77	2.2061	37.7012	1	1.10894
sYHHILVPVDGSPTSLIAVNHAASLAk	3	1	L9M041	N-Term(iTRAQ4plex); K27(iTRAQ4plex)	0	7.421e-14	67.7	9.43205e-05	5	3085.7	-1.25414	29.2544	0	1.15323
sVHDQFEGMSGIDLNR	2	1	A0A013KVD2	N-Term(iTRAQ4plex)	0	7.424e-14	67.69	1.54045e-05	2	1948.93	-0.854707	26.68	0	1.03926
iPVSFQLADk	2	1	A0A062MNK0	N-Term(iTRAQ4plex); K10(iTRAQ4plex)	0	0.0008537	67.68	7.43767e-05	2	1405.83	3.66541	29.9758	0	1.01525
fVGIYGAk	1	2	A0A009KAX9;A0A009FQ66	N-Term(iTRAQ4plex); K8(iTRAQ4plex)	0	0.0006005	67.64	2.93837e-05	2	1142.68	2.96723	22.7129	0
lSDGNEQDASk	1	1	A0A0L6TF80	N-Term(iTRAQ4plex); K11(iTRAQ4plex)	0	1.109e-10	67.64	3.12261e-05	2	1451.72	-0.210939	12.9434	0	0.893522
dHmFLDGLEDAETGR	1	5	A0A062FS80;A0A062B6E1;A0A0B2XLA5;N9JIZ8;N9HTH9	N-Term(iTRAQ4plex); M3(Oxidation)	0	1.134e-09	67.61	5.01936e-06	2	1865.84	-0.561252	28.0761	0
tVSTQVMAQPEPIkR	2	1	A0A009F2V8	N-Term(iTRAQ4plex); K14(iTRAQ4plex)	0	2.832e-10	67.61	7.76224e-05	2	1973.12	3.90938	18.5512	1	0.875129
dDLAQYLSNAAcDAcGGSR	1	1	A0A0L6YLM8	N-Term(iTRAQ4plex); C12(Carbamidomethyl); C15(Carbamidomethyl)	0	7.498e-14	67.61	1.92452e-06	2	2187.95	-1.30452	35.4695	0	0.998517
hPIGNIGYLEQALPVEEFk	1	1	A0A062AXY8	N-Term(iTRAQ4plex); K19(iTRAQ4plex)	0	1.639e-08	67.59	9.88998e-05	4	2442.33	2.33758	38.9541	0	1.10942
aLIDALDGk	2	1	A0A0A8XI42	N-Term(iTRAQ4plex); K9(iTRAQ4plex)	0	0.0001692	67.57	5.722e-05	2	1203.72	2.1631	29.3726	0	0.997689
vFPETQAQHGk	1	1	A0A062IM64	N-Term(iTRAQ4plex); K11(iTRAQ4plex)	0	5.174e-05	67.56	6.46305e-05	2	1529.83	-3.6828	14.1637	0	0.875485
vNPGPLDAPAYGVk	4	3	A0A0E4HMD5;I6TUC8;A0A010K7F3	N-Term(iTRAQ4plex); K14(iTRAQ4plex)	0	1.101e-12	67.56	6.81032e-05	2	1685.95	0.677444	23.5353	0
aNNIDIQTLTIcNVATSSMVR	1	2	A0A009G785;W3SV43	N-Term(iTRAQ4plex); C12(Carbamidomethyl)	0	1.027e-14	67.54	8.10157e-05	2	2465.27	2.01132	36.02	0
aMGLYYHQEYVDMcR	2	1	A0A009LXE3	N-Term(iTRAQ4plex); C14(Carbamidomethyl)	0	2.49e-11	67.53	2.17223e-06	2	2079.92	-1.43568	26.8329	0	1.00719
vGcALDAVk	1	1	A0A0J0ZP27	N-Term(iTRAQ4plex); C3(Carbamidomethyl); K9(iTRAQ4plex)	0	0.0001743	67.52	5.54752e-05	2	1220.69	2.33967	19.4754	0	0.967688
tQALSDYLEQk	1	1	A3M2A7	N-Term(iTRAQ4plex); K11(iTRAQ4plex)	0	7.934e-09	67.52	5.22005e-05	2	1583.85	-2.13339	26.3561	0	0.963673
aDMADHLSELTSLNR	3	1	B7I698	N-Term(iTRAQ4plex)	0	5.21e-14	67.52	3.32957e-05	2	1816.9	-0.0316377	29.4387	0	0.996968
sNcLSIEPVETALGTk	2	2	N9JH49;A0A022IQU6	N-Term(iTRAQ4plex); C3(Carbamidomethyl); K16(iTRAQ4plex)	0	2.263e-10	67.52	7.05654e-05	2	2007.07	1.60871	30.5508	0
lTLTTYGDDHkIEQITk	3	1	A0A014BA53	N-Term(iTRAQ4plex); K11(iTRAQ4plex); K17(iTRAQ4plex)	0	3.419e-06	67.51	9.26925e-05	2	2408.34	1.88328	25.3954	1	1.23187
iELPQETTTEQLLAEIEk	1	1	A0A062FQ85	N-Term(iTRAQ4plex); K18(iTRAQ4plex)	0	6.413e-10	67.5	0.000102313	3	2373.31	2.57631	43.7946	0	1.16724
vVLEHITTSDAAHFVLEQDR	1	2	A0A009T0K4;A0A0E2GR63	N-Term(iTRAQ4plex)	0	9.404e-16	67.5	8.61487e-05	3	2424.26	0.061878	32.6775	0
qEQLSNSIFSEAk	1	2	A0A011K7N6;A0A0M1MYJ6	N-Term(iTRAQ4plex); K13(iTRAQ4plex)	0	5.122e-12	67.48	6.07316e-05	2	1768.94	4.03474	25.6021	0
gFHIHENPScAPAVk	3	1	A0A009GB49	N-Term(iTRAQ4plex); C10(Carbamidomethyl); K15(iTRAQ4plex)	0	1.937e-10	67.48	5.99724e-05	2	1952.01	0.835123	15.8736	0	1.10027
aPAAVVEGEk	1	2	A0A009KIU0;A0A009RWS1	N-Term(iTRAQ4plex); K10(iTRAQ4plex)	0	3.012e-05	67.46	5.29446e-05	2	1258.72	-2.26421	15.9309	0
sLTDVDIINYTNSLGSk	1	1	A0A0C4Y2U3	N-Term(iTRAQ4plex); K17(iTRAQ4plex)	0	9.183e-12	67.45	8.70024e-05	2	2128.14	2.80291	35.3196	0	1.14731
dDGSVTHNLENPGSLIk	2	1	A0A062B6H9	N-Term(iTRAQ4plex); K17(iTRAQ4plex)	0	1.997e-13	67.43	7.40038e-05	2	2084.09	1.84646	25.3515	0	0.980618
hIYAQVISADGGk	4	1	A0A0L6YIE6	N-Term(iTRAQ4plex); K13(iTRAQ4plex)	0	1.292e-08	67.42	9.04946e-05	2	1646.91	1.02596	14.6493	0	1.02945
qSELALDYSNNLLR	1	1	A0A009F6D9	N-Term(iTRAQ4plex)	0	1.042e-13	67.41	5.64625e-05	2	1779.94	0.642128	30.9321	0	0.851355
gDWMSIGQSQGGHASLGTAEFANTDASYk	1	1	A0A062B127	N-Term(iTRAQ4plex); K29(iTRAQ4plex)	0	3.121e-16	67.41	2.20494e-05	3	3274.55	4.59136	31.6763	0	1.30002
aLPAIADAVk	1	1	A0A009KVS2	N-Term(iTRAQ4plex); K10(iTRAQ4plex)	0	0.0001445	67.39	4.52873e-05	2	1256.78	2.40158	25.3631	0	0.80996
aSTNAYINTGDGLGmAAR	1	3	A0A062IH58;A0A009JR32;K8ZVQ2	N-Term(iTRAQ4plex); M15(Oxidation)	0	3.897e-11	67.39	2.56987e-05	2	1942.94	1.74695	21.6681	0
iPLDQAALIEPLSVGHHAFVR	3	1	A0A009I0B4	N-Term(iTRAQ4plex)	0	4.888e-15	67.39	7.31291e-05	4	2427.37	1.38809	36.3168	0	1.1499
eNAVENAAVVGNYIVDQLR	2	1	A0A009ELT2	N-Term(iTRAQ4plex)	0	3.187e-15	67.37	7.33475e-05	2	2218.17	5.38437	45.3801	0	1.00285
fIEPIVMQLLER	2	1	A0A009KAX9	N-Term(iTRAQ4plex)	0	3.629e-05	67.36	7.75111e-05	3	1631.93	1.19203	50.8267	0	0.913028
aFENVDVIAAPAAPTTAYk	2	1	A0A009ES76	N-Term(iTRAQ4plex); K19(iTRAQ4plex)	0	1.241e-11	67.35	9.75609e-05	3	2237.21	3.99893	29.8832	0	1.11612
dVEHGLTITLDSFTTHEQQQR	1	2	B2I0I3;A0A098SK90	N-Term(iTRAQ4plex)	0	3.121e-16	67.35	4.99678e-05	3	2599.28	-1.94661	33.0508	0
rEDIPDLDLSAHGLTk	2	1	A0A062INY5	N-Term(iTRAQ4plex); K16(iTRAQ4plex)	0	1.855e-15	67.33	9.58383e-05	2	2068.13	2.22641	25.9093	1	1.1592
lSGEQQAEQYVLAYGTFk	2	1	D0CCP1	N-Term(iTRAQ4plex); K18(iTRAQ4plex)	0	2.919e-10	67.32	8.93495e-05	2	2320.22	5.66443	37.6508	0	0.989898
lVQPHVAGILNIGTAHLGEFGGR	2	2	A0A009G909;A0A009I604	N-Term(iTRAQ4plex)	0	3.121e-16	67.31	9.89281e-05	4	2500.4	3.28752	35.5362	0
vLPGMQAAFVDIGLSR	1	1	A0A009LWX9	N-Term(iTRAQ4plex)	0	5.192e-07	67.3	7.13831e-05	2	1818.01	2.02151	42.1816	0	0.910335
lLGNFQLGDIPPAPR	6	2	A0A062T494;A0A0A7XNK3	N-Term(iTRAQ4plex)	0	8.849e-13	67.29	6.21878e-05	2	1752	2.53513	35.7491	0
tITFTAPAPcDVcDGk	1	1	A0A0M1MUH5	N-Term(iTRAQ4plex); C10(Carbamidomethyl); C13(Carbamidomethyl); K16(iTRAQ4plex)	0	1.909e-12	67.29	2.92275e-05	2	2041.01	4.61349	26.3384	0	1.18548
nPEQNTTAk	1	1	A0A062T0X9	N-Term(iTRAQ4plex); K9(iTRAQ4plex)	0	6.985e-05	67.27	4.17186e-05	2	1290.69	0.117266	11.5849	0	1.03951
dQPNLFATTVAVLDR	1	1	A0A009LFH7	N-Term(iTRAQ4plex)	0	1.585e-13	67.27	8.64654e-05	2	1803.98	3.11894	42.3041	0	0.940258
fIDAMNEDAADLGcLAPDEAPk	2	1	A0A009I0K4	N-Term(iTRAQ4plex); C14(Carbamidomethyl); K22(iTRAQ4plex)	0	5.492e-15	67.26	2.5803e-05	3	2651.27	3.88114	35.6002	0	0.969946
aQAESEAAk	1	1	A0A009GNP0	N-Term(iTRAQ4plex); K9(iTRAQ4plex)	0	1.108e-05	67.25	4.77222e-05	2	1192.64	-1.18158	11.5778	0	2.46684
aMEIVYNEDELk	1	2	A0A0L6G1T6;A0A014DW79	N-Term(iTRAQ4plex); K12(iTRAQ4plex)	0	2.801e-09	67.25	5.22995e-05	2	1741.9	4.63677	28.0251	0
sISDINADcLVQAIk	2	1	A0A009KVS2	N-Term(iTRAQ4plex); C9(Carbamidomethyl); K15(iTRAQ4plex)	0	5.188e-13	67.25	8.21083e-05	2	1935.05	1.2962	35.5655	0	1.00306
yTQNLTPDYSVIDk	1	1	A0A062I9I0	N-Term(iTRAQ4plex); K14(iTRAQ4plex)	0	1.724e-07	67.25	6.21416e-05	2	1945.02	0.421483	27.2646	0	0.942463
aLTQFMLDTHTLk	1	2	A0A009SF64;A0A009HFQ4	N-Term(iTRAQ4plex); K13(iTRAQ4plex)	0	2.252e-09	67.24	8.32887e-05	3	1807.01	1.51518	32.496	0
kGDFLEGSVAAGTDNYQR	1	1	A0A010KAB4	N-Term(iTRAQ4plex); K1(iTRAQ4plex)	0	2.075e-13	67.24	5.14666e-05	2	2216.12	1.34123	22.5373	1	1.04828
vSLHQGNIVGYDLkPSk	3	1	A0A062B801	N-Term(iTRAQ4plex); K14(iTRAQ4plex); K17(iTRAQ4plex)	0	3.204e-06	67.21	6.99787e-05	2	2287.32	4.5021	22.2256	0	1.18986
vAGLPEHSVQVIETSDR	2	1	A0A009IIL0	N-Term(iTRAQ4plex)	0	3.884e-14	67.19	7.72918e-05	3	1981.05	0.179301	24.2749	0	1.13992
gINNLGSSk	1	2	A0A009HHM8;A0A009FIT1	N-Term(iTRAQ4plex); K9(iTRAQ4plex)	0	4.065e-05	67.17	6.44577e-05	2	1177.68	-0.339199	14.5592	0
qIIIATGEGAk	1	2	A0A062TPC9;N8YW55	N-Term(iTRAQ4plex); K11(iTRAQ4plex)	0	1.968e-06	67.17	6.76139e-05	2	1388.84	0.750225	18.5085	0
scTGVAPQTcLQVR	1	2	A0A0M1MYJ6;A0A011K7N6	N-Term(iTRAQ4plex); C2(Carbamidomethyl); C10(Carbamidomethyl)	0	5.292e-11	67.17	4.71225e-05	2	1720.86	1.0083	18.801	0
iILNSVDFEEIAALQSk	2	1	A0A0M1MZ03	N-Term(iTRAQ4plex); K17(iTRAQ4plex)	0	4.3e-09	67.17	7.82721e-05	2	2178.24	5.73201	42.1524	0	0.986105
sHVSAAAEQDFDNIDR	4	2	A0A009K0P3;A0A0M3BTK8	N-Term(iTRAQ4plex)	0	1.292e-09	67.15	1.07074e-05	2	1918.9	-2.06364	20.8517	0
mIEGTVASIPPQGGR	2	1	A0A098SJK5	N-Term(iTRAQ4plex)	0	1.885e-11	67.14	6.48079e-05	2	1656.89	1.90927	23.0992	0	0.876305
yPASLLDALLEVDAFk	1	1	A0A062B4V9	N-Term(iTRAQ4plex); K16(iTRAQ4plex)	0	4.965e-08	67.14	8.6388e-05	3	2053.14	-0.538533	54.8276	0	1.29123
fSQGVFEVLATGGHTALGGDDLDR	1	1	A0A009FC15	N-Term(iTRAQ4plex)	0	3.187e-16	67.14	5.95433e-05	3	2606.3	2.46422	40.3851	0	0.99298
kNEEYMSEGQLEHFR	3	1	A0A062FPK2	N-Term(iTRAQ4plex); K1(iTRAQ4plex)	0	4.878e-09	67.12	2.7745e-05	2	2185.06	1.43148	20.0172	1	0.971196
tPELIEEVAk	1	2	A0A009ES85;A0A062T514	N-Term(iTRAQ4plex); K10(iTRAQ4plex)	0	5.916e-06	67.11	6.72997e-05	2	1416.82	2.34599	26.2517	0
lLPFFLDGVAGQk	2	1	A0A009K918	N-Term(iTRAQ4plex); K13(iTRAQ4plex)	0	0.0002804	67.09	6.96527e-05	2	1693	1.99295	45.7028	0	0.969864
lPLILIPTTAGTGSEVTPISIVTTGETTk	3	1	A0A009K5Q6	N-Term(iTRAQ4plex); K29(iTRAQ4plex)	0	3.335e-10	67.08	5.93334e-05	3	3198.83	-0.365491	45.8612	0	1.07882
dVPLDEIEDMIR	2	2	A0A009Q557;A0A009N894	N-Term(iTRAQ4plex)	0	3.941e-09	67.07	3.03535e-05	2	1588.8	0.753601	41.6518	0
aIQQQVENTLAQk	2	1	A0A0L6HBQ7	N-Term(iTRAQ4plex); K13(iTRAQ4plex)	0	1.773e-10	67.07	7.94965e-05	2	1759	1.88485	26.5872	0	1.02511
fMGVcAMYAYNSAVAAVEHAGLk	1	1	A0A009K0P3	N-Term(iTRAQ4plex); C5(Carbamidomethyl); K23(iTRAQ4plex)	0	7.192e-12	67.04	5.40899e-05	3	2748.35	-3.09987	47.5449	0	0.945893
dPSLTTEEVLNFAk	1	1	A0A062ILI6	N-Term(iTRAQ4plex); K14(iTRAQ4plex)	0	7.808e-10	67.03	8.88616e-05	2	1852	4.49987	35.0933	0	1.03291
tFFHVDAAQAAGk	2	1	A0A009HZ31	N-Term(iTRAQ4plex); K13(iTRAQ4plex)	0	4.429e-12	67.02	6.72889e-05	2	1650.88	0.330686	22.3605	0	1.05869
lAQPEQLTDSDLAk	1	1	A0A0L6YRW7	N-Term(iTRAQ4plex); K14(iTRAQ4plex)	0	5.597e-08	67.02	8.96325e-05	2	1817	6.12584	24.2182	0	0.755806
lLTAEAPAVADLEHFINR	1	1	A0A009LWX9	N-Term(iTRAQ4plex)	0	8.321e-13	67.02	9.70207e-05	3	2124.17	5.35073	45.2838	0	0.841016
aAQIAGLTEIPAIVR	4	1	A0A028J2L7	N-Term(iTRAQ4plex)	0	1.626e-09	66.98	5.39804e-05	3	1667	2.51631	34.4291	0	0.90507
sNPEINAk	1	1	A0A0C4Y4E8	N-Term(iTRAQ4plex); K8(iTRAQ4plex)	0	0.0002774	66.96	6.07339e-05	2	1160.65	1.39094	12.6368	0	1.0602
eTDAIAHVVR	2	2	A0A013SRA0;A0A009FTV1	N-Term(iTRAQ4plex)	0	1.845e-07	66.94	4.73589e-05	2	1254.69	0.676287	17.5967	0
sIQGFGVHTFR	4	4	A0A009EMX0;A0A0B2XTA3;A0A062BDR5;A0A009L0G9	N-Term(iTRAQ4plex)	0	5.235e-08	66.92	6.87445e-05	3	1392.75	1.3349	23.1004	0
dDPQYIDAck	1	1	A0A009E5R2	N-Term(iTRAQ4plex); C9(Carbamidomethyl); K10(iTRAQ4plex)	0	3.647e-07	66.92	2.16852e-05	2	1512.72	0.396513	17.6586	0	1.04462
gIGEAIAHVLAR	3	1	A0A062KTQ2	N-Term(iTRAQ4plex)	0	5.277e-08	66.89	7.02851e-05	3	1350.8	1.03493	34.0883	0	1.19489
tSINSWEDTEFk	1	1	A0A011JU84	N-Term(iTRAQ4plex); K12(iTRAQ4plex)	0	2.09e-09	66.89	2.49973e-05	2	1744.87	4.24431	27.5748	0	0.898104
lPGMSSAGIQQAIEQANPEk	2	1	A0A009EXD2	N-Term(iTRAQ4plex); K20(iTRAQ4plex)	0	8.502e-12	66.89	8.68818e-05	2	2357.24	-0.752576	35.0375	0	0.848114
fLDLYELFQk	1	1	A0A010L6K4	N-Term(iTRAQ4plex); K10(iTRAQ4plex)	0	3.246e-08	66.87	8.51858e-05	2	1603.9	2.02323	48.612	0	0.81482
lIGIDNAVEWMAMATPk	4	2	A0A062IXV3;A0A013KJB1	N-Term(iTRAQ4plex); K17(iTRAQ4plex)	0	9.559e-06	66.87	9.29057e-05	2	2148.15	3.50224	48.3525	0
tNLSNIVEVLAk	1	1	L9MSE8	N-Term(iTRAQ4plex); K12(iTRAQ4plex)	0	4.333e-06	66.86	6.44977e-05	3	1588.96	5.44806	37.8996	0	0.8371
iELFVDRPEGEIk	2	1	A0A013RUK0	N-Term(iTRAQ4plex); K13(iTRAQ4plex)	0	1.773e-08	66.86	8.78447e-05	2	1833.04	-0.0212538	28.5159	0	1.03285
tLLVDADEQQSAMk	1	1	G8E4A4	N-Term(iTRAQ4plex); K14(iTRAQ4plex)	0	2.095e-13	66.86	8.09209e-05	2	1836.97	3.71486	23.5631	0	0.972068
aTGTNVANFVR	2	1	B7I3K0	N-Term(iTRAQ4plex)	0	8.326e-09	66.84	6.72485e-05	2	1293.71	1.76055	19.8239	0	0.854115
fNVLTSPHVNk	3	1	A0A0J1A3V5	N-Term(iTRAQ4plex); K11(iTRAQ4plex)	0	1.534e-07	66.84	7.65642e-05	2	1543.88	0.0487217	21.1533	0	1.15141
vIHVDIDPATISk	2	1	A0A013U742	N-Term(iTRAQ4plex); K13(iTRAQ4plex)	0	4.97e-11	66.83	7.74565e-05	2	1695.99	-0.616168	26.7097	0	0.850289
vGYQVIDGVk	4	1	A0A0C0C3L4	N-Term(iTRAQ4plex); K10(iTRAQ4plex)	0	1.942e-07	66.78	8.11345e-05	2	1365.8	3.10176	23.0377	0	1.00748
gIPDASLEWVGDk	2	1	A0A062B3U3	N-Term(iTRAQ4plex); K13(iTRAQ4plex)	0	7.024e-09	66.75	8.32398e-05	2	1674.9	3.3008	31.0281	0	1.3471
iGHTVEVQDTPSNR	3	1	A0A009ZUL3	N-Term(iTRAQ4plex)	0	2.84e-13	66.74	5.66344e-05	2	1696.88	1.03569	14.8907	0	0.9884
lPGIELFAQATADDMYTSIk	2	1	G2JKU7	N-Term(iTRAQ4plex); K20(iTRAQ4plex)	0	2.541e-10	66.74	0.000107337	3	2472.29	-0.236798	49.2659	0	1.14787
lNLTDAEIAAVmGHEMTHALEEHAk	10	1	A0A013IHN0	N-Term(iTRAQ4plex); M12(Oxidation); K25(iTRAQ4plex)	0	3.121e-16	66.74	6.84866e-05	4	3035.51	-2.89668	32.9919	0	1.0255
hFVHHEALPQVALFGDEGAANHNR	1	1	A0A009KTN4	N-Term(iTRAQ4plex)	0	2.294e-15	66.73	5.48753e-05	3	2810.39	-1.78056	21.906	0	1.03491
dADAWLGAAHITVNk	2	1	B2HUY9	N-Term(iTRAQ4plex); K15(iTRAQ4plex)	0	9.983e-14	66.71	9.58804e-05	2	1870	-1.78186	30.115	0	1.04482
gAYALGIIHSDYPDELITVR	4	2	A0A009G785;W3SV43	N-Term(iTRAQ4plex)	0	7.054e-08	66.71	9.90693e-05	2	2347.24	0.311344	37.9365	0
dIAENTSSVAETVk	1	1	A0A009K6J2	N-Term(iTRAQ4plex); K14(iTRAQ4plex)	0	3.594e-11	66.7	8.48236e-05	2	1751.93	1.93612	20.5575	0	1.10314
iEVYDVQMVk	1	1	B2I2M7	N-Term(iTRAQ4plex); K10(iTRAQ4plex)	0	2.165e-07	66.69	7.81191e-05	2	1511.84	1.59175	28.4258	0	0.969739
tGDTITGTIRPPk	2	1	A0A009F3K5	N-Term(iTRAQ4plex); K13(iTRAQ4plex)	0	5.111e-12	66.67	7.9922e-05	2	1644.96	1.91168	18.4774	0	0.879337
vQTSLQSMNTTFETR	1	1	A0A062MWS6	N-Term(iTRAQ4plex)	0	9.879e-13	66.67	3.80504e-05	2	1886.94	1.20935	26.3382	0	0.975435
vAGNVVAPSQVGSVEFAAER	2	1	A0A009GAB0	N-Term(iTRAQ4plex)	0	1.986e-11	66.67	9.62832e-05	2	2131.13	0.462058	27.1715	0	0.919714
sFIADNQVALIGGR	1	1	A0A062F8M3	N-Term(iTRAQ4plex)	0	6.625e-12	66.65	8.40324e-05	2	1604.89	-0.152989	29.6009	0	0.961477
gTPQFPQcGFSAR	2	1	A0A0M2DXG5	N-Term(iTRAQ4plex); C8(Carbamidomethyl)	0	1.473e-07	66.64	2.6912e-05	2	1596.77	0.569828	22.8728	0	1.10103
aTMQcDVVSVk	1	2	A0A010VMI1;A0A009JNG4	N-Term(iTRAQ4plex); C5(Carbamidomethyl); K11(iTRAQ4plex)	0	2.073e-07	66.62	6.51571e-05	2	1525.8	1.99394	18.5327	0
yVNQDLELALk	1	1	A0A0F5EL77	N-Term(iTRAQ4plex); K11(iTRAQ4plex)	0	2.343e-08	66.62	9.87591e-05	2	1593.91	1.5555	31.1975	0	0.78331
iDGEWVVHQWLk	7	1	A0A009KBG4	N-Term(iTRAQ4plex); K12(iTRAQ4plex)	0	1.574e-08	66.6	9.21813e-05	2	1797.99	2.37289	38.6762	0	1.00616
nALLVEAVQGIEDIk	4	1	A0A062G3I6	N-Term(iTRAQ4plex); K15(iTRAQ4plex)	0	2.75e-11	66.58	8.58704e-05	2	1900.1	2.24093	45.9445	0	0.875154
yTQSLGcWHGFIAQQk	3	1	A0A0L6YLI3	N-Term(iTRAQ4plex); C7(Carbamidomethyl); K16(iTRAQ4plex)	0	2.358e-15	66.57	7.18815e-05	2	2212.12	0.630567	29.6366	0	1.07549
gSLPcEITHVISNHEDLR	2	1	A0A014EBB2	N-Term(iTRAQ4plex); C5(Carbamidomethyl)	0	9.767e-14	66.56	6.08305e-05	4	2221.12	1.48244	30.0341	0	1.27963
dGIITSPISGVITk	1	1	A0A0L6Z1U9	N-Term(iTRAQ4plex); K14(iTRAQ4plex)	0	7.919e-10	66.54	7.17365e-05	2	1689.01	2.88644	30.3628	0	0.923511
dFQTEVIDLk	1	2	A0A0M1MS84;A0A0B2XP24	N-Term(iTRAQ4plex); K10(iTRAQ4plex)	0	3.96e-06	66.52	8.81346e-05	2	1495.83	4.45848	30.1627	0
dVNLVLFVIDAQk	2	1	A0A062B5F5	N-Term(iTRAQ4plex); K13(iTRAQ4plex)	0	2.124e-10	66.52	8.36666e-05	2	1762.04	0.744248	46.5123	0	0.949602
lVFPcDVAVDAEIDNAFAELAk	4	1	A0A014DVA7	N-Term(iTRAQ4plex); C5(Carbamidomethyl); K22(iTRAQ4plex)	0	2.851e-14	66.52	0.000102007	3	2695.39	1.88097	53.0555	0	1.111
aQWEQDHEDVLQAGGLHIIGSER	1	1	A0A010G3A7	N-Term(iTRAQ4plex)	0	3.121e-16	66.52	5.89421e-05	3	2732.35	-1.31721	29.9994	0	1.01416
gQTLQDPFLNSLR	2	1	A0A0M3FT60	N-Term(iTRAQ4plex)	0	2.346e-09	66.51	7.0525e-05	2	1632.88	0.730218	31.6614	0	1.1457
vVHVVAMDk	2	1	A0A062BJK4	N-Term(iTRAQ4plex); K9(iTRAQ4plex)	0	4.611e-06	66.49	7.2814e-05	2	1285.75	-0.301451	16.6941	0	0.973851
aLGLSDELAHSSIR	2	1	A0A009HZ31	N-Term(iTRAQ4plex)	0	4.876e-13	66.49	0.000100604	3	1612.88	1.23162	25.4659	0	1.10626
vVVLmEHcAk	1	2	A0A062BD49;K1EKH4	N-Term(iTRAQ4plex); M5(Oxidation); C8(Carbamidomethyl); K10(iTRAQ4plex)	0	5.479e-07	66.48	7.48598e-05	2	1489.81	0.160104	16.0243	0
gTVQDNALTk	1	1	A0A011JN45	N-Term(iTRAQ4plex); K10(iTRAQ4plex)	0	2.437e-07	66.47	8.73743e-05	2	1334.75	0.579714	14.4391	0	1.07204
fTISISPALTDNk	2	1	A0A0M0XI66	N-Term(iTRAQ4plex); K13(iTRAQ4plex)	0	1.117e-07	66.46	8.31133e-05	2	1694.97	6.09529	31.9797	0	0.842445
kLATGDELTTGVLk	2	4	A3M1G3;A0A009Z6X1;A0A060GU81;E3VNS0	N-Term(iTRAQ4plex); K1(iTRAQ4plex); K14(iTRAQ4plex)	0	3.795e-15	66.46	7.01894e-05	2	1878.13	-1.04283	22.1157	1
wENQHPEHDLk	1	1	A0A062B801	N-Term(iTRAQ4plex); K11(iTRAQ4plex)	0	3.037e-06	66.45	5.896e-05	2	1720.87	1.61539	15.1326	0	0.925225
gEGFPSANFGVPLAGSLIPYIDk	2	2	A0A009Q557;A0A009N894	N-Term(iTRAQ4plex); K23(iTRAQ4plex)	0	2.817e-07	66.45	0.000123831	2	2637.42	-0.0818206	45.4907	0
dLIPIVILTDPIVESk	2	1	A0A013MPP3	N-Term(iTRAQ4plex); K16(iTRAQ4plex)	0	3.435e-08	66.42	4.10918e-05	3	2053.24	-0.97315	46.9955	0	1.00851
sLLTTLEk	1	1	A0A009HWJ0	N-Term(iTRAQ4plex); K8(iTRAQ4plex)	0	0.004802	66.38	7.32204e-05	2	1192.74	1.8808	26.3547	0	1.00433
mQQANMLNEFk	1	9	A0A009H6Q8;A0A009R7T9;A0A009L7E6;A0A062BG85;A0A009QP20;A0A011K5Z8;A0A0G4QSN3;A0A062TEY9;R8Z1E1	N-Term(iTRAQ4plex); K11(iTRAQ4plex)	0	6.048e-08	66.31	4.68937e-05	2	1641.84	3.05454	27.466	0
nFGEPVDVLEQADMPkPEPk	1	2	A0A009I276;A0A011BYD9	N-Term(iTRAQ4plex); K16(iTRAQ4plex); K20(iTRAQ4plex)	0	2.665e-14	66.31	9.32494e-05	3	2672.4	2.65731	30.9551	0
sGDVDPSLHSFLAk	1	1	A0A011JPE1	N-Term(iTRAQ4plex); K14(iTRAQ4plex)	0	8.024e-11	66.29	9.69341e-05	2	1760.95	2.98589	26.0388	0	0.986522
dYTAALSk	1	1	A0A062T6M2	N-Term(iTRAQ4plex); K8(iTRAQ4plex)	0	0.0004336	66.28	6.60709e-05	2	1156.65	3.1332	18.4895	0	0.845989
akLDPLGLAk	2	3	A0A009P3A3;A0A062INY5;W3SWK2	N-Term(iTRAQ4plex); K2(iTRAQ4plex); K10(iTRAQ4plex)	0	0.001229	66.28	1.247e-05	2	1457.95	2.99061	23.0614	1
dASVTDQQTTk	1	1	A0A009LMM6	N-Term(iTRAQ4plex); K11(iTRAQ4plex)	0	5.155e-10	66.27	6.22458e-05	2	1481.77	3.78615	12.518	0	0.925789
aLIVDVPIVMDDGSIQHFEGYR	4	2	A0A014CAN0;A0A009H555	N-Term(iTRAQ4plex)	0	6.627e-13	66.27	9.92345e-05	3	2618.35	3.42895	41.2406	0
nVAQAFEFLIk	2	1	A0A009GSL0	N-Term(iTRAQ4plex); K11(iTRAQ4plex)	0	5.228e-05	66.26	8.20146e-05	3	1567.92	6.29173	42.7636	0	1.05085
iAcLYEGTTEIQALDLLGR	2	1	A0A009ICI3	N-Term(iTRAQ4plex); C3(Carbamidomethyl)	0	1.795e-11	66.26	0.00011257	3	2280.21	4.97107	43.4241	0	1.08617
nTTLAAGTk	2	1	A0A009FWX9	N-Term(iTRAQ4plex); K9(iTRAQ4plex)	0	3.695e-06	66.25	9.45704e-05	2	1164.69	2.39129	12.3951	0	0.90188
aNEIGTVLQk	1	1	A0A009HWJ0	N-Term(iTRAQ4plex); K10(iTRAQ4plex)	0	2.134e-06	66.25	6.88054e-05	2	1360.81	5.83319	21.4553	0	0.925406
tLTTVVADSSDLEAIR	2	1	A0A009IM57	N-Term(iTRAQ4plex)	0	7.81e-14	66.25	0.000103807	2	1834.99	1.0242	32.3824	0	0.826325
lVGAPPGYVGYEEGGVLTEAVR	2	1	A0A0L6HBQ7	N-Term(iTRAQ4plex)	0	1.716e-15	66.25	0.000113079	3	2377.26	2.59946	33.856	0	1.06755
iSDQFATDELLQNPVVDITR	2	1	A0A0L6KEQ1	N-Term(iTRAQ4plex)	0	3.213e-09	66.23	0.000100772	2	2418.27	3.57113	40.8236	0	1.04936
aIIGGDTGAAIGGAIGGGAGAAIEEk	2	1	A0A062HA61	N-Term(iTRAQ4plex); K26(iTRAQ4plex)	0	1.047e-15	66.23	0.000126287	3	2485.35	0.591622	35.2208	0	1.16248
kAELSFAEEVAAAQAAAk	6	2	B7I3K0;K9CRJ1	N-Term(iTRAQ4plex); K1(iTRAQ4plex); K18(iTRAQ4plex)	0	7.26e-13	66.21	0.000117033	3	2237.25	0.0397935	32.6277	1
iPHVLVIMDGVGHR	3	1	A0A062EP73	N-Term(iTRAQ4plex)	0	1.318e-05	66.19	9.9769e-05	2	1686.96	-0.985816	30.2356	0	1.03617
lNEFNSTQQGLQSR	1	2	A0A062MWS6;A0A014BLW5	N-Term(iTRAQ4plex)	0	1.101e-11	66.18	5.97416e-05	2	1765.9	4.81095	20.8547	0
sEDFLHALASck	4	1	A0A009HPM0	N-Term(iTRAQ4plex); C11(Carbamidomethyl); K12(iTRAQ4plex)	0	2.016e-10	66.16	5.99326e-05	2	1665.85	1.3721	29.0766	0	0.918349
nQFAATVk	1	1	A0A062MNK0	N-Term(iTRAQ4plex); K8(iTRAQ4plex)	0	0.0007558	66.15	7.71783e-05	2	1166.68	0.387942	15.3628	0	0.936248
eIVLAETEk	1	2	A0A062IXV3;A0A013KJB1	N-Term(iTRAQ4plex); K9(iTRAQ4plex)	0	6.804e-05	66.15	7.47517e-05	2	1319.77	1.62057	19.7586	0
vVcHDILGQTALVDLAGLR	1	2	A0A010LCD1;U4NZG4	N-Term(iTRAQ4plex); C3(Carbamidomethyl)	0	3.393e-12	66.15	0.000103762	3	2194.22	3.78157	39.2739	0
sGAIVGITHVEPNESIPLER	2	2	N8YWU3;A0A009S2U9	N-Term(iTRAQ4plex)	0	4.444e-11	66.15	0.000129423	2	2262.25	12.3535	27.4745	0
qVQEILANIDLDLAR	1	1	A0A0B2XTA3	N-Term(iTRAQ4plex)	0	2.591e-06	66.14	0.000101581	3	1855.06	10.7251	44.0526	0	1.20355
eQmAGTGVEVGR	2	3	A0A062IT09;A0A013KFJ3;A0A0A7XMW4	N-Term(iTRAQ4plex); M3(Oxidation)	0	1.357e-06	66.13	2.65965e-05	2	1393.69	0.128914	13.9325	0
aLIVDVPIVmDDGSIQHFEGYR	1	2	A0A014CAN0;A0A009H555	N-Term(iTRAQ4plex); M10(Oxidation)	0	2.416e-12	66.12	0.000111921	3	2634.34	1.77038	37.1875	0
vLQNYPATTVSQVNETPLk	2	1	A0A0C4XXK4	N-Term(iTRAQ4plex); K19(iTRAQ4plex)	0	2.839e-09	66.09	0.000138839	2	2390.32	2.52616	27.4287	0	0.84134
eNLLISGPGk	2	1	B0V894	N-Term(iTRAQ4plex); K10(iTRAQ4plex)	0	4.734e-05	66.07	4.82357e-05	2	1315.79	4.52989	20.7463	0	0.938529
eVPLALTLVASk	2	1	A0A028INV7	N-Term(iTRAQ4plex); K12(iTRAQ4plex)	0	7.912e-09	66.06	3.41017e-05	2	1528.96	1.39818	35.8908	0	1.08599
[truncated: 9,371 more rows]

## Sheet: P.aeruginosa
Sequence	PSMs	Protein Groups	Protein Group Accessions	Modifications	q-Value	PEP	IonScore	Exp Value	Charge	MH+ [Da]	ΔM [ppm]	RT [min]	Missed Cleavages	Pa-Cathelicidin/Pa-Control
aNDAAGDGTTTATVLAQAIVNEGLk	20	1	P30718	N-Term(iTRAQ4plex); K25(iTRAQ4plex)	0	1.566e-16	153.45	1.76224e-15	2	2689.42	-0.33523	40.621	0	0.995857
lVSSAGTGHFYTTDk	4	1	Q9HTN9	N-Term(iTRAQ4plex); K15(iTRAQ4plex)	0	9.48e-16	139.36	3.59221e-14	2	1871.97	-0.727244	19.7875	0	0.980653
lTTAAGAPVVDNQNVQTAGPR	2	1	O52762	N-Term(iTRAQ4plex)	0	7.391e-16	139.17	4.72133e-14	2	2224.19	4.5648	20.9578	0	0.86756
aEVDFAAEVAAQVAATk	32	1	O82851	N-Term(iTRAQ4plex); K17(iTRAQ4plex)	0	7.109e-15	133.68	1.58563e-13	2	1979.07	2.48135	42.0845	0	0.934001
hVTDEAALAGLTDSAk	2	1	Q9I765	N-Term(iTRAQ4plex); K16(iTRAQ4plex)	0	1.139e-15	132.09	2.25576e-13	2	1887	-0.697872	23.1219	0	0.966658
eLPDFNSSLAPSGk	2	1	Q59638	N-Term(iTRAQ4plex); K14(iTRAQ4plex)	0	1.348e-12	127.3	7.07593e-13	2	1749.92	-1.74522	26.3864	0	1.03547
fASTGDDSGEQSVALADYIGR	2	1	Q9I3C5	N-Term(iTRAQ4plex)	0	5.275e-16	125.47	3.97309e-13	2	2303.1	2.63868	31.4837	0	1.01739
aLDAVIESVTGALk	8	1	P05384	N-Term(iTRAQ4plex); K14(iTRAQ4plex)	0	4.633e-13	125.36	6.98572e-13	2	1674.99	-0.505726	49.5624	0	0.823413
fGAQTGTATAGQVAVk	1	1	P72151	N-Term(iTRAQ4plex); K16(iTRAQ4plex)	0	3.131e-16	124.32	1.44233e-12	2	1795	0.815823	17.968	0	0.846025
iAFTGSTPVGSHILk	2	1	Q9HX05	N-Term(iTRAQ4plex); K15(iTRAQ4plex)	0	5.375e-13	124.22	8.70418e-13	2	1816.06	4.0491	26.8157	0	0.902696
aASAAGDDLSAAAVEIk	2	1	Q9I553	N-Term(iTRAQ4plex); K17(iTRAQ4plex)	0	5.587e-16	124.19	1.1813e-12	2	1847.99	-0.902253	25.352	0	1.03535
vYLVNTGWTGGGYGVGk	2	1	Q9HTZ7	N-Term(iTRAQ4plex); K17(iTRAQ4plex)	0	7.032e-13	123.26	1.5342e-12	2	2016.09	2.81299	31.8013	0	0.889405
dSDVGYAAGLQAGILQELSk	5	1	G3XD11	N-Term(iTRAQ4plex); K20(iTRAQ4plex)	0	5.016e-14	121.12	3.05209e-12	2	2323.24	1.10496	42.0165	0	1.09458
nAAPATGAGASAGGGSASASDLGSR	1	1	Q9HUM2	N-Term(iTRAQ4plex)	0	5.893e-15	121.09	9.72546e-13	2	2205.06	-2.00536	15.2969	0	0.941646
iINEPTAAALAYGLDk	5	1	Q9HV43	N-Term(iTRAQ4plex); K16(iTRAQ4plex)	0	7.829e-15	120.88	2.98053e-12	2	1948.1	0.812302	34.3119	0	0.837845
aSSALDASTIYGNPAGLSk	2	1	Q9I456	N-Term(iTRAQ4plex); K19(iTRAQ4plex)	0	1.019e-13	119.63	4.6824e-12	2	2111.13	1.7464	26.4005	0	0.95812
lAADAGDDEAAYQLAVQQLAR	1	1	Q9HWW7	N-Term(iTRAQ4plex)	0	1.267e-17	117.84	5.7553e-12	2	2333.2	4.55093	36.6839	0	1.01205
gNITEGLVFENEVVGGVVPk	12	1	Q9HWD2	N-Term(iTRAQ4plex); K20(iTRAQ4plex)	0	1.225e-11	117.72	6.25463e-12	2	2345.3	1.29804	37.7499	0	1.00164
aDIHPTYEAIEATcScGNVIk	2	1	Q9HUD0	N-Term(iTRAQ4plex); C14(Carbamidomethyl); C16(Carbamidomethyl); K21(iTRAQ4plex)	0	4.494e-14	117.29	3.9194e-12	2	2637.3	2.93759	26.0458	0	1.05506
eLAGEGNASSPASDIPVGGR	1	1	Q9I4F5	N-Term(iTRAQ4plex)	0	6.021e-16	117.15	4.0478e-12	2	2028.02	2.58229	21.4986	0	1.21303
lDDVAEETVHAAPDDLAR	2	1	Q9I0J6	N-Term(iTRAQ4plex)	0	1.611e-15	116.96	4.12813e-12	2	2081.02	-0.9103	27.0452	0	1.03053
eFSQDIGSAATGGDLGYAGR	1	1	Q9I2T8	N-Term(iTRAQ4plex)	0	2.704e-16	116.7	2.35176e-12	2	2116.01	3.90439	27.0892	0	1.06568
lAQDSNEIGGVVDVIk	1	1	Q9I3F6	N-Term(iTRAQ4plex); K16(iTRAQ4plex)	0	1.391e-14	116.41	7.65676e-12	2	1945.09	1.76389	31.6684	0	0.930661
eNTTIIDGAGVQADIEAR	13	1	P30718	N-Term(iTRAQ4plex)	0	6.525e-15	115.77	5.95913e-12	2	2017.03	-2.85254	30.1787	0	0.962535
vYSGVLSSGDSVLNSVk	3	1	Q9HWD2	N-Term(iTRAQ4plex); K17(iTRAQ4plex)	0	1.159e-13	115.57	8.73596e-12	2	1999.1	2.24481	32.7314	0	0.930908
tALLTPEEAAAVAGk	1	1	Q9HY13	N-Term(iTRAQ4plex); K15(iTRAQ4plex)	0	9.487e-11	115.44	8.42989e-12	2	1730	1.43826	28.1802	0	0.858635
aPVDLLWNGGIGTYVk	2	1	Q9HZE0	N-Term(iTRAQ4plex); K16(iTRAQ4plex)	0	5.733e-13	115.13	1.0895e-11	2	1991.13	2.84208	41.2113	0	0.871982
aIAQVGTISANSDESIGQIIAEAMEk	3	1	P30718	N-Term(iTRAQ4plex); K26(iTRAQ4plex)	0	2e-11	114.6	1.42162e-11	3	2934.53	-0.186493	47.9851	0	0.980277
iAVLNYQMALLESDAAk	2	1	Q9HXY5	N-Term(iTRAQ4plex); K17(iTRAQ4plex)	0	1.714e-13	113.09	1.52181e-11	2	2138.18	1.15222	41.7472	0	0.965411
sTPNLMMAcSSGk	1	1	Q9I747	N-Term(iTRAQ4plex); C9(Carbamidomethyl); K13(iTRAQ4plex)	0	3.36e-10	112.53	6.98088e-12	2	1671.81	-0.879047	19.3784	0	0.799014
eANEAYEVLSDASk	1	1	Q9HV44	N-Term(iTRAQ4plex); K14(iTRAQ4plex)	0	1.072e-12	112.4	1.17965e-11	2	1813.9	-1.03039	26.7591	0	1.07865
aLGSAVANAESEVAPLAAAR	1	1	Q9I7B8	N-Term(iTRAQ4plex)	0	1.164e-15	111.94	2.30305e-11	2	2012.08	-3.33242	33.6676	0	1.14906
vQLVGDDLFVTNTk	2	1	Q9HXZ5	N-Term(iTRAQ4plex); K14(iTRAQ4plex)	0	2.843e-12	111.88	2.10806e-11	2	1837.03	0.03057	32.8732	0	0.955468
eAVDNNADLAAAQADYLAR	1	1	Q9HUJ1	N-Term(iTRAQ4plex)	0	1.958e-15	111.28	1.63841e-11	2	2135.05	-0.916065	26.8339	0	1.03192
gGDIEETALQTNLEAAEEIAR	1	1	Q9HZM8	N-Term(iTRAQ4plex)	0	1.199e-15	110.75	2.2297e-11	2	2374.19	2.69474	38.6335	0	1.10582
aFLDEAAPLESGSHVDATSYSVk	2	1	Q9I636	N-Term(iTRAQ4plex); K23(iTRAQ4plex)	0	1.487e-14	110.69	2.34603e-11	3	2682.36	3.3697	30.5168	0	0.937227
vQPQAGQNPIDAGAAAGVLSAEQAQALHQAEAAR	1	1	Q9I028	N-Term(iTRAQ4plex)	0	8.444e-17	110.12	3.11279e-11	3	3482.8	3.22958	33.4549	0	1.08377
qYPSTSTTVEGHTDSVGTDAYNQk	4	1	P13794	N-Term(iTRAQ4plex); K24(iTRAQ4plex)	0	5.834e-15	110.04	9.88485e-12	2	2874.37	2.57996	18.7656	0	1.04308
lMDGATLLScSEFGDAMIAk	2	1	Q9I0L5	N-Term(iTRAQ4plex); C10(Carbamidomethyl); K20(iTRAQ4plex)	0	2.665e-11	109.4	1.77964e-11	2	2418.19	-2.51694	40.8392	0	1.02498
ecEGVGAVAAAAGGGGAR	2	1	Q9HTQ4	N-Term(iTRAQ4plex); C2(Carbamidomethyl)	0	3.932e-14	109.19	1.56655e-11	2	1703.82	-0.223966	19.4343	0	1.03355
yNPEITAADLNDVEk	2	1	Q9HXU0	N-Term(iTRAQ4plex); K15(iTRAQ4plex)	0	3.468e-12	109.19	3.79586e-11	2	1980.02	2.92779	26.9952	0	1.07811
gGGIPDLIAIYQDASGNAk	4	1	Q9HVA2	N-Term(iTRAQ4plex); K19(iTRAQ4plex)	0	6.029e-13	108.91	6.10511e-11	2	2148.16	1.64374	42.9638	0	0.96409
aLNLLDSYASLGk	1	1	O87131	N-Term(iTRAQ4plex); K13(iTRAQ4plex)	0	1.018e-10	108.4	3.75814e-11	2	1652.95	0.238061	37.1551	0	0.976564
eAPSYADQAGGNELLETGIk	4	1	Q9HT20	N-Term(iTRAQ4plex); K20(iTRAQ4plex)	0	8.109e-14	108	5.54713e-11	3	2351.2	0.422705	26.9509	0	0.947049
aILVIAEHNNAALAAATLNTVAAAk	1	1	Q9HZP7	N-Term(iTRAQ4plex); K25(iTRAQ4plex)	0	1.015e-15	107.66	1.71396e-11	3	2719.57	0.886577	43.0523	0	0.61418
vVYDVYDSNEVLEAk	1	1	Q9I6J1	N-Term(iTRAQ4plex); K15(iTRAQ4plex)	0	6.613e-12	106.69	7.9287e-11	2	2031.06	3.74134	29.8687	0	1.03222
dQAVALFAGEEEGk	1	1	Q9HV59	N-Term(iTRAQ4plex); K14(iTRAQ4plex)	0	9.56e-11	106.53	7.78158e-11	2	1751.91	3.39472	26.2098	0	0.967605
aQPVSAGSVSSEHEk	2	1	Q9I3D3	N-Term(iTRAQ4plex); K15(iTRAQ4plex)	0	9.406e-12	105.78	7.00238e-11	2	1800.93	-1.57914	12.8686	0	0.980302
cYGSTNPVNVVYATFk	2	1	Q9HWF2	N-Term(iTRAQ4plex); C1(Carbamidomethyl); K16(iTRAQ4plex)	0	1.502e-12	105.6	8.4004e-11	2	2108.07	-2.53077	37.5005	0	0.906984
vALGGTcLNVGcIPSk	2	1	Q9I3D1	N-Term(iTRAQ4plex); C7(Carbamidomethyl); C12(Carbamidomethyl); K16(iTRAQ4plex)	0	1.734e-13	105.29	1.36069e-10	2	1934.04	-0.0622108	28.0276	0	0.950734
vATDLGIPADLmMEk	3	1	Q9HVY6	N-Term(iTRAQ4plex); M12(Oxidation); K15(iTRAQ4plex)	0	1.621e-07	105.22	8.86793e-11	2	1908	-5.2416	33.0015	0	0.979252
sNPWEDFSSQFNk	2	1	Q9HZ71	N-Term(iTRAQ4plex); K13(iTRAQ4plex)	0	2.35e-11	104.95	3.19132e-11	2	1873.9	0.898292	35.702	0	1.08992
lVDALQFHEEHGEVcPANWk	2	1	Q9HY81	N-Term(iTRAQ4plex); C15(Carbamidomethyl); K20(iTRAQ4plex)	0	8.794e-17	104.81	7.26813e-11	3	2667.32	-1.19822	32.5756	0	0.937971
vPLPVDVVVAk	3	1	Q9I5Y4	N-Term(iTRAQ4plex); K11(iTRAQ4plex)	0	9.58e-07	104.66	3.41169e-11	2	1423.92	2.3498	31.013	0	1.0698
gMGPDQPIASNSTADGR	1	1	Q9I5A7	N-Term(iTRAQ4plex)	0	8.609e-13	104.57	3.4914e-11	2	1817.86	0.630151	16.2037	0	0.994327
vAAAGPLLAAELDALGk	2	1	Q9I5Y4	N-Term(iTRAQ4plex); K17(iTRAQ4plex)	0	4.739e-12	104.5	5.67701e-11	2	1868.11	1.13732	43.1047	0	0.953335
sTPVELEFSQVEk	2	1	Q9HWC4	N-Term(iTRAQ4plex); K13(iTRAQ4plex)	0	1.039e-11	104.42	1.21072e-10	2	1780.96	2.69762	27.2839	0	1.01367
dGVYLLDGGLAAWk	2	1	Q9I452	N-Term(iTRAQ4plex); K14(iTRAQ4plex)	0	1.15e-10	104.13	1.42956e-10	2	1765.97	-0.514132	41.3604	0	0.960851
aGADGILTYFAk	3	1	Q59643	N-Term(iTRAQ4plex); K12(iTRAQ4plex)	0	6.417e-11	104.03	1.32448e-10	2	1514.84	-3.30164	35.4288	0	1.11296
aILDHDINFGIGPAGTGk	2	1	Q9HX38	N-Term(iTRAQ4plex); K18(iTRAQ4plex)	0	5.78e-12	103.87	1.74337e-10	2	2084.14	0.839069	31.5475	0	0.915657
aMAANDTTGLVk	1	1	Q9I3D1	N-Term(iTRAQ4plex); K12(iTRAQ4plex)	0	1.832e-10	103.28	1.48017e-10	2	1479.81	0.270243	17.0243	0	1.11881
qLEDDPFSNYASLHEk	2	1	Q9HZ71	N-Term(iTRAQ4plex); K16(iTRAQ4plex)	0	2.745e-14	102.36	1.42287e-10	3	2181.08	3.94496	27.8328	0	1.09787
gAAQVAEYEQYAIk	1	1	Q9HXR1	N-Term(iTRAQ4plex); K14(iTRAQ4plex)	0	3.568e-13	102.03	2.09916e-10	2	1828.97	-1.03831	25.3585	0	1.01815
sLGGGFPIGAMLTTGEIAk	2	1	O30508	N-Term(iTRAQ4plex); K19(iTRAQ4plex)	0	1.532e-13	101.52	2.60736e-10	2	2108.17	-0.54858	40.2454	0	0.939289
vLAESGLNIIAATSLTDAAQQVVk	3	1	P53593	N-Term(iTRAQ4plex); K24(iTRAQ4plex)	0	3.491e-14	101.44	1.32792e-10	3	2700.54	0.742913	44.4327	0	1.018
eFASGHIVDALNIPADk	2	1	Q9HU54	N-Term(iTRAQ4plex); K17(iTRAQ4plex)	0	3.212e-12	101.34	2.5708e-10	2	2085.13	2.65293	30.7558	0	0.95088
aGDAGFGFSANETVPEPGR	1	1	G3XD89	N-Term(iTRAQ4plex)	0	2.681e-14	101.05	9.81545e-11	2	2022.97	1.5988	26.7982	0	0.911989
eLGMGSFLAVAQGSDQPPR	1	1	O68822	N-Term(iTRAQ4plex)	0	5.569e-13	101.04	1.6528e-10	2	2104.06	-1.8058	35.9165	0	0.969692
qILEQTGLLGMIGk	2	1	Q9HW68	N-Term(iTRAQ4plex); K14(iTRAQ4plex)	0	1.404e-12	100.94	1.8121e-10	2	1789.05	-1.44917	40.3514	0	1.00639
lPEQAIAEYLk	3	1	Q9I2V5	N-Term(iTRAQ4plex); K11(iTRAQ4plex)	0	2.578e-09	100.85	2.54895e-10	2	1562.9	0.539402	36.0745	0	1.146
nPTATFESTEVk	1	1	Q9I690	N-Term(iTRAQ4plex); K12(iTRAQ4plex)	0	2.494e-09	100.78	2.25613e-10	2	1611.85	2.41232	18.9278	0	0.919645
dLESSAYEAADLSQPAQEMGLk	1	1	Q9I2T8	N-Term(iTRAQ4plex); K22(iTRAQ4plex)	0	8.455e-11	100.63	1.68669e-10	2	2641.31	5.70716	34.1552	0	1.02173
eLGDIDEGHNEVEELk	2	1	Q9I2T9	N-Term(iTRAQ4plex); K16(iTRAQ4plex)	0	7.557e-14	100.09	1.95898e-10	2	2114.05	0.748113	25.2025	0	1.05645
vQGVETTLEVQQQLGDGVVR	2	1	Q9HT20	N-Term(iTRAQ4plex)	0	2.161e-15	99.88	3.75226e-10	2	2299.23	-1.65887	30.8106	0	1.06054
tLTAVDSALMVLDGGk	1	1	Q9HXB0	N-Term(iTRAQ4plex); K16(iTRAQ4plex)	0	3.052e-11	99.7	4.60753e-10	2	1879.04	-2.00741	44.0572	0	0.874412
iALAGPVTGPVAQYGDMQR	1	1	P21175	N-Term(iTRAQ4plex)	0	1.866e-10	99.55	4.27032e-10	2	2088.11	2.99513	30.3529	0	0.901195
lGEVHDGAATTDWMVQEQER	2	1	Q9HWD2	N-Term(iTRAQ4plex)	0	1.782e-15	99.55	1.10655e-10	2	2416.13	-0.681092	26.695	0	0.974861
aAGAPVQVNVGk	1	1	Q9HVY4	N-Term(iTRAQ4plex); K12(iTRAQ4plex)	0	9.102e-10	99.51	2.96651e-10	2	1398.83	0.406859	16.3829	0	1.01629
gVSGNVSFVQADAEk	1	1	Q9HUC0	N-Term(iTRAQ4plex); K15(iTRAQ4plex)	0	3.198e-12	99.38	4.09476e-10	2	1795.95	3.12739	20.7542	0	1.02614
qGLGDVIEAYEEVAk	3	1	Q9I4W0	N-Term(iTRAQ4plex); K15(iTRAQ4plex)	0	3.489e-14	99.23	3.94016e-10	2	1909.02	2.00708	40.1082	0	0.968071
gITITSAAVTTFWk	5	1	Q9HWD2	N-Term(iTRAQ4plex); K14(iTRAQ4plex)	0	7.611e-11	99.18	4.22735e-10	2	1784.02	0.617847	38.6294	0	0.888541
iFAFTALTVVGDGk	3	1	Q9HWF2	N-Term(iTRAQ4plex); K14(iTRAQ4plex)	0	3.489e-10	98.84	3.46135e-10	2	1727	2.52679	43.3312	0	1.15431
gEVIEGLAEAAALDGk	2	1	Q9HUV8	N-Term(iTRAQ4plex); K16(iTRAQ4plex)	0	3.692e-13	98.73	4.9568e-10	2	1831.01	0.848804	36.9518	0	0.893478
dVQGSDPVSLIAYDk	3	1	Q9HWD6	N-Term(iTRAQ4plex); K15(iTRAQ4plex)	0	1.512e-12	98.66	5.03735e-10	2	1895	2.49131	29.0222	0	1.12265
sGETEDSTIADLAVGTAAGQIk	4	1	Q9HXZ5	N-Term(iTRAQ4plex); K22(iTRAQ4plex)	0	9.783e-12	98.48	5.53432e-10	2	2422.25	-0.529858	33.2231	0	0.998213
qQLTDEELTEAFAFLQk	2	1	Q9HYX8	N-Term(iTRAQ4plex); K17(iTRAQ4plex)	0	6.224e-11	98.19	5.61309e-10	2	2299.22	5.74481	45.0902	0	0.943608
aEDYDALIVPGGFGAAk	2	1	Q9HTU9	N-Term(iTRAQ4plex); K17(iTRAQ4plex)	0	9.641e-10	97.54	7.4003e-10	2	1982.05	2.71672	33.2131	0	1.00645
aSGMMGLTAEMLGk	2	1	Q9HZJ3	N-Term(iTRAQ4plex); K14(iTRAQ4plex)	0	5.189e-12	97.49	4.36683e-10	2	1684.87	1.48701	37.6589	0	1.074
lIEIANETGADAISHGATGk	1	1	Q9HY84	N-Term(iTRAQ4plex); K20(iTRAQ4plex)	0	6.381e-17	97.25	7.34623e-10	3	2256.21	2.16653	29.8882	0	0.911596
yLVLQGVSPAQLELVSYGk	3	1	Q9I4Z4	N-Term(iTRAQ4plex); K19(iTRAQ4plex)	0	1.413e-11	97.04	5.04127e-10	4	2352.34	-0.0305183	40.7168	0	0.946459
dVIALLPGDGATLGGVFcR	1	1	Q9I5F6	N-Term(iTRAQ4plex); C18(Carbamidomethyl)	0	2.655e-10	96.94	6.37251e-10	2	2075.11	0.247503	43.3204	0	0.987705
lGAQEcQLQTGTLVHDcYAk	1	1	Q9HXZ4	N-Term(iTRAQ4plex); C6(Carbamidomethyl); C17(Carbamidomethyl); K20(iTRAQ4plex)	0	9.247e-16	96.86	5.04854e-10	3	2580.28	0.957618	24.4236	0	1.02894
gVELVQLAHGNDLAVANIHASR	3	1	Q9HVC4	N-Term(iTRAQ4plex)	0	1.478e-16	96.8	8.77504e-10	3	2428.32	-0.695574	30.8106	0	1.0863
hYAHVDcPGHADYVk	3	1	P09591	N-Term(iTRAQ4plex); C7(Carbamidomethyl); K15(iTRAQ4plex)	0	1.38e-12	96.72	2.87299e-10	2	2057	3.3722	13.465	0	1.14385
gITINTSHVEYDSAVR	8	1	P09591	N-Term(iTRAQ4plex)	0	3.101e-13	96.67	6.78126e-10	2	1905.98	1.58068	22.6381	0	0.951391
fTENcGIGIkPVSQEGTk	1	1	Q9I0L5	N-Term(iTRAQ4plex); C5(Carbamidomethyl); K10(iTRAQ4plex); K18(iTRAQ4plex)	0	1.298e-12	96.63	9.45125e-10	2	2397.29	3.32945	21.5781	0	0.694439
aImTSDLGLNPATAGTTIR	2	1	O82853	N-Term(iTRAQ4plex); M3(Oxidation)	0	1.892e-10	96.59	8.9905e-10	2	2063.1	1.49643	27.1259	0	0.931362
dIAEAVSAAGYPLEk	4	1	Q9HUN2	N-Term(iTRAQ4plex); K15(iTRAQ4plex)	0	1.817e-11	96.53	8.44858e-10	2	1821.99	1.32508	31.6936	0	0.944728
aAQGVVPQPLNAEQTAGLVELLk	2	1	Q9I2V5	N-Term(iTRAQ4plex); K23(iTRAQ4plex)	0	2.687e-11	96.45	4.41606e-10	3	2634.51	-0.345669	42.3738	0	0.929952
fAGDLLAVVDTLER	2	1	Q9HV42	N-Term(iTRAQ4plex)	0	4.344e-12	96.06	1.13961e-09	2	1662.92	-0.294676	51.3517	0	0.69956
vIGQQEAITAVSDAVR	2	1	Q9I659	N-Term(iTRAQ4plex)	0	7.726e-10	95.86	8.82021e-10	3	1800.99	-0.0948973	30.4208	0	1.00393
sITSTDIcQAADALk	1	1	Q9I4L2	N-Term(iTRAQ4plex); C8(Carbamidomethyl); K15(iTRAQ4plex)	0	6.33e-13	95.83	1.16241e-09	2	1881.98	0.723332	29.7654	0	1.09989
lLALDMGALIAGAk	2	1	Q9HVN5	N-Term(iTRAQ4plex); K14(iTRAQ4plex)	0	2.119e-09	95.74	5.6004e-10	2	1645	-0.380732	46.6176	0	1.24034
sESFAELFEESLk	8	1	Q9HZ71	N-Term(iTRAQ4plex); K13(iTRAQ4plex)	0	9.665e-13	95.64	6.27665e-10	2	1803.93	0.167162	43.5381	0	1.08767
aIMTSDLGLNPATAGTTIR	2	1	O82853	N-Term(iTRAQ4plex)	0	3.063e-12	95.59	1.07663e-09	2	2047.1	3.07902	30.1038	0	1.04176
kIDGcQAVADAITAEGGk	2	1	Q9I2R7	N-Term(iTRAQ4plex); K1(iTRAQ4plex); C5(Carbamidomethyl); K18(iTRAQ4plex)	0	2.984e-12	95.58	8.02413e-10	2	2236.2	1.63346	26.826	1	0.925051
gFPVLDLTDNELAk	1	1	Q9I6G0	N-Term(iTRAQ4plex); K14(iTRAQ4plex)	0	2.858e-11	95.43	1.20295e-09	2	1820	0.259951	38.4533	0	0.951118
lIGPNcPGVITPGEck	1	1	Q51567	N-Term(iTRAQ4plex); C6(Carbamidomethyl); C15(Carbamidomethyl); K16(iTRAQ4plex)	0	6.358e-11	95.39	8.52751e-10	2	2000.06	1.55177	23.9091	0	0.979818
eQALSELQEQSGLGEALk	1	1	Q9I6B9	N-Term(iTRAQ4plex); K18(iTRAQ4plex)	0	3.591e-11	95.34	1.06732e-09	2	2218.17	-2.58997	31.8972	0	0.95919
nPPAGEEEFLLDLITNR	6	1	Q9I2V5	N-Term(iTRAQ4plex)	0	1.272e-11	95.31	9.71659e-10	2	2072.08	1.30972	48.8139	0	0.968544
hQPDVIGLQETk	2	1	Q9I0T9	N-Term(iTRAQ4plex); K12(iTRAQ4plex)	0	5.62e-09	95.06	1.18518e-09	2	1652.92	-1.31069	18.016	0	1.0462
aLNSLGEAFLSGIEk	1	1	Q9I7B8	N-Term(iTRAQ4plex); K15(iTRAQ4plex)	0	3.088e-12	94.84	1.0335e-09	2	1837.04	2.48376	43.1981	0	1.08554
aFDQIDNAPEEk	2	1	P09591	N-Term(iTRAQ4plex); K12(iTRAQ4plex)	0	1.402e-09	94.45	6.81952e-10	2	1664.84	-0.85799	18.6325	0	0.943697
aIDEDQLNASADQVIALIDEQR	3	1	Q9HXE7	N-Term(iTRAQ4plex)	0	9.517e-12	94.44	9.35348e-10	2	2571.3	-1.67981	45.5277	0	1.14073
aILVESNDELNSLAVAk	8	1	Q9HZP6	N-Term(iTRAQ4plex); K17(iTRAQ4plex)	0	1.884e-13	94.41	1.17729e-09	2	2074.17	4.41994	32.3292	0	1.01311
lAQDAGVALEEIEk	2	1	P42257	N-Term(iTRAQ4plex); K14(iTRAQ4plex)	0	5.231e-13	94.28	1.21306e-09	2	1773.97	-8.00311	34.6928	0	1.03017
lAGELLDAAEGk	2	1	Q9HWD1	N-Term(iTRAQ4plex); K12(iTRAQ4plex)	0	4.925e-10	94.16	1.66913e-09	2	1474.84	1.1734	34.6091	0	1.07212
aVQAINALEPQMVALSDEQLk	1	1	Q9LCT3	N-Term(iTRAQ4plex); K21(iTRAQ4plex)	0	6.942e-10	93.84	1.44567e-09	2	2556.4	1.40184	38.3103	0	0.94612
eIESQYASGLVTQGEk	1	1	Q9HWC9	N-Term(iTRAQ4plex); K16(iTRAQ4plex)	0	2.636e-11	93.64	1.5138e-09	2	2027.06	1.71536	23.136	0	0.965552
tVNIGQILEVIk	1	2	Q9HW93;Q9HW91	N-Term(iTRAQ4plex); K12(iTRAQ4plex)	0	2.729e-10	93.6	5.45645e-10	2	1615.01	1.22558	44.6433	0
aDGYVSSGYYGSGVTk	2	1	G3XDA5	N-Term(iTRAQ4plex); K16(iTRAQ4plex)	0	8.488e-13	93.6	7.42077e-10	2	1898.94	2.61888	20.1433	0	1.10013
sELIDAIAASADIPk	12	1	P05384	N-Term(iTRAQ4plex); K15(iTRAQ4plex)	0	3.273e-08	93.58	1.35945e-09	2	1802.02	0.425839	40.0747	0	0.993774
vGDQNLGSSLNFEDR	1	1	Q9HVD1	N-Term(iTRAQ4plex)	0	4.931e-13	93.56	5.72721e-10	2	1794.87	-1.2896	25.9899	0	1.00233
aIVAEVNEAAk	2	1	Q9HWC7	N-Term(iTRAQ4plex); K11(iTRAQ4plex)	0	8.485e-09	93.18	1.68294e-09	2	1402.82	1.6843	18.9443	0	0.861677
sTGSYSLVTQQPLGGk	2	1	Q51561	N-Term(iTRAQ4plex); K16(iTRAQ4plex)	0	3.34e-13	93.05	1.80839e-09	2	1911.05	2.57746	21.9709	0	1.08675
aLAESVDSLITIPNEk	2	1	P47204	N-Term(iTRAQ4plex); K16(iTRAQ4plex)	0	3.4e-09	92.67	1.73041e-09	2	1988.12	1.56458	37.5563	0	1.11571
iVEIYGPESSGk	1	1	P08280	N-Term(iTRAQ4plex); K12(iTRAQ4plex)	0	3.908e-08	92.66	1.8428e-09	2	1566.86	0.438492	22.5491	0	0.947944
vVGTcDGGTk	1	1	Q9I793	N-Term(iTRAQ4plex); C5(Carbamidomethyl); K10(iTRAQ4plex)	0	5.568e-08	92.53	1.39618e-09	2	1281.67	0.697034	12.3113	0	1.08415
vQVEHPVSEMVTGVDIVk	2	1	P37798	N-Term(iTRAQ4plex); K18(iTRAQ4plex)	0	5.213e-11	92.45	1.59279e-09	2	2254.24	2.7191	30.0884	0	0.969345
imDVLGNPIDEAGPIGEEER	1	1	Q9HT20	N-Term(iTRAQ4plex); M2(Oxidation)	0	7.232e-12	92.44	5.98672e-10	2	2314.13	-4.06855	32.9448	0	1.16267
aPTFPESVADGTVATWHk	5	1	Q9I3D2	N-Term(iTRAQ4plex); K18(iTRAQ4plex)	0	1.432e-14	92.24	2.00007e-09	3	2202.15	1.87945	31.517	0	1.04598
gAVPGATGGDVIVRPAAk	2	1	Q9HWD5	N-Term(iTRAQ4plex); K18(iTRAQ4plex)	0	2.14e-10	92.15	1.09717e-09	2	1924.13	1.75375	18.2616	0	0.919353
dELLAEFQALVADTEk	3	1	Q9HZG8	N-Term(iTRAQ4plex); K16(iTRAQ4plex)	0	7.398e-12	92.12	1.87197e-09	2	2080.11	0.335238	52.5151	0	0.87838
aPVVTVMGHVDHGk	2	1	Q9HV55	N-Term(iTRAQ4plex); K14(iTRAQ4plex)	0	6.005e-13	92.03	2.47512e-09	3	1734.95	-1.30354	18.8115	0	1.02691
qAVTNPQNTLYAVk	1	1	Q9HV43	N-Term(iTRAQ4plex); K14(iTRAQ4plex)	0	1.079e-11	91.9	2.22751e-09	2	1835.03	1.45235	20.9784	0	0.885848
gLQFLDLIQEGNIGLMk	2	1	P26480	N-Term(iTRAQ4plex); K17(iTRAQ4plex)	0	6.455e-10	91.86	2.18296e-09	2	2177.23	1.27276	47.6299	0	0.992296
vLVDEPSEEDTIAILR	2	1	Q9HVN5	N-Term(iTRAQ4plex)	0	1.588e-11	91.79	2.97997e-09	2	1943.04	-0.621318	34.2676	0	1.03053
eGMMGSSTQATNVDAR	1	1	G3XD89	N-Term(iTRAQ4plex)	0	4.562e-15	91.54	6.99794e-10	2	1798.82	-0.646075	16.761	0	1.08149
lHPQHPNVDYAYYLk	1	1	P33641	N-Term(iTRAQ4plex); K15(iTRAQ4plex)	0	2.382e-10	91.36	2.26653e-09	3	2146.13	-3.03275	24.76	0	1.05909
lLQSTADVAGDQAEEIR	1	1	Q9HZG8	N-Term(iTRAQ4plex)	0	2.295e-13	91.31	1.88599e-09	2	1960.01	0.295726	26.4427	0	0.887714
vGSVQLNADQLDDEQAVQR	1	1	Q9I5Z9	N-Term(iTRAQ4plex)	0	1.11e-12	91.18	2.28624e-09	2	2229.13	2.51276	24.8962	0	0.966705
sGMLAADAIAEALAAGR	2	1	Q9HZP5	N-Term(iTRAQ4plex)	0	2.127e-10	91.17	2.44427e-09	3	1731.92	-0.546152	43.7708	0	1.03062
eLPEFDAQTIFENLVAR	1	1	Q9HVV4	N-Term(iTRAQ4plex)	0	1.257e-12	91.13	3.08361e-09	2	2136.11	0.561301	50.5572	0	1.04775
gSTSITDLSSHVEEAVER	2	1	Q9I742	N-Term(iTRAQ4plex)	0	3.431e-12	91.03	1.85382e-09	2	2061.02	1.56022	31.2638	0	1.06442
lNHEMEEETQHADALLR	2	1	Q9HWF9	N-Term(iTRAQ4plex)	0	9.44e-15	90.99	7.96159e-10	2	2180.05	-0.242604	27.5971	0	1.1193
sALEQSPPELASDIAER	1	1	Q9HVU0	N-Term(iTRAQ4plex)	0	7.616e-12	90.97	2.27953e-09	2	1957	0.0649401	28.1952	0	0.870145
vPTPNVSMAILNLNLEk	2	1	Q9HZK4	N-Term(iTRAQ4plex); K17(iTRAQ4plex)	0	5.467e-10	90.92	2.34638e-09	2	2141.23	2.78107	40.6377	0	0.982124
vAVFTQGPAAEAALAAGADk	3	1	Q9HWC6	N-Term(iTRAQ4plex); K20(iTRAQ4plex)	0	6.03e-11	90.92	2.58911e-09	2	2146.17	-0.861132	31.3649	0	0.985224
vVIVADHQQTATTAk	1	1	Q9I0J6	N-Term(iTRAQ4plex); K15(iTRAQ4plex)	0	4.419e-12	90.89	2.76999e-09	2	1870.07	3.30711	15.405	0	0.870088
qAEGDTGSPEVQVALLSANINk	1	1	Q9HV58	N-Term(iTRAQ4plex); K22(iTRAQ4plex)	0	5.796e-12	90.87	2.86463e-09	3	2529.34	-1.36254	31.9076	0	0.950578
aVIEASGGYLHDVAk	3	1	Q9HTL9	N-Term(iTRAQ4plex); K15(iTRAQ4plex)	0	1.161e-13	90.86	2.99428e-09	2	1818	2.49554	23.9671	0	1.00641
vGDLEGcTWSADGVk	1	1	Q9I612	N-Term(iTRAQ4plex); C7(Carbamidomethyl); K15(iTRAQ4plex)	0	1.852e-11	90.76	1.553e-09	2	1881.93	2.47729	25.8343	0	1.23989
aPAENTVLVNAIk	2	1	Q9HV59	N-Term(iTRAQ4plex); K13(iTRAQ4plex)	0	2.363e-10	90.7	2.34063e-09	2	1627.96	0.836183	23.9875	0	1.0074
vQVTALDMLk	1	1	Q9HW30	N-Term(iTRAQ4plex); K10(iTRAQ4plex)	0	2.054e-08	90.55	2.46694e-09	2	1405.83	0.305998	31.667	0	0.995512
vEGDVVGAYLHGHR	6	1	O82851	N-Term(iTRAQ4plex)	0	2.746e-11	90.51	2.84544e-09	2	1652.86	-1.09442	23.0042	0	0.916467
sIESIIAALDAk	2	1	Q9I748	N-Term(iTRAQ4plex); K12(iTRAQ4plex)	0	2.723e-10	90.46	2.29372e-09	2	1518.9	0.839003	44.0001	0	1.03797
lAALESEVELTVAEIk	1	1	P26480	N-Term(iTRAQ4plex); K16(iTRAQ4plex)	0	6.294e-10	90.34	2.17304e-09	2	2003.15	0.431344	51.0486	0	1.1021
sHDALESNALSVEk	2	1	Q9HZN4	N-Term(iTRAQ4plex); K14(iTRAQ4plex)	0	1.549e-12	90.15	2.36682e-09	2	1787.94	-0.765315	18.7311	0	1.00714
sLSQEGMDDLDSk	1	1	Q9HYX8	N-Term(iTRAQ4plex); K13(iTRAQ4plex)	0	3.185e-12	90.12	9.70443e-10	2	1712.82	-0.882346	21.6562	0	1.03792
gSLEALQGSLSGLGNDEVQVR	1	1	Q9HV55	N-Term(iTRAQ4plex)	0	1.041e-14	89.98	3.918e-09	2	2273.19	3.59706	34.1989	0	0.865025
gSTGENLLQLLEcR	2	1	O52759	N-Term(iTRAQ4plex); C13(Carbamidomethyl)	0	1.931e-12	89.81	3.02969e-09	2	1733.9	-0.101491	40.6054	0	0.979349
fVEkPDQATAQSYLDSGk	1	1	Q9I1N7	N-Term(iTRAQ4plex); K4(iTRAQ4plex); K18(iTRAQ4plex)	0	3.834e-14	89.78	3.89226e-09	3	2416.27	0.878946	24.9584	0	0.923524
aVMDkPADATLGELAR	1	1	Q9HXJ6	N-Term(iTRAQ4plex); K5(iTRAQ4plex)	0	4.112e-11	89.77	4.6393e-09	2	1946.07	3.97337	25.2461	0	0.875351
qIVANAGDEPSVVVDk	3	1	P30718	N-Term(iTRAQ4plex); K16(iTRAQ4plex)	0	2.347e-12	89.67	3.34473e-09	2	1929.05	0.728714	21.5479	0	1.01537
vDALAIAIGTSHGAYk	1	1	Q9I5Y1	N-Term(iTRAQ4plex); K16(iTRAQ4plex)	0	1.777e-11	89.6	3.6732e-09	2	1875.06	1.96993	31.9639	0	0.927673
nIPVGSTVHGIELkPGk	5	1	Q9HWD8	N-Term(iTRAQ4plex); K14(iTRAQ4plex); K17(iTRAQ4plex)	0	6.102e-15	89.53	1.8943e-09	2	2178.3	-0.0907596	21.5135	0	0.922596
dSVGNVLQDGDTITVIk	2	1	Q9I704	N-Term(iTRAQ4plex); K17(iTRAQ4plex)	0	2.834e-11	89.5	4.88078e-09	2	2062.13	1.84745	31.1006	0	1.04392
iINIGSVVGAMGNAGQTNYAAAk	1	1	O54438	N-Term(iTRAQ4plex); K23(iTRAQ4plex)	0	3.18e-11	89.44	4.77803e-09	3	2508.35	1.26311	37.4659	0	1.11352
sPEAAGFDVAQk	1	1	Q9I765	N-Term(iTRAQ4plex); K12(iTRAQ4plex)	0	2.398e-09	89.41	4.06657e-09	2	1507.8	1.58521	19.0992	0	0.942944
tVIHTDNAPAAIGTYSQAIk	3	1	Q9HTL9	N-Term(iTRAQ4plex); K20(iTRAQ4plex)	0	3.099e-12	89.38	4.03709e-09	2	2359.29	0.987746	24.9999	0	1.00533
gNAAVYDALVGVGLLR	2	1	Q9I706	N-Term(iTRAQ4plex)	0	3.154e-10	89.36	3.8819e-09	2	1731.99	-0.839953	44.0857	0	1.14634
aTTTYSTVGAGSQILR	1	1	Q9HWX4	N-Term(iTRAQ4plex)	0	3.705e-11	89.18	4.71047e-09	2	1769.95	-1.71329	22.1591	0	0.861019
yLEEGELSEAEIk	7	1	Q9HWD2	N-Term(iTRAQ4plex); K13(iTRAQ4plex)	0	9.448e-13	89.02	3.88474e-09	2	1797.94	1.01589	27.4429	0	0.919719
eLSQQDSEILYTLGSQMADR	1	1	P55222	N-Term(iTRAQ4plex)	0	1.261e-15	88.97	1.77471e-09	2	2428.18	1.38537	40.087	0	1.09355
gVGETQAcGTGAcAAAVAGIR	1	1	Q51564	N-Term(iTRAQ4plex); C8(Carbamidomethyl); C13(Carbamidomethyl)	0	1.623e-12	88.93	1.6632e-09	2	2121.04	3.55902	22.0043	0	1.00451
dVSGEGVQQALLk	2	1	Q9I2U0	N-Term(iTRAQ4plex); K13(iTRAQ4plex)	0	8.379e-12	88.88	4.5944e-09	2	1631.92	-1.13146	22.6486	0	0.952133
aDLQEALDFAGEGLVk	3	1	Q9HTD9	N-Term(iTRAQ4plex); K16(iTRAQ4plex)	0	6.683e-09	88.74	5.07906e-09	2	1964.06	2.45636	42.2262	0	1.06062
iDGEAFAGGSAk	1	1	Q9I2U2	N-Term(iTRAQ4plex); K12(iTRAQ4plex)	0	1.6e-09	88.65	4.70781e-09	2	1410.75	-0.450791	18.4524	0	1.07637
mLVGVNVLADAVk	14	1	P30718	N-Term(iTRAQ4plex); K13(iTRAQ4plex)	0	3.229e-10	88.63	3.83847e-09	2	1616.96	0.0272416	37.8767	0	0.964926
ikNEMLGGEEGGNTLYVPSGEk	1	1	Q9I3F5	N-Term(iTRAQ4plex); K2(iTRAQ4plex); K22(iTRAQ4plex)	0	3.064e-12	88.59	4.35823e-09	3	2754.44	0.588158	27.2017	1	0.843231
dSILEAAFGGIk	6	1	Q51567	N-Term(iTRAQ4plex); K12(iTRAQ4plex)	0	1.614e-10	88.54	4.54866e-09	2	1508.86	0.433369	39.7768	0	0.995709
hDLPLINIFDk	2	1	Q9HXH0	N-Term(iTRAQ4plex); K11(iTRAQ4plex)	0	7.814e-09	88.36	4.15762e-09	2	1612.93	-1.92058	39.6692	0	1.06117
fDGNAAVLLNNk	2	1	Q9HWE5	N-Term(iTRAQ4plex); K12(iTRAQ4plex)	0	3.891e-11	88.35	5.04451e-09	2	1563.87	-0.174455	25.9384	0	0.936155
ePLTAAETVQSk	1	1	Q9HV96	N-Term(iTRAQ4plex); K12(iTRAQ4plex)	0	1.772e-09	88.34	6.22858e-09	2	1561.88	6.01419	17.7519	0	0.926004
iLGPVVDAEGIAk	2	1	Q9HVW4	N-Term(iTRAQ4plex); K13(iTRAQ4plex)	0	1.852e-09	88.33	4.70056e-09	2	1569.95	-0.158777	29.4694	0	0.92357
gAVISLGDDIEGILk	8	1	Q9HZ71	N-Term(iTRAQ4plex); K15(iTRAQ4plex)	0	1.665e-11	88.14	4.45039e-09	2	1788.04	1.80126	43.859	0	0.971555
tGHALLHTLYQANLk	3	1	Q9I3D5	N-Term(iTRAQ4plex); K15(iTRAQ4plex)	0	6.548e-12	88.14	5.06424e-09	2	1968.13	0.528414	23.9455	0	0.952893
gSSGLLQNSNLDLMk	1	1	Q9I2J1	N-Term(iTRAQ4plex); K15(iTRAQ4plex)	0	1.04e-11	88.11	5.56292e-09	2	1865	-0.491084	29.2178	0	1.06595
lTDSPAILAIGEQDLGLQMR	3	1	Q9I3C5	N-Term(iTRAQ4plex)	0	4.892e-12	88.03	6.13853e-09	3	2285.23	-1.35431	44.3227	0	0.989495
aVLEVAGVQNVLAk	4	1	Q9HWF2	N-Term(iTRAQ4plex); K14(iTRAQ4plex)	0	7.098e-11	88	2.69432e-09	2	1699.04	1.43389	31.695	0	0.967097
aHYVLMNVEcSAk	2	1	Q9HUM9	N-Term(iTRAQ4plex); C10(Carbamidomethyl); K13(iTRAQ4plex)	0	1.114e-10	87.88	4.72496e-09	2	1809.92	-0.342788	21.5619	0	1.05134
qLTPLQISELMk	1	1	Q9HY72	N-Term(iTRAQ4plex); K12(iTRAQ4plex)	0	7.692e-09	87.76	4.85733e-09	2	1688.98	-0.764104	35.1514	0	0.919096
gYFADEGMLAYVk	2	1	Q9I0K4	N-Term(iTRAQ4plex); K13(iTRAQ4plex)	0	7.116e-11	87.76	3.60113e-09	2	1751.88	-5.75262	35.9177	0	0.976784
eMLPVLEAVAk	9	1	P30718	N-Term(iTRAQ4plex); K11(iTRAQ4plex)	0	6.389e-09	87.74	5.88936e-09	2	1487.88	0.610656	35.8907	0	0.972174
mSVGmADPNLVAQGEALFR	2	1	P00106	N-Term(iTRAQ4plex); M1(Oxidation); M5(Oxidation)	0	4.394e-09	87.66	2.99943e-09	2	2182.07	-1.64493	35.8781	0	1.01389
lLALDmGALIAGAk	1	1	Q9HVN5	N-Term(iTRAQ4plex); M6(Oxidation); K14(iTRAQ4plex)	0	4.095e-08	87.65	3.7794e-09	2	1660.99	0.112124	34.2438	0	0.88914
vGLGNPNIQVSVEGDk	1	1	Q9HU11	N-Term(iTRAQ4plex); K16(iTRAQ4plex)	0	4.285e-11	87.59	5.92214e-09	2	1914.06	2.02886	24.8469	0	0.848266
tFcIPHGGGGPGMGPIGVk	1	1	Q9HTX7	N-Term(iTRAQ4plex); C3(Carbamidomethyl); K19(iTRAQ4plex)	0	8.366e-15	87.56	7.2786e-09	3	2127.11	1.34306	27.894	0	0.969146
fTMDDGLSEAVk	1	1	Q9HXH0	N-Term(iTRAQ4plex); K12(iTRAQ4plex)	0	4.058e-11	87.46	3.49973e-09	2	1600.81	-2.50977	26.8114	0	0.943103
aAQNDDQLNIDFVGk	1	1	Q9I2U2	N-Term(iTRAQ4plex); K15(iTRAQ4plex)	0	7.504e-12	87.42	5.61515e-09	2	1936.01	1.96245	27.4993	0	1.04879
lWDTLTGHEAQAAESLk	3	1	Q9HU11	N-Term(iTRAQ4plex); K17(iTRAQ4plex)	0	1.031e-14	87.37	6.87118e-09	2	2158.14	2.7836	35.0695	0	0.972923
rPVTTDLLAADSGVTLDER	2	1	Q9I3D1	N-Term(iTRAQ4plex)	0	4.009e-11	87.19	7.63941e-09	3	2173.16	1.39598	28.5724	0	1.16161
lVETLDSYIPEPVR	3	1	P09591	N-Term(iTRAQ4plex)	0	1.416e-08	87.16	7.50006e-09	2	1774.98	3.55164	39.8795	0	0.913286
vSEEGAIYNLAQFPISQR	2	1	Q9I6A7	N-Term(iTRAQ4plex)	0	5.402e-12	87.12	6.30788e-09	2	2166.15	7.4049	36.4516	0	0.879596
fNPEAFQGVLVk	2	1	Q9HT76	N-Term(iTRAQ4plex); K12(iTRAQ4plex)	0	1.415e-10	86.91	7.4352e-09	2	1636.93	-0.108777	34.1133	0	0.988484
lDEVIVFESLSk	2	1	Q9I659	N-Term(iTRAQ4plex); K12(iTRAQ4plex)	0	1.211e-08	86.82	6.55104e-09	2	1666.95	1.60615	40.7399	0	0.971625
dFTLVAGQLEHSk	1	1	G3XDA5	N-Term(iTRAQ4plex); K13(iTRAQ4plex)	0	6.536e-11	86.67	9.57988e-09	2	1732.94	-1.79919	27.6286	0	1.07688
gIPLAATTAVALAEQHQR	3	1	P50587	N-Term(iTRAQ4plex)	0	1.016e-11	86.67	7.4271e-09	3	1991.12	3.97913	34.0894	0	0.916981
aDMVDDAELLELVEmEVR	4	1	P09591	N-Term(iTRAQ4plex); M15(Oxidation)	0	5.416e-08	86.53	4.11312e-09	2	2237.08	0.319481	49.3493	0	0.969743
fQAGEDVGDELk	1	1	Q9I352	N-Term(iTRAQ4plex); K12(iTRAQ4plex)	0	1.467e-10	86.43	5.46023e-09	2	1595.82	1.46094	22.443	0	1.05627
gTIVIcAGGGGIPTMYDEAGk	1	1	P13982	N-Term(iTRAQ4plex); C6(Carbamidomethyl); K21(iTRAQ4plex)	0	5.78e-10	86.41	6.2854e-09	2	2355.19	0.783959	30.9608	0	1.06238
eALLESLQEGQQVk	3	1	Q9HZ71	N-Term(iTRAQ4plex); K14(iTRAQ4plex)	0	9.1e-12	86.4	9.39256e-09	2	1860.04	2.19722	27.8691	0	1.13794
aQLLTEALGGk	1	1	Q9HVS6	N-Term(iTRAQ4plex); K11(iTRAQ4plex)	0	1.338e-07	86.38	5.7536e-09	2	1388.84	0.574437	28.8995	0	0.954076
gLDIFGPTAGAAQLEGSk	3	1	Q9HUV8	N-Term(iTRAQ4plex); K18(iTRAQ4plex)	0	8.003e-13	86.35	8.34262e-09	2	2020.09	-1.28522	33.149	0	1.00315
eTVADPLVEGQVHk	2	1	Q9I0K0	N-Term(iTRAQ4plex); K14(iTRAQ4plex)	0	6.914e-11	86.26	9.46368e-09	2	1810	3.15505	20.5256	0	1.08231
lGAEVTVLEALDk	5	1	Q9I3D1	N-Term(iTRAQ4plex); K13(iTRAQ4plex)	0	4.376e-11	86.22	5.25318e-09	2	1645.96	0.931366	39.0471	0	1.09281
iATHILSYEDDGk	4	1	Q9HVJ1	N-Term(iTRAQ4plex); K13(iTRAQ4plex)	0	2.565e-10	86.17	9.17875e-09	2	1749.92	-2.64064	23.4368	0	0.966371
fNQIGSLTETLEAIQMAk	1	1	Q9HXZ5	N-Term(iTRAQ4plex); K18(iTRAQ4plex)	0	1.213e-09	86.11	1.00412e-08	2	2282.24	2.24166	45.5507	0	1.15754
aLAQGGGDSQSSk	1	1	Q9HXH5	N-Term(iTRAQ4plex); K13(iTRAQ4plex)	0	2.48e-10	86.08	7.64472e-09	2	1493.78	2.68029	11.9601	0	0.761849
vVTTQAVGGTGALk	1	1	P72173	N-Term(iTRAQ4plex); K14(iTRAQ4plex)	0	8.561e-10	86.06	6.68904e-09	2	1589.94	-1.96883	18.1002	0	0.852296
wVSELAYADFITk	1	1	Q9HYK7	N-Term(iTRAQ4plex); K13(iTRAQ4plex)	0	1.074e-10	86.03	7.23432e-09	2	1830.98	-1.98511	42.6277	0	1.15605
tAGGIVLPGSAAEkPNR	2	1	P30720	N-Term(iTRAQ4plex); K14(iTRAQ4plex)	0	5.454e-11	86	7.91244e-09	2	1926.1	-2.11506	19.2545	0	0.988249
rPDILEAEHQLMAANASIGAAR	2	1	Q51487	N-Term(iTRAQ4plex)	0	5.837e-14	85.89	8.37304e-09	4	2478.3	-0.709172	34.6142	0	1.02598
iGVMFGNPETTTGGNALk	2	1	P08280	N-Term(iTRAQ4plex); K18(iTRAQ4plex)	0	2.125e-12	85.84	1.02943e-08	2	2095.12	2.9034	29.4108	0	1.01984
iTPAHDFNDYEVGk	2	1	Q9HXH0	N-Term(iTRAQ4plex); K14(iTRAQ4plex)	0	3.565e-12	85.82	4.97455e-09	2	1893.95	-2.90227	22.3497	0	0.965515
gDFNDEIDAGIk	1	1	Q9HT18	N-Term(iTRAQ4plex); K12(iTRAQ4plex)	0	1.453e-10	85.79	5.66811e-09	2	1581.8	0.486457	23.9287	0	0.848559
sPSPFVDLGAk	1	1	P34750	N-Term(iTRAQ4plex); K11(iTRAQ4plex)	0	7.727e-08	85.74	1.04007e-08	2	1405.8	1.58367	24.1936	0	0.933081
nIAIIAHVDHGk	2	1	Q9HU67	N-Term(iTRAQ4plex); K12(iTRAQ4plex)	0	7.523e-10	85.61	6.86974e-09	3	1575.92	-0.10583	18.2384	0	1.0137
tLLVTSGSEAVENAVk	1	1	Q9I6M4	N-Term(iTRAQ4plex); K16(iTRAQ4plex)	0	2.087e-10	85.54	1.07513e-08	2	1906.08	4.12952	28.7936	0	0.919105
mQEALISLMQMAk	2	1	Q9HZA7	N-Term(iTRAQ4plex); K13(iTRAQ4plex)	0	2.202e-11	85.49	8.47464e-09	2	1781.95	-2.30929	47.541	0	0.926957
tGVDNYLTLLDAQR	2	1	Q51487	N-Term(iTRAQ4plex)	0	1.502e-11	85.35	9.48164e-09	2	1722.91	-1.75971	35.3493	0	0.957152
vIASGEVASQEEk	1	1	Q9HU11	N-Term(iTRAQ4plex); K13(iTRAQ4plex)	0	3.121e-10	85.31	1.1336e-08	2	1634.89	2.73905	15.9627	0	1.29821
aATGEVVSAEELGGADVHck	1	1	Q9I297	N-Term(iTRAQ4plex); C19(Carbamidomethyl); K20(iTRAQ4plex)	0	2.953e-13	85.2	6.4929e-09	3	2288.15	0.818298	22.6183	0	0.950784
amAANDTTGLVk	1	1	Q9I3D1	N-Term(iTRAQ4plex); M2(Oxidation); K12(iTRAQ4plex)	0	2.168e-09	85.09	8.36303e-09	2	1495.8	-1.63769	14.6579	0	0.951141
gEMLGVDDVEEILAIR	2	1	Q9HYZ6	N-Term(iTRAQ4plex)	0	2.396e-13	84.97	1.17815e-08	2	1903	-0.587202	46.9086	0	0.886506
eLAAFAQFASDLDEATR	6	1	Q9HT18	N-Term(iTRAQ4plex)	0	6.952e-10	84.84	5.57762e-09	2	1998.99	-1.24889	47.663	0	1.03707
aTVATAENVAAFEAR	9	1	Q9HUN2	N-Term(iTRAQ4plex)	0	3.212e-11	84.79	1.09525e-08	2	1664.87	-0.592683	25.2963	0	0.937393
sAVNELFNAk	1	1	Q9HXR3	N-Term(iTRAQ4plex); K10(iTRAQ4plex)	0	2.011e-08	84.68	1.07229e-08	2	1380.77	1.62993	24.4207	0	0.980603
lHPATLAISk	2	1	Q9HU22	N-Term(iTRAQ4plex); K10(iTRAQ4plex)	0	5.426e-06	84.65	3.77045e-09	2	1338.84	0.993302	19.4164	0	1.00212
aSINGPSALGVNk	1	1	Q9HWW1	N-Term(iTRAQ4plex); K13(iTRAQ4plex)	0	1.601e-09	84.64	9.7914e-09	2	1515.87	0.705828	18.635	0	0.951702
gTcSETIWTTDLSHEYVk	1	1	Q9HW04	N-Term(iTRAQ4plex); C3(Carbamidomethyl); K18(iTRAQ4plex)	0	6.438e-13	84.6	5.20105e-09	3	2415.17	-0.376954	30.3549	0	0.900479
vVNDTAVAVNQGGk	1	1	Q9I4I1	N-Term(iTRAQ4plex); K14(iTRAQ4plex)	0	4.632e-10	84.55	1.28024e-08	2	1659.93	2.1689	16.56	0	0.974944
qAGSNPDPDSGVEQIFR	1	1	P50598	N-Term(iTRAQ4plex)	0	1.429e-09	84.52	3.52347e-09	2	1960.94	-2.872	27.1533	0	1.03486
kDVNPDEAVAVGAAIQGAVLAGDVk	1	1	Q9HV43	N-Term(iTRAQ4plex); K1(iTRAQ4plex); K25(iTRAQ4plex)	0	1.053e-08	84.45	1.14855e-08	3	2839.59	1.31614	40.7223	1	1.61824
vAIIGYGSQGHAHAcNLk	1	1	Q9HVA2	N-Term(iTRAQ4plex); C15(Carbamidomethyl); K18(iTRAQ4plex)	0	8.448e-12	84.38	1.27664e-08	2	2184.16	-0.416113	18.9389	0	1.02877
vPVDQLLASVPQLk	3	1	Q9I407	N-Term(iTRAQ4plex); K14(iTRAQ4plex)	0	4.815e-08	84.37	6.39791e-09	2	1795.09	-0.555189	41.1332	0	0.876462
fSGENLGIHAAk	1	1	Q9HYU8	N-Term(iTRAQ4plex); K12(iTRAQ4plex)	0	2.843e-10	84.36	1.70393e-08	2	1531.85	2.03677	19.9308	0	0.995115
aLGMQSGEAIEHR	2	1	Q9LCT3	N-Term(iTRAQ4plex)	0	6.955e-11	84.31	7.22827e-09	2	1542.78	-1.04323	16.591	0	1.11124
dGFVLSDGSGALVLEELEHAR	2	1	G3XDA2	N-Term(iTRAQ4plex)	0	8.62e-10	84.31	1.18618e-08	3	2358.21	2.75258	43.5808	0	1.07227
vIcQGFTGSQGTFHSEQAIAYGTk	5	1	Q51567	N-Term(iTRAQ4plex); C3(Carbamidomethyl); K24(iTRAQ4plex)	0	7.376e-17	84.27	1.04751e-08	3	2875.43	1.32467	26.8689	0	0.926862
vLEAGQLGETYNVGGWNEk	1	1	Q9HU24	N-Term(iTRAQ4plex); K19(iTRAQ4plex)	0	4.271e-09	84.21	1.08105e-08	2	2352.22	4.29365	31.4824	0	0.99456
iIQQIEAEQMNk	2	1	Q9HXQ2	N-Term(iTRAQ4plex); K12(iTRAQ4plex)	0	2.843e-10	84.15	1.6922e-08	2	1732.95	-0.0867008	27.6251	0	0.965396
lQTAEQFENILLk	1	1	P52002	N-Term(iTRAQ4plex); K13(iTRAQ4plex)	0	4.502e-12	84.1	1.20604e-08	2	1835.06	1.90516	38.8678	0	1.19438
mLVGVNVLADAVk	6	1	P30718	N-Term(iTRAQ4plex); M1(Oxidation); K13(iTRAQ4plex)	0	1.61e-10	84.09	8.96867e-09	2	1632.96	1.12259	32.671	0	0.990549
aAIEVHDIGLEAVk	2	1	Q9I2Q7	N-Term(iTRAQ4plex); K14(iTRAQ4plex)	0	1.849e-11	84.05	9.83875e-09	2	1753.01	2.74883	26.8367	0	0.941266
gELHcVGATTLDEYR	2	1	Q9HVN5	N-Term(iTRAQ4plex); C5(Carbamidomethyl)	0	1.607e-11	83.96	4.01791e-09	2	1864.9	2.13783	21.7171	0	0.959068
eDLSNYIVSNIQDPLSR	2	1	P52002	N-Term(iTRAQ4plex)	0	1.548e-11	83.92	1.27735e-08	2	2107.07	-2.75199	38.7783	0	1.01567
dIIAILGMDELSEADk	4	1	Q9HT20	N-Term(iTRAQ4plex); K16(iTRAQ4plex)	0	1.225e-10	83.85	1.54537e-08	2	2021.07	-0.36066	45.8964	0	1.05404
aDFQHQLQTALAQHLGDk	2	1	Q9HZE0	N-Term(iTRAQ4plex); K18(iTRAQ4plex)	0	5.424e-13	83.83	1.6353e-08	3	2309.23	1.36441	35.2648	0	0.984552
tLVNAQALPDSDDPAR	1	1	Q9HT76	N-Term(iTRAQ4plex)	0	5.356e-10	83.76	1.68291e-08	2	1826.94	-0.0576561	22.3701	0	1.15378
kQEVESAGPTTIGDLIR	4	1	Q9HZ71	N-Term(iTRAQ4plex); K1(iTRAQ4plex)	0	4.371e-12	83.54	1.52693e-08	3	2102.17	1.98078	27.2224	1	1.10463
vLESAVANAEHNEGADVDDLk	2	1	Q9HWE0	N-Term(iTRAQ4plex); K21(iTRAQ4plex)	0	9.075e-13	83.49	1.05213e-08	3	2484.25	0.722316	30.6073	0	0.928779
sALDQLAEIVk	3	1	Q9HX76	N-Term(iTRAQ4plex); K11(iTRAQ4plex)	0	1.996e-09	83.47	1.14694e-08	2	1474.87	1.01255	36.9977	0	1.13418
sQVFSTADDNQGAVTIHVLQGER	1	1	Q9HV43	N-Term(iTRAQ4plex)	0	2.438e-13	83.46	1.23975e-08	3	2616.31	-0.168493	27.0762	0	0.843101
ikDTDFAAETAALSk	2	1	P72151	N-Term(iTRAQ4plex); K2(iTRAQ4plex); K15(iTRAQ4plex)	0	3.675e-14	83.33	1.90451e-08	2	2013.12	-3.42052	27.2696	1	0.85948
gGGLTAPALTDkDk	2	1	Q9HW72	N-Term(iTRAQ4plex); K12(iTRAQ4plex); K14(iTRAQ4plex)	0	5.834e-10	83.32	1.53643e-08	2	1776.02	0.803604	17.9967	1	1.02965
aQALAADGQVLAAAk	1	1	Q9HVZ2	N-Term(iTRAQ4plex); K15(iTRAQ4plex)	0	1.254e-10	83.11	1.36823e-08	2	1685.99	3.69975	23.158	0	1.03232
gQVAGQTALSTVGQEGAGLTYR	1	1	Q9I5E3	N-Term(iTRAQ4plex)	0	2.39e-12	83.05	1.7093e-08	2	2308.21	4.97958	26.599	0	0.873121
eAIVHcEQVHDYVSR	3	1	Q9HY79	N-Term(iTRAQ4plex); C6(Carbamidomethyl)	0	6.396e-12	82.98	8.55951e-09	2	1985.96	-0.586755	17.6054	0	1.08869
lLPVTFEGGQVTSTDLk	2	1	G3XDA5	N-Term(iTRAQ4plex); K17(iTRAQ4plex)	0	3.668e-10	82.98	1.15805e-08	2	2093.18	3.41596	33.8654	0	0.959165
dMETAFPALLAEk	2	1	Q9HZE0	N-Term(iTRAQ4plex); K13(iTRAQ4plex)	0	3.101e-09	82.82	1.88063e-08	2	1723.92	0.317492	36.591	0	1.04711
vYMQPASEGTGIIAGGAmR	2	1	Q9HWF2	N-Term(iTRAQ4plex); M18(Oxidation)	0	6.102e-11	82.79	1.26244e-08	2	2069.03	-0.158505	24.657	0	0.939868
nPVHLDAAYAATTQFk	2	1	G3XD52	N-Term(iTRAQ4plex); K16(iTRAQ4plex)	0	1.33e-11	82.64	2.20524e-08	2	2035.09	1.3714	26.6134	0	1.06493
eLEHQFNDSGAk	1	1	Q9HYU4	N-Term(iTRAQ4plex); K12(iTRAQ4plex)	0	1.125e-10	82.53	1.14486e-08	2	1662.83	0.77735	15.4128	0	1.03915
vkPFLQNDTPAPAIER	2	1	Q9I3D4	N-Term(iTRAQ4plex); K2(iTRAQ4plex)	0	3.619e-12	82.53	1.50787e-08	2	2084.18	4.1175	24.2492	0	0.970238
aLGAPENLVEk	1	1	Q9HUP3	N-Term(iTRAQ4plex); K11(iTRAQ4plex)	0	1.117e-08	82.52	1.90318e-08	2	1428.83	2.23417	21.4546	0	1.12868
dMSVGDLLALAk	2	1	Q9HYC6	N-Term(iTRAQ4plex); K12(iTRAQ4plex)	0	1.146e-09	82.41	1.92329e-08	2	1520.86	-2.91618	41.4814	0	1.10233
vGTVTPDVATAVk	1	1	Q9HWC6	N-Term(iTRAQ4plex); K13(iTRAQ4plex)	0	2.167e-09	82.37	1.70931e-08	2	1545.91	1.35397	20.3414	0	1.09032
sQVIEAQSAIEAAk	1	1	Q9HTV8	N-Term(iTRAQ4plex); K14(iTRAQ4plex)	0	5.095e-10	82.36	2.32306e-08	2	1732.97	0.30143	23.3887	0	1.20591
vVLEQLLAAVEk	2	1	Q9HZ86	N-Term(iTRAQ4plex); K12(iTRAQ4plex)	0	2.386e-09	82.34	7.58479e-09	2	1599.99	0.871699	47.5309	0	0.971157
dAVGSASNLGk	1	1	Q59643	N-Term(iTRAQ4plex); K11(iTRAQ4plex)	0	9.222e-09	82.3	2.26705e-08	2	1306.72	2.21085	14.4045	0	0.974648
dAGLDVSDIHEVILVGGQTR	2	1	Q9HV43	N-Term(iTRAQ4plex)	0	1.19e-13	82.3	2.32593e-08	2	2238.19	2.88868	33.0087	0	1.01906
aVVDkEQPQLVILGk	4	1	Q9HZP6	N-Term(iTRAQ4plex); K5(iTRAQ4plex); K15(iTRAQ4plex)	0	4.439e-09	82.28	5.9016e-09	2	2069.27	-0.0848569	26.9756	1	0.88053
nkPHVNVGTIGHVDHGk	4	1	P09591	N-Term(iTRAQ4plex); K2(iTRAQ4plex); K17(iTRAQ4plex)	0	3.95947e-18	82.25	1.72742e-08	3	2241.25	-1.84098	13.7936	0	1.02743
aLEAITQTEFVPGWGQAR	1	1	Q9HVM4	N-Term(iTRAQ4plex)	0	5.576e-11	82.23	2.48341e-08	2	2118.13	7.85708	37.1706	0	0.958037
sVAPSLDAALLDEMVASMAR	1	1	Q9I4W2	N-Term(iTRAQ4plex)	0	5.723e-09	82.21	1.98387e-08	2	2191.12	0.0381591	51.0472	0	1.18573
iLLALGNVAGVSSVEDk	2	1	Q9HU11	N-Term(iTRAQ4plex); K17(iTRAQ4plex)	0	1.185e-09	82.16	1.48993e-08	3	1973.15	0.833917	37.7209	0	0.947069
yALPNVISGFIk	1	1	G3XCU6	N-Term(iTRAQ4plex); K12(iTRAQ4plex)	0	6.678e-08	82.05	1.15391e-08	2	1609.96	0.674141	42.5123	0	0.98929
mTTVGSQDTTGPMTR	1	1	Q9I2V5	N-Term(iTRAQ4plex)	0	7.664e-10	82.03	6.2513e-09	2	1726.82	-1.29862	17.8799	0	0.967299
eVLVSSVSTGGSGGEDR	3	1	Q9I747	N-Term(iTRAQ4plex)	0	5.894e-09	81.96	1.59199e-08	2	1779.88	-2.04707	19.6847	0	0.989104
dIDGDDVTVDGNHPLAGQR	2	1	Q9I5A3	N-Term(iTRAQ4plex)	0	1.048e-12	81.94	9.27616e-09	2	2138.03	4.26554	20.5082	0	1.07243
lIDYLVDEFk	3	1	Q9HV43	N-Term(iTRAQ4plex); K10(iTRAQ4plex)	0	2.919e-08	81.85	2.31861e-08	2	1542.87	0.529824	48.6958	0	1.06354
lGAVVIGTATSASGAEk	3	1	O54438	N-Term(iTRAQ4plex); K17(iTRAQ4plex)	0	1.035e-09	81.8	2.08118e-08	2	1820.04	3.86998	25.7319	0	0.97549
qVADQAcAESDQQNR	1	1	Q9I6L3	N-Term(iTRAQ4plex); C7(Carbamidomethyl)	0	1.441e-12	81.8	6.59128e-09	2	1863.84	1.03047	13.0997	0	1.17204
sLSSEEGFEQVk	1	1	Q9I3D7	N-Term(iTRAQ4plex); K12(iTRAQ4plex)	0	1.25e-10	81.75	1.87136e-08	2	1627.85	6.40915	20.0719	0	1.06337
nPLFLLDEIDk	3	1	Q9I2T9	N-Term(iTRAQ4plex); K11(iTRAQ4plex)	0	4.666e-09	81.64	2.74195e-08	2	1604.91	0.626339	45.7232	0	0.919642
gVLTITSATGENVk	2	1	P72151	N-Term(iTRAQ4plex); K14(iTRAQ4plex)	0	4.085e-09	81.6	2.28304e-08	2	1677.96	-1.02164	22.22	0	0.936965
tEAGAAFGNPMVYLEk	2	1	P37798	N-Term(iTRAQ4plex); K16(iTRAQ4plex)	0	1.386e-09	81.54	1.96407e-08	2	1986.02	-4.53006	36.5042	0	1.00564
dSNDTLEELAAILDQAHR	3	1	Q9HY12	N-Term(iTRAQ4plex)	0	1.62e-10	81.45	1.71874e-08	2	2155.08	1.77097	44.0058	0	1.04258
aAPTPGDYQELLEk	1	1	Q9HUM7	N-Term(iTRAQ4plex); K14(iTRAQ4plex)	0	9.519e-10	81.3	3.18763e-08	2	1819.97	1.94943	28.1326	0	0.965655
aMQDIAQGEGDLTk	1	2	Q9HW93;Q9HW91	N-Term(iTRAQ4plex); K14(iTRAQ4plex)	0	2.21e-10	81.28	2.34591e-08	2	1764.91	1.59252	23.0545	0
aVVDGAPGVVk	4	1	Q9HWC8	N-Term(iTRAQ4plex); K11(iTRAQ4plex)	0	2.65e-07	81.24	2.10454e-08	2	1299.79	1.13151	17.2418	0	0.98199
gVAMNPVDHPHGGGEGR	3	1	Q9HWD8	N-Term(iTRAQ4plex)	0	3.101e-10	81.24	9.7711e-09	2	1830.88	1.15278	12.9043	0	0.860175
sLVGLFAGk	1	1	Q9HZM8	N-Term(iTRAQ4plex); K9(iTRAQ4plex)	0	2.817e-06	81.08	8.96805e-09	2	1179.74	3.24925	31.8772	0	1.11329
dVISLLDPDAk	4	1	Q9HW86	N-Term(iTRAQ4plex); K11(iTRAQ4plex)	0	1.397e-07	81.08	3.00235e-08	2	1473.84	1.43674	35.722	0	0.998898
gGVAEADIATQEk	1	1	Q9HX33	N-Term(iTRAQ4plex); K13(iTRAQ4plex)	0	4.387e-11	81.06	2.89869e-08	2	1576.84	1.74965	16.6364	0	1.05722
iLLIENLAQTLAR	1	1	Q9HW91	N-Term(iTRAQ4plex)	0	6.627e-10	80.94	1.1678e-08	2	1611.99	0.320509	49.3236	0	0.988325
sVHQIAGAVDSVADEAQQGAQTAR	1	1	Q9I0I6	N-Term(iTRAQ4plex)	0	2.431e-11	80.9	1.99143e-08	3	2553.28	0.388612	28.8093	0	0.824039
tLGVPYTDEDIk	1	1	Q9I3G1	N-Term(iTRAQ4plex); K12(iTRAQ4plex)	0	3.116e-07	80.88	2.81721e-08	2	1638.89	2.27409	24.2404	0	1.08271
eIPDGSLVMGSPGk	1	1	P40882	N-Term(iTRAQ4plex); K14(iTRAQ4plex)	0	3.201e-09	80.84	2.59604e-08	2	1674.89	-1.85117	24.567	0	1.0803
gNEVVHNTITGMDNIR	2	1	P42257	N-Term(iTRAQ4plex)	0	1.028e-11	80.81	2.32358e-08	2	1913.97	3.14053	23.5248	0	0.983847
dLPEFIEVDMAk	3	1	Q9HVC4	N-Term(iTRAQ4plex); K12(iTRAQ4plex)	0	2.665e-08	80.74	3.16251e-08	2	1694.9	2.7355	38.5929	0	0.965932
vAEAAVVGMQHDIk	2	1	Q9I558	N-Term(iTRAQ4plex); K14(iTRAQ4plex)	0	1.332e-09	80.73	3.46564e-08	2	1755.98	6.86113	24.2506	0	1.06198
gELEEAQAILDAVk	2	1	Q9HWW7	N-Term(iTRAQ4plex); K14(iTRAQ4plex)	0	2.434e-10	80.51	2.8899e-08	2	1773.99	4.65823	42.2477	0	1.1452
kDFEYIIcDSPAGIEk	2	1	Q9HYZ6	N-Term(iTRAQ4plex); K1(iTRAQ4plex); C8(Carbamidomethyl); K16(iTRAQ4plex)	0	1.208e-11	80.4	3.78484e-08	2	2317.21	0.914057	31.9179	1	1.08907
vLPEHEYFGDQVk	2	1	Q9HYK7	N-Term(iTRAQ4plex); K13(iTRAQ4plex)	0	3.838e-10	80.39	3.33651e-08	2	1848.97	-2.98772	23.3119	0	1.18752
gPTLIAFSNEHPGAAAR	2	1	Q9HWC7	N-Term(iTRAQ4plex)	0	8.192e-12	80.34	3.65256e-08	2	1852.99	4.07955	23.4237	0	0.950148
gFGGVVTQLTPk	2	1	Q9I685	N-Term(iTRAQ4plex); K12(iTRAQ4plex)	0	3.434e-08	80.3	2.05316e-08	2	1491.89	5.14119	26.8811	0	0.984093
aQVGALAVTGAEk	1	1	Q9HT16	N-Term(iTRAQ4plex); K13(iTRAQ4plex)	0	1.466e-09	80.3	3.45304e-08	2	1502.88	-0.50594	18.4744	0	1.0673
sLLQLAAEAADLADk	3	1	Q59638	N-Term(iTRAQ4plex); K15(iTRAQ4plex)	0	1.104e-09	80.27	2.67821e-08	3	1817.02	-0.545289	48.1906	0	1.09406
vVDALGNPIDGk	1	1	Q9HT18	N-Term(iTRAQ4plex); K12(iTRAQ4plex)	0	1.256e-08	80.21	3.04895e-08	2	1485.85	0.76147	24.1214	0	1.03036
aAAGTLVVDPLTAk	1	1	P80358	N-Term(iTRAQ4plex); K14(iTRAQ4plex)	0	7.805e-09	80.19	1.62723e-08	2	1614.97	0.994545	26.781	0	0.922484
aGDSVVLVGFGTFAVk	9	1	P05384	N-Term(iTRAQ4plex); K16(iTRAQ4plex)	0	5.17e-10	80.04	3.17066e-08	2	1855.06	0.248658	40.9151	0	0.9747
sQNSASIAk	1	1	Q9HYZ5	N-Term(iTRAQ4plex); K9(iTRAQ4plex)	0	1.675e-06	79.99	3.40784e-08	2	1193.67	1.16835	11.6547	0	1.02131
vPGGSSGGSAAAVAAR	1	1	Q9HVT8	N-Term(iTRAQ4plex)	0	8.803e-08	79.97	3.22218e-08	2	1458.78	-0.0552033	14.9337	0	1.20229
vGAVDAVVAPEQLQAAALDLAk	2	1	Q9HZJ2	N-Term(iTRAQ4plex); K22(iTRAQ4plex)	0	4.297e-10	79.93	2.28656e-08	2	2437.39	-1.9601	40.8076	0	0.935208
sVLQSWADGEWFk	2	1	Q9I2V5	N-Term(iTRAQ4plex); K13(iTRAQ4plex)	0	1.47e-10	79.88	2.67284e-08	2	1840.95	0.223871	43.9776	0	0.966329
lNAITQPEQFVEIGEALAk	1	1	Q14T72	N-Term(iTRAQ4plex); K19(iTRAQ4plex)	0	8.553e-08	79.8	3.40317e-08	3	2359.31	-2.03308	44.411	0	1.18323
sTGTGLTTLPANEQR	1	1	P80358	N-Term(iTRAQ4plex)	0	9.486e-10	79.72	3.78642e-08	2	1689.89	2.24421	17.8761	0	1.05715
aMADMGVDSIAIk	2	1	Q9HTD1	N-Term(iTRAQ4plex); K13(iTRAQ4plex)	0	4.384e-11	79.7	3.05383e-08	2	1609.85	-2.53975	28.3729	0	1.03809
aTLGLIEGGEPPPHMETQAAk	1	1	P33641	N-Term(iTRAQ4plex); K21(iTRAQ4plex)	0	5.497e-12	79.68	4.25204e-08	3	2435.28	-0.14231	25.5651	0	0.81282
aVEGTQFDVLNDVFk	5	1	Q9HWC7	N-Term(iTRAQ4plex); K15(iTRAQ4plex)	0	1.831e-11	79.66	3.78502e-08	2	1970.04	-2.96227	39.7616	0	1.10946
mGHAGAIISGGk	2	1	Q51567	N-Term(iTRAQ4plex); M1(Oxidation); K12(iTRAQ4plex)	0	1.434e-08	79.57	4.08509e-08	2	1402.77	-1.58087	12.6673	0	0.992956
gEADAANAEDGVADFAR	1	1	Q9I5A5	N-Term(iTRAQ4plex)	0	1.33e-11	79.55	1.10655e-08	2	1822.82	-5.25598	23.2109	0	0.983792
hAGVVDAEATIcNDNR	1	1	Q9HZK4	N-Term(iTRAQ4plex); C12(Carbamidomethyl)	0	8.13e-13	79.52	1.28439e-08	2	1885.9	0.500012	17.7489	0	1.07138
lAVLATSPDANIIk	2	1	Q9I0L4	N-Term(iTRAQ4plex); K14(iTRAQ4plex)	0	1.167e-09	79.44	1.87709e-08	2	1714.04	1.54849	30.1172	0	1.03622
aIIANPNSSAEER	1	1	Q9HWE8	N-Term(iTRAQ4plex)	0	1.052e-07	79.37	2.89028e-08	2	1515.79	-0.265759	15.6908	0	0.973806
aATILQQQLAAFVDLk	1	1	O52760	N-Term(iTRAQ4plex); K16(iTRAQ4plex)	0	5.777e-09	79.33	1.69187e-08	3	2018.19	0.95271	49.1731	0	0.772387
lQQNVEALLADLk	1	1	Q9HWC6	N-Term(iTRAQ4plex); K13(iTRAQ4plex)	0	9.757e-12	79.31	2.81327e-08	2	1743.02	-0.67567	46.4885	0	0.875052
aSAEAIGcANDDAPSLk	1	1	Q9I553	N-Term(iTRAQ4plex); C8(Carbamidomethyl); K17(iTRAQ4plex)	0	9.787e-12	79.28	1.94753e-08	2	1977.99	3.51277	19.9353	0	1.09004
iMDVLGNPIDEAGPIGEEER	1	1	Q9HT20	N-Term(iTRAQ4plex)	0	3.961e-11	79.27	1.77456e-08	2	2298.13	-3.65367	37.5495	0	0.983806
gDVIALDEATGk	1	1	Q9HXJ7	N-Term(iTRAQ4plex); K12(iTRAQ4plex)	0	2.023e-08	79.21	5.45772e-08	2	1476.81	-0.158792	22.1116	0	0.929008
aEPPAQADAEPLPSGNR	1	1	Q9I1L7	N-Term(iTRAQ4plex)	0	1.46e-11	79.05	2.86238e-08	2	1863.93	0.718249	17.2857	0	1.0207
qPVLVSGTDGVGTk	1	1	Q9I513	N-Term(iTRAQ4plex); K14(iTRAQ4plex)	0	1.044e-08	79.03	3.43821e-08	2	1645.94	4.6478	18.4408	0	0.91856
aLIAVHGNEIFAk	2	1	P29365	N-Term(iTRAQ4plex); K13(iTRAQ4plex)	0	1.015e-08	78.94	2.93581e-08	2	1670.98	-0.0331568	26.804	0	1.03143
iHGGSEGNATQTSIEGVFAAGDVADHVYR	2	1	Q9I0M2	N-Term(iTRAQ4plex)	0	3.633e-11	78.93	1.98304e-08	4	3102.49	-2.65801	34.0419	0	0.809251
lVGNDNALNISDEISR	1	1	Q9HXZ2	N-Term(iTRAQ4plex)	0	3.557e-12	78.89	3.35717e-08	2	1873.97	0.464576	29.3193	0	1.06826
vLTEAAVTGk	1	1	Q9HWC9	N-Term(iTRAQ4plex); K10(iTRAQ4plex)	0	9.417e-07	78.87	2.85379e-08	2	1276.78	4.88751	18.3703	0	0.964839
vWHETSPAVGk	2	1	Q9I6Z3	N-Term(iTRAQ4plex); K11(iTRAQ4plex)	0	5.539e-08	78.84	3.39604e-08	2	1498.83	-0.0454875	16.6259	0	0.947057
gVPDTPGVAFk	1	1	O69077	N-Term(iTRAQ4plex); K11(iTRAQ4plex)	0	4.8e-07	78.68	5.28524e-08	2	1375.78	-0.732406	21.2124	0	0.932816
aDAFIYDSPYNVVAVSk	1	1	Q9HUA7	N-Term(iTRAQ4plex); K17(iTRAQ4plex)	0	7.149e-09	78.66	4.69698e-08	2	2147.14	6.10328	35.0391	0	0.833296
gDNWDGLTGTAGLQR	1	1	Q9HZF9	N-Term(iTRAQ4plex)	0	8.525e-11	78.62	3.1603e-08	2	1704.85	1.76447	25.7428	0	0.644231
dLETQSQDGTFDk	2	1	O82850	N-Term(iTRAQ4plex); K13(iTRAQ4plex)	0	4.806e-10	78.58	1.52543e-08	2	1771.86	0.365361	17.9814	0	1.05523
fGIDMNTDHTLEEVGk	2	1	P26480	N-Term(iTRAQ4plex); K16(iTRAQ4plex)	0	1.951e-11	78.58	3.32821e-08	2	2094.05	2.86418	29.846	0	0.983936
aLTVNTNIASLNTQR	1	1	P72151	N-Term(iTRAQ4plex)	0	1.448e-10	78.57	4.58684e-08	2	1759.98	0.546226	25.0287	0	0.769085
aLGGGWNQQTVTQQQTAk	1	1	Q51487	N-Term(iTRAQ4plex); K18(iTRAQ4plex)	0	3.799e-12	78.44	5.80036e-08	2	2204.17	2.23344	19.7551	0	1.06108
aAMGYTGSADIQQMR	1	1	Q9HXM5	N-Term(iTRAQ4plex)	0	2.409e-11	78.41	1.4387e-08	2	1743.82	-2.64403	21.621	0	1.03921
vVVETPVNLDk	1	1	Q9HV44	N-Term(iTRAQ4plex); K11(iTRAQ4plex)	0	7.557e-07	78.38	3.99331e-08	2	1500.89	1.22234	23.8966	0	0.997728
wEDGSTVTGDDLk	1	1	Q9I3F5	N-Term(iTRAQ4plex); K13(iTRAQ4plex)	0	2.601e-10	78.33	1.9096e-08	2	1710.84	-1.68344	22.3156	0	1.09272
aAVVEEELPSVEAk	2	1	Q9HTR9	N-Term(iTRAQ4plex); K14(iTRAQ4plex)	0	2.546e-09	78.29	5.63357e-08	2	1758.97	0.415607	24.5491	0	1.03033
tNSVAAAINELGAAAQEIAR	2	2	Q9HW93;Q9HW91	N-Term(iTRAQ4plex)	0	1.206e-11	78.21	6.64435e-08	2	2114.13	-3.32173	48.5035	0
iDPDAANDQYPIGER	1	1	Q9I0K0	N-Term(iTRAQ4plex)	0	1.525e-11	78.17	1.90507e-08	2	1817.87	-3.68478	22.3985	0	1.01148
hVQVAEMVIEk	1	1	Q9HTV1	N-Term(iTRAQ4plex); K11(iTRAQ4plex)	0	4.938e-09	78.12	5.47304e-08	2	1570.89	-0.656734	22.0501	0	0.985214
gVAAGDQLISGIGAPIk	4	1	Q9HWD8	N-Term(iTRAQ4plex); K17(iTRAQ4plex)	0	5.423e-13	78.12	4.23968e-08	2	1855.09	-0.223485	30.0912	0	0.881864
eLISNASDAADk	1	1	Q9I3C5	N-Term(iTRAQ4plex); K12(iTRAQ4plex)	0	3.07e-10	78.08	4.82349e-08	2	1521.8	0.752851	16.9343	0	1.09397
lGVHDVEHVGGk	1	1	Q9I2W9	N-Term(iTRAQ4plex); K12(iTRAQ4plex)	0	5.398e-10	78.06	6.17443e-08	2	1534.86	-1.64898	16.3486	0	1.11733
qGDSGSAADDLSk	1	1	Q9I083	N-Term(iTRAQ4plex); K13(iTRAQ4plex)	0	9.202e-13	78.02	2.36642e-08	2	1538.75	0.63621	13.6271	0	1.17052
aEGVEVNVGTFPFAASGR	1	1	Q9I3D1	N-Term(iTRAQ4plex)	0	3.254e-11	78.01	4.03218e-08	2	1952	2.71723	32.8319	0	0.923313
aQLAAENAEVAk	1	1	Q9HV51	N-Term(iTRAQ4plex); K12(iTRAQ4plex)	0	7.878e-10	77.99	5.95705e-08	2	1502.84	-0.172365	15.736	0	1.02714
wVESIQLLAEk	2	1	G3XCZ6	N-Term(iTRAQ4plex); K11(iTRAQ4plex)	0	3.787e-09	77.99	5.00392e-08	2	1603.93	1.69921	38.7494	0	0.99021
dALDDEFFEAGk	2	1	Q9HU65	N-Term(iTRAQ4plex); K12(iTRAQ4plex)	0	1.019e-09	77.99	1.66797e-08	2	1644.8	1.41061	30.2344	0	1.10791
eVTIAMVGk	1	1	Q9HXZ4	N-Term(iTRAQ4plex); K9(iTRAQ4plex)	0	7.619e-06	77.95	4.64941e-08	2	1235.73	3.9539	21.6956	0	1.05926
dGTNSDGcVILNFAQk	1	1	Q9HTZ7	N-Term(iTRAQ4plex); C8(Carbamidomethyl); K16(iTRAQ4plex)	0	2.004e-11	77.94	3.45492e-08	2	2027.02	6.55744	29.2283	0	1.08176
dDNGIGVSAVQk	2	1	P09591	N-Term(iTRAQ4plex); K12(iTRAQ4plex)	0	9.717e-10	77.91	6.31051e-08	2	1490.81	1.71828	17.1197	0	1.05628
tcVLVDDMVDTAGTLGHAAk	1	1	Q9HVC5	N-Term(iTRAQ4plex); C2(Carbamidomethyl); K20(iTRAQ4plex)	0	1.436e-08	77.89	3.73876e-08	3	2362.21	6.66209	38.9281	0	0.890455
lVEAIPAHEQLAk	2	1	Q9HUC8	N-Term(iTRAQ4plex); K13(iTRAQ4plex)	0	1.528e-08	77.77	3.42574e-08	2	1707.01	0.604212	22.2935	0	1.06486
aLALTWLQGALAQAPQGk	3	1	Q9HVT2	N-Term(iTRAQ4plex); K18(iTRAQ4plex)	0	2.818e-11	77.72	3.4654e-08	3	2125.24	1.18243	46.5971	0	0.96061
iTGAGMAESHVHDVQITk	1	1	Q9HXM5	N-Term(iTRAQ4plex); K18(iTRAQ4plex)	0	7.675e-18	77.7	4.33052e-08	3	2182.15	-1.57095	21.0537	0	0.8826
aPDkPVGSFLFAGPTGVGk	4	1	Q9I0L8	N-Term(iTRAQ4plex); K4(iTRAQ4plex); K19(iTRAQ4plex)	0	3.656e-12	77.7	4.24561e-08	3	2277.31	5.13568	31.9968	0	0.901069
gLIQGmEDTVSGk	1	1	Q9HWD2	N-Term(iTRAQ4plex); M6(Oxidation); K13(iTRAQ4plex)	0	1.422e-07	77.61	5.98162e-08	2	1638.86	1.61992	17.3912	0	0.959883
aDSAAVEQGSk	1	1	O68822	N-Term(iTRAQ4plex); K11(iTRAQ4plex)	0	2.483e-09	77.58	4.71372e-08	2	1350.71	-1.53827	11.9948	0	1.38131
iNHTVEVQDTPENR	1	1	Q9HWF3	N-Term(iTRAQ4plex)	0	9.355e-10	77.56	4.64778e-08	2	1795.91	1.42789	14.6426	0	0.960148
lDEVYAAYAEPDADFDALAAEQAk	2	1	Q9HVJ1	N-Term(iTRAQ4plex); K24(iTRAQ4plex)	0	1.921e-11	77.52	2.56666e-08	3	2874.39	0.22031	38.7272	0	1.04341
dcSSAELAPEEk	1	1	Q9I6A8	N-Term(iTRAQ4plex); C2(Carbamidomethyl); K12(iTRAQ4plex)	0	2.268e-10	77.49	2.13885e-08	2	1623.78	0.696371	15.2019	0	0.972281
vIEEAPAPGIDEk	1	1	P37798	N-Term(iTRAQ4plex); K13(iTRAQ4plex)	0	5.159e-09	77.46	5.65341e-08	2	1655.91	-1.48999	20.1473	0	1.00066
cMQQALATVDAPIDYLNTHGTSTPVGDVAEIR	1	1	Q9I3B2	N-Term(iTRAQ4plex); C1(Carbamidomethyl)	0	1.812e-11	77.42	3.07928e-08	3	3587.77	2.39622	40.0726	0	0.722624
eVGQWLTEHPLIEk	2	1	Q9HTJ1	N-Term(iTRAQ4plex); K14(iTRAQ4plex)	0	9.907e-09	77.4	7.09683e-08	2	1967.09	1.70437	34.4079	0	0.99238
nEGDTVLSNELLGk	2	1	Q9I3D2	N-Term(iTRAQ4plex); K14(iTRAQ4plex)	0	6.879e-09	77.36	7.62163e-08	2	1776.96	1.0711	27.6927	0	1.03932
aVAELLDAFk	2	1	P29363	N-Term(iTRAQ4plex); K10(iTRAQ4plex)	0	1.756e-07	77.35	4.50989e-08	2	1364.8	0.592881	42.3722	0	1.10757
iYYLTGESYSQVk	3	1	Q9I3C5	N-Term(iTRAQ4plex); K13(iTRAQ4plex)	0	1.862e-06	77.33	6.93476e-08	3	1838.98	-0.215422	22.0003	0	0.890898
qAIGQVAQSLFAk	2	1	P13981	N-Term(iTRAQ4plex); K13(iTRAQ4plex)	0	1.163e-10	77.25	5.46258e-08	2	1648.97	1.80986	32.0656	0	0.946196
lNIDENQDTPPk	1	1	Q9X2T1	N-Term(iTRAQ4plex); K12(iTRAQ4plex)	0	1.851e-09	77.16	6.73082e-08	2	1671.88	-1.84886	18.0351	0	1.19028
iQSPTGDVNLSQDLAR	1	1	Q9HVN5	N-Term(iTRAQ4plex)	0	8.522e-11	77.11	6.03062e-08	2	1857.98	-0.22886	26.1095	0	1.09007
lQAEVSDADVDNMLDVLR	2	1	Q9I2U2	N-Term(iTRAQ4plex)	0	1.368e-08	77.06	4.72293e-08	3	2147.08	2.02218	41.2295	0	0.999556
aGMEcGIGVk	2	1	Q9HV55	N-Term(iTRAQ4plex); C5(Carbamidomethyl); K10(iTRAQ4plex)	0	6.931e-08	77.02	6.15689e-08	2	1309.68	0.208311	16.4305	0	1.17255
qAADLPDSAELk	1	1	Q9HWW7	N-Term(iTRAQ4plex); K12(iTRAQ4plex)	0	1.371e-08	77	5.98579e-08	2	1545.84	3.65448	19.8011	0	1.07732
sVVLEEQVVDTVLQk	2	1	Q9I2U2	N-Term(iTRAQ4plex); K15(iTRAQ4plex)	0	5.513e-11	77	4.38958e-08	2	1974.15	4.55483	38.5928	0	0.916331
eSDLTLLTQAGPEIGVASTk	1	1	Q9HT25	N-Term(iTRAQ4plex); K20(iTRAQ4plex)	0	2.828e-10	76.99	5.7996e-08	3	2318.27	-1.83173	34.0472	0	1.01562
gFAVDTPEEAAEAcDk	1	1	P53593	N-Term(iTRAQ4plex); C14(Carbamidomethyl); K16(iTRAQ4plex)	0	2.576e-10	76.93	2.02288e-08	2	1997.94	1.54734	22.6857	0	0.98279
eIQTAYLESYSEYGQNIFDR	3	1	Q9I5U9	N-Term(iTRAQ4plex)	0	7.55e-12	76.85	2.06049e-08	2	2570.22	0.0234119	38.75	0	0.984608
sISAPGPGNYLTVAk	1	1	Q9HU15	N-Term(iTRAQ4plex); K15(iTRAQ4plex)	0	4.885e-09	76.79	7.95763e-08	2	1763	1.16626	25.1937	0	0.918578
gQDAAGIVTcHDDk	2	1	Q51342	N-Term(iTRAQ4plex); C10(Carbamidomethyl); K14(iTRAQ4plex)	0	3.363e-10	76.69	3.64291e-08	2	1774.87	1.05845	15.1201	0	0.990617
aHYVLmNVEcSAk	2	1	Q9HUM9	N-Term(iTRAQ4plex); M6(Oxidation); C10(Carbamidomethyl); K13(iTRAQ4plex)	0	4.16e-09	76.68	3.7587e-08	2	1825.92	-0.229053	18.83	0	0.866498
aTLGEVSNSEHSLR	3	1	Q9HWD8	N-Term(iTRAQ4plex)	0	1.957e-10	76.63	5.64902e-08	2	1643.85	2.36845	17.2428	0	0.991493
gAPPGYIGYGEGGVLTEAVR	1	1	Q9I742	N-Term(iTRAQ4plex)	0	6.502e-11	76.63	7.60445e-08	2	2107.1	2.27813	29.959	0	0.957588
gPLTAVGHGQPVVVk	2	1	Q9HVF2	N-Term(iTRAQ4plex); K15(iTRAQ4plex)	0	5.903e-09	76.54	4.10366e-08	2	1747.05	1.25501	20.4521	0	0.896158
vQELEEQLAAAQDQALR	1	1	Q9HV42	N-Term(iTRAQ4plex)	0	7.611e-13	76.54	8.31824e-08	2	2056.08	0.804368	35.6905	0	1.09202
dAVIGSLADIVAITEGk	6	1	P13982	N-Term(iTRAQ4plex); K17(iTRAQ4plex)	0	2.878e-12	76.53	5.78061e-08	2	1960.12	0.16831	48.9125	0	1.08388
vATDLGIPADLMMEk	3	1	Q9HVY6	N-Term(iTRAQ4plex); K15(iTRAQ4plex)	0	2.85e-09	76.52	7.35384e-08	2	1892	-4.42498	38.0816	0	1.09474
qLMAEcAQDIk	1	1	Q9I6M5	N-Term(iTRAQ4plex); C6(Carbamidomethyl); K11(iTRAQ4plex)	0	7.453e-10	76.44	4.53973e-08	2	1594.81	-3.21165	19.7271	0	0.994578
vLGIDEAEQEEk	1	1	Q51422	N-Term(iTRAQ4plex); K12(iTRAQ4plex)	0	2.678e-10	76.4	8.24712e-08	2	1647.87	0.192025	21.2163	0	1.02577
cDMIAEGIIGAVk	2	1	P53593	N-Term(iTRAQ4plex); C1(Carbamidomethyl); K13(iTRAQ4plex)	0	2.628e-10	76.32	9.21716e-08	2	1664.9	1.74889	34.378	0	0.959789
vTFIGNYNANPk	1	1	P50601	N-Term(iTRAQ4plex); K12(iTRAQ4plex)	0	4.344e-09	76.27	8.49772e-08	2	1625.89	2.45689	22.7184	0	0.906623
dLDLQYVVQGGPAk	1	1	Q9I6X0	N-Term(iTRAQ4plex); K14(iTRAQ4plex)	0	1.797e-09	76.26	7.92583e-08	2	1790.99	-0.513974	29.4723	0	0.966006
lPTVEEYMAYAk	1	1	Q9I2V5	N-Term(iTRAQ4plex); K12(iTRAQ4plex)	0	7.689e-09	76.25	8.65551e-08	2	1702.9	-0.171201	35.9934	0	1.01761
eLAQEVGALLTYEATk	3	1	Q9HVE6	N-Term(iTRAQ4plex); K16(iTRAQ4plex)	0	5.817e-12	76.25	8.77408e-08	2	2024.12	3.954	46.4236	0	1.18008
gEDALIVYDDLSk	1	1	Q9HT18	N-Term(iTRAQ4plex); K13(iTRAQ4plex)	0	8.595e-09	76.2	6.59679e-08	2	1725.91	-2.11762	31.9295	0	0.897464
sFANLPDDDGDSAELLGPAR	1	1	Q9I3I5	N-Term(iTRAQ4plex)	0	2.961e-11	76.2	3.71819e-08	2	2204.07	3.65589	30.9707	0	1.05935
tPAGQYVQVGGk	1	1	Q9HTP9	N-Term(iTRAQ4plex); K12(iTRAQ4plex)	0	3.292e-08	76.14	8.75593e-08	2	1492.84	2.28418	16.8444	0	0.911643
aTLQSAQAALSAAR	1	1	Q9HTV8	N-Term(iTRAQ4plex)	0	1.06e-09	76.14	9.24238e-08	2	1502.84	-1.73135	24.4479	0	0.901947
iINAATDEVk	1	1	Q9HWC9	N-Term(iTRAQ4plex); K10(iTRAQ4plex)	0	5.721e-08	76.1	9.6961e-08	2	1361.79	-1.17112	19.3809	0	0.940951
tEIEGPGVLSk	1	1	Q51561	N-Term(iTRAQ4plex); K11(iTRAQ4plex)	0	1.891e-08	76.07	8.89821e-08	2	1417.82	2.42287	19.7863	0	1.03648
vVYDESELIk	1	1	P37798	N-Term(iTRAQ4plex); K10(iTRAQ4plex)	0	1.988e-08	76.05	9.18759e-08	2	1482.83	0.148461	24.5358	0	0.965981
gLAGADAALALGDLAVk	2	1	O68822	N-Term(iTRAQ4plex); K17(iTRAQ4plex)	0	1.183e-12	76.04	5.59993e-08	2	1814.06	-2.55576	38.3958	0	0.889276
sGYDVVVPSNSFLAk	1	1	Q9I6J1	N-Term(iTRAQ4plex); K15(iTRAQ4plex)	0	5.582e-08	76.04	9.95543e-08	2	1871.02	4.81142	30.1243	0	0.973582
gAQAQAPEQAPQNDSPR	1	1	Q9HU38	N-Term(iTRAQ4plex)	0	1.124e-08	76.02	3.37547e-08	2	1908.93	0.0816977	13.1381	0	0.983484
gVGMVAALELVk	2	1	Q9I6J2	N-Term(iTRAQ4plex); K12(iTRAQ4plex)	0	7.001e-09	75.99	4.02828e-08	2	1474.89	1.85833	38.0346	0	1.06531
ycPAGVYEVVANDDGSk	1	1	Q9HZP5	N-Term(iTRAQ4plex); C2(Carbamidomethyl); K17(iTRAQ4plex)	0	2.194e-10	75.98	2.5175e-08	2	2132.02	0.524833	28.5616	0	1.0154
aSSGLSEDEIQQmVR	1	1	Q9HV43	N-Term(iTRAQ4plex); M13(Oxidation)	0	8.086e-12	75.93	4.08432e-08	2	1809.88	-0.937943	20.2562	0	1.10587
gIENVEYAcAAPEILk	2	1	Q9I702	N-Term(iTRAQ4plex); C9(Carbamidomethyl); K16(iTRAQ4plex)	0	1.176e-10	75.89	9.14594e-08	2	2065.09	1.80575	29.9016	0	0.948984
gGVPMATPVFDGAk	2	1	Q51561	N-Term(iTRAQ4plex); K14(iTRAQ4plex)	0	1.667e-08	75.85	9.88061e-08	2	1634.88	0.29868	24.8106	0	0.990276
iVcLGAGAAAIScMk	1	1	Q9HUD3	N-Term(iTRAQ4plex); C3(Carbamidomethyl); C13(Carbamidomethyl); K15(iTRAQ4plex)	0	2.831e-11	75.85	1.06607e-07	2	1809.96	-3.17491	31.1255	0	1.00081
vIGVGGGGGNAVNHMAk	1	1	P47204	N-Term(iTRAQ4plex); K17(iTRAQ4plex)	0	4.893e-11	75.84	9.77308e-08	3	1825.99	-1.03361	17.6166	0	0.863867
aVAAGMNPMDLk	3	1	P30718	N-Term(iTRAQ4plex); K12(iTRAQ4plex)	0	1.459e-08	75.8	1.10471e-07	2	1505.81	0.356476	24.7691	0	0.939558
aEAAPAQPEAPk	1	1	Q59638	N-Term(iTRAQ4plex); K12(iTRAQ4plex)	0	1.844e-08	75.77	9.0049e-08	2	1467.81	1.32092	13.0084	0	1.04502
aIDQPFLmPIEDVFSISGR	6	1	P09591	N-Term(iTRAQ4plex); M8(Oxidation)	0	1.336e-08	75.74	8.80063e-08	2	2295.18	1.57406	52.2961	0	1.00126
nTIDNLTNISENATNAR	1	1	P72151	N-Term(iTRAQ4plex)	0	3.095e-12	75.72	8.0375e-08	2	2005.01	0.252092	25.8435	0	0.782421
lNMDEFAMGSSNQSSHYGAVk	1	1	Q9HVT8	N-Term(iTRAQ4plex); K21(iTRAQ4plex)	0	3.959e-14	75.68	2.97435e-08	3	2561.21	2.49606	28.6841	0	0.942697
vPVAGAVIVTTPQDLALLDAk	1	1	Q9HYC8	N-Term(iTRAQ4plex); K21(iTRAQ4plex)	0	1.664e-09	75.64	3.68412e-08	3	2379.41	1.80574	38.9786	0	0.998263
vQPWLDAAVk	1	1	Q9I0J6	N-Term(iTRAQ4plex); K10(iTRAQ4plex)	0	1.896e-06	75.58	1.05144e-07	2	1414.83	-1.17101	27.694	0	1.06495
iVEMINHLHDAQQGk	1	1	Q9I352	N-Term(iTRAQ4plex); K15(iTRAQ4plex)	0	5.039e-11	75.58	1.02377e-07	2	2021.09	4.36685	28.5396	0	0.876417
aGDVVGDHTVLFAAEGER	2	1	P38103	N-Term(iTRAQ4plex)	0	6.807e-13	75.55	5.71155e-08	2	1987	2.05624	26.5981	0	0.971607
vSQAAVDELLk	1	1	Q9HW72	N-Term(iTRAQ4plex); K11(iTRAQ4plex)	0	8.863e-09	75.53	8.53689e-08	2	1460.86	1.54074	28.6234	0	0.938829
aSFADQGFLk	1	1	P29363	N-Term(iTRAQ4plex); K10(iTRAQ4plex)	0	7.589e-08	75.52	8.83712e-08	2	1371.75	1.80086	24.6012	0	0.977575
iIGQDHALEMIAk	2	1	Q9I742	N-Term(iTRAQ4plex); K13(iTRAQ4plex)	0	2.781e-10	75.51	9.13868e-08	2	1726.98	2.06185	27.4619	0	1.18117
eENLDELGDNEILALAk	1	1	Q51561	N-Term(iTRAQ4plex); K17(iTRAQ4plex)	0	1.977e-07	75.47	1.13517e-07	3	2174.15	1.9671	38.1992	0	1.24432
tLPMFNEALTFVER	5	1	O82850	N-Term(iTRAQ4plex)	0	3.911e-08	75.46	8.39116e-08	3	1811.95	0.0182538	47.9056	0	1.07552
iLFLEGLPNLQDLGk	8	1	Q9HY79	N-Term(iTRAQ4plex); K15(iTRAQ4plex)	0	3.373e-11	75.41	5.46706e-08	2	1958.16	-0.376876	48.498	0	0.967824
nDSSALVVVDDk	1	1	P24474	N-Term(iTRAQ4plex); K12(iTRAQ4plex)	0	1.603e-08	75.23	1.39461e-07	2	1549.84	3.62121	20.2516	0	1.16789
dQVAVEDAVk	1	1	O50175	N-Term(iTRAQ4plex); K10(iTRAQ4plex)	0	4.007e-08	75.22	1.05213e-07	2	1361.75	-0.0932092	17.1431	0	1.0015
sVLTAQTIEHYR	1	1	Q9I3I5	N-Term(iTRAQ4plex)	0	4.524e-08	75.22	1.17237e-07	2	1561.85	1.9554	22.1519	0	1.02578
gQLSIPDLEGLPPMFR	2	1	G3XD20	N-Term(iTRAQ4plex)	0	2.405e-08	75.22	1.06716e-07	2	1914.02	-1.91268	43.7543	0	0.983978
vGASLQHYNPLVDAQTHk	1	1	Q9I0R1	N-Term(iTRAQ4plex); K18(iTRAQ4plex)	0	6.788e-08	75.2	1.26838e-07	2	2266.23	4.42664	24.1976	0	0.907697
lYEPEEENPMLGFR	1	1	Q9I2W9	N-Term(iTRAQ4plex)	0	2.07e-10	75.18	3.64067e-08	2	1867.9	-1.48344	32.738	0	1.04974
qVLGDHVQQk	2	1	Q9I553	N-Term(iTRAQ4plex); K10(iTRAQ4plex)	0	3.206e-08	75.17	8.51448e-08	2	1439.82	-1.31959	13.0508	0	0.991172
aGLEQHIAALk	2	1	Q9I5F6	N-Term(iTRAQ4plex); K11(iTRAQ4plex)	0	6.653e-09	75.11	7.86213e-08	2	1438.86	-1.15935	22.4637	0	1.02546
gIASASLAAILEAR	3	1	Q9HXZ4	N-Term(iTRAQ4plex)	0	1.462e-06	75.09	9.91174e-08	3	1486.87	0.493971	39.1222	0	0.923036
gMGSLGAMSGSQGSSDR	1	1	Q9HXM5	N-Term(iTRAQ4plex)	0	9.1e-12	75.08	3.09721e-08	2	1728.77	-1.45482	18.7305	0	0.941883
vAGVAFTGSTDTAR	1	1	Q9I5F6	N-Term(iTRAQ4plex)	0	1.847e-08	75.05	6.72107e-08	2	1496.78	-0.709897	20.0257	0	0.967734
lLAALHADEAYPAER	2	1	Q9HVX4	N-Term(iTRAQ4plex)	0	5.259e-09	75.01	8.67626e-08	2	1783.94	-1.8553	28.9917	0	0.886884
aYPTEFPYFTDMGLDk	2	1	Q9HVS1	N-Term(iTRAQ4plex); K16(iTRAQ4plex)	0	3.07e-08	74.92	5.95898e-08	2	2183.07	5.30448	41.2563	0	0.973834
lNQILAHHTGQPLDVIAR	3	1	Q9I2U1	N-Term(iTRAQ4plex)	0	6.241e-10	74.91	9.36263e-08	2	2140.2	-3.11425	30.1249	0	0.975015
aQEVADLLGATTGDAGR	1	1	Q9I754	N-Term(iTRAQ4plex)	0	1.456e-11	74.89	9.73019e-08	2	1788.92	-0.255207	31.6332	0	0.987647
lYTTNFTESELk	1	1	Q9I585	N-Term(iTRAQ4plex); K12(iTRAQ4plex)	0	1.635e-08	74.87	1.28705e-07	2	1733.93	3.56287	26.7036	0	0.90436
tDAAALAVDVESLLAk	2	1	Q9HUG9	N-Term(iTRAQ4plex); K16(iTRAQ4plex)	0	9.594e-09	74.81	1.10674e-07	3	1875.07	0.155222	48.5881	0	1.1377
nPNNGEVVETk	1	1	Q9I0H1	N-Term(iTRAQ4plex); K11(iTRAQ4plex)	0	5.615e-08	74.79	1.41055e-07	2	1488.79	-0.0597264	12.7221	0	0.866017
sQADLLDQDPVFQLk	2	1	Q9HYZ7	N-Term(iTRAQ4plex); K15(iTRAQ4plex)	0	5.322e-07	74.79	1.37736e-07	2	2005.08	-2.18025	35.9205	0	1.01118
mGTVATVLQLLk	1	1	Q9I2T9	N-Term(iTRAQ4plex); K12(iTRAQ4plex)	0	1.156e-09	74.75	6.36434e-08	2	1561.96	-1.31919	46.8399	0	1.02175
eLYADALVNAGVLSAEQVQSk	4	1	Q9I3D3	N-Term(iTRAQ4plex); K21(iTRAQ4plex)	0	2.906e-12	74.75	1.32311e-07	3	2493.34	-1.30143	39.5214	0	0.922658
nNMGNSLLLIGAk	2	1	P08308	N-Term(iTRAQ4plex); K13(iTRAQ4plex)	0	1.021e-09	74.73	1.22827e-07	2	1632.93	-3.1271	29.2824	0	0.886456
lGVGQGTNYADLAk	1	1	Q9I6H7	N-Term(iTRAQ4plex); K14(iTRAQ4plex)	0	8.976e-12	74.73	1.27874e-07	2	1694.93	-1.53672	23.4909	0	0.972963
sGTLTYEAVk	3	1	Q51567	N-Term(iTRAQ4plex); K10(iTRAQ4plex)	0	3.385e-07	74.68	9.02082e-08	2	1356.76	-0.126259	17.0509	0	0.969319
dVTTGDTLcSIEkPIILER	4	1	Q9HWD2	N-Term(iTRAQ4plex); C9(Carbamidomethyl); K13(iTRAQ4plex)	0	5.924e-16	74.66	1.24822e-07	3	2448.32	-0.968344	34.6392	0	1.02329
eGGDELSSYVDAFk	1	1	Q9HZP5	N-Term(iTRAQ4plex); K14(iTRAQ4plex)	0	8.665e-11	74.63	5.85395e-08	2	1804.88	-0.64325	34.4399	0	1.09786
aVDDYLIcLDk	1	1	Q9HZF8	N-Term(iTRAQ4plex); C8(Carbamidomethyl); K11(iTRAQ4plex)	0	2.253e-08	74.56	8.22371e-08	2	1612.85	0.166007	32.487	0	0.978094
sLHGVYDSQNIFAk	2	1	Q9HYU8	N-Term(iTRAQ4plex); K14(iTRAQ4plex)	0	2.439e-12	74.55	1.19256e-07	2	1867	0.211981	25.8117	0	0.977192
nMGIEQQAAEVR	1	1	Q9HXM5	N-Term(iTRAQ4plex)	0	6.438e-10	74.53	7.57597e-08	2	1489.75	-0.71183	18.6987	0	0.866113
vEWVEVDLDkk	2	1	O52759	N-Term(iTRAQ4plex); K10(iTRAQ4plex); K11(iTRAQ4plex)	0	4.187e-09	74.53	1.18044e-07	2	1792.02	-3.3748	29.9946	1	1.0635
vYMQPASEGTGIIAGGAMR	4	1	Q9HWF2	N-Term(iTRAQ4plex)	0	1.03e-09	74.49	1.08468e-07	2	2053.03	-0.496057	27.6549	0	0.925229
aQAAFTAAVPVIDR	2	1	Q9HVM1	N-Term(iTRAQ4plex)	0	1.749e-09	74.42	1.33722e-07	2	1573.88	0.277986	27.9061	0	1.10533
lPGIcELSk	1	1	Q9I3D5	N-Term(iTRAQ4plex); C5(Carbamidomethyl); K9(iTRAQ4plex)	0	0.0001089	74.36	1.53904e-07	2	1304.75	-0.0678636	25.4465	0	1.05788
dFELENYLFGDATR	1	1	Q9I5R7	N-Term(iTRAQ4plex)	0	1.637e-09	74.32	5.36251e-08	2	1833.89	4.78538	42.4064	0	0.988703
tLPmFNEALTFVER	2	1	O82850	N-Term(iTRAQ4plex); M4(Oxidation)	0	3.911e-08	74.29	9.86838e-08	2	1827.94	0.97081	39.152	0	0.903542
aLAEVVFGDEDAMIR	4	1	Q9I659	N-Term(iTRAQ4plex)	0	2.353e-09	74.28	1.10109e-07	2	1779.9	-2.576	38.9773	0	1.03954
fAQVLVDYFGk	1	1	Q9I658	N-Term(iTRAQ4plex); K11(iTRAQ4plex)	0	9.699e-08	74.26	1.85612e-07	2	1574.88	1.1629	43.9844	0	1.11682
aDEAIkDADGNIVELR	1	1	Q9I2U8	N-Term(iTRAQ4plex); K6(iTRAQ4plex)	0	3.767e-12	74.18	1.64236e-07	2	2017.09	7.01742	25.242	1	0.975409
aNTFETPTGNLGFDEk	1	1	P21175	N-Term(iTRAQ4plex); K16(iTRAQ4plex)	0	6.998e-09	74.12	7.93878e-08	2	2029.01	1.10217	26.8214	0	1.02735
iTGLDGPGESSELALLLR	1	1	Q9HXI1	N-Term(iTRAQ4plex)	0	2.132e-11	74.03	1.48262e-07	2	1985.11	1.44003	41.683	0	0.958178
nVDGHDADEIk	2	1	Q9I5Y8	N-Term(iTRAQ4plex); K11(iTRAQ4plex)	0	2.425e-09	74.01	7.34804e-08	2	1500.75	-0.789275	13.842	0	0.945346
gLHYLVNNTETDEQLk	3	1	Q9I748	N-Term(iTRAQ4plex); K16(iTRAQ4plex)	0	2.017e-10	73.96	1.38618e-07	2	2162.14	5.14184	23.8695	0	1.02816
eILESLEPFPLHVR	2	1	Q9HZ86	N-Term(iTRAQ4plex)	0	2.152e-08	73.88	1.65751e-07	2	1823.02	-1.0407	40.6807	0	1.23756
eAVALTEAAk	1	1	Q9I4W3	N-Term(iTRAQ4plex); K10(iTRAQ4plex)	0	1.802e-07	73.85	1.66899e-07	2	1290.75	1.12924	17.0121	0	1.0741
iLNETLLPELAk	2	1	Q9S646	N-Term(iTRAQ4plex); K12(iTRAQ4plex)	0	1.95e-08	73.77	7.97542e-08	2	1642	0.365613	37.7626	0	1.06057
vTkEDVVAAVEAk	3	1	Q9I3D2	N-Term(iTRAQ4plex); K3(iTRAQ4plex); K13(iTRAQ4plex)	0	1.6e-09	73.76	6.3109e-08	2	1791.07	4.04638	28.2125	1	0.937728
mVVTLIAPIAMEDGLR	6	1	P09591	N-Term(iTRAQ4plex)	0	3.464e-10	73.74	1.83861e-07	2	1873.04	-1.9088	44.1514	0	0.989318
sEDEALAASk	1	1	P38100	N-Term(iTRAQ4plex); K10(iTRAQ4plex)	0	3.678e-07	73.69	1.3682e-07	2	1308.69	0.798886	14.0299	0	1.2269
dAGLPHTSAEQVVTDSEk	2	1	Q9HV55	N-Term(iTRAQ4plex); K18(iTRAQ4plex)	0	9.213e-09	73.69	1.04753e-07	2	2172.1	1.01399	20.6268	0	1.0724
vQTGSTVVSTSTR	1	1	Q9I2V5	N-Term(iTRAQ4plex)	0	6.514e-09	73.67	1.54633e-07	2	1466.79	-0.253677	14.9458	0	0.941169
yETIDSDQIDDIMAGR	1	1	Q9HV48	N-Term(iTRAQ4plex)	0	1.183e-10	73.67	4.28519e-08	2	1985.91	-4.96396	33.2274	0	1.10854
lIDQSTQEIVETAk	1	1	Q9HWD4	N-Term(iTRAQ4plex); K14(iTRAQ4plex)	0	4.904e-07	73.65	1.74765e-07	3	1863.03	1.3206	28.3158	0	1.03569
aGVEVITISASELGR	2	1	P13981	N-Term(iTRAQ4plex)	0	1.617e-09	73.61	1.37186e-07	2	1645.93	2.10556	32.1422	0	0.970804
aENVGETTMSTTLVk	1	1	P47205	N-Term(iTRAQ4plex); K15(iTRAQ4plex)	0	1.258e-10	73.57	1.40653e-07	2	1868.99	-0.575373	21.2151	0	0.959122
aDIDYATYEAHTTYGVIGVk	4	1	Q9HWE1	N-Term(iTRAQ4plex); K20(iTRAQ4plex)	0	7.056e-10	73.44	1.3134e-07	3	2475.26	-1.21057	32.1406	0	0.971278
tSVGTFGSGWGWLVk	2	1	P53641	N-Term(iTRAQ4plex); K15(iTRAQ4plex)	0	5.801e-14	73.43	1.40722e-07	2	1870.01	0.703155	42.2092	0	1.03142
vLAVAVYNHYk	2	1	Q9I2U0	N-Term(iTRAQ4plex); K11(iTRAQ4plex)	0	2.866e-08	73.41	1.36811e-07	2	1564.91	-0.0806594	26.0681	0	1.07093
eLAAQVHDSFk	1	1	Q9I689	N-Term(iTRAQ4plex); K11(iTRAQ4plex)	0	2.259e-08	73.35	1.61833e-07	2	1532.83	-0.115527	19.7164	0	1.06875
qIEETTSDYDREk	2	1	P30718	N-Term(iTRAQ4plex); K13(iTRAQ4plex)	0	6.528e-10	73.27	7.06466e-08	2	1901.93	-0.815564	15.5702	1	1.06392
tFLEVVAESLGLk	2	1	P13981	N-Term(iTRAQ4plex); K13(iTRAQ4plex)	0	3.911e-07	73.25	8.51672e-08	2	1694	1.26346	56.0316	0	0.946603
gVTALQMDIk	1	1	Q9HV59	N-Term(iTRAQ4plex); K10(iTRAQ4plex)	0	4.504e-07	73.2	1.747e-07	2	1363.79	-0.524659	24.4964	0	1.00233
tTAQSIcAATGVNPAAk	4	1	Q9HWF7	N-Term(iTRAQ4plex); C7(Carbamidomethyl); K17(iTRAQ4plex)	0	1.496e-10	73.18	1.56273e-07	2	1949.03	-0.790951	19.9213	0	0.96945
gkPVEAAVTGSAk	2	1	Q9I6A7	N-Term(iTRAQ4plex); K2(iTRAQ4plex); K13(iTRAQ4plex)	0	3.251e-11	73.16	1.30426e-07	2	1646.98	-2.9891	14.013	0	0.794178
eQGGLDGLLAk	2	1	Q9HTQ4	N-Term(iTRAQ4plex); K11(iTRAQ4plex)	0	1.157e-08	73.06	1.82895e-07	2	1388.8	-1.53287	25.2622	0	1.14881
dAGTQEVVGIDYPDLVk	1	1	Q9HW72	N-Term(iTRAQ4plex); K17(iTRAQ4plex)	0	4.787e-09	73.06	1.73009e-07	2	2107.11	-1.24545	31.2035	0	1.2256
iTTVQEAIDYIVAHQQ	5	1	O54439	N-Term(iTRAQ4plex)	0	3.842e-11	73.02	1.67126e-07	2	1973.05	0.182468	47.5208	0	0.986671
vTNENLYELTDFAGYk	2	1	Q9HZP8	N-Term(iTRAQ4plex); K16(iTRAQ4plex)	0	5.256e-11	72.98	1.43498e-07	2	2165.1	1.29406	38.002	0	1.03071
aALQLAQGGHk	2	1	Q9I3D5	N-Term(iTRAQ4plex); K11(iTRAQ4plex)	0	9.249e-09	72.93	1.01866e-07	2	1381.81	-4.48369	14.5761	0	1.00163
dAGHTASEPGIVDALVR	1	1	Q9HUA3	N-Term(iTRAQ4plex)	0	6.198e-09	72.91	1.84205e-07	3	1851.97	0.3185	26.8662	0	0.904667
lQDPLAELVk	1	1	Q9HTY8	N-Term(iTRAQ4plex); K10(iTRAQ4plex)	0	1.008e-07	72.84	1.16999e-07	2	1413.86	0.985879	35.0646	0	1.12323
eTPADAVVISHQLLLR	3	1	Q9I502	N-Term(iTRAQ4plex)	0	2.079e-10	72.77	2.06094e-07	2	1906.09	1.17056	31.9827	0	1.05613
gFLQDVEIAk	3	1	Q9HT18	N-Term(iTRAQ4plex); K10(iTRAQ4plex)	0	7.602e-08	72.76	1.53602e-07	2	1407.81	0.78326	30.4502	0	1.00389
gAPYAPLLEk	2	1	Q9HWD8	N-Term(iTRAQ4plex); K10(iTRAQ4plex)	0	4.311e-07	72.75	1.48648e-07	2	1346.8	2.56505	24.4719	0	0.942398
aHFTAILNk	2	1	G3XD14	N-Term(iTRAQ4plex); K9(iTRAQ4plex)	0	6.318e-07	72.67	1.54115e-07	2	1302.77	-2.42701	20.4003	0	0.993169
vAGIGEGEITSGSFSPTLNk	1	1	Q9HTX5	N-Term(iTRAQ4plex); K20(iTRAQ4plex)	0	1.693e-10	72.66	2.1951e-07	2	2252.2	-1.56993	29.6849	0	0.971175
sVSGATSPDQk	1	1	Q9HTY0	N-Term(iTRAQ4plex); K11(iTRAQ4plex)	0	5.626e-08	72.64	2.06911e-07	2	1364.73	-0.191755	12.0995	0	1.10605
vNVQDLSFTk	2	1	Q9I747	N-Term(iTRAQ4plex); K10(iTRAQ4plex)	0	5.329e-07	72.6	1.75853e-07	2	1438.82	1.7409	26.1945	0	0.906976
vEHYVDQEELk	2	1	Q9HW49	N-Term(iTRAQ4plex); K11(iTRAQ4plex)	0	3.248e-09	72.6	1.75853e-07	2	1676.87	-1.86087	18.9466	0	1.0041
eTQPSTSGGTSDGR	1	1	Q9I4H5	N-Term(iTRAQ4plex)	0	3.968e-08	72.58	5.5077e-08	2	1523.71	0.0181365	11.4406	0	1.01855
iPVHMIETINk	4	1	P26480	N-Term(iTRAQ4plex); K11(iTRAQ4plex)	0	3.231e-07	72.56	1.60841e-07	2	1582.92	1.27426	26.3111	0	0.928905
fLPLVIEALk	2	1	Q9HTP2	N-Term(iTRAQ4plex); K10(iTRAQ4plex)	0	5.868e-07	72.54	5.55866e-08	2	1430.92	0.160589	48.7203	0	1.03836
rINHTVEVQDTPENR	1	1	Q9HWF3	N-Term(iTRAQ4plex)	0	3.228e-09	72.54	1.30939e-07	2	1952	-5.02589	13.0086	1	0.887171
aVDDATGGAISAVLk	2	1	O68822	N-Term(iTRAQ4plex); K15(iTRAQ4plex)	0	1.312e-06	72.53	1.92672e-07	3	1675.95	-0.00819453	28.4674	0	0.966127
aITDTYASGEVNk	1	1	Q9I402	N-Term(iTRAQ4plex); K13(iTRAQ4plex)	0	1.304e-09	72.5	1.65891e-07	2	1656.87	1.03534	18.0016	0	0.875224
gFIcVTTHPAGcEANVk	2	1	Q9HZP8	N-Term(iTRAQ4plex); C4(Carbamidomethyl); C12(Carbamidomethyl); K17(iTRAQ4plex)	0	2.131e-11	72.48	1.15812e-07	2	2149.08	2.0983	20.8818	0	0.917553
vIAAVQEQLGk	2	1	Q9I6M4	N-Term(iTRAQ4plex); K11(iTRAQ4plex)	0	2.054e-07	72.45	1.25148e-07	2	1443.88	0.154982	27.18	0	0.984364
vGEGLPINVIMTEVR	1	1	Q9HW49	N-Term(iTRAQ4plex)	0	1.062e-10	72.45	2.19008e-07	2	1770.99	1.17844	40.8687	0	1.03584
tQLTEEVFDcAk	2	1	Q9I6H5	N-Term(iTRAQ4plex); C10(Carbamidomethyl); K12(iTRAQ4plex)	0	2.562e-09	72.41	1.26306e-07	2	1728.87	0.517616	26.147	0	1.07854
vLLGPHISEk	2	1	Q9HWD7	N-Term(iTRAQ4plex); K10(iTRAQ4plex)	0	1.836e-06	72.36	7.84032e-08	2	1380.84	-1.21069	19.4772	0	1.06461
emLPVLEAVAk	3	1	P30718	N-Term(iTRAQ4plex); M2(Oxidation); K11(iTRAQ4plex)	0	1.758e-08	72.36	2.03268e-07	2	1503.87	0.170411	28.9066	0	0.944894
nSADGDDAQAAQR	3	1	Q9HZG1	N-Term(iTRAQ4plex)	0	5.343e-08	72.33	5.83405e-08	2	1462.66	-0.220476	11.2795	0	1.19475
hLPDYAVYYNPEPLR	8	1	Q9HYT5	N-Term(iTRAQ4plex)	0	1.041e-08	72.3	1.64876e-07	2	1991.01	-1.30484	30.4656	0	0.871384
aIQQADLTVASVLSGNR	3	1	Q9I3F5	N-Term(iTRAQ4plex)	0	3.147e-10	72.29	2.03619e-07	2	1887.04	1.09402	35.6088	0	1.01447
vLVADNAAYAHQLPENVAPLIAELGk	3	1	Q9HZP7	N-Term(iTRAQ4plex); K26(iTRAQ4plex)	0	1.821e-11	72.24	2.02992e-07	4	3004.67	-0.262428	42.0874	0	0.805884
sLQSDTSHSPk	2	1	Q9HV44	N-Term(iTRAQ4plex); K11(iTRAQ4plex)	0	5.039e-09	72.22	1.55946e-07	2	1474.77	0.135764	11.8889	0	0.964049
gFTFFTNYESAk	1	1	Q9I4S5	N-Term(iTRAQ4plex); K12(iTRAQ4plex)	0	5.766e-09	72.22	1.25956e-07	2	1699.86	3.34803	33.6132	0	1.01329
aNVTkPVVSYIAGVTAPPGk	4	1	Q51567	N-Term(iTRAQ4plex); K5(iTRAQ4plex); K20(iTRAQ4plex)	0	2.406e-08	72.13	6.42968e-08	2	2401.42	1.13749	30.8266	0	0.964841
kTLLVTSGSEAVENAVk	1	1	Q9I6M4	N-Term(iTRAQ4plex); K1(iTRAQ4plex); K17(iTRAQ4plex)	0	1.766e-11	72.06	1.30683e-07	3	2178.27	0.575887	26.5992	1	0.960464
gLMAkPDGSIIETPITANFR	1	1	Q9HWC9	N-Term(iTRAQ4plex); K5(iTRAQ4plex)	0	1.074e-13	72.06	2.30251e-07	3	2419.33	1.35923	35.4628	0	0.81432
aQAQAEIEQELNSVk	1	1	Q9HT16	N-Term(iTRAQ4plex); K15(iTRAQ4plex)	0	6.1e-09	72.05	2.24545e-07	3	1946.05	0.884254	29.96	0	1.0752
dIVEEAVGQIk	2	1	Q9HVJ1	N-Term(iTRAQ4plex); K11(iTRAQ4plex)	0	6.067e-08	72.04	2.28188e-07	2	1488.85	0.82432	31.4082	0	1.09629
qLHIPLGDVSVGk	4	1	Q9HVC5	N-Term(iTRAQ4plex); K13(iTRAQ4plex)	0	5.254e-07	71.98	1.26774e-07	2	1650.98	-0.869262	28.6343	0	1.06837
aEGAMDAGNMLkPALAR	2	1	Q9HVN5	N-Term(iTRAQ4plex); K12(iTRAQ4plex)	0	3.368e-13	71.97	2.06483e-07	2	2004.07	4.2505	26.0825	0	1.13458
lAGLFLEAHPDPEHAk	2	1	Q9ZFK4	N-Term(iTRAQ4plex); K16(iTRAQ4plex)	0	1.458e-13	71.91	2.6733e-07	3	2033.11	0.701713	30.4092	0	0.908491
dESVLTVNSGk	1	1	Q9HX33	N-Term(iTRAQ4plex); K11(iTRAQ4plex)	0	2.04e-07	71.89	1.97378e-07	2	1436.79	3.11401	17.3153	0	1.06473
mIQTQSmLDVADNSGAR	1	1	Q9HWE5	N-Term(iTRAQ4plex); M7(Oxidation)	0	5.302e-06	71.88	8.43225e-08	2	1996.96	2.41622	21.2087	0	0.906664
aAQVLMAcGEk	1	1	Q9HY77	N-Term(iTRAQ4plex); C8(Carbamidomethyl); K11(iTRAQ4plex)	0	8.141e-08	71.86	1.88972e-07	2	1465.77	0.244678	18.4692	0	0.969688
vcPIETPEGPNIGLINSLATYAR	2	1	Q51561	N-Term(iTRAQ4plex); C2(Carbamidomethyl)	0	7.435e-10	71.86	2.21554e-07	2	2629.38	-0.361955	41.8625	0	0.969975
aMHDPSQDDAR	2	1	P53593	N-Term(iTRAQ4plex)	0	5.1e-06	71.84	6.53085e-08	2	1386.62	-1.20379	11.3176	0	0.997122
gDEVVTSGGIAGk	1	1	Q9HXI0	N-Term(iTRAQ4plex); K13(iTRAQ4plex)	0	1.092e-08	71.8	2.60974e-07	2	1477.81	-0.00074942	16.4751	0	1.11332
yAELGALYHPTAk	2	1	Q9HZJ2	N-Term(iTRAQ4plex); K13(iTRAQ4plex)	0	8.117e-09	71.78	2.92047e-07	2	1721.94	-2.29672	25.4072	0	1.10248
lPDFEAMLk	1	1	Q9HYC7	N-Term(iTRAQ4plex); K9(iTRAQ4plex)	0	1.599e-05	71.67	1.90615e-07	2	1351.75	-0.0693934	40.3951	0	0.791348
vLADLAVNEk	1	1	Q9I0A2	N-Term(iTRAQ4plex); K10(iTRAQ4plex)	0	2.011e-07	71.65	2.22271e-07	2	1359.81	-0.804955	24.8966	0	1.05451
lVDGDHDIDck	2	1	Q9I704	N-Term(iTRAQ4plex); C10(Carbamidomethyl); K11(iTRAQ4plex)	0	1.241e-08	71.64	1.06251e-07	2	1574.77	-1.36026	16.8968	0	0.996003
eMASGLSSAVGFk	2	1	Q9I2Y7	N-Term(iTRAQ4plex); K13(iTRAQ4plex)	0	5.671e-11	71.62	2.20369e-07	2	1571.83	-1.1275	26.063	0	1.05977
gPVTGNNISHAHNk	1	1	Q9HTN8	N-Term(iTRAQ4plex); K14(iTRAQ4plex)	0	7.455e-12	71.62	2.78904e-07	3	1733.93	-0.431239	11.3327	0	1.00274
dQLIQDIAEAIDAQk	3	1	Q9HX76	N-Term(iTRAQ4plex); K15(iTRAQ4plex)	0	6.476e-09	71.62	2.58245e-07	3	1959.06	-0.598303	47.9433	0	1.04756
qVAQcIDGVLVLFDTEQk	2	1	Q9HXU6	N-Term(iTRAQ4plex); C5(Carbamidomethyl); K18(iTRAQ4plex)	0	1.728e-09	71.5	3.25655e-07	3	2351.25	0.69917	43.9568	0	1.03877
yHSIAGVGSVEQITAk	2	1	Q9HXV4	N-Term(iTRAQ4plex); K16(iTRAQ4plex)	0	4.793e-11	71.46	2.78654e-07	2	1948.08	2.26561	24.2065	0	0.956276
lGFMSFFVk	1	1	Q9I3D2	N-Term(iTRAQ4plex); K9(iTRAQ4plex)	0	6.745e-08	71.45	2.57812e-07	2	1363.76	-3.82175	47.2463	0	0.979945
lSNAQVIDVTAIPHSGk	2	1	Q9HV46	N-Term(iTRAQ4plex); K17(iTRAQ4plex)	0	6.188e-10	71.43	1.87057e-07	2	2038.16	2.41275	26.2836	0	0.973319
iSLAADPVEEIk	1	1	Q9HXJ4	N-Term(iTRAQ4plex); K12(iTRAQ4plex)	0	3.326e-08	71.42	2.59599e-07	2	1572.91	0.997272	29.2135	0	1.09624
gLIQGMEDTVSGk	2	1	Q9HWD2	N-Term(iTRAQ4plex); K13(iTRAQ4plex)	0	3.742e-10	71.4	2.20953e-07	2	1622.87	-0.143514	30.6147	0	0.971176
dAVPSIYEALk	3	1	Q9HT20	N-Term(iTRAQ4plex); K11(iTRAQ4plex)	0	5.409e-07	71.37	1.64128e-07	2	1493.84	-0.83241	30.6597	0	0.987603
gNPVNVDGQLPQk	1	1	P57668	N-Term(iTRAQ4plex); K13(iTRAQ4plex)	0	2.627e-08	71.35	2.9313e-07	2	1653.92	0.81796	18.8177	0	0.984197
yFADFLLENPNEAk	1	1	Q9I7C2	N-Term(iTRAQ4plex); K14(iTRAQ4plex)	0	1.446e-09	71.32	2.13992e-07	2	1959.01	1.89193	40.4844	0	0.929078
vFDAAGFADYLAGLTQR	1	1	Q9HXZ5	N-Term(iTRAQ4plex)	0	2.358e-11	71.31	2.10788e-07	2	1959.01	1.68276	49.2966	0	0.939167
lLDILAcPLTk	1	1	Q9HZM4	N-Term(iTRAQ4plex); C7(Carbamidomethyl); K11(iTRAQ4plex)	0	5.261e-07	71.28	1.41499e-07	2	1544.93	0.526779	42.0201	0	0.921402
aPEAAEAMGITAER	2	1	Q9HXZ2	N-Term(iTRAQ4plex)	0	3.967e-08	71.24	1.12743e-07	2	1560.78	-0.614741	22.2679	0	1.01846
kQILYLLGPVGGGk	1	1	Q9I5U9	N-Term(iTRAQ4plex); K1(iTRAQ4plex); K14(iTRAQ4plex)	0	1.195e-08	71.21	7.5504e-08	3	1875.18	-2.14127	34.7432	1	0.870006
lGLTNSHFMDATGLPNPDHYSSAR	1	1	G3XD74	N-Term(iTRAQ4plex)	0	1.911e-14	71.21	7.94675e-08	3	2745.32	-0.574562	31.8052	0	0.900598
dLNLPVQIFGEPTVR	1	1	Q9HV69	N-Term(iTRAQ4plex)	0	2.366e-08	71.2	3.11017e-07	2	1842.02	-2.0689	38.8732	0	0.956168
vEEHIADAVSk	2	1	Q9I6M5	N-Term(iTRAQ4plex); K11(iTRAQ4plex)	0	6.572e-09	71.17	2.25332e-07	2	1485.81	-0.208886	18.557	0	0.983789
qPLELTETVEk	2	1	Q9HVY3	N-Term(iTRAQ4plex); K11(iTRAQ4plex)	0	5.517e-08	71.17	3.59003e-07	2	1574.89	0.452206	22.7792	0	0.999085
yNLDSEADAQHYGIGIk	2	1	Q9HZP5	N-Term(iTRAQ4plex); K17(iTRAQ4plex)	0	3.464e-08	71.16	1.56947e-07	2	2182.1	-0.476432	26.5672	0	1.14249
vFIMDQADEFLPLYLR	2	1	Q9I3C5	N-Term(iTRAQ4plex)	0	1.098e-08	71.14	2.9227e-07	2	2114.1	-6.80332	50.1548	0	1.01471
iQVSEQEVk	1	1	Q9I5U3	N-Term(iTRAQ4plex); K9(iTRAQ4plex)	0	6.777e-07	71.13	2.8138e-07	2	1347.77	0.744679	16.6442	0	0.985813
tTVADIVSTMk	2	1	Q9I2R5	N-Term(iTRAQ4plex); K11(iTRAQ4plex)	0	1.909e-07	71.13	2.04289e-07	2	1453.82	0.716557	31.1795	0	0.967956
nLTGGIATLFk	2	1	Q9I3D1	N-Term(iTRAQ4plex); K11(iTRAQ4plex)	0	1.12e-08	71.12	1.27492e-07	2	1422.86	2.20618	35.1853	0	0.916126
gAIAELQGLGYk	3	1	Q9I0L4	N-Term(iTRAQ4plex); K12(iTRAQ4plex)	0	3.434e-09	71.11	2.40083e-07	2	1507.87	1.33823	29.4973	0	1.04013
gEGMAFADLQEVDR	1	1	Q9HWC9	N-Term(iTRAQ4plex)	0	9.883e-11	71.1	7.74408e-08	2	1681.8	0.141902	29.168	0	1.17407
gFVAGQAGPNYPAPVEAIk	2	1	Q9HZJ2	N-Term(iTRAQ4plex); K19(iTRAQ4plex)	0	5.239e-08	71.04	2.51855e-07	2	2174.19	0.208369	27.2112	0	0.998309
aIAQAHPDELER	2	1	P13982	N-Term(iTRAQ4plex)	0	8.01e-08	71.03	2.44547e-07	2	1493.78	0.947296	15.0123	0	0.958519
fMHcLPAFHNSETk	3	1	P08308	N-Term(iTRAQ4plex); C4(Carbamidomethyl); K14(iTRAQ4plex)	0	1.085e-09	71.02	1.54182e-07	2	2006.99	2.81274	22.9167	0	0.99168
iVVELPGVQDTAEAk	2	1	Q9HXI1	N-Term(iTRAQ4plex); K15(iTRAQ4plex)	0	1.059e-08	70.97	3.67924e-07	2	1857.06	0.958645	30.1272	0	1.04428
eEGYSVSTNQAWk	1	1	Q9I2V3	N-Term(iTRAQ4plex); K13(iTRAQ4plex)	0	3.627e-10	70.96	1.44302e-07	2	1786.89	1.03595	19.9769	0	1.08981
tPIGSIAGAGVGGVAGSAVGGGk	3	1	Q9I4S1	N-Term(iTRAQ4plex); K23(iTRAQ4plex)	0	1.962e-12	70.93	2.30062e-07	3	2128.2	0.176801	26.6621	0	1.07616
mLDEIGDVSNIDk	1	1	P14165	N-Term(iTRAQ4plex); K13(iTRAQ4plex)	0	3.288e-11	70.92	2.62956e-07	2	1736.9	-0.533736	30.6868	0	0.963
aLFESASDLLDLk	2	1	Q9I696	N-Term(iTRAQ4plex); K13(iTRAQ4plex)	0	1.601e-10	70.85	2.34339e-07	2	1709.96	1.66016	43.4582	0	0.980432
lAMVcEMTLSk	1	1	Q9HUM7	N-Term(iTRAQ4plex); C5(Carbamidomethyl); K11(iTRAQ4plex)	0	6.482e-08	70.77	2.59634e-07	2	1570.83	5.39466	30.2136	0	1.02588
vILVGNVGGDPETR	1	1	P40947	N-Term(iTRAQ4plex)	0	1.864e-07	70.75	3.1973e-07	2	1569.87	0.380765	23.9269	0	0.94898
qLDPLVIGQDHYDTAR	6	1	Q9HT20	N-Term(iTRAQ4plex)	0	5.101e-08	70.74	2.277e-07	2	1985.03	2.69942	27.8251	0	0.958314
qLPEAEALAAANk	1	1	Q9I7B8	N-Term(iTRAQ4plex); K13(iTRAQ4plex)	0	2.084e-07	70.73	2.70489e-07	2	1613.91	-2.69407	23.169	0	0.915638
gQLVGAGYEDAVVQSFGDAR	3	1	Q9HXI2	N-Term(iTRAQ4plex)	0	3.834e-13	70.73	1.60603e-07	2	2183.09	0.887441	33.8103	0	1.00344
lPYGAVISVk	1	1	Q9HWC9	N-Term(iTRAQ4plex); K10(iTRAQ4plex)	0	1.953e-05	70.71	1.6559e-07	2	1334.83	1.30546	27.4757	0	0.99451
dLPEFIEVDmAk	2	1	Q9HVC4	N-Term(iTRAQ4plex); M10(Oxidation); K12(iTRAQ4plex)	0	2.583e-09	70.71	2.59e-07	2	1710.89	0.402241	31.5118	0	0.923824
aAINAGLPGMDAPAMLPAEGLDLk	1	1	G3XCV0	N-Term(iTRAQ4plex); K24(iTRAQ4plex)	0	3.639e-06	70.71	2.88721e-07	2	2624.4	-2.61754	40.1241	0	0.923717
mGTIQALRPVk	2	1	Q9I4S1	N-Term(iTRAQ4plex); K11(iTRAQ4plex)	0	7.647e-09	70.66	1.71803e-07	2	1501.91	-1.11788	21.4861	0	0.943467
eVDEALALLVGkPVGAQDEk	2	1	Q9HVK8	N-Term(iTRAQ4plex); K12(iTRAQ4plex); K20(iTRAQ4plex)	0	1.644e-12	70.65	2.28163e-07	3	2513.42	0.58522	40.9076	0	1.01549
dQDVDAIVALIDQVDSSTR	1	1	Q9HVU8	N-Term(iTRAQ4plex)	0	4.071e-09	70.62	2.38415e-07	3	2204.11	-2.5277	50.5916	0	1.01656
aGAEVYIVTTDTHFSHk	3	1	Q9I6Z3	N-Term(iTRAQ4plex); K17(iTRAQ4plex)	0	9.322e-09	70.57	2.67485e-07	4	2164.13	0.49331	23.7972	0	1.03792
aLLETLDQAIELDk	1	1	Q9I2Y9	N-Term(iTRAQ4plex); K14(iTRAQ4plex)	0	2.856e-08	70.52	3.54862e-07	2	1860.04	-6.53853	45.1528	0	1.01638
aALSAVVADAR	1	1	Q9HWC7	N-Term(iTRAQ4plex)	0	6.317e-07	70.49	4.28787e-07	2	1187.69	0.25333	21.7991	0	1.05122
eVLMDPIDIHELk	1	1	Q9HW68	N-Term(iTRAQ4plex); K13(iTRAQ4plex)	0	1.634e-09	70.49	3.12657e-07	3	1840.01	-0.699163	34.7109	0	1.02309
aAVQAIDDANVGER	1	1	Q9I2T9	N-Term(iTRAQ4plex)	0	3.978e-10	70.44	2.07839e-07	2	1572.81	-2.11606	19.5686	0	1.03573
eAHQGSAAPVTQR	2	1	Q9I5F5	N-Term(iTRAQ4plex)	0	1.663e-09	70.43	2.53605e-07	2	1495.77	0.693528	11.3398	0	1.04633
sQLLDEFGLAGEEPEEALR	1	1	Q9HUM7	N-Term(iTRAQ4plex)	0	8.495e-11	70.43	2.53605e-07	2	2247.13	1.10159	38.8169	0	0.899149
lTGVSVkPAAk	2	1	Q9HUC3	N-Term(iTRAQ4plex); K7(iTRAQ4plex); K11(iTRAQ4plex)	0	8.294e-08	70.42	9.0567e-08	2	1502.96	-0.981296	16.4616	0	0.970141
lAIFDVDGVLTDGk	1	1	Q9HVV9	N-Term(iTRAQ4plex); K14(iTRAQ4plex)	0	1.022e-09	70.42	3.49511e-07	2	1750.99	3.67231	42.4007	0	0.990937
gAQMGTFDVSHPDVR	2	1	Q9HT76	N-Term(iTRAQ4plex)	0	3.14e-12	70.41	9.07758e-08	2	1760.85	0.716704	20.9851	0	0.869556
lSDPNQPNAQFYAR	1	1	Q9HUW8	N-Term(iTRAQ4plex)	0	2.021e-09	70.4	1.59602e-07	2	1764.88	-1.6751	21.0283	0	0.941572
gPDDLQAAWDYAQEGGR	1	1	Q9HXP3	N-Term(iTRAQ4plex)	0	5.942e-11	70.36	9.18269e-08	2	1992.92	1.30306	32.9209	0	0.938093
wLGGMLTNYk	2	1	O82850	N-Term(iTRAQ4plex); K10(iTRAQ4plex)	0	3.841e-08	70.33	2.78049e-07	2	1470.8	1.68582	34.3034	0	1.05497
eIANAYSELNDAEDQAER	1	1	Q9HXU0	N-Term(iTRAQ4plex)	0	1.716e-10	70.32	9.26766e-08	2	2182.01	3.36685	28.4988	0	1.07874
gQQLNATIIGk	1	1	P52002	N-Term(iTRAQ4plex); K11(iTRAQ4plex)	0	2.575e-08	70.29	3.32069e-07	2	1430.86	0.258659	19.641	0	0.879043
ePVLcAPNDPDDAR	1	1	Q9I2V5	N-Term(iTRAQ4plex); C5(Carbamidomethyl)	0	2.854e-07	70.28	9.35341e-08	2	1712.8	-0.327222	19.9052	0	1.09042
hADDNEPFSSLAFk	5	1	Q9HWD2	N-Term(iTRAQ4plex); K14(iTRAQ4plex)	0	4.974e-10	70.25	2.36015e-07	2	1865.92	-2.27023	30.1079	0	1.02837
lEVVDTcPQNLTNYLLk	1	1	Q9S646	N-Term(iTRAQ4plex); C7(Carbamidomethyl); K17(iTRAQ4plex)	0	3.066e-07	70.25	3.30421e-07	2	2308.24	-4.23508	38.364	0	0.977373
lDLVEISADAVPPVcR	2	1	Q9I0A0	N-Term(iTRAQ4plex); C15(Carbamidomethyl)	0	9.711e-12	70.17	3.50988e-07	2	1898.02	-0.233363	36.3782	0	0.995648
vEIPVLGSLILk	1	1	G3XCW8	N-Term(iTRAQ4plex); K12(iTRAQ4plex)	0	1.795e-08	70.16	9.61546e-08	2	1569.02	-0.000307516	46.8709	0	1.23662
dIASLGIYPAVDPLDSTSR	1	1	Q9HT20	N-Term(iTRAQ4plex)	0	1.032e-09	70.16	4.09627e-07	2	2134.12	3.37544	37.6735	0	0.897126
gMTASPEGVAk	1	1	Q9HY81	N-Term(iTRAQ4plex); K11(iTRAQ4plex)	0	3.386e-08	70.15	2.75325e-07	2	1335.72	0.326534	14.3229	0	0.91195
eVQDEGATVQSSEDR	1	1	Q9I1N4	N-Term(iTRAQ4plex)	0	4.273e-10	70.15	9.63762e-08	2	1793.83	0.759515	14.6294	0	1.0499
qVQIASDAAk	1	1	Q9I777	N-Term(iTRAQ4plex); K10(iTRAQ4plex)	0	4.594e-07	70.09	3.67309e-07	2	1318.76	-1.42166	14.1216	0	0.873013
dAGQIALVDGDSk	1	1	P24474	N-Term(iTRAQ4plex); K13(iTRAQ4plex)	0	6.379e-09	70.05	3.70707e-07	2	1576.84	0.201368	20.0331	0	0.998445
vIGQDEAVVAVSNAVR	2	1	Q9HVN5	N-Term(iTRAQ4plex)	0	3.105e-10	70.05	3.95421e-07	2	1770.99	1.84159	29.0411	0	0.970291
aPEPGGIWVWAGVDEQGk	2	1	Q9I2Z1	N-Term(iTRAQ4plex); K18(iTRAQ4plex)	0	2.072e-06	70.03	3.22763e-07	2	2184.14	4.68683	38.1149	0	1.10015
tPVIEGAPMVAk	1	1	Q9I692	N-Term(iTRAQ4plex); K12(iTRAQ4plex)	0	2.681e-07	70.02	3.1853e-07	2	1500.87	0.760877	21.9315	0	1.03818
eQAEHEQEVSGR	2	1	Q9HT84	N-Term(iTRAQ4plex)	0	1.828e-10	70.02	9.93047e-08	2	1542.73	0.365638	11.3518	0	1.07288
vGLFGGAGVGk	2	1	Q9HT20	N-Term(iTRAQ4plex); K11(iTRAQ4plex)	0	4.645e-08	69.98	2.56177e-07	2	1249.75	0.229535	23.1703	0	1.02304
vLAEHEGNISATAR	1	1	Q9HVS8	N-Term(iTRAQ4plex)	0	1.809e-09	69.94	3.04173e-07	2	1611.86	0.643726	15.7933	0	0.965476
iAGYPDPVGFYVEk	2	1	Q9I2W9	N-Term(iTRAQ4plex); K14(iTRAQ4plex)	0	1.111e-07	69.86	3.97613e-07	2	1842.99	0.0811066	33.5086	0	0.91347
tAASQALEDSk	1	1	E1JGJ8	N-Term(iTRAQ4plex); K11(iTRAQ4plex)	0	1.764e-08	69.84	3.5276e-07	2	1408.75	1.82505	14.9626	0	0.958217
eIALEELPGAINQILAGk	1	1	Q9I2R2	N-Term(iTRAQ4plex); K18(iTRAQ4plex)	0	6.93e-08	69.84	1.81567e-07	3	2167.26	0.501055	49.5856	0	1.13838
iEAGQPTVcSETcVGR	1	1	G3XD87	N-Term(iTRAQ4plex); C9(Carbamidomethyl); C13(Carbamidomethyl)	0	6.013e-10	69.76	1.05682e-07	2	1907.91	3.27973	18.7966	0	0.988187
vLTGGVDAHALEkPk	2	1	Q9HTV1	N-Term(iTRAQ4plex); K13(iTRAQ4plex); K15(iTRAQ4plex)	0	1.519e-11	69.75	1.69481e-07	2	1967.17	1.38875	19.8045	0	0.926952
wQELADHPLVGEAR	1	1	Q9I6J2	N-Term(iTRAQ4plex)	0	1.135e-08	69.73	3.99054e-07	3	1764.92	2.96722	28.1273	0	0.962647
vELGQIVHLSDLk	2	1	Q9HVC4	N-Term(iTRAQ4plex); K13(iTRAQ4plex)	0	2.383e-09	69.68	2.52969e-07	2	1739.04	3.28066	35.7354	0	0.936429
gAAEAIEVVAHGDAk	1	1	Q9I7B0	N-Term(iTRAQ4plex); K15(iTRAQ4plex)	0	2.813e-09	69.66	2.8658e-07	3	1725.94	-0.303313	23.7895	0	0.994674
gLFALDVTDPANIk	1	1	Q9HVM8	N-Term(iTRAQ4plex); K14(iTRAQ4plex)	0	1.624e-08	69.62	3.65633e-07	2	1762	-0.708876	37.7653	0	1.06257
aYNTVIPSSGk	1	1	Q9HTV1	N-Term(iTRAQ4plex); K11(iTRAQ4plex)	0	1.862e-06	69.56	3.48586e-07	2	1424.81	5.03823	17.3273	0	0.931564
aALPEVTQASGALFAALk	2	1	Q9HW04	N-Term(iTRAQ4plex); K18(iTRAQ4plex)	0	3.601e-09	69.52	2.40126e-07	2	2046.19	0.679783	43.6086	0	0.88118
yEYYEALASYGk	1	1	Q9I4I1	N-Term(iTRAQ4plex); K12(iTRAQ4plex)	0	9.194e-09	69.47	1.1298e-07	2	1744.87	0.774025	31.071	0	1.1876
iALILDVPSMLk	1	1	G3XCT6	N-Term(iTRAQ4plex); K12(iTRAQ4plex)	0	2.117e-06	69.4	1.72223e-07	2	1601	2.1133	46.7915	0	0.924313
vSDVGPVIDAEAk	1	1	Q9I5F6	N-Term(iTRAQ4plex); K13(iTRAQ4plex)	0	1.046e-09	69.38	5.01752e-07	2	1587.89	1.1979	21.8522	0	0.917713
lAGMTGTADTEAFEFR	1	1	Q9LCT3	N-Term(iTRAQ4plex)	0	5.988e-12	69.33	1.28349e-07	2	1860.89	0.245733	31.877	0	0.992503
nVALSYAcGVGGGR	2	1	Q9HVA2	N-Term(iTRAQ4plex); C8(Carbamidomethyl)	0	1.35e-08	69.31	1.87551e-07	2	1524.77	-1.48478	22.0365	0	1.0065
gAEFDYSAAAAR	1	1	Q9HT21	N-Term(iTRAQ4plex)	0	1.282e-08	69.29	1.17482e-07	2	1372.66	0.0963983	19.3581	0	0.958505
vVPYSAGMGLMPGGIFR	3	1	Q9I6M4	N-Term(iTRAQ4plex)	0	6.773e-08	69.29	4.1805e-07	2	1896.01	4.76479	40.2911	0	0.886271
gVSAcATcDGFFYR	2	1	Q9I0M2	N-Term(iTRAQ4plex); C5(Carbamidomethyl); C8(Carbamidomethyl)	0	8.565e-12	69.27	1.18024e-07	2	1754.77	0.112631	25.9334	0	0.965633
iFILHADHEQNASTSTVR	2	1	P14165	N-Term(iTRAQ4plex)	0	2.756e-11	69.22	3.53038e-07	2	2183.13	0.11259	20.5932	0	0.933458
vTYTDEASGk	1	1	Q9HU38	N-Term(iTRAQ4plex); K10(iTRAQ4plex)	0	5.941e-07	69.15	2.6148e-07	2	1358.71	2.6525	14.1512	0	0.983881
nAEFMSLAEIEGGIANFGk	1	1	Q9I3D2	N-Term(iTRAQ4plex); K19(iTRAQ4plex)	0	3.332e-10	69.13	3.6654e-07	3	2286.17	0.211204	45.8863	0	0.839436
lDAVVADSVNLEDGFLk	3	1	G3XD47	N-Term(iTRAQ4plex); K17(iTRAQ4plex)	0	9.996e-09	69.12	3.42893e-07	2	2093.14	2.47959	42.7628	0	0.927379
aNPQQVNELLk	1	1	Q9HVT7	N-Term(iTRAQ4plex); K11(iTRAQ4plex)	0	1.152e-09	69.03	3.50073e-07	2	1541.89	0.288345	20.8808	0	0.990502
tIGVAQYNTk	1	1	Q9I0J9	N-Term(iTRAQ4plex); K10(iTRAQ4plex)	0	4.225e-08	68.99	3.47003e-07	2	1382.79	-1.90719	16.2375	0	1.00804
aGFDPTAPDLHLGHTVLINk	2	1	Q9I5Q3	N-Term(iTRAQ4plex); K20(iTRAQ4plex)	0	3.214e-08	68.97	4.69031e-07	3	2404.32	-1.92899	30.9857	0	0.913205
aAPAAAQAVAQGHDk	1	1	Q9I4I2	N-Term(iTRAQ4plex); K15(iTRAQ4plex)	0	3.26e-11	68.95	5.09401e-07	2	1693.92	-0.171531	14.4157	0	1.09698
lGPEEITADIPNVGEAALNk	2	1	Q51561	N-Term(iTRAQ4plex); K20(iTRAQ4plex)	0	3.796e-08	68.94	4.59518e-07	2	2339.27	-1.01986	36.1573	0	0.902621
aPAISSTk	1	1	Q9I3B2	N-Term(iTRAQ4plex); K8(iTRAQ4plex)	0	0.0003744	68.88	5.24149e-07	2	1062.64	0.51672	13.1216	0	1.44781
iGIEAAYPPFSLk	2	1	G3XD47	N-Term(iTRAQ4plex); K13(iTRAQ4plex)	0	4.307e-08	68.87	3.50238e-07	2	1693.98	0.195445	36.5626	0	0.902682
gQLSGGLHPVTR	1	1	Q9I0A3	N-Term(iTRAQ4plex)	0	3.926e-08	68.86	3.8355e-07	2	1365.77	1.73915	14.5232	0	0.922171
dSFGGEIVTIk	1	1	Q9I2W7	N-Term(iTRAQ4plex); K11(iTRAQ4plex)	0	2.653e-08	68.86	3.57547e-07	2	1453.82	1.60718	26.3711	0	1.07766
tGITVTQVNIQSAQAPR	1	1	Q9HUM2	N-Term(iTRAQ4plex)	0	5.201e-12	68.86	5.65574e-07	2	1928.06	-1.99456	22.9443	0	0.865706
lEYTSLLYVPGR	2	1	Q9I3C5	N-Term(iTRAQ4plex)	0	1.134e-08	68.82	3.67416e-07	2	1554.86	-1.13167	34.793	0	0.990873
gYGTGSGEAk	1	1	Q59637	N-Term(iTRAQ4plex); K10(iTRAQ4plex)	0	2.33e-07	68.81	2.95926e-07	2	1214.63	1.18013	11.5936	0	1.10734
yVESQVYQAVVENNAcEQAAR	1	1	Q9HT19	N-Term(iTRAQ4plex); C16(Carbamidomethyl)	0	4.102e-10	68.76	1.53002e-07	2	2572.22	1.0686	29.8685	0	0.910394
lAGGVAVIk	1	1	P30718	N-Term(iTRAQ4plex); K9(iTRAQ4plex)	0	6.545e-06	68.73	1.40666e-07	2	1115.74	0.514746	19.5656	0	0.982535
sLEEQGLVHVk	2	1	P55222	N-Term(iTRAQ4plex); K11(iTRAQ4plex)	0	3.852e-09	68.68	4.53988e-07	2	1526.88	-0.0052024	19.6737	0	1.0518
vVTISHGGYAk	2	1	P48372	N-Term(iTRAQ4plex); K11(iTRAQ4plex)	0	2.577e-07	68.65	4.23021e-07	2	1419.82	0.619099	15.7042	0	0.991332
iVVMDLSEDk	1	1	Q9I7A8	N-Term(iTRAQ4plex); K10(iTRAQ4plex)	0	7.812e-08	68.63	4.31828e-07	2	1436.8	3.81892	27.4922	0	0.974419
sAISGATPVLk	1	1	Q9HYC7	N-Term(iTRAQ4plex); K11(iTRAQ4plex)	0	4.501e-07	68.54	3.21905e-07	2	1331.82	4.80445	18.1014	0	0.981249
aSASLVIAGLVAEGDTLIDR	2	1	Q9HVW7	N-Term(iTRAQ4plex)	0	9.012e-06	68.47	5.33373e-07	2	2115.18	2.14939	52.4581	0	1.07264
ekELESDAELYR	2	1	Q9HVF1	N-Term(iTRAQ4plex); K2(iTRAQ4plex)	0	3.448e-10	68.44	4.72622e-07	2	1769.91	-0.939628	20.2303	1	0.96152
gkPLSTAQSSAQALTIDGPDQPQAARP	1	1	Q9I3M9	N-Term(iTRAQ4plex); K2(iTRAQ4plex)	0	1.089e-12	68.4	5.63722e-07	3	2993.59	1.73818	24.2589	0	1.13994
aGDIAALIGMk	3	2	Q9HWD2;Q9I244	N-Term(iTRAQ4plex); K11(iTRAQ4plex)	0	3.667e-08	68.37	4.80301e-07	2	1347.79	0.0325373	35.1485	0
iFEANkPMLSHPDk	3	1	Q9HU11	N-Term(iTRAQ4plex); K6(iTRAQ4plex); K14(iTRAQ4plex)	0	2.509e-12	68.35	5.48316e-07	2	2059.13	-4.31681	20.2657	0	0.900832
iADERPQTGEFSSDWQSLSQLSAPLAR	1	1	Q9I4W2	N-Term(iTRAQ4plex)	0	1.201e-12	68.34	4.32337e-07	3	3133.57	-0.535947	39.1238	0	0.875572
aADDVVDAEFEEVk	2	1	Q9HV43	N-Term(iTRAQ4plex); K14(iTRAQ4plex)	0	2.55e-10	68.31	2.21356e-07	2	1824.91	0.905109	29.0835	0	1.05615
gVSPDDETVEDER	1	1	Q9HWD2	N-Term(iTRAQ4plex)	0	6.769e-09	68.28	1.48242e-07	2	1591.72	-2.04409	16.2514	0	0.915631
nNDFDHAQLAEGIAEAHALGk	1	1	Q9HTC6	N-Term(iTRAQ4plex); K21(iTRAQ4plex)	0	5.857e-11	68.25	4.11465e-07	3	2509.26	-4.10163	29.7592	0	0.926708
dPNQGTcTNAcR	1	1	Q9HTC6	N-Term(iTRAQ4plex); C7(Carbamidomethyl); C11(Carbamidomethyl)	0	2.037e-07	68.18	1.51695e-07	2	1537.65	-4.44199	11.4028	0	0.994562
fMNHVMESGk	2	1	Q9HWD1	N-Term(iTRAQ4plex); K10(iTRAQ4plex)	0	1.494e-07	68.17	2.66709e-07	2	1467.73	-2.58077	18.7286	0	0.908303
dLGSGEVIPSLASPEEFSk	2	1	Q9HZA6	N-Term(iTRAQ4plex); K19(iTRAQ4plex)	0	1.228e-08	68.14	4.91077e-07	3	2250.17	-0.400057	33.1585	0	0.995468
lMLGSVAEGLIR	4	1	Q9HYT5	N-Term(iTRAQ4plex)	0	1.715e-05	68.13	4.999e-07	3	1402.82	-0.230612	37.8487	0	0.903954
dIAVEFFTLSk	1	1	Q9HV83	N-Term(iTRAQ4plex); K11(iTRAQ4plex)	0	7.294e-08	68.12	5.93555e-07	2	1557.87	-2.3255	41.8127	0	0.796283
tLSIIkPDAVSk	3	1	Q59636	N-Term(iTRAQ4plex); K6(iTRAQ4plex); K12(iTRAQ4plex)	0	6.2e-09	68.06	1.64131e-07	2	1704.06	0.631598	22.1691	0	0.936219
lGcDAETLAAALLAR	2	1	Q9I003	N-Term(iTRAQ4plex); C3(Carbamidomethyl)	0	3.87e-07	67.99	6.35419e-07	3	1688.91	-2.38084	45.0539	0	1.03433
sSPTPAEAk	1	1	P48372	N-Term(iTRAQ4plex); K9(iTRAQ4plex)	0	7.649e-05	67.95	5.45103e-07	2	1175.65	2.06922	11.9276	0	1.08346
dMGGLPDALFVIDVDHER	1	1	O82850	N-Term(iTRAQ4plex)	0	1.646e-10	67.95	3.44698e-07	3	2143.06	1.76393	41.2286	0	1.08022
aIQTAFQEVADGLAAR	2	1	Q51487	N-Term(iTRAQ4plex)	0	3.811e-10	67.94	5.4636e-07	2	1804.97	-0.681552	41.8454	0	1.02768
hDEDDPYLVVAADk	2	1	Q9HZE0	N-Term(iTRAQ4plex); K14(iTRAQ4plex)	0	9.953e-12	67.94	3.85666e-07	2	1874.94	0.292586	23.201	0	1.05009
aADDVVDAEFEEVkDNk	3	1	Q9HV43	N-Term(iTRAQ4plex); K14(iTRAQ4plex); K17(iTRAQ4plex)	0	2.373e-15	67.94	4.74048e-07	3	2326.18	-0.400417	31.5979	1	1.03475
lVAANHNQLGLk	1	1	Q9HVA9	N-Term(iTRAQ4plex); K12(iTRAQ4plex)	0	1.704e-10	67.93	2.7381e-07	2	1565.94	-0.659559	18.9231	0	0.961553
fEcEVYVLSk	3	1	P09591	N-Term(iTRAQ4plex); C3(Carbamidomethyl); K10(iTRAQ4plex)	0	2.274e-08	67.92	4.92379e-07	2	1561.82	0.755411	29.0065	0	0.920577
vGAAVGTGADTGER	2	1	Q9HXM5	N-Term(iTRAQ4plex)	0	1.578e-09	67.87	3.75602e-07	2	1404.72	0.611149	14.4063	0	1.10476
kIIENAVADLEk	2	1	Q9HWE7	N-Term(iTRAQ4plex); K1(iTRAQ4plex); K12(iTRAQ4plex)	0	2.822e-11	67.85	2.46088e-07	2	1775.06	-1.32348	30.196	1	0.85945
lFVDYLSTLk	2	1	Q9I7A8	N-Term(iTRAQ4plex); K10(iTRAQ4plex)	0	2.407e-07	67.84	5.09755e-07	2	1486.88	1.76231	43.2699	0	0.894085
hPVSPWGLQTk	2	1	Q9HWD8	N-Term(iTRAQ4plex); K11(iTRAQ4plex)	0	8.984e-07	67.82	4.2125e-07	2	1537.87	0.486077	19.7959	0	1.0075
aQMPFGAIAAPAGEk	1	1	Q9I0R1	N-Term(iTRAQ4plex); K15(iTRAQ4plex)	0	2.866e-09	67.81	5.62962e-07	2	1746.95	0.727802	26.8252	0	0.80831
aTDVPTYVEHGAADLGVAGk	1	1	Q9HVW8	N-Term(iTRAQ4plex); K20(iTRAQ4plex)	0	6.45e-13	67.79	6.65365e-07	3	2259.19	3.88636	30.5351	0	1.00342
ySAPTSNLPSEFSEMk	1	1	Q9HUA5	N-Term(iTRAQ4plex); K16(iTRAQ4plex)	0	5.164e-09	67.77	2.67374e-07	2	2076.03	2.69791	29.5157	0	0.977372
iEAALPAALADLAEDR	2	1	Q9HW04	N-Term(iTRAQ4plex)	0	3.198e-08	67.73	4.80668e-07	2	1782.97	1.20715	43.3753	0	1.02
sEHIVNVTDASFEQDVLk	2	1	Q9X2T1	N-Term(iTRAQ4plex); K18(iTRAQ4plex)	0	3.299e-11	67.69	5.95755e-07	3	2319.21	-0.820519	30.4494	0	1.02801
aQESAQQIQk	1	2	Q9HW93;Q9HW91	N-Term(iTRAQ4plex); K10(iTRAQ4plex)	0	8.297e-08	67.65	7.81648e-07	2	1418.78	0.451328	12.4674	0
mIAGFEEGLVGAk	1	1	Q9I2U2	N-Term(iTRAQ4plex); K13(iTRAQ4plex)	0	9.907e-10	67.59	7.05432e-07	2	1609.89	0.689117	32.6289	0	1.00007
rPIYAGNAIATVQSSAAVk	4	1	Q9HZP7	N-Term(iTRAQ4plex); K19(iTRAQ4plex)	0	3.343e-10	67.58	4.71372e-07	2	2205.26	1.82655	24.286	0	0.969296
sSAFAAVEGDHWVESLDDGR	3	1	Q9HT95	N-Term(iTRAQ4plex)	0	2.02e-10	67.56	1.74973e-07	3	2292.07	1.73624	35.4148	0	0.969499
lDGSPVMVIGHQk	3	1	Q9HXZ2	N-Term(iTRAQ4plex); K13(iTRAQ4plex)	0	5.683e-10	67.55	4.83429e-07	2	1668.94	3.59633	23.0381	0	1.09607
qLLDDkFEDk	2	1	Q51561	N-Term(iTRAQ4plex); K6(iTRAQ4plex); K10(iTRAQ4plex)	0	2.049e-07	67.54	5.63832e-07	2	1682.93	-1.31607	21.8556	1	1.01639
kLQQGDDLAPGVLk	1	1	Q51561	N-Term(iTRAQ4plex); K1(iTRAQ4plex); K14(iTRAQ4plex)	0	4.285e-11	67.54	3.87635e-07	2	1914.14	-0.00781912	20.8881	1	1.04877
iAGVNIPDNk	1	1	Q9HWF7	N-Term(iTRAQ4plex); K10(iTRAQ4plex)	0	1.806e-06	67.51	6.91934e-07	2	1328.78	-1.03447	20.675	0	0.938314
mFDGSSIAGWk	2	1	Q9HU65	N-Term(iTRAQ4plex); K11(iTRAQ4plex)	0	3.175e-08	67.49	4.54507e-07	2	1486.77	3.27356	31.0624	0	1.07518
aAPAAAQAVAQGHDkLDDEAAGSVEEAR	1	1	Q9I4I2	N-Term(iTRAQ4plex); K15(iTRAQ4plex)	0	1.054e-13	67.48	4.0196e-07	4	3036.53	2.56507	24.255	1	0.943262
dQALEQYLATEQAQR	2	1	Q51487	N-Term(iTRAQ4plex)	0	1.146e-10	67.46	4.75604e-07	2	1907.96	2.46325	27.4032	0	1.05575
aLVNNMVVGVSQGFER	3	1	Q9HWF0	N-Term(iTRAQ4plex)	0	9.441e-10	67.45	6.56588e-07	2	1863.99	-0.633588	33.0557	0	1.06546
lAMcSLDAQIPSQDR	1	1	Q9I7C4	N-Term(iTRAQ4plex); C4(Carbamidomethyl)	0	2.043e-11	67.44	2.34392e-07	2	1848.91	-0.317438	27.495	0	1.088
sYFAELWPDLER	1	1	P77915	N-Term(iTRAQ4plex)	0	2.124e-08	67.41	2.36017e-07	2	1669.82	-6.88264	43.7528	0	1.08825
iTEADcAk	1	1	Q9HXV4	N-Term(iTRAQ4plex); C6(Carbamidomethyl); K8(iTRAQ4plex)	0	3.099e-05	67.4	5.09516e-07	2	1195.62	0.581785	13.3313	0	0.953723
lTDAAPLVEAR	1	1	O82851	N-Term(iTRAQ4plex)	0	3.473e-07	67.4	5.09516e-07	2	1299.74	-0.755277	23.1421	0	0.975037
aVSADDSDAVAR	2	1	Q9I4I2	N-Term(iTRAQ4plex)	0	5.148e-07	67.35	3.58951e-07	2	1320.65	1.78529	14.1272	0	0.956016
tLAcEIVPAVcGSSFk	1	1	Q9HWD2	N-Term(iTRAQ4plex); C4(Carbamidomethyl); C11(Carbamidomethyl); K16(iTRAQ4plex)	0	1.046e-09	67.34	6.45755e-07	2	2027.06	1.81927	32.1512	0	1.11137
eVLLVVESVSNEk	1	1	Q9HV54	N-Term(iTRAQ4plex); K13(iTRAQ4plex)	0	6.689e-07	67.3	5.77247e-07	3	1732.99	0.573394	36.0631	0	1.03753
aIDAFLAkPDAETLk	1	1	Q9HW32	N-Term(iTRAQ4plex); K8(iTRAQ4plex); K15(iTRAQ4plex)	0	3.456e-10	67.28	4.02197e-07	2	2035.18	-1.16471	31.5052	0	1.25387
sVDAMIPVGR	1	1	Q9HT18	N-Term(iTRAQ4plex)	0	7.993e-07	67.27	4.96874e-07	2	1188.65	-0.219476	23.5647	0	1.11058
iVELGSGDVk	1	1	Q9I3D3	N-Term(iTRAQ4plex); K10(iTRAQ4plex)	0	5.49e-06	67.27	7.21873e-07	2	1304.77	-0.679641	20.5065	0	1.12433
gVSADDAAGNYVFYGVR	1	1	Q9I5Y8	N-Term(iTRAQ4plex)	0	1.109e-12	67.27	2.43749e-07	2	1904.93	-0.2686	28.7756	0	1.0641
iGGDGEAIEYLLk	2	1	Q9HV96	N-Term(iTRAQ4plex); K13(iTRAQ4plex)	0	2.581e-10	67.24	7.74076e-07	2	1665.93	-0.069625	37.0161	0	1.12868
iLVAVDGSPVSDR	3	1	Q9HYT5	N-Term(iTRAQ4plex)	0	5.093e-06	67.2	8.66985e-07	3	1471.83	1.34082	25.2627	0	1.07374
aLGELEAAVk	3	1	Q9HV43	N-Term(iTRAQ4plex); K10(iTRAQ4plex)	0	4.094e-07	67.16	6.44236e-07	2	1288.77	1.4244	27.5379	0	0.978839
lDDAVAELk	1	1	Q9HXJ6	N-Term(iTRAQ4plex); K9(iTRAQ4plex)	0	2.932e-06	67.14	8.11427e-07	2	1261.73	1.59035	25.527	0	0.913066
gGEAHAAALAAQR	1	1	Q9HTY6	N-Term(iTRAQ4plex)	0	1.183e-09	67.12	6.69606e-07	2	1366.73	0.117309	12.631	0	1.1177
vLELSPAEGQALTFk	1	1	Q9HU15	N-Term(iTRAQ4plex); K15(iTRAQ4plex)	0	9.412e-08	67.09	6.05845e-07	2	1891.08	2.37312	33.5532	0	1.07687
eDPLDFVLWk	2	1	Q9I2U7	N-Term(iTRAQ4plex); K10(iTRAQ4plex)	0	1.017e-08	67.04	9.5883e-07	2	1549.85	-0.312363	45.1012	0	0.95553
sPWGPLGMVVEGk	1	1	Q9I407	N-Term(iTRAQ4plex); K13(iTRAQ4plex)	0	2.54e-07	67.04	7.31479e-07	2	1644.9	-1.0256	38.7615	0	0.952771
lSSIkEEEGVPEAEEMIR	2	1	Q9I4Z7	N-Term(iTRAQ4plex); K5(iTRAQ4plex)	0	5.387e-11	67.04	7.11709e-07	2	2334.22	3.05261	28.8742	1	1.06842
vVGQLGQILGPR	2	1	Q9HWC6	N-Term(iTRAQ4plex)	0	7.753e-07	67.01	2.68741e-07	3	1380.84	-0.434249	30.5053	0	0.968269
fAEESGAk	1	1	P08308	N-Term(iTRAQ4plex); K8(iTRAQ4plex)	0	8.591e-05	67	4.19005e-07	2	1126.6	1.09853	12.8966	0	1.02832
lLGVSSLAk	1	1	Q9HWC9	N-Term(iTRAQ4plex); K9(iTRAQ4plex)	0	6.875e-06	66.98	2.00447e-07	2	1175.76	-0.65514	24.2824	0	0.985472
gTGVAATELGLMAGADR	1	1	Q9HXK5	N-Term(iTRAQ4plex)	0	2.276e-12	66.96	5.33637e-07	2	1733.89	-5.33205	29.2378	0	1.05432
gYLPIEGIAAYDQGVQk	1	1	P72173	N-Term(iTRAQ4plex); K17(iTRAQ4plex)	0	5.527e-10	66.95	7.77071e-07	2	2110.15	1.64076	33.7358	0	0.849982
qLAYAINNVHk	1	1	Q9HUM9	N-Term(iTRAQ4plex); K11(iTRAQ4plex)	0	1.395e-08	66.94	7.99093e-07	2	1558.89	-2.00421	20.668	0	0.850188
sEQTPEQPSTAPNPALQR	1	1	Q9HW79	N-Term(iTRAQ4plex)	0	3.206e-09	66.94	6.47366e-07	2	2095.06	1.07467	16.5557	0	1.09073
wIAAEVGPHLR	1	1	Q9I697	N-Term(iTRAQ4plex)	0	1.031e-07	66.9	8.47321e-07	3	1392.79	1.82228	27.0332	0	1.17803
iETGTYLVAAAATGGR	1	1	Q9HVW7	N-Term(iTRAQ4plex)	0	4.598e-11	66.75	8.03126e-07	2	1694.92	-0.33244	28.9726	0	0.930733
qHVPVLVNEDMVGHk	3	1	Q9HWD9	N-Term(iTRAQ4plex); K15(iTRAQ4plex)	0	1.15e-12	66.74	6.99059e-07	3	1990.07	-6.17776	20.3648	0	0.980226
lVAVSNYEPGGVk	1	1	Q51480	N-Term(iTRAQ4plex); K13(iTRAQ4plex)	0	9.852e-09	66.73	7.00671e-07	2	1620.91	-5.65306	22.9799	0	0.866171
lSDGAAAGYVTk	1	1	Q9K3C5	N-Term(iTRAQ4plex); K12(iTRAQ4plex)	0	7.77e-08	66.72	5.74598e-07	2	1440.8	1.1302	19.0378	0	0.876769
sVDQPVQTGYk	1	1	Q9HT18	N-Term(iTRAQ4plex); K11(iTRAQ4plex)	0	1.452e-07	66.72	6.1716e-07	2	1509.82	1.90981	15.9322	0	0.935935
lGAHEYHESIDEMk	1	1	Q9HY79	N-Term(iTRAQ4plex); K14(iTRAQ4plex)	0	6.446e-12	66.71	3.94613e-07	2	1946.95	0.870925	18.4082	0	1.06098
tAIAEGLAk	1	1	Q9I0L8	N-Term(iTRAQ4plex); K9(iTRAQ4plex)	0	4.49e-06	66.7	7.80356e-07	2	1161.71	0.727096	16.9452	0	1.02558
gmTASPEGVAk	1	1	Q9HY81	N-Term(iTRAQ4plex); M2(Oxidation); K11(iTRAQ4plex)	0	8.345e-07	66.69	5.7858e-07	2	1351.71	-2.59822	12.3469	0	1.00505
fTTEEEIDYAAk	1	1	Q9HXI8	N-Term(iTRAQ4plex); K12(iTRAQ4plex)	0	2.013e-10	66.68	5.79914e-07	2	1704.86	0.934316	23.711	0	1.04514
vkPNAGDTVAAIMTPk	2	1	Q9HXM5	N-Term(iTRAQ4plex); K2(iTRAQ4plex); K16(iTRAQ4plex)	0	1.99e-08	66.62	5.55316e-07	2	2045.18	2.45321	24.9556	0	0.977141
qQYGEGIATEVk	1	1	P21175	N-Term(iTRAQ4plex); K12(iTRAQ4plex)	0	9.403e-10	66.58	6.48369e-07	2	1610.86	0.147379	18.4801	0	0.876654
aAGITSGSARPNSQk	1	1	Q9HWC5	N-Term(iTRAQ4plex); K15(iTRAQ4plex)	0	5.186e-11	66.52	9.91654e-07	2	1732.95	-1.66861	12.0505	0	0.817118
sVEQLNEQLLGLLR	2	1	Q9HWE3	N-Term(iTRAQ4plex)	0	1.487e-10	66.52	8.35663e-07	2	1756	-5.55661	43.9641	0	0.978761
fAEETAGk	1	1	Q9HTM3	N-Term(iTRAQ4plex); K8(iTRAQ4plex)	0	8.216e-06	66.49	5.6097e-07	2	1140.62	2.0263	13.8859	0	0.951928
aGNIAAEGSIAVk	3	1	O82851	N-Term(iTRAQ4plex); K13(iTRAQ4plex)	0	6.703e-10	66.48	7.98414e-07	2	1488.86	-4.67537	19.4553	0	0.959007
aYDVESDGGVAFR	8	1	Q9HY81	N-Term(iTRAQ4plex)	0	1.353e-09	66.45	2.25928e-07	2	1529.74	0.135273	23.1008	0	0.958272
aVNIGLVNEMk	2	1	G3XD94	N-Term(iTRAQ4plex); K11(iTRAQ4plex)	0	6.892e-08	66.4	7.67441e-07	2	1475.85	-0.202329	26.5697	0	0.965976
aLAEQLEALEGLEPAk	2	1	Q9HUP3	N-Term(iTRAQ4plex); K16(iTRAQ4plex)	0	2.426e-11	66.37	8.76564e-07	2	1970.12	6.93388	40.7228	0	1.00881
aLNDLDIQEGLDDLEGSAAR	1	1	Q9I4I2	N-Term(iTRAQ4plex)	0	1.403e-09	66.37	3.57546e-07	2	2259.11	-4.68965	39.5815	0	1.10625
iTYTFTDEAPALATYSLLPIVk	1	1	Q9I0L4	N-Term(iTRAQ4plex); K22(iTRAQ4plex)	0	1.65e-06	66.37	6.57423e-07	2	2715.51	0.572602	47.6357	0	1.20329
akDDISQAHSTAQGSNk	1	1	Q9I456	N-Term(iTRAQ4plex); K2(iTRAQ4plex); K17(iTRAQ4plex)	0	1.692e-09	66.36	9.13266e-07	3	2190.15	-0.661608	12.272	1	1.0921
nPHTGEVIETk	2	1	Q9HW86	N-Term(iTRAQ4plex); K11(iTRAQ4plex)	0	1.108e-07	66.33	7.21708e-07	2	1512.83	0.100589	12.8788	0	0.993407
lDLTPPDVHVLk	3	1	P52003	N-Term(iTRAQ4plex); K12(iTRAQ4plex)	0	4.292e-08	66.3	4.68846e-07	2	1634.97	0.867886	31.0958	0	1.03703
aLDEAEFAQLPEAER	1	1	Q9HVK8	N-Term(iTRAQ4plex)	0	2.036e-10	66.29	5.28667e-07	2	1832.91	-0.0239235	28.7858	0	0.949262
vSTVFVNEGR	2	1	Q9HWE0	N-Term(iTRAQ4plex)	0	9.957e-06	66.24	7.13052e-07	2	1251.68	0.901519	19.9462	0	0.887976
qMGVPVHINIEEIR	2	1	Q9HWE1	N-Term(iTRAQ4plex)	0	1.214e-09	66.24	8.31894e-07	3	1778.98	5.17944	30.5606	0	0.914159
aNQTETVLDNPDPR	2	1	P72157	N-Term(iTRAQ4plex)	0	1.139e-09	66.19	4.56829e-07	2	1713.85	0.56414	18.1304	0	0.963006
gPSLADLVAk	1	1	Q9HW32	N-Term(iTRAQ4plex); K10(iTRAQ4plex)	0	7.645e-07	66.18	4.69932e-07	2	1258.76	1.51552	27.432	0	1.04086
vDPADDLIQALR	1	1	Q9HXZ1	N-Term(iTRAQ4plex)	0	1.577e-06	66.16	6.89993e-07	2	1469.81	0.870501	37.3702	0	1.04804
gIEVGHIFQLGTk	2	1	Q9I502	N-Term(iTRAQ4plex); K13(iTRAQ4plex)	0	2.887e-09	66.16	7.14204e-07	2	1686.99	4.86573	32.0422	0	1.03102
lSEEALGEIFGVSR	1	1	Q9I3J3	N-Term(iTRAQ4plex)	0	1.062e-06	66.14	9.24238e-07	3	1650.88	1.66241	40.7254	0	0.935352
aLEFLPSDEELAER	1	1	Q9HZE0	N-Term(iTRAQ4plex)	0	7.099e-08	66.12	6.71943e-07	2	1762.9	0.180798	32.5905	0	0.970294
gTIALQDASQDIWDkk	1	1	Q9HT76	N-Term(iTRAQ4plex); K15(iTRAQ4plex); K16(iTRAQ4plex)	0	4.094e-10	66.07	8.65103e-07	3	2221.22	0.566203	32.1048	1	0.810305
eILPVNIEDELk	1	1	P48372	N-Term(iTRAQ4plex); K12(iTRAQ4plex)	0	2.833e-08	66.06	7.55614e-07	2	1699.97	0.00364546	35.2777	0	0.927035
aELLGQGQLHGPEDTAVDSQGR	1	1	Q9I451	N-Term(iTRAQ4plex)	0	1.719e-10	66.03	5.11392e-07	3	2422.2	-2.68066	22.1412	0	0.864945
eGATGNIDAAk	1	1	Q9HWF1	N-Term(iTRAQ4plex); K11(iTRAQ4plex)	0	1.023e-08	66.02	9.12626e-07	2	1334.71	-0.70589	12.995	0	1.2735
fAALQDAGVk	2	1	Q51567	N-Term(iTRAQ4plex); K10(iTRAQ4plex)	0	2.68e-07	66.01	8.89669e-07	2	1307.76	0.703783	22.7254	0	0.913628
tEPGDENNQDISALVGk	1	1	Q9I5U9	N-Term(iTRAQ4plex); K17(iTRAQ4plex)	0	1.956e-09	66	5.52615e-07	2	2075.05	-0.691067	24.2115	0	1.04138
lAEEPNMQGk	1	1	Q9I0D3	N-Term(iTRAQ4plex); K10(iTRAQ4plex)	0	5.807e-08	65.9	6.68303e-07	2	1404.73	-4.27782	16.1176	0	0.94638
vEAYAGTk	1	1	Q51472	N-Term(iTRAQ4plex); K8(iTRAQ4plex)	0	1.589e-05	65.89	3.86448e-07	2	1126.64	3.81339	14.1676	0	1.09496
sTGEVMGVGDSFAEAFAk	1	1	P38100	N-Term(iTRAQ4plex); K18(iTRAQ4plex)	0	2.005e-10	65.85	5.72035e-07	2	2091.03	1.29963	36.8628	0	1.00173
fSSPLGVYDFQk	1	1	Q9HVW9	N-Term(iTRAQ4plex); K12(iTRAQ4plex)	0	3.407e-08	65.84	8.20938e-07	2	1675.9	1.13012	32.553	0	0.943763
aGQPVNFEIIQGPk	1	1	Q9I0L6	N-Term(iTRAQ4plex); K14(iTRAQ4plex)	0	6.374e-10	65.82	1.12582e-06	2	1786.01	0.667878	27.2485	0	1.00286
vPFLDTFDLk	1	1	Q9I5V0	N-Term(iTRAQ4plex); K10(iTRAQ4plex)	0	1.224e-05	65.8	9.60048e-07	2	1482.85	1.37572	42.5506	0	1.03167
qVAELVNADPR	1	1	Q9HXI8	N-Term(iTRAQ4plex)	0	1.086e-05	65.77	7.81308e-07	2	1355.74	-1.77606	20.361	0	1.08607
gVAGPIQAAGHPR	2	1	Q9I5A4	N-Term(iTRAQ4plex)	0	1.237e-09	65.77	1.03292e-06	2	1374.77	1.38439	13.6148	0	0.932171
vGDEVGTGDLILk	2	1	Q59638	N-Term(iTRAQ4plex); K13(iTRAQ4plex)	0	2.389e-11	65.77	9.13733e-07	2	1603.92	1.07865	27.247	0	0.958613
gETEEEYEWcIEQTILk	2	1	Q9I685	N-Term(iTRAQ4plex); C10(Carbamidomethyl); K17(iTRAQ4plex)	0	1.15e-07	65.76	3.18553e-07	2	2445.19	4.76647	39.1338	0	1.06697
gLDALLGGSSPAk	1	1	Q9HT12	N-Term(iTRAQ4plex); K13(iTRAQ4plex)	0	2.558e-08	65.73	9.62282e-07	2	1473.86	7.47636	28.0333	0	0.922053
eQLEQQPPLNEEQR	1	1	Q9I038	N-Term(iTRAQ4plex)	0	1.558e-08	65.72	5.4923e-07	2	1881.94	-1.5163	17.8249	0	0.902429
eALESAGHTNVR	3	1	Q59643	N-Term(iTRAQ4plex)	0	1.383e-08	65.71	6.17629e-07	2	1427.74	1.64915	12.5777	0	1.06983
gELMALcTLEAGk	1	1	Q9I5F6	N-Term(iTRAQ4plex); C7(Carbamidomethyl); K13(iTRAQ4plex)	0	1.488e-08	65.69	9.57697e-07	2	1680.88	-3.95429	32.2567	0	0.99636
lVIAcPDGVGIVAk	1	1	Q9HW87	N-Term(iTRAQ4plex); C5(Carbamidomethyl); K14(iTRAQ4plex)	0	1.945e-10	65.67	6.50446e-07	2	1700	-0.0486156	29.9475	0	0.900426
vLVTVSAVk	1	1	Q9HWD6	N-Term(iTRAQ4plex); K9(iTRAQ4plex)	0	1.903e-05	65.66	2.71e-07	2	1203.79	-0.580015	21.4914	0	0.946672
lYPSILNQIAIAk	2	1	Q9I5U9	N-Term(iTRAQ4plex); K13(iTRAQ4plex)	0	1.16e-07	65.63	2.87203e-07	2	1732.06	0.168392	40.5697	0	0.902176
aEELVAGDPGk	1	1	Q9I0D3	N-Term(iTRAQ4plex); K11(iTRAQ4plex)	0	2.988e-07	65.62	1.28854e-06	2	1373.75	-1.3437	16.5957	0	0.865744
dmETAFPALLAEk	1	1	Q9HZE0	N-Term(iTRAQ4plex); M2(Oxidation); K13(iTRAQ4plex)	0	4.248e-08	65.62	9.45843e-07	2	1739.91	-0.90224	31.7046	0	1.0989
eIFNQVQYVVQSGPAk	1	1	Q9I083	N-Term(iTRAQ4plex); K16(iTRAQ4plex)	0	1.002e-09	65.6	9.22667e-07	2	2095.14	0.446264	32.2182	0	0.907235
lGIVkPTTPGALGEVGQDGSR	1	1	Q9I520	N-Term(iTRAQ4plex); K5(iTRAQ4plex)	0	8.17e-11	65.55	7.10461e-07	3	2340.32	1.99016	26.1239	0	1.02109
tALDELTQILk	1	1	O50175	N-Term(iTRAQ4plex); K11(iTRAQ4plex)	0	2.633e-09	65.5	7.18688e-07	2	1532.92	1.45861	43.8475	0	1.01006
iTADSVGLGLTSELR	2	1	P13981	N-Term(iTRAQ4plex)	0	7.912e-09	65.46	1.02401e-06	2	1675.94	2.90493	33.9016	0	0.985605
kADEALGAAQk	4	1	P11221	N-Term(iTRAQ4plex); K1(iTRAQ4plex); K11(iTRAQ4plex)	0	4.491e-08	65.41	9.35154e-07	2	1533.89	-4.18822	13.5644	1	1.06085
sTPFAAQVAAER	1	1	Q9HWF8	N-Term(iTRAQ4plex)	0	2.146e-07	65.38	1.2024e-06	2	1391.74	-0.502169	20.4692	0	0.871128
sGEVFSSTLkPIGk	2	1	Q9HZP8	N-Term(iTRAQ4plex); K10(iTRAQ4plex); K14(iTRAQ4plex)	0	3.544e-10	65.37	5.08204e-07	2	1882.1	-1.70256	23.2365	0	0.98272
qLAPDVESMFLTPSEk	3	1	Q9I6D1	N-Term(iTRAQ4plex); K16(iTRAQ4plex)	0	2.161e-08	65.35	7.87705e-07	2	2080.09	1.83112	37.6208	0	1.04264
mAAIGDENAk	1	1	Q9HYX8	N-Term(iTRAQ4plex); K10(iTRAQ4plex)	0	1.509e-07	65.33	8.79268e-07	2	1307.69	-0.375017	15.0528	0	1.15778
gPVGLEGLTSEk	1	1	Q9HX20	N-Term(iTRAQ4plex); K12(iTRAQ4plex)	0	1.662e-08	65.33	1.27494e-06	2	1474.84	4.90475	23.4027	0	0.889649
mIAAMHEDEAR	1	1	Q9I2U7	N-Term(iTRAQ4plex)	0	1.25e-07	65.3	2.94422e-07	2	1417.67	-0.00682106	16.2217	0	0.908374
sVLEAENSAER	4	1	Q9HZ71	N-Term(iTRAQ4plex)	0	4.188e-07	65.24	6.13414e-07	2	1348.68	0.270358	16.0012	0	0.917405
lGHTcAEAEALAAPLPk	2	1	Q9I0U4	N-Term(iTRAQ4plex); C5(Carbamidomethyl); K17(iTRAQ4plex)	0	3.614e-09	65.21	1.2052e-06	2	2037.1	-0.433074	25.1142	0	0.975084
lSESVGETGAAVSR	1	1	Q9I3F6	N-Term(iTRAQ4plex)	0	3.405e-10	65.16	7.31495e-07	2	1506.78	-2.88382	18.2171	0	0.93564
sDALQHIGLPDPAVLEQk	1	1	Q9HV52	N-Term(iTRAQ4plex); K18(iTRAQ4plex)	0	8.468e-10	65.16	9.60087e-07	3	2219.24	4.10912	34.7611	0	0.896735
dGAALANTVGDAAR	1	1	P72170	N-Term(iTRAQ4plex)	0	1.856e-08	65.14	1.10231e-06	2	1445.75	-0.12368	20.4082	0	0.993122
lEAAGIPTQFDk	1	1	Q9I4W0	N-Term(iTRAQ4plex); K12(iTRAQ4plex)	0	9.108e-07	65.07	1.32248e-06	2	1577.88	2.13186	26.4536	0	0.9954
tGHTDEAGYcLVASAVR	1	1	G3XD74	N-Term(iTRAQ4plex); C10(Carbamidomethyl)	0	2.245e-12	65.07	5.60109e-07	2	1950.95	3.14602	23.933	0	1.0337
lDNESYGINVMQVQEVLR	1	1	G3XD72	N-Term(iTRAQ4plex)	0	8.346e-12	65.07	1.13578e-06	2	2251.16	3.44476	38.3373	0	1.00495
vLDAAQAVAIPADQR	1	1	P47203	N-Term(iTRAQ4plex)	0	1.694e-08	65.03	1.08348e-06	2	1681.94	1.69193	26.2263	0	1.023
lDHLGEEVLHSR	4	1	Q9I3D5	N-Term(iTRAQ4plex)	0	6.07e-09	65	1.02774e-06	2	1548.82	-1.26327	24.3709	0	1.02057
fGVEMIGANADTIDk	1	1	P38100	N-Term(iTRAQ4plex); K15(iTRAQ4plex)	0	7.413e-11	64.97	9.87101e-07	2	1868.97	-0.187862	30.329	0	0.848608
sAQScYQSQFk	1	1	Q9I762	N-Term(iTRAQ4plex); C5(Carbamidomethyl); K11(iTRAQ4plex)	0	1.595e-09	64.95	4.95829e-07	2	1621.79	1.26373	15.973	0	1.05308
nTAYHEAGHAIVGR	1	1	Q9HV48	N-Term(iTRAQ4plex)	0	3.459e-10	64.89	7.13547e-07	2	1639.84	-1.68384	13.1179	0	1.01471
gVAGAESIFEQLDEAAEEDQGTVEk	1	1	Q9HUG8	N-Term(iTRAQ4plex); K25(iTRAQ4plex)	0	1.998e-10	64.86	4.57223e-07	3	2910.41	-1.51586	42.4364	0	1.17586
vAEVFHSVAAk	2	1	Q9HUC0	N-Term(iTRAQ4plex); K11(iTRAQ4plex)	0	1.399e-08	64.85	1.06386e-06	2	1445.83	-0.605169	22.3718	0	0.915563
aLLALVDQLk	2	1	Q9I553	N-Term(iTRAQ4plex); K10(iTRAQ4plex)	0	1.658e-07	64.71	3.37264e-07	2	1371.88	0.792041	43.2475	0	1.03554
mLGEPFVWDALk	2	1	Q9HVK8	N-Term(iTRAQ4plex); K12(iTRAQ4plex)	0	1.308e-08	64.69	1.39246e-06	2	1693.93	2.59884	43.6065	0	0.929623
aDGPVLVDYWAEWcGPck	3	1	Q9X2T1	N-Term(iTRAQ4plex); C14(Carbamidomethyl); C17(Carbamidomethyl); K18(iTRAQ4plex)	0	4.228e-08	64.64	3.60736e-07	2	2411.14	0.241147	42.757	0	0.823378
dAQLLDTLEGER	1	1	Q9HV59	N-Term(iTRAQ4plex)	0	1.837e-07	64.63	9.81397e-07	2	1503.78	-0.430545	29.9803	0	1.01779
fGMAPNQATNSk	1	1	Q9HVF2	N-Term(iTRAQ4plex); K12(iTRAQ4plex)	0	2.423e-08	64.63	7.92005e-07	2	1553.8	0.171421	16.1327	0	1.09161
aDmVDDAELLELVEmEVR	1	1	P09591	N-Term(iTRAQ4plex); M3(Oxidation); M15(Oxidation)	0	3.461e-07	64.61	4.84315e-07	2	2253.07	-1.11007	46.2779	0	0.95926
dSTSVEQPVDDYLAALQkPLSGLR	1	1	Q9HVT8	N-Term(iTRAQ4plex); K18(iTRAQ4plex)	0	2.416e-11	64.6	1.50831e-06	3	2890.54	-1.28564	43.3528	0	1.0165
lYIVQARPETVk	2	1	Q9I2W9	N-Term(iTRAQ4plex); K12(iTRAQ4plex)	0	1.76e-08	64.58	5.74757e-07	2	1705.02	-1.88215	22.0447	0	0.983008
gVLMVGPPGTGk	1	1	Q9HV48	N-Term(iTRAQ4plex); K12(iTRAQ4plex)	0	5.692e-06	64.57	1.30928e-06	2	1400.82	0.162228	21.2458	0	0.985496
tQAQLDAAGk	1	1	Q9HTQ0	N-Term(iTRAQ4plex); K10(iTRAQ4plex)	0	7.051e-07	64.56	1.43478e-06	2	1290.73	3.31494	12.9501	0	0.949537
dDAAVYALDEER	1	1	Q9I383	N-Term(iTRAQ4plex)	0	8.22e-08	64.51	3.53159e-07	2	1510.71	0.185897	23.1926	0	0.962928
aAGYTNIEYLk	1	1	Q9I6H5	N-Term(iTRAQ4plex); K11(iTRAQ4plex)	0	1.17e-08	64.5	1.66762e-06	2	1530.84	0.788569	23.7053	0	1.04621
lTAEDLEDk	2	1	Q9HZE0	N-Term(iTRAQ4plex); K9(iTRAQ4plex)	0	8.932e-07	64.49	1.20915e-06	2	1321.7	-3.56061	20.6029	0	0.959885
vFQEEIFGPVVGVTTFk	1	1	Q9HX05	N-Term(iTRAQ4plex); K17(iTRAQ4plex)	0	2.26e-08	64.47	1.14327e-06	2	2185.22	0.713381	42.2154	0	0.863647
vLDEAVEWALk	1	1	Q51546	N-Term(iTRAQ4plex); K11(iTRAQ4plex)	0	9.895e-08	64.44	1.24114e-06	2	1560.89	1.16895	43.4798	0	1.13534
vINDVSEMDk	1	1	Q9I2W9	N-Term(iTRAQ4plex); K10(iTRAQ4plex)	0	2.009e-07	64.42	1.1023e-06	2	1437.75	2.79914	20.3934	0	1.08398
icHDYIVNEQk	1	1	Q9HXY1	N-Term(iTRAQ4plex); C2(Carbamidomethyl); K11(iTRAQ4plex)	0	1.168e-09	64.39	1.18272e-06	2	1706.88	-0.687219	17.6002	0	1.0939
mTTVGSQDTTGPMTR	1	1	Q9I2V5	N-Term(iTRAQ4plex); M1(Oxidation)	0	3.456e-07	64.38	3.6389e-07	2	1742.82	1.42086	15.0587	0	0.890301
aLFEAYEALAk	2	1	Q9I765	N-Term(iTRAQ4plex); K11(iTRAQ4plex)	0	1.074e-07	64.35	1.28549e-06	2	1513.85	0.896349	38.305	0	0.9861
vVFGPYSGSNAIk	4	1	P30720	N-Term(iTRAQ4plex); K13(iTRAQ4plex)	0	4.097e-08	64.3	1.46756e-06	2	1626.91	1.91521	24.8992	0	0.841717
lDVATGEAIDFDR	7	1	Q9HVL6	N-Term(iTRAQ4plex)	0	6.796e-09	64.29	8.19262e-07	2	1565.79	0.499683	29.6635	0	0.964192
kLTAEDLEDk	2	1	Q9HZE0	N-Term(iTRAQ4plex); K1(iTRAQ4plex); K10(iTRAQ4plex)	0	2.598e-08	64.29	1.54543e-06	3	1593.91	0.210105	18.1568	1	1.02292
hTFVAGDIGDSQLVAR	2	1	Q9HU24	N-Term(iTRAQ4plex)	0	1.154e-08	64.29	1.19165e-06	2	1829.97	1.86219	24.2744	0	0.998428
vGATAPQAAGVIHTDFEk	2	1	Q9HVC2	N-Term(iTRAQ4plex); K18(iTRAQ4plex)	0	9.259e-08	64.29	1.26613e-06	2	2100.13	0.931332	24.1612	0	1.07011
aAYEAAQGTSk	1	1	Q9HT77	N-Term(iTRAQ4plex); K11(iTRAQ4plex)	0	1.331e-08	64.24	8.66419e-07	2	1384.73	-0.0669227	12.614	0	0.926429
vAAGEAGGITQHIGAYHVETER	1	1	Q9HV55	N-Term(iTRAQ4plex)	0	2.922e-12	64.21	9.67253e-07	4	2410.22	-0.893801	22.4065	0	0.784216
qTDSAVSLEQMTDAVTk	1	1	P50599	N-Term(iTRAQ4plex); K17(iTRAQ4plex)	0	1.809e-09	64.17	1.39731e-06	2	2112.1	12.3411	29.9031	0	1.03272
yAAGQYIWWTk	2	1	Q9I574	N-Term(iTRAQ4plex); K11(iTRAQ4plex)	0	2.492e-08	64.14	1.21426e-06	2	1674.89	1.58783	33.7018	0	1.03682
aTVFDGSYHDVDSNEMAFk	4	1	Q9HWD2	N-Term(iTRAQ4plex); K19(iTRAQ4plex)	0	2.852e-11	64.07	3.90814e-07	3	2421.13	0.0979806	29.2768	0	0.983001
eTTGLVTDPYFSGTk	1	1	Q51390	N-Term(iTRAQ4plex); K15(iTRAQ4plex)	0	1.341e-09	64.06	1.51168e-06	2	1903.99	1.60599	26.1015	0	1.02549
fTVQYLNk	1	1	Q9I574	N-Term(iTRAQ4plex); K8(iTRAQ4plex)	0	1.2e-05	64.05	1.47581e-06	2	1300.75	0.794212	23.7207	0	1.10729
vLDIVQPTDk	2	1	Q9HWD4	N-Term(iTRAQ4plex); K10(iTRAQ4plex)	0	3.828e-06	64.05	1.23968e-06	2	1415.84	0.372534	23.7639	0	1.00061
mPLGSAALAGTTYPIQR	1	1	P50987	N-Term(iTRAQ4plex)	0	1.016e-09	64.05	1.61356e-06	2	1891.02	0.909259	29.4197	0	1.03701
fELGAYALkPGVk	3	1	Q9HY84	N-Term(iTRAQ4plex); K9(iTRAQ4plex); K13(iTRAQ4plex)	0	2.026e-10	64.04	6.50855e-07	2	1825.1	1.11175	30.1676	0	1.08096
iIFYTGLIDk	1	1	Q9HVF9	N-Term(iTRAQ4plex); K10(iTRAQ4plex)	0	5.655e-06	64.03	8.10502e-07	2	1470.88	1.30865	37.7845	0	0.957475
vGDVEGTIEEIGTVk	1	1	G3XCV6	N-Term(iTRAQ4plex); K15(iTRAQ4plex)	0	2.857e-11	64.01	1.48947e-06	2	1834.01	1.10481	33.2626	0	1.00854
lAAEQAcDLIVVGSHGR	1	1	Q9HZI9	N-Term(iTRAQ4plex); C7(Carbamidomethyl)	0	2.939e-10	63.96	9.64298e-07	3	1940.01	-0.17074	27.8442	0	1.00993
iDMSEFMEk	2	1	Q9HVN5	N-Term(iTRAQ4plex); K9(iTRAQ4plex)	0	1.118e-06	63.95	5.03396e-07	2	1417.7	1.13373	31.7219	0	1.00087
tFTFENFVEGk	1	1	Q9I7C5	N-Term(iTRAQ4plex); K11(iTRAQ4plex)	0	5.896e-08	63.93	1.29464e-06	2	1606.84	0.785575	35.9634	0	1.04815
lLHAPFTLk	2	1	Q9S646	N-Term(iTRAQ4plex); K9(iTRAQ4plex)	0	2.531e-05	63.91	7.5192e-07	2	1327.83	-2.03405	29.8523	0	0.934796
dLVSFMTSGPVVVQVLEGEDAIAk	1	1	Q59636	N-Term(iTRAQ4plex); K24(iTRAQ4plex)	0	3.402e-09	63.89	1.4087e-06	3	2792.5	-0.193642	52.8632	0	0.929251
aIGDQLTcVFVDNGLLR	1	1	Q9HXM6	N-Term(iTRAQ4plex); C8(Carbamidomethyl)	0	2.836e-09	63.88	1.69843e-06	2	2035.07	-1.09285	42.5791	0	0.925206
gAALTTFISLAGR	1	1	Q9HZM8	N-Term(iTRAQ4plex)	0	1.522e-08	63.87	1.49724e-06	2	1421.82	-0.21005	36.9395	0	0.917478
dTAYLAEASHIAR	1	1	Q9HZC5	N-Term(iTRAQ4plex)	0	1.607e-07	63.86	1.27456e-06	3	1561.81	1.12171	23.4668	0	0.951259
qQNLLGSYDAFLPIGDNNTk	4	1	G3XD11	N-Term(iTRAQ4plex); K20(iTRAQ4plex)	0	6.29e-11	63.81	1.24773e-06	3	2496.3	2.85631	39.9513	0	0.953816
nIQEGAVTEGYSADR	1	1	Q9HUT3	N-Term(iTRAQ4plex)	0	6.176e-08	63.8	5.00243e-07	2	1753.86	4.35827	18.4395	0	1.03732
vAQPGEVLPAGGk	1	1	Q9HTV8	N-Term(iTRAQ4plex); K13(iTRAQ4plex)	0	2.258e-06	63.79	1.29527e-06	2	1510.89	1.21787	17.8568	0	1.05092
dLNAFYQSPLGk	1	1	Q9I585	N-Term(iTRAQ4plex); K12(iTRAQ4plex)	0	1.621e-07	63.79	1.21171e-06	2	1640.89	0.552545	29.6947	0	1.01989
kTEESETSRPHA	3	1	Q9HZM8	N-Term(iTRAQ4plex); K1(iTRAQ4plex)	0	1.985e-08	63.79	1.14903e-06	3	1659.85	-0.50167	10.8724	1	1.09407
aLAELTGWEVk	3	1	Q51567	N-Term(iTRAQ4plex); K11(iTRAQ4plex)	0	1.253e-08	63.68	1.52135e-06	2	1504.86	1.11466	33.9482	0	1.0335
aIkDPALLQALASAPkPk	2	1	Q9I749	N-Term(iTRAQ4plex); K3(iTRAQ4plex); K16(iTRAQ4plex); K18(iTRAQ4plex)	0	2.939e-09	63.68	4.27533e-07	3	2408.5	-2.98662	30.5133	1	0.96605
eGSAAPAcGYASMHAEQQEk	1	1	Q9I3D3	N-Term(iTRAQ4plex); C8(Carbamidomethyl); K20(iTRAQ4plex)	0	6.106e-14	63.67	4.28519e-07	3	2410.1	-1.38049	15.886	0	1.12267
aISLEEkPLEPk	1	1	Q9HU22	N-Term(iTRAQ4plex); K7(iTRAQ4plex); K12(iTRAQ4plex)	0	7.314e-10	63.65	8.19886e-07	2	1786.07	1.42452	21.3936	0	0.934615
aGQAALEYGLk	2	1	Q9HWF8	N-Term(iTRAQ4plex); K11(iTRAQ4plex)	0	7.886e-09	63.64	1.49217e-06	2	1408.8	0.695532	20.6068	0	0.967532
yQTYVDAGVPELLAR	1	1	Q9HZE0	N-Term(iTRAQ4plex)	0	1.702e-08	63.63	1.62567e-06	2	1838.98	3.40819	34.0069	0	1.12457
gFPVAYVGDVVGTGSSR	1	1	Q9I2V5	N-Term(iTRAQ4plex)	0	7.219e-12	63.6	1.28772e-06	2	1811.94	0.370663	32.5147	0	0.968044
tLFTVNVGGQPk	1	1	O30508	N-Term(iTRAQ4plex); K12(iTRAQ4plex)	0	2.123e-08	63.59	1.31257e-06	2	1548.9	1.73643	25.5826	0	1.04713
dVLVNEYGVEGGR	5	1	P13794	N-Term(iTRAQ4plex)	0	3.735e-07	63.55	1.05977e-06	2	1550.79	-0.0166888	22.7882	0	0.92735
gASLITPNLSEFETIVGR	1	1	Q9HUG9	N-Term(iTRAQ4plex)	0	4.364e-10	63.54	1.65971e-06	2	2048.11	-2.72934	43.3512	0	0.889278
aFDSSSDGk	1	1	G3XDA5	N-Term(iTRAQ4plex); K9(iTRAQ4plex)	0	1.084e-05	63.51	6.23919e-07	2	1201.6	2.22031	12.8604	0	1.07812
aGGFcFGTk	1	1	Q9I2V5	N-Term(iTRAQ4plex); C5(Carbamidomethyl); K9(iTRAQ4plex)	0	4.56e-07	63.51	1.06957e-06	2	1232.63	0.0594588	21.2055	0	1.06781
aGMDGLVcSAQEAPALk	1	1	Q59654	N-Term(iTRAQ4plex); C8(Carbamidomethyl); K17(iTRAQ4plex)	0	6.472e-11	63.49	1.20883e-06	2	2006.03	2.66598	26.9312	0	0.831781
lDAAELLGEEAAQYEk	1	1	Q9HVM4	N-Term(iTRAQ4plex); K16(iTRAQ4plex)	0	6.309e-09	63.49	1.7237e-06	3	2038.06	0.347315	37.8356	0	1.09622
lLTEQDGEVGIVLGQHHIR	1	1	Q9I7C4	N-Term(iTRAQ4plex)	0	2.05e-10	63.46	1.64548e-06	3	2258.23	-1.82611	31.6802	0	0.900701
dLSDEQIDQLR	1	1	Q9HWF7	N-Term(iTRAQ4plex)	0	8.661e-08	63.44	9.51085e-07	2	1475.75	-0.315348	22.4927	0	1.1734
yFMPQQFDNPANPAIHEk	1	1	Q9I0D3	N-Term(iTRAQ4plex); K18(iTRAQ4plex)	0	2.457e-10	63.4	1.09701e-06	3	2435.21	2.09068	30.0418	0	0.892104
lDDEAAGSVEEAR	1	1	Q9I4I2	N-Term(iTRAQ4plex)	0	1.563e-09	63.37	4.59166e-07	2	1505.72	0.0438808	18.4288	0	1.0848
gEINEIVLAAAcIAGVDR	1	1	Q9HVW9	N-Term(iTRAQ4plex); C12(Carbamidomethyl)	0	4.936e-08	63.36	1.43008e-06	3	2015.07	-0.563133	50.1562	0	1.05935
lGVTVADLTAEQR	1	1	G3XD20	N-Term(iTRAQ4plex)	0	6.348e-10	63.3	1.52014e-06	2	1516.85	0.440713	28.0578	0	1.03733
dFEYIIcDSPAGIEk	2	1	Q9HYZ6	N-Term(iTRAQ4plex); C7(Carbamidomethyl); K15(iTRAQ4plex)	0	6.88e-08	63.3	1.07579e-06	2	2045.02	4.1453	33.7302	0	0.969567
lQFLEQDIEGk	1	1	Q9I520	N-Term(iTRAQ4plex); K11(iTRAQ4plex)	0	1.157e-08	63.29	1.2658e-06	2	1607.89	-0.224051	33.4302	0	1.01175
hTLLmFDAFHDVAER	2	1	Q9I2V5	N-Term(iTRAQ4plex); M5(Oxidation)	0	3.218e-10	63.27	8.71308e-07	3	1961.97	0.476477	31.2238	0	0.869809
lAAETTSVLNAAVADAR	2	1	Q9HVS6	N-Term(iTRAQ4plex)	0	1.457e-07	63.24	1.49386e-06	3	1816.99	2.9705	35.3809	0	0.996267
tFIcIADASk	1	1	Q9I6G1	N-Term(iTRAQ4plex); C4(Carbamidomethyl); K10(iTRAQ4plex)	0	3.131e-07	63.23	1.63991e-06	2	1413.77	1.13022	24.9006	0	0.91165
kDVVILLDSITR	1	1	Q9HTV1	N-Term(iTRAQ4plex); K1(iTRAQ4plex)	0	2.53e-06	63.23	7.13003e-07	3	1660.02	-2.30002	39.4844	1	1.41258
lESDDYYNFVDAk	1	1	Q9I521	N-Term(iTRAQ4plex); K13(iTRAQ4plex)	0	7.92e-10	63.18	7.21259e-07	2	1866.9	2.31783	29.8792	0	0.984756
gASHPHTAQQPQELk	3	1	Q9HVY2	N-Term(iTRAQ4plex); K15(iTRAQ4plex)	0	1.376e-10	63.17	2.02418e-06	3	1917.02	-0.873592	11.4919	0	0.985663
gAVVASPSIDEAR	1	1	Q9I3J3	N-Term(iTRAQ4plex)	0	9.487e-07	63.13	1.6781e-06	2	1415.76	-0.250405	17.9406	0	1.17986
vGMDELAAEMk	2	1	Q9HWC6	N-Term(iTRAQ4plex); K11(iTRAQ4plex)	0	2.115e-08	63.13	1.16738e-06	2	1481.76	1.27695	28.5184	0	0.918119
yTLAGTEVSALLGR	4	1	Q9HT20	N-Term(iTRAQ4plex)	0	2.212e-05	63.13	1.50786e-06	3	1594.89	-0.663306	36.7967	0	0.969114
gLmAkPDGSIIETPITANFR	2	1	Q9HWC9	N-Term(iTRAQ4plex); M3(Oxidation); K5(iTRAQ4plex)	0	2.529e-11	63.12	1.68197e-06	3	2435.32	1.15763	32.0152	0	0.970976
kVEVSESGDSSFIk	2	1	Q9HWC9	N-Term(iTRAQ4plex); K1(iTRAQ4plex); K14(iTRAQ4plex)	0	4.512e-11	63.11	1.97904e-06	2	1944.06	-0.0891767	19.2478	1	1.0797
vDSINFDRPENAk	3	1	Q9HTV1	N-Term(iTRAQ4plex); K13(iTRAQ4plex)	0	1.323e-09	63.07	1.80008e-06	2	1792.94	-0.251362	19.9046	0	0.931951
lYLDTMQEVFSQTSk	1	1	Q9HUM2	N-Term(iTRAQ4plex); K15(iTRAQ4plex)	0	1.221e-10	63.03	1.66742e-06	2	2078.07	-2.25259	41.0237	0	0.96672
qMEGGWASTYLIDQSk	1	1	Q9HXY4	N-Term(iTRAQ4plex); K16(iTRAQ4plex)	0	3.056e-08	63.01	9.75067e-07	2	2102.05	2.88036	31.4556	0	0.765675
aQSLIDVcGDk	1	1	Q9HT17	N-Term(iTRAQ4plex); C8(Carbamidomethyl); K11(iTRAQ4plex)	0	1.53e-07	63	1.50356e-06	2	1493.79	-1.20721	20.9797	0	1.17117
lLLLDEPMGALDk	3	1	Q9I6I9	N-Term(iTRAQ4plex); K13(iTRAQ4plex)	0	1.674e-08	62.98	2.06435e-06	2	1715.98	-5.6222	40.9266	0	1.11647
eQFNVPIAAFEGIQEALAR	2	1	Q9I028	N-Term(iTRAQ4plex)	0	1.533e-10	62.98	1.83778e-06	3	2247.2	3.34821	50.5473	0	0.974706
vIAYcTHPVLSGR	2	1	Q9HVC5	N-Term(iTRAQ4plex); C5(Carbamidomethyl)	0	8.003e-09	62.96	1.51747e-06	3	1616.87	0.798872	20.5218	0	0.980077
gEEATLYGDWk	1	1	Q9I574	N-Term(iTRAQ4plex); K11(iTRAQ4plex)	0	2.447e-07	62.93	9.16796e-07	2	1556.78	0.129565	25.1375	0	1.00725
lkPSNPAELDk	2	1	Q9HTX6	N-Term(iTRAQ4plex); K2(iTRAQ4plex); K11(iTRAQ4plex)	0	3.995e-08	62.88	1.4684e-06	2	1643.97	-1.70444	16.8821	0	0.985156
eFAESAVATVk	1	1	Q9I5Y4	N-Term(iTRAQ4plex); K11(iTRAQ4plex)	0	1.123e-07	62.87	1.44597e-06	2	1439.8	0.453233	20.8796	0	1.02098
nLNASSNDLNTSLQR	2	1	P72151	N-Term(iTRAQ4plex)	0	5.722e-11	62.87	1.34268e-06	2	1790.91	0.0962204	19.3883	0	0.835194
rDEAVTEQSEMLk	2	1	Q9HUM9	N-Term(iTRAQ4plex); K13(iTRAQ4plex)	0	1.058e-10	62.84	1.66399e-06	2	1823.94	-1.00258	16.9153	1	1.02842
kQIEETTSDYDREk	3	1	P30718	N-Term(iTRAQ4plex); K1(iTRAQ4plex); K14(iTRAQ4plex)	0	2.644e-16	62.83	2.0066e-06	3	2174.13	-0.556498	14.2422	2	0.818269
dLQLFAAVSGDR	1	1	G3XD52	N-Term(iTRAQ4plex)	0	1.335e-07	62.8	1.73186e-06	2	1435.77	2.33641	32.9929	0	0.962254
aQQTADEANER	5	1	P11221	N-Term(iTRAQ4plex)	0	1.159e-06	62.79	5.24771e-07	2	1376.65	1.57065	11.3297	0	1.0264
eTHADVGDk	2	1	Q9HZE0	N-Term(iTRAQ4plex); K9(iTRAQ4plex)	0	1.886e-06	62.78	9.22652e-07	2	1259.65	-1.07952	11.0637	0	0.97738
eLLDGHNLVk	2	1	Q9I6B4	N-Term(iTRAQ4plex); K10(iTRAQ4plex)	0	7.899e-08	62.77	1.58534e-06	2	1425.83	0.0453313	21.1234	0	1.00206
qISLADIGTSTIQSR	1	1	Q9HZH7	N-Term(iTRAQ4plex)	0	2.869e-09	62.77	2.21947e-06	2	1733.95	-0.135428	29.0439	0	0.97283
gIVDDIDHLGNR	3	1	Q51561	N-Term(iTRAQ4plex)	0	9.091e-07	62.74	1.35688e-06	2	1467.77	2.31179	27.0965	0	1.02904
lGDQFLSNPVVAGGESR	1	1	Q9I6X0	N-Term(iTRAQ4plex)	0	1.503e-10	62.74	1.59632e-06	2	1889.98	-0.598252	29.993	0	0.963224
lTPSNcDELLFDDVIWVNQAk	1	1	P13981	N-Term(iTRAQ4plex); C6(Carbamidomethyl); K21(iTRAQ4plex)	0	1.879e-10	62.72	1.55024e-06	3	2765.4	-1.6417	44.6294	0	1.0104
eAVEAIQPGAYAk	1	1	Q9I5E4	N-Term(iTRAQ4plex); K13(iTRAQ4plex)	0	4.201e-08	62.67	2.05487e-06	2	1634.9	-1.06353	20.1683	0	1.07174
qGAQPPNEFVALDHLLHDQR	1	1	Q9HTW6	N-Term(iTRAQ4plex)	0	4.135e-10	62.64	1.66073e-06	4	2429.25	0.590284	38.6627	0	0.877436
lAVLVEQLAVQQPDR	2	1	Q9I7B8	N-Term(iTRAQ4plex)	0	8.6e-10	62.6	1.42881e-06	2	1823.05	1.75989	39.1136	0	1.01322
lSVIDLHR	1	1	Q9HUF7	N-Term(iTRAQ4plex)	0	1.277e-05	62.59	7.71131e-07	3	1096.66	0.839604	21.8457	0	0.992199
qVGVPYIVVFLNk	3	1	P09591	N-Term(iTRAQ4plex); K13(iTRAQ4plex)	0	1.953e-07	62.59	6.8851e-07	2	1764.07	0.809069	45.0615	0	0.973663
gVHVVTVNDYLAR	2	1	Q9LCT3	N-Term(iTRAQ4plex)	0	1.46e-07	62.58	2.26352e-06	2	1586.88	0.51862	24.4341	0	0.968741
qGVVDIATNAAk	1	1	Q9HXK5	N-Term(iTRAQ4plex); K12(iTRAQ4plex)	0	1.458e-09	62.55	2.19582e-06	2	1474.85	1.26326	19.3835	0	0.999694
yGNYIGGEFVPPVk	1	1	Q9HX05	N-Term(iTRAQ4plex); K14(iTRAQ4plex)	0	1.212e-05	62.51	2.07588e-06	2	1827.99	-0.900097	30.7578	0	1.05209
fTVLISPHVNk	4	1	Q9HWD4	N-Term(iTRAQ4plex); K11(iTRAQ4plex)	0	4.864e-07	62.47	9.34295e-07	3	1542.93	2.25379	27.0014	0	0.978828
qLSLQEGEVLDSMFMScGk	2	1	Q9I0L4	N-Term(iTRAQ4plex); C17(Carbamidomethyl); K19(iTRAQ4plex)	0	2.649e-10	62.47	8.49359e-07	3	2447.19	0.260432	42.2448	0	1.26591
gVLPGYEGGWTQDk	2	1	Q9I3G2	N-Term(iTRAQ4plex); K14(iTRAQ4plex)	0	9.498e-08	62.43	1.37155e-06	2	1794.93	-0.389125	25.7389	0	1.06973
qGSMQVEGDEANLHQLENR	1	1	Q9I5U2	N-Term(iTRAQ4plex)	0	8.223e-12	62.42	5.72796e-07	3	2299.09	0.950508	21.7318	0	0.89025
iSAScANIEALNSR	1	2	Q9HW93;Q9HW91	N-Term(iTRAQ4plex); C5(Carbamidomethyl)	0	4.968e-10	62.41	1.34917e-06	2	1649.84	-2.38525	22.9144	0
vVITNYPEGQVENLELPR	2	1	Q9I2U8	N-Term(iTRAQ4plex)	0	4.512e-10	62.41	2.29647e-06	2	2214.19	0.892934	32.2661	0	0.911777
gSASHAQSNLVEADSAAQALGR	1	1	Q9I055	N-Term(iTRAQ4plex)	0	2.01e-12	62.4	1.49614e-06	3	2284.15	2.91805	21.9598	0	0.974108
rLENLHVLAASQTR	1	1	Q9HYZ6	N-Term(iTRAQ4plex)	0	4.722e-08	62.33	1.84209e-06	2	1752	-0.175259	18.6585	1	0.932408
aSVGSPPMSVPHLDTR	2	1	Q9HYF4	N-Term(iTRAQ4plex)	0	8.524e-09	62.31	1.6156e-06	2	1794.94	4.44191	23.5304	0	1.02852
vVkEEGSEEGAAE	1	1	Q9HVC4	N-Term(iTRAQ4plex); K3(iTRAQ4plex)	0	1.316e-05	62.3	1.29546e-06	2	1621.81	-2.1209	13.1944	1	1.11083
aGSVWVNQYDGGDMTAPFGGFk	2	1	Q9HTP2	N-Term(iTRAQ4plex); K22(iTRAQ4plex)	0	8.823e-08	62.3	6.18286e-07	2	2592.25	3.38062	38.6381	0	0.985097
aPENIVSGNEk	1	1	Q9I7B8	N-Term(iTRAQ4plex); K11(iTRAQ4plex)	0	7.071e-07	62.29	2.33129e-06	2	1445.79	1.33969	15.6354	0	0.938269
vLYEIEGVSEELAR	4	1	Q9HWE2	N-Term(iTRAQ4plex)	0	2.588e-09	62.29	2.03619e-06	2	1750.93	-2.11467	43.3963	0	0.950915
eQYGSETVESWLQR	2	1	Q9I0H1	N-Term(iTRAQ4plex)	0	7.923e-11	62.27	8.00449e-07	2	1855.89	-0.783685	31.565	0	1.00728
iTLNMGLGEAVGDkk	2	1	Q9HWE7	N-Term(iTRAQ4plex); K14(iTRAQ4plex); K15(iTRAQ4plex)	0	2.047e-14	62.27	1.51196e-06	3	1978.14	-0.23489	29.808	1	0.964523
aIVHVYNATAPSFR	2	1	Q9HXK5	N-Term(iTRAQ4plex)	0	2.084e-08	62.25	2.50178e-06	2	1689.92	-0.141615	23.4355	0	1.13669
aVEAAGYSQPTPVQQR	1	1	Q9I689	N-Term(iTRAQ4plex)	0	3e-09	62.25	2.17417e-06	2	1845.97	6.9233	17.2196	0	0.885974
lAAGTGEEAFYk	1	1	Q9I612	N-Term(iTRAQ4plex); K12(iTRAQ4plex)	0	5.602e-10	62.22	2.12926e-06	2	1544.82	0.596237	21.6819	0	1.15468
kGALDIAGLPGk	2	1	Q9I7C2	N-Term(iTRAQ4plex); K1(iTRAQ4plex); K12(iTRAQ4plex)	0	4.367e-08	62.2	7.83327e-07	2	1571.98	-2.79912	23.3341	1	0.981216
kLEEYPQNDADAYSYSGALcR	1	1	Q9I5U9	N-Term(iTRAQ4plex); K1(iTRAQ4plex); C20(Carbamidomethyl)	0	2.107e-12	62.19	6.34146e-07	3	2738.3	0.115449	24.724	1	0.911274
gGLGVSIVSTNk	1	1	Q9HWE9	N-Term(iTRAQ4plex); K12(iTRAQ4plex)	0	2e-08	62.16	1.3683e-06	2	1419.85	5.49719	20.3319	0	1.14
lGVNHHQIPVNAAR	3	1	O52762	N-Term(iTRAQ4plex)	0	3.146e-08	62.15	2.46862e-06	2	1669.94	0.919627	14.8104	0	0.951134
vMVcSPGLAHQR	2	1	P13981	N-Term(iTRAQ4plex); C4(Carbamidomethyl)	0	6.839e-08	62.13	1.07161e-06	3	1498.78	1.11431	16.1753	0	0.79571
mLTNSGILLFk	2	1	Q9I6Z1	N-Term(iTRAQ4plex); K11(iTRAQ4plex)	0	1.716e-08	62.13	9.79761e-07	2	1524.91	1.87415	37.864	0	0.877723
[truncated: 5,013 more rows]
