# Supplementary material for: Systemic Responses of Multidrug-Resistant Pseudomonas aeruginosa and Acinetobacter baumannii Following Exposure to the Antimicrobial Peptide Cathelicidin-BF Imply Multiple Intracellular Targets
Source: Front Cell Infect Microbiol. 2017 Nov 7;7:466. doi: 10.3389/fcimb.2017.00466 (PMC5681922; doi:10.3389/fcimb.2017.00466)
Supplement: Table S2 — Protein identification. [file Table2.XLS]

## Sheet: A.baumannii
Accession	Description	Coverage	Unique Peptides	Peptides	PSMs	AAs	MW [kDa]	calc. pI	Ab-Ca/Ab-C	Ab-Ca/Ab-C Count	Ab-Cathelicidin/Ab-Control Variability [%]
A0A062IT09	Glycine zipper family protein OS=Acinetobacter baumannii 21072 GN=J596_0684 PE=3 SV=1 - [A0A062IT09_ACIBA]	69.12	2	12	155	217	22.4715	9.27588	1.29232	59	24.097
A0A062EW63	60 kDa chaperonin (Fragment) OS=Acinetobacter baumannii 855125 GN=groL PE=3 SV=1 - [A0A062EW63_ACIBA]	52.05	25	26	176	536	56.2522	4.98291	1.01147	174	15.0579
A0A0A7XMW4	Membrane protein OS=Acinetobacter baumannii GN=RR32_13790 PE=3 SV=1 - [A0A0A7XMW4_ACIBA]	68.2	1	11	97	217	22.4635	9.27588	1.238	2	8.88821
B7GYM8	Elongation factor G OS=Acinetobacter baumannii (strain AB307-0294) GN=fusA PE=3 SV=1 - [EFG_ACIB3]	71.07	9	39	158	712	78.7555	5.14795	1.03792	67	19.7426
A0A013KFJ3	Glycine zipper family protein OS=Acinetobacter baumannii 1281984 GN=J694_2609 PE=3 SV=1 - [A0A013KFJ3_ACIBA]	68.2	1	11	97	217	22.4635	9.27588	1.30209	1
A0A013TEI4	50S ribosomal protein L4 OS=Acinetobacter baumannii 742879 GN=rplD PE=3 SV=1 - [A0A013TEI4_ACIBA]	69.7	10	10	88	198	21.3024	9.72998	1.04631	88	16.4719
B2I1Z0	50S ribosomal protein L7/L12 OS=Acinetobacter baumannii (strain ACICU) GN=rplL PE=3 SV=1 - [RL7_ACIBC]	92.68	1	11	79	123	12.7318	4.56396	0.893016	33	22.5293
D0S0M9	OmpA family protein OS=Acinetobacter calcoaceticus RUH2202 GN=HMPREF0012_01981 PE=3 SV=1 - [D0S0M9_ACICA]	41.47	1	7	71	217	22.3794	9.27588	1.32783	2	2.75312
A0A062TBN3	Elongation factor Tu (Fragment) OS=Acinetobacter baumannii 45002_9 GN=J802_3102 PE=3 SV=1 - [A0A062TBN3_ACIBA]	70.51	13	22	140	390	42.2345	5.22412	0.984467	89	14.0568
A0A014BSS4	Aconitate hydratase B OS=Acinetobacter baumannii 25977_7 GN=acnB PE=3 SV=1 - [A0A014BSS4_ACIBA]	60.41	18	39	129	879	94.679	5.21143	1.02586	62	12.6847
A0A062BGK5	Outer membrane beta-barrel domain protein OS=Acinetobacter baumannii 916567 GN=J467_0918 PE=4 SV=1 - [A0A062BGK5_ACIBA]	46.34	3	9	78	246	26.4891	5.021	1.10407	40	11.8506
A0A009PCH5	Electron transfer flavodomain protein OS=Acinetobacter baumannii 625974 GN=J506_3082 PE=4 SV=1 - [A0A009PCH5_ACIBA]	56.22	10	10	70	249	26.5405	6.84424	1.04514	70	13.4524
R8Y177	Uncharacterized protein OS=Acinetobacter calcoaceticus ANC 3811 GN=F935_02256 PE=3 SV=1 - [R8Y177_ACICA]	43.32	1	7	74	217	22.4105	9.43701	1.16271	2	1.49942
A0A009KM97	Electron transfer flavoFAD-binding domain protein OS=Acinetobacter baumannii 1461963 GN=J544_3457 PE=4 SV=1 - [A0A009KM97_ACIBA]	52.58	2	11	55	310	31.5037	5.04639	1.05137	17	5.71335
A3M1G3	DNA-directed RNA polymerase subunit beta OS=Acinetobacter baumannii (strain ATCC 17978 / CIP 53.77 / LMG 1025 / NCDC KC755 / 5377) GN=rpoB PE=3 SV=2 - [RPOB_ACIBT]	45.84	19	49	95	1357	151.23	5.35107	1.02339	40	17.4278
X5CWG4	OmpA (Fragment) OS=Acinetobacter baumannii GN=ompA PE=3 SV=1 - [X5CWG4_ACIBA]	53.33	1	15	115	315	34.3863	5.23682	0.894847	5	20.6769
A0A062T494	Chaperone protein DnaK OS=Acinetobacter baumannii 45002_9 GN=dnaK PE=2 SV=1 - [A0A062T494_ACIBA]	61.61	5	42	86	646	69.3321	4.86865	0.959714	9	8.23647
A4GVE5	Outer membrane protein A (Fragment) OS=Acinetobacter baumannii GN=ompA PE=3 SV=1 - [A4GVE5_ACIBA]	45.59	2	16	113	340	36.9387	5.60498	1.11016	3	3.72183
A0A013HYX4	30S ribosomal protein S1 OS=Acinetobacter baumannii 1413735 GN=rpsA PE=3 SV=1 - [A0A013HYX4_ACIBA]	42.37	22	22	101	557	61.0018	5.09717	0.989142	100	14.9319
A0A0E4HMD5	Beta-lactamase OS=Acinetobacter baumannii GN=adc78 PE=3 SV=1 - [A0A0E4HMD5_ACIBA]	71.02	5	29	107	383	43.1274	9.36377	0.916106	18	13.0862
A0A011IH38	ATP synthase subunit beta OS=Acinetobacter baumannii 457946 GN=atpD PE=3 SV=1 - [A0A011IH38_ACIBA]	68.53	3	22	102	464	50.239	5.16064	0.971356	6	6.97592
A0A0A7XNK3	Chaperone protein DnaK OS=Acinetobacter baumannii GN=dnaK PE=2 SV=1 - [A0A0A7XNK3_ACIBA]	57.12	1	38	78	646	69.266	4.86865	1.08463	1
A0A062IPU7	Dihydrolipoyllysine-residue succinyltransferase component of 2-oxoglutarate dehydrogenase complex OS=Acinetobacter baumannii 21072 GN=sucB PE=3 SV=1 - [A0A062IPU7_ACIBA]	42.21	4	15	59	398	42.518	5.35107	0.981059	32	12.7823
K9ABF8	ATP synthase subunit beta OS=Acinetobacter sp. WC-141 GN=atpD PE=3 SV=1 - [K9ABF8_9GAMM]	62.07	1	20	99	464	50.281	5.16064	1.06164	3	2.20163
A0A062IXV3	Fatty acid oxidation complex subunit alpha OS=Acinetobacter baumannii 21072 GN=fadB PE=3 SV=1 - [A0A062IXV3_ACIBA]	54.95	4	33	72	717	77.8101	6.15088	1.05249	16	13.0637
A0A010JI53	DNA-directed RNA polymerase subunit beta' OS=Acinetobacter baumannii 83444 GN=rpoC PE=3 SV=1 - [A0A010JI53_ACIBA]	47.32	5	58	105	1397	154.988	7.29834	0.954114	12	8.39194
A0A013RNG2	Elongation factor G OS=Acinetobacter baumannii 573719 GN=fusA PE=3 SV=1 - [A0A013RNG2_ACIBA]	51.69	1	30	88	712	78.9096	5.14795	1.2536	1
A0A062BDR5	Catalase family protein OS=Acinetobacter baumannii 916567 GN=J467_0397 PE=4 SV=1 - [A0A062BDR5_ACIBA]	48.31	1	27	99	712	79.8918	6.11279	0.959423	2	27.7691
A0A010LR46	Enolase OS=Acinetobacter baumannii 83444 GN=eno PE=3 SV=1 - [A0A010LR46_ACIBA]	51.28	14	14	48	429	46.1186	5.04639	1.03321	48	13.6324
A0A062BCQ3	Uncharacterized protein OS=Acinetobacter baumannii 916567 GN=J467_1815 PE=4 SV=1 - [A0A062BCQ3_ACIBA]	78.07	9	9	44	114	11.2055	4.90674	1.04619	44	18.9166
A0A062IH58	Succinate dehydrogenase flavoprotein subunit OS=Acinetobacter baumannii 21072 GN=sdhA PE=3 SV=1 - [A0A062IH58_ACIBA]	65.47	6	31	86	611	66.9547	6.37939	1.0269	21	12.0035
A0A062A305	DNA-directed RNA polymerase subunit beta' OS=Acinetobacter baumannii 1264765 GN=rpoC PE=3 SV=1 - [A0A062A305_ACIBA]	43.81	0	54	94	1397	155.003	7.29834
A0A0A7XG87	Succinyl-CoA ligase [ADP-forming] subunit beta OS=Acinetobacter baumannii GN=sucC PE=3 SV=1 - [A0A0A7XG87_ACIBA]	47.94	17	17	83	388	41.4897	4.93213	0.978239	82	13.918
B0VSC6	Putative lipoprotein OS=Acinetobacter baumannii (strain SDF) GN=ABSDF2382 PE=4 SV=1 - [B0VSC6_ACIBS]	65.07	13	13	60	146	16.2758	4.89404	1.0354	48	17.6645
A0A009J929	Succinyl-CoA ligase [ADP-forming] subunit alpha OS=Acinetobacter baumannii 1437282 GN=sucD PE=3 SV=1 - [A0A009J929_ACIBA]	47.64	3	10	46	296	30.7019	5.87158	0.954935	21	26.6914
N9EH65	Electron transfer flavoprotein subunit alpha OS=Acinetobacter calcoaceticus ANC 3680 GN=F937_01494 PE=4 SV=1 - [N9EH65_ACICA]	44.19	1	10	40	310	31.5077	4.97021	1.08789	3	8.49875
A0A009L0G9	Catalase family protein OS=Acinetobacter baumannii 1440422 GN=J540_0511 PE=4 SV=1 - [A0A009L0G9_ACIBA]	49.58	1	26	96	712	79.9518	6.02393	0.86471	1
A0A0E1FJD8	Malate dehydrogenase OS=Acinetobacter baumannii GN=mdh PE=3 SV=1 - [A0A0E1FJD8_ACIBA]	65.55	17	17	72	328	35.3591	5.24951	1.02957	71	15.5313
A0A013KJY9	ATP synthase subunit alpha OS=Acinetobacter baumannii 1130196 GN=atpA PE=3 SV=1 - [A0A013KJY9_ACIBA]	45.53	3	25	75	514	55.3935	5.2876	1.00833	5	27.359
A0A0L6YQD0	Membrane protein (Fragment) OS=Acinetobacter baumannii GN=RQ90_21655 PE=4 SV=1 - [A0A0L6YQD0_ACIBA]	55.19	1	8	53	183	20.0841	5.2876	1.06901	9	6.70103
A0A0L6HBQ7	Chaperone protein ClpB (Fragment) OS=Acinetobacter baumannii GN=clpB PE=3 SV=1 - [A0A0L6HBQ7_ACIBA]	56.6	39	39	73	841	92.9198	5.30029	1.03317	70	11.7328
A0A062B3U3	OmpA family protein OS=Acinetobacter baumannii 916567 GN=J467_1821 PE=3 SV=1 - [A0A062B3U3_ACIBA]	50.53	2	12	55	471	48.9266	5.73193	1.31277	4	5.64802
B7IA39	50S ribosomal protein L3 OS=Acinetobacter baumannii (strain AB0057) GN=rplC PE=3 SV=1 - [RL3_ACIB5]	63.68	6	11	64	212	22.4659	9.86182	1.01304	58	11.8708
A0A062INY5	Oxoglutarate dehydrogenase (Succinyl-transferring), E1 component OS=Acinetobacter baumannii 21072 GN=sucA PE=4 SV=1 - [A0A062INY5_ACIBA]	42.39	6	38	77	946	105.944	5.8208	1.04046	10	21.6785
A0A009K1V6	Elongation factor G OS=Acinetobacter baumannii 1437282 GN=fusA PE=3 SV=1 - [A0A009K1V6_ACIBA]	47.89	2	27	75	712	78.8755	5.14795	1.04379	6	20.5554
A0A009YH97	ATP synthase subunit alpha OS=Acinetobacter baumannii 479375 GN=atpA PE=3 SV=1 - [A0A009YH97_ACIBA]	41.25	1	20	66	514	55.4245	5.42725	0.729788	1
A0A013KJB1	Fatty acid oxidation complex subunit alpha OS=Acinetobacter baumannii 1281984 GN=fadB PE=3 SV=1 - [A0A013KJB1_ACIBA]	47.42	1	29	55	717	77.747	6.29053	1.00896	1
A0A0J0Z6J5	50S ribosomal protein L7/L12 OS=Acinetobacter baumannii MRSN 4106 GN=rplL PE=3 SV=1 - [A0A0J0Z6J5_ACIBA]	92.68	1	11	55	123	12.7358	4.56396	0.892118	7	9.93516
I6TUC8	Beta-lactamase OS=Acinetobacter baumannii GN=blaADC-64 PE=3 SV=1 - [I6TUC8_ACIBA]	49.35	3	26	101	383	43.1852	9.40771	1.17835	7	21.9745
N9EM13	DNA-directed RNA polymerase subunit beta' OS=Acinetobacter calcoaceticus ANC 3680 GN=rpoC PE=3 SV=1 - [N9EM13_ACICA]	39.21	1	48	85	1390	154.017	7.23975	1.06227	2	1.58599
B0VNK2	ATP synthase subunit alpha OS=Acinetobacter baumannii (strain SDF) GN=atpA PE=3 SV=1 - [B0VNK2_ACIBS]	42.39	1	23	69	519	55.9228	5.43994	1.07974	1
A0A009IKM0	Peroxiredoxin OS=Acinetobacter baumannii 1295743 GN=J512_3265 PE=4 SV=1 - [A0A009IKM0_ACIBA]	77.01	1	12	72	187	20.7895	5.13525	0.912817	1
N9JA72	Uncharacterized protein OS=Acinetobacter baumannii NIPH 80 GN=F913_02970 PE=3 SV=1 - [N9JA72_ACIBA]	47.77	1	11	52	471	48.9387	6.07471	1.1319	1
B7I3K0	Elongation factor Ts OS=Acinetobacter baumannii (strain AB0057) GN=tsf PE=3 SV=1 - [EFTS_ACIB5]	88.32	7	23	78	291	30.6911	5.36377	1.09992	21	16.0398
A0A009ZWS7	Aconitate hydratase B OS=Acinetobacter baumannii 479375 GN=acnB PE=3 SV=1 - [A0A009ZWS7_ACIBA]	34.47	1	22	69	879	94.6078	5.17334	1.13221	3	9.56104
B7H1K0	50S ribosomal protein L10 OS=Acinetobacter baumannii (strain AB307-0294) GN=rplJ PE=3 SV=1 - [RL10_ACIB3]	52.38	8	8	36	168	18.0786	5.70654	0.988656	36	21.3228
A0A062FJX0	AhpC/TSA family protein OS=Acinetobacter baumannii 940793 GN=J532_3990 PE=4 SV=1 - [A0A062FJX0_ACIBA]	36.73	1	11	63	294	32.9332	7.57666	1.0429	1
A0A009LI49	Aconitate hydratase OS=Acinetobacter baumannii 1440422 GN=acnA PE=3 SV=1 - [A0A009LI49_ACIBA]	41.83	12	27	48	918	100.039	5.41455	0.965373	18	5.8731
A0A0B2XTA3	Hydroperoxidase OS=Acinetobacter baumannii GN=katE PE=4 SV=1 - [A0A0B2XTA3_ACIBA]	33.85	1	18	71	712	79.7658	5.87158	1.20355	1
A0A062IKM9	Phosphoenolpyruvate synthase OS=Acinetobacter baumannii 21072 GN=ppsA PE=3 SV=1 - [A0A062IKM9_ACIBA]	44.7	8	28	67	792	86.6091	5.21143	0.993406	20	12.6059
A0A014CTJ4	Isocitrate dehydrogenase, NADP-dependent OS=Acinetobacter baumannii 25977_2 GN=J805_0136 PE=4 SV=1 - [A0A014CTJ4_ACIBA]	50.34	1	30	76	745	82.5508	5.79541	0.972887	2	1.4195
A0A009PVT8	Universal stress protein OS=Acinetobacter baumannii 625974 GN=J506_2639 PE=3 SV=1 - [A0A009PVT8_ACIBA]	60.54	3	6	46	147	15.8114	5.87158	1.10114	38	16.2125
A0A062B6E1	Acetyl-CoA C-acetyltransferase family protein OS=Acinetobacter baumannii 916567 GN=J467_1252 PE=3 SV=1 - [A0A062B6E1_ACIBA]	74.36	0	21	49	390	40.774	6.30322
B2I2M7	Translation initiation factor IF-2 OS=Acinetobacter baumannii (strain ACICU) GN=infB PE=3 SV=1 - [IF2_ACIBC]	42.38	15	28	47	899	97.2548	6.96143	0.962075	21	17.2128
W3SWK2	Oxoglutarate dehydrogenase (Succinyl-transferring), E1 component OS=Acinetobacter baumannii CI78 GN=sucA PE=4 SV=1 - [W3SWK2_ACIBA]	37.84	1	33	68	946	105.969	5.77002	0.936138	1
A0A062KZX9	OmpW family protein OS=Acinetobacter baumannii 1571545 GN=J715_0288 PE=4 SV=1 - [A0A062KZX9_ACIBA]	52.33	1	8	44	193	21.1737	5.5542	1.01005	1
A0A010UMH9	Isocitrate dehydrogenase, NADP-dependent OS=Acinetobacter baumannii 722310 GN=J712_2825 PE=4 SV=1 - [A0A010UMH9_ACIBA]	51.81	1	30	76	745	82.5728	5.92236	1.10574	2	33.7408
B2HTC8	Ketol-acid reductoisomerase OS=Acinetobacter baumannii (strain ACICU) GN=ilvC PE=3 SV=1 - [ILVC_ACIBC]	57.99	19	19	62	338	36.8296	5.56689	0.977025	62	14.3021
N9JH49	Uncharacterized protein OS=Acinetobacter baumannii NIPH 601 GN=F918_02178 PE=4 SV=1 - [N9JH49_ACIBA]	43.86	30	41	58	1156	127.497	7.03467	0.969922	42	15.0567
A0A010ED46	Trigger factor OS=Acinetobacter baumannii 1096934 GN=tig PE=3 SV=1 - [A0A010ED46_ACIBA]	60.81	13	21	49	444	49.6254	4.91943	1.02415	34	17.1759
A0A009LIL3	Ribonucleoside-diphosphate reductase, alpha subunit OS=Acinetobacter baumannii 1440422 GN=J540_0505 PE=4 SV=1 - [A0A009LIL3_ACIBA]	39.3	13	28	49	944	105.237	5.73193	0.991577	26	11.3933
N8YWU3	Bifunctional protein PutA OS=Acinetobacter baumannii NIPH 190 GN=F962_02143 PE=3 SV=1 - [N8YWU3_ACIBA]	35.44	1	31	44	1250	138.228	6.07471	1.06485	1
A0A0L6KIG4	4-hydroxyphenylpyruvate dioxygenase (Fragment) OS=Acinetobacter baumannii GN=RQ61_19985 PE=4 SV=1 - [A0A0L6KIG4_ACIBA]	55.71	9	20	62	350	39.896	5.0083	1.02112	29	15.7057
A0A062BG85	Aldehyde dehydrogenase family protein OS=Acinetobacter baumannii 916567 GN=J467_0771 PE=3 SV=1 - [A0A062BG85_ACIBA]	60.92	0	17	50	476	50.9632	5.43994
A0A062IIA3	Pyruvate dehydrogenase E1 component OS=Acinetobacter baumannii 21072 GN=aceE PE=4 SV=1 - [A0A062IIA3_ACIBA]	48.95	40	40	80	905	101.814	5.59229	1.01505	80	14.0525
A0A062FS80	Acetyl-CoA C-acetyltransferase family protein (Fragment) OS=Acinetobacter baumannii 6112 GN=J568_4107 PE=3 SV=1 - [A0A062FS80_ACIBA]	47.5	0	22	50	640	68.8655	6.04932
A0A009Z6X1	DNA-directed RNA polymerase subunit beta OS=Acinetobacter baumannii 479375 GN=rpoB PE=3 SV=1 - [A0A009Z6X1_ACIBA]	27.77	1	30	56	1336	148.4	5.30029	1.06291	3	1.1455
A0A009S2U9	Bifunctional protein PutA OS=Acinetobacter baumannii 951631 GN=J552_0255 PE=3 SV=1 - [A0A009S2U9_ACIBA]	36.58	2	32	45	1241	137.122	6.0874	0.925589	2	2.04091
A0A062T5F9	Porin subfamily protein (Fragment) OS=Acinetobacter baumannii 45002_9 GN=J802_3294 PE=4 SV=1 - [A0A062T5F9_ACIBA]	43.46	11	16	41	428	46.5225	6.44287	1.02943	26	17.7053
N9HTH9	Uncharacterized protein OS=Acinetobacter baumannii NIPH 67 GN=F917_01918 PE=3 SV=1 - [N9HTH9_ACIBA]	70.77	1	19	46	390	40.789	6.13818	1.08874	2	4.51304
A0A014CAN0	Glutamate dehydrogenase OS=Acinetobacter baumannii 25977_7 GN=J810_3495 PE=3 SV=1 - [A0A014CAN0_ACIBA]	39.48	4	12	49	423	46.1667	6.21436	0.989277	24	13.6671
A0A014BAQ9	Peroxiredoxin OS=Acinetobacter baumannii 25977_7 GN=ahpC PE=4 SV=1 - [A0A014BAQ9_ACIBA]	68.45	1	10	53	187	20.7615	5.13525	0.803568	1
A0A009K0P3	Beta-ketoacyl synthase, C-terminal domain protein OS=Acinetobacter baumannii 1419130 GN=J518_3275 PE=3 SV=1 - [A0A009K0P3_ACIBA]	52.57	7	14	44	409	43.0732	5.36377	0.977384	21	14.3246
A0A062IFX8	Glyceraldehyde-3-phosphate dehydrogenase OS=Acinetobacter baumannii 21072 GN=J596_2614 PE=3 SV=1 - [A0A062IFX8_ACIBA]	55.05	3	23	51	485	52.8738	7.81104	1.12001	10	17.1805
A0A0L6YLI3	Isocitrate lyase (Fragment) OS=Acinetobacter baumannii GN=RQ10_19030 PE=4 SV=1 - [A0A0L6YLI3_ACIBA]	43.64	20	20	36	527	58.5303	5.46533	1.04937	36	17.6483
A0A062TEY9	Aldehyde dehydrogenase family protein OS=Acinetobacter baumannii 45002_9 GN=J802_0080 PE=3 SV=1 - [A0A062TEY9_ACIBA]	60.92	1	17	48	476	50.9491	5.43994	0.992751	1
K9CRJ1	Elongation factor Ts OS=Acinetobacter sp. WC-136 GN=tsf PE=3 SV=1 - [K9CRJ1_9GAMM]	65.29	1	17	58	291	30.6721	5.2876	0.815328	1
A0A0G4QSN3	Phenylacetaldehyde dehydrogenase(PAD) OS=Acinetobacter baumannii GN=ABCIP7010_2687 PE=3 SV=1 - [A0A0G4QSN3_ACIBA]	54.2	0	16	48	476	50.9982	5.45264
A0A0M1MV51	50S ribosomal protein L9 (Fragment) OS=Acinetobacter baumannii GN=rplI PE=3 SV=1 - [A0A0M1MV51_ACIBA]	50	7	7	34	140	14.931	6.32861	1.0234	34	8.86959
A0A062FLI0	Phosphoribosylformylglycinamidine synthase OS=Acinetobacter baumannii 940793 GN=purL PE=3 SV=1 - [A0A062FLI0_ACIBA]	29.43	2	27	37	1274	139.055	5.26221	1.0636	2	12.5242
A0A009KFI9	DNA-binding protein HU-beta OS=Acinetobacter baumannii 1437282 GN=J537_0437 PE=3 SV=1 - [A0A009KFI9_ACIBA]	47.78	6	6	40	90	9.28802	9.64209	0.994984	40	21.7795
A0A010KD61	Phosphoenolpyruvate carboxykinase [GTP] OS=Acinetobacter baumannii 83444 GN=pckG PE=3 SV=1 - [A0A010KD61_ACIBA]	46.89	7	21	39	610	67.3763	5.35107	0.978901	10	21.8032
A0A0B2XRU2	Membrane protein OS=Acinetobacter baumannii GN=NT90_10200 PE=4 SV=1 - [A0A0B2XRU2_ACIBA]	21.95	1	6	32	246	26.3811	5.13525	1.05337	2	9.20966
A0A013MLH8	Translation initiation factor IF-2 (Fragment) OS=Acinetobacter baumannii 1294243 GN=infB PE=3 SV=1 - [A0A013MLH8_ACIBA]	25.28	1	14	28	894	96.8467	7.02002	0.780282	2	35.5717
A0A009FJ16	Acyl-CoA dehydrogenase, C-terminal domain protein OS=Acinetobacter baumannii 984213 GN=J503_0553 PE=4 SV=1 - [A0A009FJ16_ACIBA]	45.31	9	26	46	821	91.1086	5.96045	0.979491	15	12.1443
A0A009L7E6	Aldehyde dehydrogenase family protein OS=Acinetobacter baumannii 1461963 GN=J544_1882 PE=3 SV=1 - [A0A009L7E6_ACIBA]	55.04	0	16	47	476	50.9542	5.45264
A0A011JQX4	Malate synthase G OS=Acinetobacter baumannii 694762 GN=glcB PE=3 SV=1 - [A0A011JQX4_ACIBA]	40.36	1	22	47	721	79.4277	5.5542	1.01151	7	5.61604
A0A013T898	50S ribosomal protein L1 OS=Acinetobacter baumannii 742879 GN=rplA PE=3 SV=1 - [A0A013T898_ACIBA]	42.42	2	9	34	231	23.8689	9.5542	0.980154	24	14.0714
A0A009L521	ATP-dependent Clp protease ATP-binding subunit ClpA OS=Acinetobacter baumannii 1461963 GN=clpA PE=3 SV=1 - [A0A009L521_ACIBA]	43.61	24	24	45	743	82.392	6.02393	1.00651	43	12.2415
W0I7G0	OXA-23 (Fragment) OS=Acinetobacter baumannii PE=4 SV=1 - [W0I7G0_ACIBA]	58.73	13	14	46	252	28.5107	7.48877	0.994401	43	14.5626
A0A009F0J7	Malate synthase G OS=Acinetobacter baumannii 984213 GN=glcB PE=3 SV=1 - [A0A009F0J7_ACIBA]	40.36	1	22	43	721	79.4417	5.5542	0.94969	3	27.4842
A0A062BH51	Ribonuclease E OS=Acinetobacter baumannii 916567 GN=rne PE=3 SV=1 - [A0A062BH51_ACIBA]	35.5	26	26	37	1110	123.61	6.37939	0.942167	37	10.6429
A0A062GVI2	Bacterial extracellular solute-binding s, 3 family protein OS=Acinetobacter baumannii 1499986 GN=J572_2849 PE=4 SV=1 - [A0A062GVI2_ACIBA]	59.26	3	13	40	297	32.0235	9.48096	0.930886	7	12.5988
A0A062T6M2	Glycine--tRNA ligase beta subunit OS=Acinetobacter baumannii 45002_9 GN=glyS PE=3 SV=1 - [A0A062T6M2_ACIBA]	47.17	21	21	40	689	75.0186	5.2749	0.988156	37	14.1967
A0A009KWT9	Malic enzyme, NAD binding domain protein OS=Acinetobacter baumannii 1440422 GN=J540_1665 PE=3 SV=1 - [A0A009KWT9_ACIBA]	45.9	3	24	39	756	82.7749	5.74463	0.786061	4	15.2052
A0A0B2XSA8	Phosphoribosylformylglycinamidine synthase OS=Acinetobacter baumannii GN=purL PE=3 SV=1 - [A0A0B2XSA8_ACIBA]	27.8	1	26	38	1277	139.256	5.23682	1.1401	3	1.3824
A0A009HMH4	Malic enzyme, NAD binding domain protein OS=Acinetobacter baumannii 1295259 GN=J507_1337 PE=3 SV=1 - [A0A009HMH4_ACIBA]	46.03	1	22	36	756	82.8578	5.61768	1.04144	1
B7GYM9	30S ribosomal protein S7 OS=Acinetobacter baumannii (strain AB307-0294) GN=rpsG PE=3 SV=1 - [RS7_ACIB3]	58.97	12	12	41	156	17.6884	10.1255	1.01726	41	15.5724
A0A0B2XLA5	Acetyl-CoA acetyltransferase OS=Acinetobacter baumannii GN=NT90_05895 PE=3 SV=1 - [A0A0B2XLA5_ACIBA]	58.72	1	18	40	390	40.762	6.45557	1.20549	1
K8ZVQ2	Succinate dehydrogenase flavoprotein subunit OS=Acinetobacter sp. WC-141 GN=sdhA PE=3 SV=1 - [K8ZVQ2_9GAMM]	47.3	1	25	59	611	66.9546	6.31592	1.20306	2	6.27768
A0A009G785	Glutamine--fructose-6-phosphate aminotransferase [isomerizing] OS=Acinetobacter baumannii 118362 GN=glmS PE=3 SV=1 - [A0A009G785_ACIBA]	50.33	9	22	46	612	67.5102	5.51611	1.03295	21	11.6639
N9JIZ8	Uncharacterized protein OS=Acinetobacter baumannii NIPH 80 GN=F913_02372 PE=3 SV=1 - [N9JIZ8_ACIBA]	61.51	1	16	34	317	33.7321	6.354	0.831936	1
A0A0L6Z4U3	Citrate synthase (Fragment) OS=Acinetobacter baumannii GN=gltA PE=3 SV=1 - [A0A0L6Z4U3_ACIBA]	57.35	8	18	57	422	47.146	6.37939	1.07952	23	13.2783
K8ZSH8	Glyceraldehyde-3-phosphate dehydrogenase OS=Acinetobacter sp. WC-141 GN=gap_2 PE=3 SV=1 - [K8ZSH8_9GAMM]	51.34	1	21	45	485	52.9168	7.50342	0.899385	5	30.2288
A0A022IEK8	Fatty acid oxidation complex subunit alpha OS=Acinetobacter baumannii 1000160 GN=fadB PE=3 SV=1 - [A0A022IEK8_ACIBA]	29.15	1	17	35	717	77.6629	6.29053	0.947149	1
A0A0A8XJC9	Fatty acid oxidation complex subunit alpha OS=Acinetobacter calcoaceticus GN=fadB PE=3 SV=1 - [A0A0A8XJC9_ACICA]	31.94	1	19	36	717	77.6979	6.3667	1.12478	1
A0A062EC71	Aminotransferase class-V family protein OS=Acinetobacter baumannii 855125 GN=J560_2955 PE=3 SV=1 - [A0A062EC71_ACIBA]	43.28	12	12	33	409	44.0519	5.5415	1.00749	33	15.8176
A0A0G4QM14	Outer membrane protein W OS=Acinetobacter baumannii GN=ABCIP7010_0297 PE=4 SV=1 - [A0A0G4QM14_ACIBA]	29.59	1	6	33	196	21.6401	6.80029	1.33999	1
A0A062FHU0	OmpA family protein (Fragment) OS=Acinetobacter baumannii 15827 GN=J530_4758 PE=3 SV=1 - [A0A062FHU0_ACIBA]	81.36	1	7	40	118	12.6044	8.39697	1.07313	1
A0A062THC0	Aspartate 4-decarboxylase OS=Acinetobacter baumannii 45002_9 GN=aspD PE=3 SV=1 - [A0A062THC0_ACIBA]	57.52	8	23	47	532	59.6047	5.49072	1.02017	14	8.18006
A0A062B127	Prolyl oligopeptidase family protein OS=Acinetobacter baumannii 916567 GN=J467_3352 PE=4 SV=1 - [A0A062B127_ACIBA]	54.26	18	18	30	481	50.7997	5.74463	0.922497	30	17.3837
B0VNZ4	Cell division protein FtsZ OS=Acinetobacter baumannii (strain SDF) GN=ftsZ PE=3 SV=1 - [B0VNZ4_ACIBS]	58.25	6	18	36	388	41.7259	4.94482	1.02615	17	16.0852
A0A009ESN0	30S ribosomal protein S2 OS=Acinetobacter baumannii 348935 GN=rpsB PE=3 SV=1 - [A0A009ESN0_ACIBA]	33.87	8	8	32	248	27.3772	9.02686	1.00759	15	17.3702
A0A0L6G1T6	Carbamoyl phosphate synthase large subunit (Fragment) OS=Acinetobacter baumannii GN=carB PE=3 SV=1 - [A0A0L6G1T6_ACIBA]	37.64	5	32	47	1068	117.435	5.12256	1.09477	8	20.3703
A0A009KDD8	30S ribosomal protein S5 OS=Acinetobacter baumannii 1437282 GN=rpsE PE=3 SV=1 - [A0A009KDD8_ACIBA]	57.58	8	8	23	165	17.1291	10.1255	1.00797	23	15.7028
A0A009YKW4	Succinyl-CoA ligase [ADP-forming] subunit alpha OS=Acinetobacter baumannii 479375 GN=sucD PE=3 SV=1 - [A0A009YKW4_ACIBA]	36.49	1	8	26	296	30.6188	6.13818	0.851717	1
A0A062T681	UDP-N-acetylglucosamine 4,6-dehydratase OS=Acinetobacter baumannii 45002_9 GN=pseB PE=4 SV=1 - [A0A062T681_ACIBA]	50.6	1	14	44	332	37.382	6.56592	0.734368	2	3.64875
A0A062BHF1	Pyruvate decarboxylase isozyme 3 OS=Acinetobacter baumannii 916567 GN=J467_0773 PE=3 SV=1 - [A0A062BHF1_ACIBA]	36.13	6	18	40	573	62.8236	5.63037	1.01385	7	17.2319
A0A009QP20	Aldehyde dehydrogenase family protein OS=Acinetobacter baumannii 625974 GN=J506_0582 PE=3 SV=1 - [A0A009QP20_ACIBA]	50.42	0	14	41	476	51.0182	5.45264
A0A0M1MYJ6	Uncharacterized protein (Fragment) OS=Acinetobacter baumannii GN=RW49_22825 PE=4 SV=1 - [A0A0M1MYJ6_ACIBA]	67.33	6	16	29	352	39.2355	6.15088	1.09497	12	10.8073
L9M0L9	UDP-N-acetylglucosamine 4,6-dehydratase OS=Acinetobacter baumannii WC-A-92 GN=pseB PE=4 SV=1 - [L9M0L9_ACIBA]	56.33	1	14	43	332	37.311	6.56592	0.711164	1
A0A009KAN5	Outer membrane protein assembly factor BamA OS=Acinetobacter baumannii 1461963 GN=yaeT PE=3 SV=1 - [A0A009KAN5_ACIBA]	28.83	21	21	33	829	91.9571	5.33838	1.00296	30	9.69259
A0A009H6Q8	Aldehyde dehydrogenase family protein OS=Acinetobacter baumannii 118362 GN=J517_1481 PE=3 SV=1 - [A0A009H6Q8_ACIBA]	52.1	0	15	37	476	50.9532	5.66846
A0A009K416	Phosphoenolpyruvate carboxykinase [GTP] OS=Acinetobacter baumannii 1461402 GN=pckG PE=3 SV=1 - [A0A009K416_ACIBA]	30.86	1	12	26	606	66.7428	5.2876	1.29435	1
A0A009KDD1	NADH-quinone oxidoreductase OS=Acinetobacter baumannii 1461963 GN=nuoG PE=3 SV=1 - [A0A009KDD1_ACIBA]	37.14	24	24	40	894	97.927	5.87158	0.95434	36	13.2591
A0A062IEQ9	Outer membrane beta-barrel domain protein OS=Acinetobacter baumannii 21072 GN=J596_1449 PE=4 SV=1 - [A0A062IEQ9_ACIBA]	46.15	1	9	40	299	32.0947	4.98291	0.955986	5	2.93042
R8YQ61	Phosphoenolpyruvate synthase OS=Acinetobacter pittii ANC 4050 GN=F931_00465 PE=3 SV=1 - [R8YQ61_ACIPI]	32.83	1	21	48	792	86.5982	5.2749	0.873683	1
A0A014AY00	30S ribosomal protein S8 OS=Acinetobacter baumannii 25977_8 GN=rpsH PE=3 SV=1 - [A0A014AY00_ACIBA]	57.25	8	8	32	131	14.2076	10.0522	0.974302	30	11.3642
A0A014BCT3	Bacterial extracellular solute-binding s, 3 family protein OS=Acinetobacter baumannii 25977_7 GN=J810_2282 PE=4 SV=1 - [A0A014BCT3_ACIBA]	46.13	1	10	33	297	32.0105	9.48096	1.43478	1
L9LSF4	Lon protease OS=Acinetobacter sp. OIFC021 GN=lon PE=2 SV=1 - [L9LSF4_9GAMM]	46.48	2	32	51	809	90.0582	5.79541	1.12301	6	3.04195
A0A009R7T9	Aldehyde dehydrogenase family protein OS=Acinetobacter baumannii 809848 GN=J536_2227 PE=3 SV=1 - [A0A009R7T9_ACIBA]	45.38	0	13	37	476	50.9531	5.45264
A0A062B7I1	Chaperone protein HtpG OS=Acinetobacter baumannii 916567 GN=htpG PE=3 SV=1 - [A0A062B7I1_ACIBA]	47.26	4	27	49	639	71.7907	5.0083	1.0666	15	16.1098
A0A013MPP3	Homoserine dehydrogenase OS=Acinetobacter baumannii 14216 GN=J697_3064 PE=3 SV=1 - [A0A013MPP3_ACIBA]	49.19	16	16	33	433	46.5798	5.08447	1.05195	33	12.9211
A0A009JR32	Succinate dehydrogenase flavoprotein subunit OS=Acinetobacter baumannii 1437282 GN=sdhA PE=3 SV=1 - [A0A009JR32_ACIBA]	41.84	1	19	46	631	69.5049	6.26514	1.18375	1
A0A0A8XG07	Putative pyruvate decarboxylase OS=Acinetobacter calcoaceticus GN=P23_0221 PE=3 SV=1 - [A0A0A8XG07_ACICA]	27.23	1	13	34	573	62.8356	5.73193	1.50563	2	16.1573
A0A009LXE3	Threonine--tRNA ligase OS=Acinetobacter baumannii 1440422 GN=thrS PE=3 SV=1 - [A0A009LXE3_ACIBA]	44.69	9	24	34	640	73.0768	5.79541	0.967827	14	9.46645
A0A062BD49	3-oxoacid CoA-transferase, B subunit OS=Acinetobacter baumannii 916567 GN=J467_1250 PE=4 SV=1 - [A0A062BD49_ACIBA]	54.93	2	9	29	213	22.7447	5.10986	0.98926	7	7.89353
A0A062B4V9	DNA gyrase subunit B OS=Acinetobacter baumannii 916567 GN=gyrB PE=3 SV=1 - [A0A062B4V9_ACIBA]	31.51	4	18	31	822	92.0608	5.66846	1.03268	7	24.5364
A0A014DW79	Carbamoyl-phosphate synthase (glutamine-hydrolyzing) OS=Acinetobacter baumannii 25977_7 GN=carB PE=3 SV=1 - [A0A014DW79_ACIBA]	31.32	1	26	38	1076	118.282	5.18604	1.27085	1
K1ETB7	Lon protease OS=Acinetobacter baumannii WC-692 GN=lon PE=2 SV=1 - [K1ETB7_ACIBA]	43.63	1	31	47	809	90.0573	5.85889	1.05227	2	15.8847
A0A010G3A7	Protein translocase subunit SecA OS=Acinetobacter baumannii 1106579 GN=secA PE=3 SV=1 - [A0A010G3A7_ACIBA]	36.71	10	23	33	907	102.475	5.36377	1.02949	14	10.1449
A0A0B2XZ45	Beta-lactamase OS=Acinetobacter baumannii GN=NT90_03710 PE=3 SV=1 - [A0A0B2XZ45_ACIBA]	32.64	5	16	43	383	43.0824	9.46631	1.2962	13	33.8091
B7GW14	50S ribosomal protein L5 OS=Acinetobacter baumannii (strain AB307-0294) GN=rplE PE=3 SV=1 - [RL5_ACIB3]	70.79	14	14	51	178	20.0076	9.70068	1.01176	51	15.6852
A0A009K883	Isocitrate dehydrogenase, NADP-dependent OS=Acinetobacter baumannii 1437282 GN=J537_2201 PE=4 SV=1 - [A0A009K883_ACIBA]	39.03	2	21	53	743	82.3266	5.68115	1.14831	3	16.3809
A0A062IC57	Urocanate hydratase OS=Acinetobacter baumannii 21072 GN=hutU PE=3 SV=1 - [A0A062IC57_ACIBA]	41.04	20	20	42	558	61.1637	5.98584	0.949013	41	12.3526
A0A011JGE1	Dihydrolipoyl dehydrogenase OS=Acinetobacter baumannii 457946 GN=J639_2858 PE=4 SV=1 - [A0A011JGE1_ACIBA]	46.54	18	18	52	477	50.9796	6.31592	0.989147	52	11.6351
A0A062LXE0	Thioredoxin OS=Acinetobacter baumannii 1288284 GN=J608_2724 PE=3 SV=1 - [A0A062LXE0_ACIBA]	47.22	4	4	19	108	11.722	4.58936	1.02852	19	12.8217
A0A0A8XGY8	Aconitate hydratase OS=Acinetobacter calcoaceticus GN=P23_2461 PE=3 SV=1 - [A0A0A8XGY8_ACICA]	23.88	1	16	32	917	99.965	5.24951	1.22837	2	11.0804
A0A009YP08	50S ribosomal protein L22 OS=Acinetobacter baumannii 479375 GN=rplV PE=3 SV=1 - [A0A009YP08_ACIBA]	46.79	6	6	15	109	11.7806	10.1841	1.09216	15	17.977
A0A013SCR7	Dihydrolipoyllysine-residue succinyltransferase component of 2-oxoglutarate dehydrogenase complex OS=Acinetobacter baumannii 883425 GN=sucB PE=3 SV=1 - [A0A013SCR7_ACIBA]	34.76	1	12	30	397	42.478	5.2876	1.11371	3	8.41698
A0A009SFK1	Putative peptidoglycan binding domain protein OS=Acinetobacter baumannii 99063 GN=J529_1705 PE=4 SV=1 - [A0A009SFK1_ACIBA]	51.57	13	13	23	415	44.5248	8.52881	0.914439	23	13.938
K9C6J8	Peroxiredoxin OS=Acinetobacter sp. WC-136 GN=ahpC PE=4 SV=1 - [K9C6J8_9GAMM]	45.45	1	7	33	187	20.7455	5.13525	0.81764	1
A0A062DPQ8	Electron transfer flavoprotein-ubiquinone oxidoreductase OS=Acinetobacter baumannii 496487 GN=J524_0155 PE=4 SV=1 - [A0A062DPQ8_ACIBA]	51.05	10	23	37	570	62.9183	5.90967	1.03466	14	14.0924
A0A062RQH8	Efflux transporter, outer membrane factor (OMF) lipo, NodT family protein OS=Acinetobacter baumannii 42057_3 GN=K034_1692 PE=3 SV=1 - [A0A062RQH8_ACIBA]	50	8	18	33	484	52.7703	8.99756	1.00656	14	19.3547
A0A009IRI4	Ubiquinone/menaquinone biosynthesis C-methyltransferase UbiE OS=Acinetobacter baumannii 1295743 GN=ubiE PE=3 SV=1 - [A0A009IRI4_ACIBA]	64.44	13	13	26	315	34.5483	6.96143	1.02542	18	10.0414
A0A0J0ZKP5	[acyl-carrier-protein] S-malonyltransferase / 3-oxoacyl-[acyl-carrier-protein] reductase multi-domain protein OS=Acinetobacter baumannii MRSN 4106 GN=T632_0850 PE=3 SV=1 - [A0A0J0ZKP5_ACIBA]	36.68	5	13	30	567	60.048	6.1001	0.927215	11	15.9799
A0A062BHC3	Hydrolyase, tartrate alpha subunit/fumarate, Fe-S type domain protein OS=Acinetobacter baumannii 916567 GN=J467_0328 PE=4 SV=1 - [A0A062BHC3_ACIBA]	53.78	3	20	48	476	51.1962	5.78271	0.863576	6	6.924
A0A062IP09	Inosine-5'-monophosphate dehydrogenase OS=Acinetobacter baumannii 21072 GN=guaB PE=3 SV=1 - [A0A062IP09_ACIBA]	52.25	19	19	28	488	51.4418	6.66846	0.96152	28	8.96852
A0A010VMI1	ATP synthase epsilon chain OS=Acinetobacter baumannii 263903-2 GN=atpC PE=3 SV=1 - [A0A010VMI1_ACIBA]	69.78	2	7	21	139	14.5438	4.90674	1.04965	9	19.4749
A0A062BBV0	Phosphoenolpyruvate carboxylase OS=Acinetobacter baumannii 916567 GN=ppc PE=3 SV=1 - [A0A062BBV0_ACIBA]	36.91	5	25	42	894	102.053	6.18896	1.00379	8	19.87
A0A009EXD2	Signal recognition particle protein OS=Acinetobacter baumannii 984213 GN=ffh PE=3 SV=1 - [A0A009EXD2_ACIBA]	53.94	11	17	27	469	51.1066	8.98291	0.917135	19	13.0628
A0A009HPM0	ATP-grasp domain protein OS=Acinetobacter baumannii 1295743 GN=J512_1556 PE=4 SV=1 - [A0A009HPM0_ACIBA]	32.43	17	17	32	663	73.8183	5.46533	0.964873	30	17.5618
A0A062SVN3	Methylmalonate-semialdehyde dehydrogenase (Fragment) OS=Acinetobacter baumannii 45002_9 GN=J802_4301 PE=3 SV=1 - [A0A062SVN3_ACIBA]	45.31	3	12	20	384	41.3272	5.8335	1.08963	8	8.89995
A0A014CRQ6	NAD-dependent malic enzyme OS=Acinetobacter baumannii 25977_7 GN=maeA PE=3 SV=1 - [A0A014CRQ6_ACIBA]	38.41	15	15	22	565	62.544	5.57959	1.0103	21	4.42447
A0A014DVA7	Enoyl-[acyl-carrier-protein] reductase [NADH] OS=Acinetobacter baumannii 25977_7 GN=fabI PE=3 SV=1 - [A0A014DVA7_ACIBA]	60.67	12	12	28	267	28.6115	5.88428	1.03756	28	19.5375
A0A010JKF1	Hydrolyase, tartrate alpha subunit/fumarate, Fe-S type domain protein OS=Acinetobacter baumannii 1542444 GN=J580_2885 PE=4 SV=1 - [A0A010JKF1_ACIBA]	45.28	1	18	46	508	54.852	5.50342	1.04836	4	5.98057
A0A010JR59	Acyl-CoA dehydrogenase, C-terminal domain protein OS=Acinetobacter baumannii 1542444 GN=J580_1937 PE=4 SV=1 - [A0A010JR59_ACIBA]	30.37	1	18	30	820	91.0316	5.84619	0.975686	2	13.256
A0A062ILI6	AMP-binding enzyme family protein OS=Acinetobacter baumannii 21072 GN=J596_0456 PE=4 SV=1 - [A0A062ILI6_ACIBA]	52.95	26	26	38	559	61.5172	8.49951	1.02073	36	18.8544
A0A010LS31	ACT domain protein OS=Acinetobacter baumannii 1578804 GN=J588_2915 PE=3 SV=1 - [A0A010LS31_ACIBA]	46.34	16	16	29	410	44.1399	6.40479	1.06317	29	15.9054
A0A009KIU0	Valine--tRNA ligase OS=Acinetobacter baumannii 1419130 GN=valS PE=3 SV=1 - [A0A009KIU0_ACIBA]	34.52	6	27	37	959	108.566	5.51611	0.86402	9	4.61639
A0A013IHN0	Peptidase M48 family protein OS=Acinetobacter baumannii 1413735 GN=J675_0319 PE=3 SV=1 - [A0A013IHN0_ACIBA]	51.16	8	8	28	215	22.9207	9.5835	1.0255	24	18.163
L9M290	Glutamine synthetase OS=Acinetobacter baumannii WC-A-92 GN=glnA_1 PE=3 SV=1 - [L9M290_ACIBA]	38.64	14	14	26	471	52.3837	5.30029	1.1076	26	14.0591
V5RD08	UTP--glucose-1-phosphate uridylyltransferase OS=Acinetobacter baumannii GN=galU PE=3 SV=1 - [V5RD08_ACIBA]	63.57	4	13	27	291	31.7947	5.65576	0.938798	4	6.00688
K1EKH4	3-oxoacid CoA-transferase, B subunit OS=Acinetobacter baumannii WC-692 GN=ACINWC692_1916 PE=4 SV=1 - [K1EKH4_ACIBA]	47.42	1	8	24	213	22.7398	5.10986	1.04943	2	5.71848
A0A009GAB0	Carbonic anhydrase OS=Acinetobacter baumannii 118362 GN=J517_0742 PE=3 SV=1 - [A0A009GAB0_ACIBA]	48.53	8	8	27	204	22.1412	5.97314	1.06402	27	12.8702
A0A0L6YLM8	UvrABC system protein A (Fragment) OS=Acinetobacter baumannii GN=RQ10_18945 PE=3 SV=1 - [A0A0L6YLM8_ACIBA]	29.06	19	19	27	936	103.335	6.55127	0.99276	27	11.9147
A0A011EEB6	Aspartate 4-decarboxylase OS=Acinetobacter baumannii 1245249 GN=aspD PE=3 SV=1 - [A0A011EEB6_ACIBA]	40.98	1	16	34	532	59.7549	5.70654	1.14327	1
D0S738	Succinate dehydrogenase iron-sulfur subunit OS=Acinetobacter calcoaceticus RUH2202 GN=sQR PE=4 SV=1 - [D0S738_ACICA]	54.66	12	12	37	236	26.7894	7.13721	0.987594	35	14.0866
A0A010KVH9	Fructose-bisphosphate aldolase, class II, Calvin cycle subtype OS=Acinetobacter baumannii 83444 GN=fba PE=4 SV=1 - [A0A010KVH9_ACIBA]	68.99	7	13	23	345	37.3468	5.85889	1.05692	15	10.2057
B7GW27	DNA-directed RNA polymerase subunit alpha OS=Acinetobacter baumannii (strain AB307-0294) GN=rpoA PE=3 SV=1 - [RPOA_ACIB3]	47.46	14	14	34	335	37.2377	5.18604	1.04541	32	15.2365
A0A062BF68	D-alanyl-D-alanine carboxypeptidase family protein OS=Acinetobacter baumannii 916567 GN=J467_0787 PE=3 SV=1 - [A0A062BF68_ACIBA]	53.4	8	14	26	382	41.7292	8.1626	1.07884	15	12.8246
A0A062I3D2	Tyrosine--tRNA ligase OS=Acinetobacter baumannii 21072 GN=tyrS PE=3 SV=1 - [A0A062I3D2_ACIBA]	55.69	19	19	26	404	44.6641	5.64307	0.992453	24	16.4094
A0A062T8A1	Outer membrane transport family protein OS=Acinetobacter baumannii 45002_9 GN=J802_2950 PE=4 SV=1 - [A0A062T8A1_ACIBA]	39.17	4	11	25	503	53.0897	5.35107	1.00891	9	28.3128
B0V5P1	Translation initiation factor IF-3 OS=Acinetobacter baumannii (strain AYE) GN=infC PE=3 SV=1 - [IF3_ACIBY]	46.99	6	6	23	183	20.6271	9.48096	1.02815	18	21.0797
A0A010LCD1	2-methylisocitrate dehydratase, Fe/S-dependent OS=Acinetobacter baumannii 1566109 GN=J582_1932 PE=4 SV=1 - [A0A010LCD1_ACIBA]	42.05	5	31	39	868	95.2187	5.38916	0.986079	7	12.3209
A0A009ZAH6	Phosphoenolpyruvate carboxykinase [GTP] OS=Acinetobacter baumannii 479375 GN=pckG PE=3 SV=1 - [A0A009ZAH6_ACIBA]	33.33	1	13	26	606	66.8439	5.16064	1.26631	1
R8Z1E1	Uncharacterized protein OS=Acinetobacter pittii ANC 4052 GN=F929_03521 PE=3 SV=1 - [R8Z1E1_ACIPI]	46.43	1	12	34	476	51.0512	5.30029	0.953558	1
A0A010LPZ6	GMP synthase [glutamine-hydrolyzing] OS=Acinetobacter baumannii 83444 GN=guaA PE=3 SV=1 - [A0A010LPZ6_ACIBA]	52.11	23	23	36	522	57.8807	5.50342	0.928389	36	13.1905
A0A0M1MYX8	Arginine--tRNA ligase (Fragment) OS=Acinetobacter baumannii GN=argS PE=3 SV=1 - [A0A0M1MYX8_ACIBA]	37.97	18	18	25	582	64.8008	5.60498	0.987735	25	7.96951
A0A0L6YT76	Sulfate adenylyltransferase subunit 1 (Fragment) OS=Acinetobacter baumannii GN=cysN PE=3 SV=1 - [A0A0L6YT76_ACIBA]	50.85	5	20	33	531	58.4936	5.21143	0.90731	7	6.62434
A0A0M0XI66	Adhesin OS=Acinetobacter baumannii GN=AKG97_13440 PE=4 SV=1 - [A0A0M0XI66_ACIBA]	39.43	20	20	25	700	72.0319	4.81787	0.883873	23	18.2083
A0A010LNN9	Carboxyl transferase domain protein OS=Acinetobacter baumannii 1566109 GN=J582_0332 PE=4 SV=1 - [A0A010LNN9_ACIBA]	38.84	1	17	26	533	58.0146	6.48096	0.938392	2	24.4932
A0A009HNE7	OmpA family protein OS=Acinetobacter baumannii 1295259 GN=J507_1140 PE=3 SV=1 - [A0A009HNE7_ACIBA]	15.16	1	4	20	475	49.1637	6.13818	1.35952	1
N8Z4C7	UTP--glucose-1-phosphate uridylyltransferase OS=Acinetobacter baumannii NIPH 60 GN=F961_03053 PE=3 SV=1 - [N8Z4C7_ACIBA]	37.11	1	9	21	291	31.7216	5.2876	1.13353	1
A0A009ICI3	Acyl-CoA dehydrogenase, N-terminal domain protein OS=Acinetobacter baumannii 1295259 GN=J507_0014 PE=3 SV=1 - [A0A009ICI3_ACIBA]	37.83	15	17	29	600	65.5669	5.63037	1.09237	26	23.6121
A0A009FY50	Elongation factor G OS=Acinetobacter baumannii 348935 GN=fusA PE=3 SV=1 - [A0A009FY50_ACIBA]	34.88	2	17	43	711	78.8772	5.04639	1.04251	2	1.00866
A0A062BDG0	Dihydrolipoyllysine-residue acetyltransferase OS=Acinetobacter baumannii 916567 GN=aceF PE=3 SV=1 - [A0A062BDG0_ACIBA]	34.75	4	17	29	659	68.1633	4.99561	0.927319	6	4.19858
A0A009F7I1	Carboxyl transferase domain protein OS=Acinetobacter baumannii 984213 GN=J503_0203 PE=4 SV=1 - [A0A009F7I1_ACIBA]	38.84	1	17	25	533	58.0356	6.48096	0.984382	1
A0A062F1G5	Probable malate:quinone oxidoreductase OS=Acinetobacter baumannii 855125 GN=mqo PE=3 SV=1 - [A0A062F1G5_ACIBA]	34.43	13	13	19	546	60.3674	9.08545	0.979296	19	15.7005
A0A010K2P4	Putative 34 kDa outer membrane protein OS=Acinetobacter baumannii 1542444 GN=J580_2498 PE=4 SV=1 - [A0A010K2P4_ACIBA]	40.33	1	8	35	300	32.0656	4.98291	0.979971	1
A0A009FK33	Polyribonucleotide nucleotidyltransferase OS=Acinetobacter baumannii 984213 GN=pnp PE=3 SV=1 - [A0A009FK33_ACIBA]	31.85	19	19	37	697	75.1437	5.16064	0.97769	37	12.3308
A0A062G6N5	Chaperone SurA OS=Acinetobacter baumannii 15827 GN=surA PE=3 SV=1 - [A0A062G6N5_ACIBA]	49.03	5	14	22	414	46.5381	6.07471	0.937814	8	7.64415
A0A009L7K7	Heme ABC exporter, ATP-binding protein CcmA OS=Acinetobacter baumannii 1461963 GN=J544_3023 PE=3 SV=1 - [A0A009L7K7_ACIBA]	39.42	6	15	26	553	62.408	5.32568	0.95706	8	6.79209
A0A022IYS0	Peptidyl-prolyl cis-trans isomerase OS=Acinetobacter baumannii 1195185_11 GN=J632_02854 PE=3 SV=1 - [A0A022IYS0_ACIBA]	72.78	10	10	29	169	18.5333	5.56689	1.04358	29	11.8953
A0A010K9H2	Preprotein translocase, YajC subunit OS=Acinetobacter baumannii 83444 GN=yajC PE=4 SV=1 - [A0A010K9H2_ACIBA]	30.28	2	2	14	109	11.7594	9.24658	1.05461	12	15.9838
B7GW26	30S ribosomal protein S4 OS=Acinetobacter baumannii (strain AB307-0294) GN=rpsD PE=3 SV=1 - [RS4_ACIB3]	53.37	12	12	30	208	23.2545	10.0815	1.03263	30	15.8786
A0A009YQB8	Dihydrolipoyllysine-residue succinyltransferase component of 2-oxoglutarate dehydrogenase complex OS=Acinetobacter baumannii 479375 GN=sucB PE=3 SV=1 - [A0A009YQB8_ACIBA]	15.42	1	7	19	402	43.3373	5.37646	0.619018	1
A0A062BAR2	Aldehyde dehydrogenase family protein OS=Acinetobacter baumannii 916567 GN=J467_0335 PE=3 SV=1 - [A0A062BAR2_ACIBA]	39.11	17	17	30	542	60.1128	6.48096	0.997528	30	11.8686
A0A0H4UJP9	Phosphoenolpyruvate carboxylase OS=Acinetobacter baumannii GN=ppc PE=3 SV=1 - [A0A0H4UJP9_ACIBA]	33.45	1	21	35	894	101.959	6.07471	0.92645	1
A0A097I5H8	GalU OS=Acinetobacter baumannii GN=galU PE=4 SV=1 - [A0A097I5H8_ACIBA]	45.66	1	8	17	265	29.035	5.14795	1.12278	1
A0A009KFY4	Protein RecA OS=Acinetobacter baumannii 1419130 GN=recA PE=3 SV=1 - [A0A009KFY4_ACIBA]	42.41	10	10	22	349	37.8665	5.14795	1.04303	22	15.4235
A0A062SL22	Short chain dehydrogenase family protein (Fragment) OS=Acinetobacter baumannii 45002_9 GN=J802_4417 PE=4 SV=1 - [A0A062SL22_ACIBA]	44.69	8	8	26	226	24.6088	6.29053	0.970198	21	14.0527
A0A009KMG2	Superoxide dismutase OS=Acinetobacter baumannii 1461963 GN=sodB PE=3 SV=1 - [A0A009KMG2_ACIBA]	37.5	1	7	34	208	22.9175	5.92236	1.11624	13	32.7335
A0A062RJT1	Glutathione peroxidase OS=Acinetobacter baumannii 42057_3 GN=K034_1999 PE=3 SV=1 - [A0A062RJT1_ACIBA]	67.4	9	9	24	181	20.1383	4.94482	0.995938	22	11.7167
A0A013KVD2	Aspartyl/glutamyl-tRNA(Asn/Gln) amidotransferase subunit B OS=Acinetobacter baumannii 1130196 GN=gatB PE=3 SV=1 - [A0A013KVD2_ACIBA]	32.92	11	11	18	489	53.6762	4.95752	0.986306	18	12.5133
A0A098SK48	NADH-quinone oxidoreductase subunit C/D OS=Acinetobacter baumannii GN=nuoC PE=3 SV=1 - [A0A098SK48_ACIBA]	38.15	3	22	39	595	68.5523	5.89697	1.03328	5	19.1194
A0A009MV30	Elongation factor Ts OS=Acinetobacter baumannii 272263 GN=tsf PE=3 SV=1 - [A0A009MV30_ACIBA]	28.18	3	10	38	291	30.672	5.05908	1.1238	13	12.6213
A0A009Q557	Aspartate-semialdehyde dehydrogenase OS=Acinetobacter baumannii 625974 GN=asd PE=3 SV=1 - [A0A009Q557_ACIBA]	55.91	6	14	23	372	40.5416	5.61768	0.930938	8	8.35603
A0A009G0T9	Leucine--tRNA ligase OS=Acinetobacter baumannii 984213 GN=leuS PE=3 SV=1 - [A0A009G0T9_ACIBA]	26.32	18	18	28	874	97.9461	5.22412	0.937146	24	9.97461
A0A0A8XB44	Elongation factor Ts OS=Acinetobacter calcoaceticus GN=tsf PE=3 SV=1 - [A0A0A8XB44_ACICA]	42.27	2	12	33	291	30.6591	5.2876	1.3305	4	3.75694
A0A009I5U0	Stress-induced bacterial acidophilic repeat motif family protein OS=Acinetobacter baumannii 1295743 GN=J512_1806 PE=4 SV=1 - [A0A009I5U0_ACIBA]	57.21	3	16	27	451	50.3443	5.16064	0.864558	3	0.23183
A0A011J3N3	Peptidase M3 family protein OS=Acinetobacter baumannii 457946 GN=J639_0592 PE=3 SV=1 - [A0A011J3N3_ACIBA]	26.07	14	14	23	679	77.1718	5.18604	0.941514	23	14.8235
A0A010L5D3	Citrate synthase OS=Acinetobacter baumannii 83444 GN=J583_1941 PE=3 SV=1 - [A0A010L5D3_ACIBA]	49.09	12	12	21	385	42.3534	6.66846	0.993847	21	12.2244
A0A009LCI1	S1 RNA binding domain protein OS=Acinetobacter baumannii 1440422 GN=J540_2265 PE=4 SV=1 - [A0A009LCI1_ACIBA]	35.93	5	23	32	782	86.5675	5.90967	0.909661	9	15.5877
A0A0M3BTK8	3-oxoacyl-ACP synthase OS=Acinetobacter pittii GN=YA64_15735 PE=3 SV=1 - [A0A0M3BTK8_ACIPI]	30.07	1	8	27	409	43.0022	5.5415	1.17793	4	8.53948
A0A009ENM3	Dihydrolipoyllysine-residue succinyltransferase component of 2-oxoglutarate dehydrogenase complex OS=Acinetobacter baumannii 348935 GN=sucB PE=3 SV=1 - [A0A009ENM3_ACIBA]	17	1	6	17	406	43.7235	5.22412	1.05543	1
A0A011K5Z8	Aldehyde dehydrogenase family protein OS=Acinetobacter baumannii 723929 GN=J610_0371 PE=3 SV=1 - [A0A011K5Z8_ACIBA]	33.4	1	10	30	476	51.0692	5.5542	0.909996	1
R8YZA9	4-hydroxyphenylpyruvate dioxygenase OS=Acinetobacter pittii ANC 4052 GN=F929_00824 PE=3 SV=1 - [R8YZA9_ACIPI]	33.33	1	12	38	351	40.0189	4.97021	0.973056	5	9.38728
A0A009G2X3	Acyl-CoA dehydrogenase, N-terminal domain protein OS=Acinetobacter baumannii 984213 GN=J503_0204 PE=3 SV=1 - [A0A009G2X3_ACIBA]	45.64	1	16	29	390	42.2762	6.18896	0.804953	2	15.4255
R8YSP2	Uncharacterized protein OS=Acinetobacter pittii ANC 4050 GN=F931_00823 PE=4 SV=1 - [R8YSP2_ACIPI]	34.39	1	14	24	570	62.8503	6.07471	1.0263	1
A0A009F3K5	Transcription termination factor Rho OS=Acinetobacter baumannii 984213 GN=rho PE=3 SV=1 - [A0A009F3K5_ACIBA]	42.65	17	17	26	422	47.5112	8.1626	0.993356	26	10.0279
A0A0M1MXY9	Acetyl-CoA carboxylase (Fragment) OS=Acinetobacter baumannii GN=RW49_23760 PE=4 SV=1 - [A0A0M1MXY9_ACIBA]	43.93	14	14	28	453	50.0205	5.75732	0.954826	28	15.6065
A0A0L6KG44	Fructose-bisphosphatase (Fragment) OS=Acinetobacter baumannii GN=RQ25_21195 PE=3 SV=1 - [A0A0L6KG44_ACIBA]	37.27	10	10	18	322	35.2968	4.91943	1.06094	18	21.4339
A0A009P3A3	Oxoglutarate dehydrogenase (Succinyl-transferring), E1 component OS=Acinetobacter baumannii 272263 GN=sucA PE=4 SV=1 - [A0A009P3A3_ACIBA]	17.65	1	17	30	946	105.641	6.13818	1.09613	1
A0A009KAA4	Citrate synthase OS=Acinetobacter baumannii 1437282 GN=gltA PE=3 SV=1 - [A0A009KAA4_ACIBA]	34.67	1	11	35	424	47.269	6.771	1.22373	1
A0A009KC15	Alanine--tRNA ligase OS=Acinetobacter baumannii 1461963 GN=alaS PE=3 SV=1 - [A0A009KC15_ACIBA]	30.64	17	22	27	878	96.4773	5.52881	0.968425	20	10.3583
A0A009JNP1	Bifunctional purine biosynthesis protein PurH OS=Acinetobacter baumannii 1419130 GN=purH PE=3 SV=1 - [A0A009JNP1_ACIBA]	33.21	12	12	23	524	56.0158	5.87158	0.954199	20	10.4942
A0A0B2XRY4	Site-determining protein OS=Acinetobacter baumannii GN=NT90_15020 PE=3 SV=1 - [A0A0B2XRY4_ACIBA]	58.52	1	13	31	270	29.9366	5.94775	1.03364	2	25.3943
A0A010KUF1	Site-determining protein OS=Acinetobacter baumannii 1566109 GN=minD PE=3 SV=1 - [A0A010KUF1_ACIBA]	50.74	1	13	31	270	29.9166	5.94775	1.03964	2	6.7599
A0A0K8ZF82	Hydrolase OS=Acinetobacter baumannii GN=AKG97_13275 PE=4 SV=1 - [A0A0K8ZF82_ACIBA]	60	2	14	21	320	35.3423	8.85107	0.891954	2	2.2136
A0A014BAR1	Phosphoglycerate kinase OS=Acinetobacter baumannii 25977_7 GN=pgk PE=3 SV=1 - [A0A014BAR1_ACIBA]	44.56	3	11	28	395	41.2536	4.83057	0.949484	6	24.0942
A0A013S8P4	UTP--glucose-1-phosphate uridylyltransferase OS=Acinetobacter baumannii 742879 GN=galU PE=3 SV=1 - [A0A013S8P4_ACIBA]	37.8	1	10	20	291	31.7767	5.51611	1.0968	1
R8YDP6	Chaperone protein HtpG OS=Acinetobacter pittii ANC 4050 GN=htpG PE=3 SV=1 - [R8YDP6_ACIPI]	45.07	3	26	37	639	71.6926	4.99561	1.13553	3	4.59869
A0A011JJ58	AhpC/TSA family protein OS=Acinetobacter baumannii 457946 GN=J639_2655 PE=4 SV=1 - [A0A011JJ58_ACIBA]	62.91	11	11	20	213	24.1143	5.22412	1.12705	20	13.5908
A0A062TIH4	Type I secretion C-terminal target domain protein OS=Acinetobacter baumannii 45002_9 GN=J802_0796 PE=4 SV=1 - [A0A062TIH4_ACIBA]	7.63	11	11	15	3264	354.592	4.28467	1.07912	15	17.126
A0A062TFK3	Peptidase M16 inactive domain protein OS=Acinetobacter baumannii 45002_9 GN=J802_1854 PE=3 SV=1 - [A0A062TFK3_ACIBA]	18.69	14	14	18	979	110.042	5.43994	0.985621	18	15.0267
U4NZG4	Aconitate hydratase OS=Acinetobacter pittii 42F GN=APICBIBUN_11517 PE=4 SV=1 - [U4NZG4_ACIPI]	38.02	1	27	33	868	95.1926	5.35107	0.99391	1
A0A009Y7V4	NADH-quinone oxidoreductase subunit C/D OS=Acinetobacter baumannii 479375 GN=nuoC PE=3 SV=1 - [A0A009Y7V4_ACIBA]	28.07	1	15	29	595	68.4191	5.88428	1.0255	2	2.08442
A0A013S7A1	Acyl-CoA dehydrogenase, N-terminal domain protein OS=Acinetobacter baumannii 883425 GN=J672_1512 PE=3 SV=1 - [A0A013S7A1_ACIBA]	50.77	1	16	28	390	42.2081	6.18896	0.830871	1
A0A0D5YN26	Argininosuccinate lyase OS=Acinetobacter baumannii GN=argH PE=3 SV=1 - [A0A0D5YN26_ACIBA]	33.55	12	12	16	459	50.9452	5.35107	0.981159	16	9.31399
A0A010F498	Heme ABC exporter, ATP-binding protein CcmA OS=Acinetobacter baumannii 983759 GN=J559_1263 PE=3 SV=1 - [A0A010F498_ACIBA]	26.67	1	10	21	540	60.5521	5.17334	1.23619	2	24.7746
A0A009KAX9	Aspartate--tRNA ligase OS=Acinetobacter baumannii 1461963 GN=aspS PE=3 SV=1 - [A0A009KAX9_ACIBA]	41.55	13	19	27	592	66.6532	5.37646	0.9455	18	9.04777
A0A009RWS1	Valine--tRNA ligase OS=Acinetobacter baumannii 809848 GN=valS PE=3 SV=1 - [A0A009RWS1_ACIBA]	27.98	1	22	29	965	109.07	5.52881	0.977846	1
A0A062T514	Isoleucine--tRNA ligase OS=Acinetobacter baumannii 45002_9 GN=ileS PE=3 SV=1 - [A0A062T514_ACIBA]	29.63	18	21	32	945	106.301	6.1001	0.962855	28	8.9268
A0A009SUU5	ATP synthase subunit b OS=Acinetobacter baumannii 99063 GN=atpF PE=3 SV=1 - [A0A009SUU5_ACIBA]	63.46	1	10	18	156	17.0099	5.63037	1.09393	3	15.247
A0A0L6YJ01	Tyrosine protein kinase (Fragment) OS=Acinetobacter baumannii GN=RQ97_22920 PE=4 SV=1 - [A0A0L6YJ01_ACIBA]	26.26	17	17	23	674	75.4853	6.771	0.963845	23	9.26548
A0A062TNN4	Lysine--tRNA ligase (Fragment) OS=Acinetobacter baumannii 25691_7 GN=J830_1303 PE=3 SV=1 - [A0A062TNN4_ACIBA]	34.71	2	15	21	507	57.8775	5.33838	0.99731	2	13.6775
B0VQI6	CTP synthase OS=Acinetobacter baumannii (strain SDF) GN=pyrG PE=3 SV=1 - [PYRG_ACIBS]	31.19	13	13	23	545	60.9172	5.8335	1	22	17.3556
A0A0B2XQR1	Lysine--tRNA ligase OS=Acinetobacter baumannii GN=lysS PE=3 SV=1 - [A0A0B2XQR1_ACIBA]	33.2	1	14	20	509	58.1226	5.37646	0.999261	1
A0A062B8N2	Transcription termination/antitermination protein NusA OS=Acinetobacter baumannii 916567 GN=nusA PE=3 SV=1 - [A0A062B8N2_ACIBA]	34.21	14	14	27	494	55.007	4.61475	1.03635	27	9.65098
A0A062MNK0	Toluene tolerance, Ttg2 family protein OS=Acinetobacter baumannii 1288284 GN=J608_0241 PE=4 SV=1 - [A0A062MNK0_ACIBA]	51.64	9	9	18	213	23.4991	9.83252	0.967098	18	11.4863
N8YW55	Alkyl hydroperoxide reductase, F subunit OS=Acinetobacter baumannii NIPH 190 GN=F962_02231 PE=3 SV=1 - [N8YW55_ACIBA]	33.59	1	16	22	521	56.3318	4.98291	1.25391	2	4.57596
A0A062TPC9	Alkyl hydroperoxide reductase subunit F (Fragment) OS=Acinetobacter baumannii 25691_7 GN=J830_2941 PE=3 SV=1 - [A0A062TPC9_ACIBA]	34.11	1	16	22	513	55.2923	4.99561	1.22741	2	1.86735
K9CMD6	Phosphoglycerate kinase OS=Acinetobacter sp. WC-136 GN=pgk PE=3 SV=1 - [K9CMD6_9GAMM]	46.33	1	11	27	395	41.2696	4.80518	1.1583	1
A0A010LGA3	NADH-quinone oxidoreductase subunit D OS=Acinetobacter baumannii 1578804 GN=nuoD PE=3 SV=1 - [A0A010LGA3_ACIBA]	34.72	1	18	32	527	60.5201	6.13818	0.887915	1
A6XB79	Carbapenem-associated resistance protein (Fragment) OS=Acinetobacter sp. 283 GN=carO PE=4 SV=1 - [A6XB79_9GAMM]	16.29	2	4	40	221	24.2727	4.77979	1.1301	31	26.0104
D0S4S0	Uncharacterized protein OS=Acinetobacter calcoaceticus RUH2202 GN=HMPREF0012_02409 PE=4 SV=1 - [D0S4S0_ACICA]	40.2	1	8	38	301	32.2988	4.91943	0.989035	12	20.2764
B2HW19	Glutamate-1-semialdehyde 2,1-aminomutase OS=Acinetobacter baumannii (strain ACICU) GN=hemL PE=3 SV=1 - [GSA_ACIBC]	38.19	13	13	17	432	46.3615	6.07471	0.943717	17	21.935
A0A062B536	Phenylalanine--tRNA ligase beta subunit OS=Acinetobacter baumannii 916567 GN=pheT PE=3 SV=1 - [A0A062B536_ACIBA]	32.53	21	21	29	793	87.8043	4.84326	0.950181	25	14.6641
A0A062RME2	RNA polymerase sigma factor RpoD OS=Acinetobacter baumannii 42057_3 GN=rpoD PE=3 SV=1 - [A0A062RME2_ACIBA]	33.44	4	16	29	625	71.3	4.83057	1.00856	7	21.7587
C6EGC5	Translation elongation factor Tu OS=Escherichia coli (strain B / BL21-DE3) GN=ECBD_0410 PE=1 SV=1 - [C6EGC5_ECOBD]	18.27	1	6	29	394	43.2563	5.45264	1.0278	1
A0A062KY66	Sulfate adenylyltransferase subunit 1 OS=Acinetobacter baumannii 1571545 GN=C PE=3 SV=1 - [A0A062KY66_ACIBA]	37.99	1	16	27	537	59.141	5.26221	1.12797	1
R8YZI9	Uncharacterized protein OS=Acinetobacter pittii ANC 4052 GN=F929_00611 PE=4 SV=1 - [R8YZI9_ACIPI]	29.54	1	19	24	782	86.4844	5.90967	0.956921	1
A0A009IM57	Transaldolase OS=Acinetobacter baumannii 1295743 GN=tal PE=3 SV=1 - [A0A009IM57_ACIBA]	51.98	2	17	29	329	36.2688	4.85596	0.90345	3	26.9293
A0A0C4Y2K9	Putative transcriptional regulator OS=Acinetobacter baumannii GN=NG19_0013 PE=4 SV=1 - [A0A0C4Y2K9_ACIBA]	39.14	14	14	19	419	47.3071	4.85596	1.04839	19	14.8381
A0A010KK26	Nucleoside diphosphate kinase OS=Acinetobacter baumannii 83444 GN=ndk PE=3 SV=1 - [A0A010KK26_ACIBA]	48.95	4	5	25	143	15.4669	5.79541	1.12107	23	15.8959
A0A062F8A5	Branched-chain amino acid aminotransferase OS=Acinetobacter baumannii 940793 GN=J532_3466 PE=3 SV=1 - [A0A062F8A5_ACIBA]	37.66	10	10	25	308	34.4083	6.65381	0.93846	22	11.1694
A0A009KLH2	Rod shape-determining protein mreB OS=Acinetobacter baumannii 1419130 GN=mreB PE=4 SV=1 - [A0A009KLH2_ACIBA]	42.6	10	10	15	338	35.7257	5.08447	0.942203	15	12.413
B7H1K2	50S ribosomal protein L11 OS=Acinetobacter baumannii (strain AB307-0294) GN=rplK PE=3 SV=1 - [RL11_ACIB3]	58.45	9	9	21	142	15.0342	9.74463	0.987469	21	11.4955
A0A009EI43	Isocitrate dehydrogenase [NADP] OS=Acinetobacter baumannii 984213 GN=icd PE=3 SV=1 - [A0A009EI43_ACIBA]	36.84	9	14	26	418	45.5816	5.37646	1.03789	16	8.84919
W3SV43	Glutamine--fructose-6-phosphate aminotransferase [isomerizing] OS=Acinetobacter baumannii CI78 GN=glmS PE=3 SV=1 - [W3SV43_ACIBA]	33.17	1	14	25	612	67.3521	5.40186	1.30585	1
A0A009M083	Phosphoglucosamine mutase OS=Acinetobacter baumannii 1440422 GN=glmM PE=3 SV=1 - [A0A009M083_ACIBA]	46.29	5	15	28	445	48.2591	6.43018	1.01571	11	9.52139
D0S3A2	Putative glutamate-aspartate periplasmic-binding protein OS=Acinetobacter calcoaceticus RUH2202 GN=HMPREF0012_00788 PE=4 SV=1 - [D0S3A2_ACICA]	50.51	3	11	22	297	31.9955	9.53955	0.914937	3	12.5304
A0A0E2G9P6	Uncharacterized protein OS=Acinetobacter nosocomialis NIPH 2119 GN=F984_03626 PE=4 SV=1 - [A0A0E2G9P6_9GAMM]	23.04	1	6	16	434	46.9078	8.6167	0.738529	1
A0A010GUK5	6,7-dimethyl-8-ribityllumazine synthase OS=Acinetobacter baumannii 907131 GN=ribH PE=3 SV=1 - [A0A010GUK5_ACIBA]	62.18	8	8	26	156	16.4688	6.37939	0.992291	22	16.5802
A0A0B2XXG7	Phosphoglycerate kinase OS=Acinetobacter baumannii GN=pgk PE=3 SV=1 - [A0A0B2XXG7_ACIBA]	42.03	1	10	28	395	41.3136	4.76709	0.995635	9	12.187
A0A062F7A8	Uncharacterized protein (Fragment) OS=Acinetobacter baumannii 15827 GN=J530_4956 PE=4 SV=1 - [A0A062F7A8_ACIBA]	59.79	1	14	25	189	21.2093	4.91943	1.17477	1
A0A062RCA7	50S ribosomal protein L2 OS=Acinetobacter baumannii 42057_3 GN=rplB PE=3 SV=1 - [A0A062RCA7_ACIBA]	50.36	4	13	34	274	30.2772	10.9019	1.03622	12	14.5156
A0A0E1JMX0	Hydrolase OS=Acinetobacter baumannii GN=RU84_04170 PE=4 SV=1 - [A0A0E1JMX0_ACIBA]	53.75	1	13	20	320	35.3313	8.70459	1.01991	1
A0A009YG59	Carbamoyl-phosphate synthase (glutamine-hydrolyzing) OS=Acinetobacter baumannii 479375 GN=carB PE=3 SV=1 - [A0A009YG59_ACIBA]	20.98	1	20	25	1077	118.627	5.16064	1.04105	1
A0A009FJY0	Hydroxymethylglutaryl-CoA lyase OS=Acinetobacter baumannii 984213 GN=mvaB PE=4 SV=1 - [A0A009FJY0_ACIBA]	36.33	3	9	14	300	32.8644	5.93506	0.941017	4	11.0714
A0A013JD28	2,6-dichlorophenolindophenol oxidoreductase subunit beta OS=Acinetobacter baumannii 1281984 GN=acoB PE=4 SV=1 - [A0A013JD28_ACIBA]	53.1	1	12	18	339	36.5536	5.35107	0.91847	1
A0A062IH20	Ubiquinol oxidase, subunit II OS=Acinetobacter baumannii 21072 GN=cyoA PE=4 SV=1 - [A0A062IH20_ACIBA]	27.14	8	8	20	350	38.8807	7.04932	1.03595	20	9.84461
A0A028IPW8	LysM domain protein OS=Acinetobacter baumannii LAC-4 GN=ABLAC_30300 PE=4 SV=1 - [A0A028IPW8_ACIBA]	66.24	5	9	42	157	16.9358	5.03369	1.01613	27	17.1603
B2HUY9	Serine hydroxymethyltransferase OS=Acinetobacter baumannii (strain ACICU) GN=glyA PE=3 SV=1 - [GLYA_ACIBC]	37.89	16	16	26	417	44.9667	5.69385	1.05197	26	22.6583
A0A009K707	CBS domain protein OS=Acinetobacter baumannii 1461963 GN=J544_2604 PE=4 SV=1 - [A0A009K707_ACIBA]	63.64	7	7	13	143	15.6804	5.5542	1.04727	12	17.1058
A0A009ILG9	4-aminobutyrate transaminase OS=Acinetobacter baumannii 1295743 GN=gabT PE=3 SV=1 - [A0A009ILG9_ACIBA]	47.91	14	14	19	430	45.9484	6.20166	0.993226	19	10.419
A0A009IK36	Methylmalonate-semialdehyde dehydrogenase OS=Acinetobacter baumannii 1396970 GN=J514_2673 PE=3 SV=1 - [A0A009IK36_ACIBA]	28.91	1	10	14	505	54.4	5.61768	1.14473	2	19.9119
A0A0A8XLS6	Threonine--tRNA ligase OS=Acinetobacter calcoaceticus GN=thrS PE=3 SV=1 - [A0A0A8XLS6_ACICA]	30	1	16	22	640	73.0386	5.65576	1.1007	2	1.22418
A0A0J0ZP27	Acetylglutamate kinase OS=Acinetobacter baumannii MRSN 3527 GN=argB PE=3 SV=1 - [A0A0J0ZP27_ACIBA]	51.66	11	11	18	302	32.301	5.51611	0.992315	18	8.90657
D0S727	RNA polymerase sigma factor RpoD OS=Acinetobacter calcoaceticus RUH2202 GN=rpoD PE=3 SV=1 - [D0S727_ACICA]	31.58	1	13	24	627	71.6122	4.81787	1.41517	2	32.4644
A0A009F4Y5	Uncharacterized protein OS=Acinetobacter baumannii 984213 GN=J503_1158 PE=4 SV=1 - [A0A009F4Y5_ACIBA]	59.04	13	13	28	166	18.2986	5.99854	1.16977	28	17.0655
A0A009LJ95	Proline--tRNA ligase OS=Acinetobacter baumannii 1440422 GN=proS PE=3 SV=1 - [A0A009LJ95_ACIBA]	36.08	8	14	21	571	63.2353	5.2876	1.00277	9	17.2407
A0A013JFH3	ATP-dependent zinc metalloprotease FtsH OS=Acinetobacter baumannii 1130196 GN=hflB PE=3 SV=1 - [A0A013JFH3_ACIBA]	35.95	16	16	26	598	65.8876	5.94775	1.02308	26	14.0404
A0A009FTC8	Aminopeptidase N OS=Acinetobacter baumannii 984213 GN=pepN PE=4 SV=1 - [A0A009FTC8_ACIBA]	26.04	4	18	21	868	98.1234	4.98291	1.00463	4	13.7407
B7IA13	50S ribosomal protein L17 OS=Acinetobacter baumannii (strain AB0057) GN=rplQ PE=3 SV=1 - [RL17_ACIB5]	52.8	2	8	21	125	13.9865	10.7554	1.0509	10	9.63892
A0A062IQ86	Capsule assembly Wzi family protein OS=Acinetobacter baumannii 21072 GN=J596_0851 PE=4 SV=1 - [A0A062IQ86_ACIBA]	34.58	12	12	20	480	53.0615	5.43994	1.00232	20	12.8175
A0A011HM86	Orotate phosphoribosyltransferase OS=Acinetobacter baumannii 457946 GN=pyrE PE=3 SV=1 - [A0A011HM86_ACIBA]	36.57	6	6	12	216	23.2972	5.65576	1.11281	12	18.7022
A0A009F488	Diaminobutyrate--2-oxoglutarate aminotransferase OS=Acinetobacter baumannii 984213 GN=dat PE=3 SV=1 - [A0A009F488_ACIBA]	41.58	10	15	28	457	48.8091	6.53662	0.925438	20	6.61255
A0A010K7F3	Beta-lactamase family protein OS=Acinetobacter baumannii 83444 GN=J583_2301 PE=4 SV=1 - [A0A010K7F3_ACIBA]	39.63	1	6	26	164	18.4354	9.02686	1.36836	1
A0A009JED8	S1 RNA binding domain protein OS=Acinetobacter baumannii 1437282 GN=J537_1540 PE=4 SV=1 - [A0A009JED8_ACIBA]	19.26	1	13	18	784	86.5854	5.78271	1.07724	1
A0A062G7T9	Dihydroxy-acid dehydratase OS=Acinetobacter baumannii 6112 GN=ilvD PE=3 SV=1 - [A0A062G7T9_ACIBA]	28.74	14	14	18	595	63.6571	5.5415	0.980457	18	8.31503
A0A009SSE3	Adenylate kinase OS=Acinetobacter baumannii 99063 GN=J529_2727 PE=3 SV=1 - [A0A009SSE3_ACIBA]	74.65	13	13	27	217	23.9973	5.18604	0.991526	27	11.7762
A0A009EU83	Lipoprotein OS=Acinetobacter baumannii 984213 GN=J503_2849 PE=3 SV=1 - [A0A009EU83_ACIBA]	49.65	11	13	21	288	31.2463	6.60986	1.00625	16	10.4888
A0A009KPS2	Carbamoyl-phosphate synthase small chain OS=Acinetobacter baumannii 1461963 GN=carA PE=3 SV=1 - [A0A009KPS2_ACIBA]	29.02	8	8	16	379	40.6264	5.69385	1.01429	16	14.5093
A0A009TBB1	Phosphoribosylformylglycinamidine cyclo-ligase OS=Acinetobacter baumannii 99063 GN=purM PE=3 SV=1 - [A0A009TBB1_ACIBA]	42.98	3	10	16	356	37.8643	5.03369	1.07195	5	8.62458
A0A009QP95	Methylenetetrahydrofolate reductase OS=Acinetobacter baumannii 625974 GN=metF PE=3 SV=1 - [A0A009QP95_ACIBA]	27.7	6	6	9	278	30.7968	5.80811	1.07197	7	17.4788
A0A009H7G5	Methionine--tRNA ligase OS=Acinetobacter baumannii 118362 GN=metG PE=3 SV=1 - [A0A009H7G5_ACIBA]	34.35	8	19	32	687	76.4454	5.5415	1.00787	16	9.32452
A0A062EFZ4	Tryptophan synthase (Fragment) OS=Acinetobacter baumannii 855125 GN=J560_4148 PE=3 SV=1 - [A0A062EFZ4_ACIBA]	54.05	8	8	17	259	27.5553	5.021	0.956281	17	8.95421
B0VLS3	Uncharacterized protein OS=Acinetobacter baumannii (strain SDF) GN=ABSDF3161 PE=4 SV=1 - [B0VLS3_ACIBS]	50	7	9	23	168	18.9071	9.43701	0.963869	16	8.68981
A0A062BJM5	Phosphate acetyltransferase OS=Acinetobacter baumannii 916567 GN=pta PE=3 SV=1 - [A0A062BJM5_ACIBA]	33.19	14	14	18	714	77.0381	5.37646	0.974585	18	10.117
A0A0M1MVT3	Uncharacterized protein (Fragment) OS=Acinetobacter baumannii GN=RW53_18495 PE=4 SV=1 - [A0A0M1MVT3_ACIBA]	87.84	2	9	21	74	8.4012	5.14795	1.13337	7	7.01788
A0A009FLC4	Ribonucleoside-diphosphate reductase, alpha subunit OS=Acinetobacter baumannii 348935 GN=J504_2794 PE=4 SV=1 - [A0A009FLC4_ACIBA]	18.64	1	16	24	944	105.497	5.45264	0.912902	1
A0A062R769	Elongation factor Tu (Fragment) OS=Acinetobacter baumannii 42057_3 GN=K034_4319 PE=4 SV=1 - [A0A062R769_ACIBA]	17.22	1	4	24	302	33.1181	5.30029	1.13758	2	18.2931
A0A009LF11	Aldehyde dehydrogenase family protein OS=Acinetobacter baumannii 1440422 GN=J540_1564 PE=3 SV=1 - [A0A009LF11_ACIBA]	30.82	1	12	20	503	55.24	5.5542	0.99387	2	18.1148
A0A084XTS0	Phospho-2-dehydro-3-deoxyheptonate aldolase OS=Acinetobacter baumannii GN=AKG97_09265 PE=3 SV=1 - [A0A084XTS0_ACIBA]	45.03	14	14	19	362	39.6622	6.15088	1.01964	18	12.2355
L9LS36	Dihydrolipoyllysine-residue acetyltransferase OS=Acinetobacter sp. OIFC021 GN=aceF PE=3 SV=1 - [L9LS36_9GAMM]	22.91	1	14	24	659	68.2635	5.0083	1.09688	1
A0A0C4XXK4	Protein-disulfide isomerase OS=Acinetobacter baumannii GN=NG19_0057 PE=4 SV=1 - [A0A0C4XXK4_ACIBA]	42.86	10	10	16	245	27.1129	8.11865	0.815356	16	12.659
A0A009GZS2	ATP synthase subunit delta OS=Acinetobacter baumannii 118362 GN=atpH PE=3 SV=1 - [A0A009GZS2_ACIBA]	29.78	4	4	10	178	19.5572	4.65283	1.03551	10	18.6979
A0A009LDR3	Enoyl-CoA hydratase/isomerase family protein OS=Acinetobacter baumannii 1440422 GN=J540_1936 PE=3 SV=1 - [A0A009LDR3_ACIBA]	40.07	10	10	16	267	28.8607	6.87354	0.953568	16	9.75249
A0A009KTN4	N-succinylarginine dihydrolase OS=Acinetobacter baumannii 1419130 GN=astB PE=3 SV=1 - [A0A009KTN4_ACIBA]	38.93	10	10	15	447	49.86	6.53662	1.06621	14	5.37383
A0A0B2XZ32	DNA gyrase subunit B OS=Acinetobacter baumannii GN=gyrB PE=3 SV=1 - [A0A0B2XZ32_ACIBA]	24.21	1	14	23	822	92.1409	5.63037	1.21095	1
A0A009LSI5	Uncharacterized protein OS=Acinetobacter baumannii 1440422 GN=J540_2112 PE=4 SV=1 - [A0A009LSI5_ACIBA]	31.2	3	3	13	125	12.6145	8.07471	1.03991	13	9.38628
A0A009TD03	Fumarylacetoacetase OS=Acinetobacter baumannii 99063 GN=fahA PE=4 SV=1 - [A0A009TD03_ACIBA]	35.4	11	11	22	435	48.4385	5.17334	0.984449	22	11.1799
A0A009F6D9	Universal stress family protein OS=Acinetobacter baumannii 984213 GN=J503_2797 PE=4 SV=1 - [A0A009F6D9_ACIBA]	48.93	9	10	18	280	31.3562	6.31592	1.06009	15	18.0237
A0A011I5J4	Adenylosuccinate synthetase OS=Acinetobacter baumannii 457946 GN=purA PE=3 SV=1 - [A0A011I5J4_ACIBA]	39.18	14	14	19	439	47.0403	5.8208	0.955851	19	11.4177
B0VPX5	Phosphoribosylaminoimidazole-succinocarboxamide synthase OS=Acinetobacter baumannii (strain SDF) GN=purC PE=3 SV=1 - [PUR7_ACIBS]	60.67	7	12	21	239	26.9409	5.16064	0.992442	12	15.4458
A0A062BI48	Transketolase OS=Acinetobacter baumannii 916567 GN=tkt PE=3 SV=1 - [A0A062BI48_ACIBA]	40.79	20	20	27	662	72.2432	5.31299	1.03375	26	10.283
A0A098SJK5	ATP-dependent Clp protease ATP-binding subunit ClpX OS=Acinetobacter baumannii GN=clpX PE=3 SV=1 - [A0A098SJK5_ACIBA]	30.21	12	12	22	437	48.025	5.35107	1.02354	18	16.5624
A0A0L6KJW1	3-hydroxybutyrate dehydrogenase (Fragment) OS=Acinetobacter baumannii GN=RQ62_21105 PE=3 SV=1 - [A0A0L6KJW1_ACIBA]	48.99	2	9	15	247	26.2818	6.354	0.985459	5	8.1931
A0A011IWZ7	Argininosuccinate synthase OS=Acinetobacter baumannii 457946 GN=argG PE=3 SV=1 - [A0A011IWZ7_ACIBA]	43.62	13	13	23	447	49.8392	5.33838	0.993267	23	7.94112
A0A009KAS8	30S ribosomal protein S11 OS=Acinetobacter baumannii 1437282 GN=rpsK PE=3 SV=1 - [A0A009KAS8_ACIBA]	70.31	7	7	20	128	13.4962	10.7993	1.07416	20	9.6753
B7GVS1	50S ribosomal protein L19 OS=Acinetobacter baumannii (strain AB307-0294) GN=rplS PE=3 SV=1 - [RL19_ACIB3]	44.26	6	6	18	122	13.5836	10.5356	1.00082	18	11.6769
A0A013SRA0	Ribosome-binding ATPase YchF OS=Acinetobacter baumannii 826659 GN=engD PE=3 SV=1 - [A0A013SRA0_ACIBA]	34.16	4	8	19	363	39.1932	4.85596	1.05865	13	8.83637
A0A009F3A3	50S ribosomal protein L17 OS=Acinetobacter baumannii 984213 GN=rplQ PE=3 SV=1 - [A0A009F3A3_ACIBA]	55.93	2	8	22	118	13.1791	10.5796	1.12231	11	18.7465
A0A062FQ85	Tetrahydrofolate dehydrogenase/cyclohydrolase, catalytic domain protein (Fragment) OS=Acinetobacter baumannii 15827 GN=J530_4120 PE=3 SV=1 - [A0A062FQ85_ACIBA]	58.26	10	10	16	242	25.5915	6.40479	0.938295	16	11.7564
A0A009K3K3	Phosphoribosylamine--glycine ligase OS=Acinetobacter baumannii 1419130 GN=purD PE=3 SV=1 - [A0A009K3K3_ACIBA]	28.04	7	9	14	428	45.599	4.91943	1.0416	12	10.0804
A0A010LKJ6	2,6-dichlorophenolindophenol oxidoreductase subunit beta OS=Acinetobacter baumannii 1578804 GN=acoB PE=4 SV=1 - [A0A010LKJ6_ACIBA]	53.1	1	12	19	339	36.5546	5.2749	1.01063	2	3.42724
A0A009QU92	Adenosylhomocysteinase OS=Acinetobacter baumannii 809848 GN=ahcY PE=3 SV=1 - [A0A009QU92_ACIBA]	49.13	7	16	30	460	50.3414	5.38916	0.969482	8	9.50386
A0A009PLV0	Fatty acyl-CoA reductase OS=Acinetobacter baumannii 625974 GN=acr1 PE=3 SV=1 - [A0A009PLV0_ACIBA]	39.19	1	9	23	296	32.7243	9.45166	1.01107	3	6.62112
A0A0C4Y953	DNA-binding protein, H-NS family OS=Acinetobacter baumannii GN=NG19_0026 PE=4 SV=1 - [A0A0C4Y953_ACIBA]	60.75	8	8	18	107	12.4437	8.76318	0.996221	18	16.1
A0A0B2XX94	Adenine deaminase OS=Acinetobacter baumannii GN=NT90_00835 PE=3 SV=1 - [A0A0B2XX94_ACIBA]	26.92	1	10	18	483	52.5511	8.98291	1.07878	1
A0A062G3I6	Type I secretion system ATPase family protein OS=Acinetobacter baumannii 15827 GN=J530_2416 PE=3 SV=1 - [A0A062G3I6_ACIBA]	14.75	9	9	15	712	79.3465	8.49951	0.957334	13	12.2639
A0A009JRJ7	Two-component system response regulator protein OS=Acinetobacter baumannii 1437282 GN=J537_2497 PE=4 SV=1 - [A0A009JRJ7_ACIBA]	50.42	1	11	23	238	27.1053	5.12256	1.03462	5	14.356
A0A011ISM1	Protein translocase subunit SecD OS=Acinetobacter baumannii 457946 GN=secD PE=3 SV=1 - [A0A011ISM1_ACIBA]	24.53	12	12	16	632	69.5319	9.02686	0.946895	16	10.3371
A0A0B2XG82	50S ribosomal protein L1 OS=Acinetobacter baumannii GN=rplA PE=3 SV=1 - [A0A0B2XG82_ACIBA]	34.2	1	8	19	231	23.8839	9.45166	0.937484	9	8.91855
B2HTI7	Acetyl-coenzyme A carboxylase carboxyl transferase subunit alpha OS=Acinetobacter baumannii (strain ACICU) GN=accA PE=3 SV=1 - [ACCA_ACIBC]	50.55	6	9	22	273	29.622	5.87158	0.959389	16	7.15137
A0A062FJX9	Uncharacterized protein (Fragment) OS=Acinetobacter baumannii 15827 GN=J530_4743 PE=4 SV=1 - [A0A062FJX9_ACIBA]	48.94	7	15	16	329	36.4509	5.31299	1.00045	7	8.09917
A0A062IN89	Threonine synthase OS=Acinetobacter baumannii 233846 GN=thrC PE=3 SV=1 - [A0A062IN89_ACIBA]	41.16	11	11	19	379	40.4715	5.8208	0.993407	19	8.27055
A0A062IRA2	Uncharacterized protein OS=Acinetobacter baumannii 21072 GN=J596_0897 PE=4 SV=1 - [A0A062IRA2_ACIBA]	90.36	4	4	9	83	8.8891	4.09424	0.977004	9	3.51206
A0A009G2W4	3-phosphoshikimate 1-carboxyvinyltransferase OS=Acinetobacter baumannii 118362 GN=aroA PE=3 SV=1 - [A0A009G2W4_ACIBA]	21.93	12	12	15	748	79.6632	6.34131	1.03839	15	7.36401
A0A062TMM3	Integration host factor subunit beta OS=Acinetobacter baumannii 25691_7 GN=J830_1638 PE=3 SV=1 - [A0A062TMM3_ACIBA]	60	6	6	21	100	11.0019	9.12939	1.11801	21	17.6455
A0A028J2L7	ParB-like protein OS=Acinetobacter baumannii LAC-4 GN=ABLAC_24030 PE=4 SV=1 - [A0A028J2L7_ACIBA]	40.34	9	9	17	295	33.2769	6.75635	1.10707	15	15.2323
A0A0L6YTI2	Monoamine oxidase (Fragment) OS=Acinetobacter baumannii GN=RQ96_21325 PE=4 SV=1 - [A0A0L6YTI2_ACIBA]	62.01	3	17	24	329	37.3061	7.26904	0.973655	4	15.1006
A0A062T7Y6	UDP-4-keto-6-deoxy-N-acetylglucosamine 4-aminotransferase OS=Acinetobacter baumannii 45002_9 GN=pseC PE=3 SV=1 - [A0A062T7Y6_ACIBA]	29.79	10	10	19	386	43.4924	5.8208	1.01675	18	9.29972
W3SUR9	D-alanine--D-alanine ligase OS=Acinetobacter baumannii CI78 GN=ddl PE=3 SV=1 - [W3SUR9_ACIBA]	35.39	1	8	13	308	33.3149	4.80518	1.27907	1
A0A009KCK5	Hydroxymethylglutaryl-CoA lyase OS=Acinetobacter baumannii 1437282 GN=mvaB PE=4 SV=1 - [A0A009KCK5_ACIBA]	34.67	1	8	12	300	32.8865	5.88428	1.0247	1
A0A062BDD5	Uncharacterized protein OS=Acinetobacter baumannii 916567 GN=J467_1178 PE=4 SV=1 - [A0A062BDD5_ACIBA]	51.37	1	10	12	255	28.9905	4.98291	0.767654	1
A0A0D5YHC0	Aldehyde dehydrogenase OS=Acinetobacter baumannii GN=ald1 PE=3 SV=1 - [A0A0D5YHC0_ACIBA]	30.82	1	12	21	503	55.2811	5.64307	1.09662	3	8.82311
A0A0J1A3V5	30S ribosomal protein S10 OS=Acinetobacter baumannii MRSN 3527 GN=rpsJ PE=3 SV=1 - [A0A0J1A3V5_ACIBA]	56.31	7	7	16	103	11.7213	9.24658	0.985941	16	22.1416
Q4A208	Putative outer membrane protein (Fragment) OS=Acinetobacter baumannii GN=omp25 PE=4 SV=1 - [Q4A208_ACIBA]	62.23	6	10	38	233	25.5813	4.69092	1.04539	20	9.50682
A0A010K0P1	50S ribosomal protein L14 OS=Acinetobacter baumannii 1239920 GN=rplN PE=3 SV=1 - [A0A010K0P1_ACIBA]	48.08	1	5	13	104	11.3952	10.9019	0.986417	6	2.82531
N9EKP0	Uncharacterized protein OS=Acinetobacter calcoaceticus ANC 3680 GN=F937_02667 PE=4 SV=1 - [N9EKP0_ACICA]	47.79	1	11	16	339	36.5386	5.43994	0.882501	1
A0A010LIV8	SPFH domain / Band 7 family protein OS=Acinetobacter baumannii 1578804 GN=J588_3567 PE=4 SV=1 - [A0A010LIV8_ACIBA]	38.73	8	8	12	284	31.0904	5.96045	1.05021	12	5.40783
A0A009EZA1	DNA gyrase subunit A OS=Acinetobacter baumannii 984213 GN=gyrA PE=3 SV=1 - [A0A009EZA1_ACIBA]	26	19	19	30	904	99.68	4.98291	0.988356	28	16.8513
A0A014BNZ0	Sigma 54 modulation / S30EA ribosomal family protein OS=Acinetobacter baumannii 25977_7 GN=J810_0256 PE=4 SV=1 - [A0A014BNZ0_ACIBA]	26.72	3	3	20	116	13.2797	6.68311	1.05757	20	28.8914
A0A0M3FT60	RNA-binding protein Hfq OS=Acinetobacter baumannii GN=hfq PE=3 SV=1 - [A0A0M3FT60_ACIBA]	44.2	6	6	20	138	14.235	7.51807	0.972642	20	17.9709
A0A062B801	TonB-dependent copper receptor OS=Acinetobacter baumannii 916567 GN=J467_2881 PE=3 SV=1 - [A0A062B801_ACIBA]	21.16	11	11	17	690	76.3033	6.21436	1.0356	12	17.9978
A0A009EWD7	EcsC family protein OS=Acinetobacter baumannii 984213 GN=J503_1907 PE=4 SV=1 - [A0A009EWD7_ACIBA]	24.94	1	8	12	441	49.1613	5.96045	1.25102	2	10.6572
A0A062RL14	Putative rND type efflux pump OS=Acinetobacter baumannii 42057_3 GN=K034_3117 PE=4 SV=1 - [A0A062RL14_ACIBA]	46.27	15	15	24	335	36.3246	9.46631	0.893383	24	20.848
A0A009FZT4	Uncharacterized protein OS=Acinetobacter baumannii 984213 GN=J503_1304 PE=4 SV=1 - [A0A009FZT4_ACIBA]	50	6	6	8	162	17.561	5.09717	0.965193	8	19.8908
A0A009KHL3	Acyl-CoA dehydrogenase, N-terminal domain protein OS=Acinetobacter baumannii 1419130 GN=J518_0611 PE=3 SV=1 - [A0A009KHL3_ACIBA]	25.97	12	13	20	593	64.6992	4.94482	1.02139	18	11.347
A0A009HXH6	Porin B OS=Acinetobacter baumannii 1295743 GN=J512_0064 PE=4 SV=1 - [A0A009HXH6_ACIBA]	46.28	13	14	24	417	46.793	5.79541	1.00604	21	17.4382
A0A009HCB3	50S ribosomal protein L25 OS=Acinetobacter baumannii 1295259 GN=rplY PE=3 SV=1 - [A0A009HCB3_ACIBA]	24.49	2	2	17	98	10.9619	9.46631	1.13139	17	13.3154
A0A010VLC3	Pyridine nucleotide-disulfide oxidoreductase family protein OS=Acinetobacter baumannii 263903-2 GN=J733_2775 PE=4 SV=1 - [A0A010VLC3_ACIBA]	39.58	1	15	21	432	48.6172	8.07471	0.859758	1
A0A0A8XI42	4-hydroxy-tetrahydrodipicolinate synthase OS=Acinetobacter calcoaceticus GN=dapA PE=3 SV=1 - [A0A0A8XI42_ACICA]	60.27	1	15	27	297	31.8427	5.09717	0.997689	2	5.90147
A0A062IG43	UDP-glucose 4-epimerase GalE OS=Acinetobacter baumannii 21072 GN=J596_2841 PE=4 SV=1 - [A0A062IG43_ACIBA]	47.63	2	13	23	338	37.0986	5.68115	0.926157	4	4.5253
A0A062B8S1	Coproporphyrinogen oxidase OS=Acinetobacter baumannii 916567 GN=J467_2409 PE=4 SV=1 - [A0A062B8S1_ACIBA]	43.67	13	13	32	316	36.254	5.5542	0.990278	32	10.8972
A0A011CXD1	Aminopeptidase N OS=Acinetobacter baumannii 1245249 GN=pepN PE=4 SV=1 - [A0A011CXD1_ACIBA]	21.31	1	15	18	868	98.3284	4.98291	1.06411	1
A0A009JE11	Acriflavine resistance protein A OS=Acinetobacter baumannii 1396970 GN=J514_1013 PE=4 SV=1 - [A0A009JE11_ACIBA]	31.08	5	9	14	415	43.5898	9.26123	0.955088	7	21.2696
A0A009G190	D-amino acid dehydrogenase OS=Acinetobacter baumannii 118362 GN=dadA PE=3 SV=1 - [A0A009G190_ACIBA]	35.63	12	12	21	421	46.4685	6.55127	0.929608	21	13.1707
A0A009GH68	Peptidylprolyl isomerase OS=Acinetobacter baumannii 118362 GN=J517_0082 PE=4 SV=1 - [A0A009GH68_ACIBA]	28.5	13	13	17	621	68.2438	8.86572	0.95137	17	11.5093
A0A062EZU8	HD domain protein OS=Acinetobacter baumannii 855125 GN=J560_2120 PE=4 SV=1 - [A0A062EZU8_ACIBA]	13.55	7	7	12	701	79.609	6.41748	0.969633	12	8.95277
A0A0L6Z017	ABC transporter substrate-binding protein (Fragment) OS=Acinetobacter baumannii GN=RQ79_18790 PE=4 SV=1 - [A0A0L6Z017_ACIBA]	51.52	9	11	22	297	31.4868	5.5415	1.04891	18	14.0188
A0A062IGA2	Peptidase Do family protein OS=Acinetobacter baumannii 21072 GN=J596_1850 PE=4 SV=1 - [A0A062IGA2_ACIBA]	37.12	12	12	18	458	49.0358	9.34912	0.939119	18	14.8013
A0A0M1MV59	Glutamate synthase (Fragment) OS=Acinetobacter baumannii GN=gltB PE=4 SV=1 - [A0A0M1MV59_ACIBA]	13.21	13	13	15	1416	154.799	6.20166	1.00501	15	9.78962
A0A009H555	Glutamate dehydrogenase OS=Acinetobacter baumannii 1295259 GN=J507_1536 PE=3 SV=1 - [A0A009H555_ACIBA]	25.53	1	9	26	423	46.1396	6.21436	1.1679	1
A0A009FZS0	N-acetyl-gamma-glutamyl-phosphate reductase OS=Acinetobacter baumannii 984213 GN=argC PE=3 SV=1 - [A0A009FZS0_ACIBA]	34.96	9	9	11	349	38.0327	6.29053	0.987409	11	14.2542
A0A062FGA3	Outer membrane porin, OprD family protein OS=Acinetobacter baumannii 15827 GN=J530_2585 PE=4 SV=1 - [A0A062FGA3_ACIBA]	23.74	6	6	8	438	47.8326	6.55127	0.889405	8	16.1633
A0A0E0WKT4	Putative hydrolase or acyltransferase of alpha/beta superfamily OS=Acinetobacter baumannii MDR-TJ GN=ABTJ_01773 PE=4 SV=1 - [A0A0E0WKT4_ACIBA]	64.39	11	11	21	205	22.4263	5.70654	1.09728	21	14.0047
K1ETH0	FtsK/SpoIIIE family protein OS=Acinetobacter baumannii WC-692 GN=ACINWC692_0886 PE=4 SV=1 - [K1ETH0_ACIBA]	12.98	10	10	13	986	109.393	4.89404	1.02905	13	13.7151
A0A0L6KGE5	DNA-binding protein (Fragment) OS=Acinetobacter baumannii GN=RQ25_20945 PE=4 SV=1 - [A0A0L6KGE5_ACIBA]	77.14	3	3	14	35	3.92602	4.42432	1.10196	14	8.55005
A0A062MTN7	Inorganic pyrophosphatase OS=Acinetobacter baumannii 1288284 GN=ppa PE=3 SV=1 - [A0A062MTN7_ACIBA]	42.53	3	6	11	174	19.0917	4.94482	0.956601	5	9.10066
A0A062B9X3	Putative surface antigen OS=Acinetobacter baumannii 916567 GN=J467_0401 PE=4 SV=1 - [A0A062B9X3_ACIBA]	75.24	6	6	20	105	12.4238	4.84326	0.970108	17	16.8968
A0A062BCD1	L-2,4-diaminobutyrate decarboxylase OS=Acinetobacter baumannii 916567 GN=ddc PE=3 SV=1 - [A0A062BCD1_ACIBA]	35.49	9	13	19	510	56.2019	5.31299	0.973635	12	12.3087
A0A009J9J6	3-oxoacyl-[acyl-carrier-protein] reductase OS=Acinetobacter baumannii 1437282 GN=fabG PE=3 SV=1 - [A0A009J9J6_ACIBA]	27.05	1	4	11	244	26.0135	6.96143	1.06719	3	0.990052
A0A0A8XGW2	Oxidoreductase, short-chaindehydrogenase/reductase family protein OS=Acinetobacter calcoaceticus GN=P23_1707 PE=3 SV=1 - [A0A0A8XGW2_ACICA]	38.18	1	9	21	296	32.6711	9.27588	1.17014	1
A0A062I7X4	Peptidoglycan-associated lipoprotein OS=Acinetobacter baumannii 21072 GN=pal PE=3 SV=1 - [A0A062I7X4_ACIBA]	36.36	6	6	18	187	20.0611	7.48877	1.01299	18	14.9546
A0A010FAH9	2-dehydro-3-deoxyphosphogluconate aldolase/4-hydroxy-2-oxoglutarate aldolase family protein OS=Acinetobacter baumannii 1106579 GN=eda PE=4 SV=1 - [A0A010FAH9_ACIBA]	59.22	3	9	14	206	21.5754	6.17627	1.12829	3	1.17808
A0A062IDZ2	Adenylosuccinate lyase OS=Acinetobacter baumannii 21072 GN=purB PE=3 SV=1 - [A0A062IDZ2_ACIBA]	35.06	4	12	20	462	51.3782	5.73193	1.03467	4	8.75022
A0A062B103	Ribose-phosphate pyrophosphokinase OS=Acinetobacter baumannii 916567 GN=prs PE=3 SV=1 - [A0A062B103_ACIBA]	50	12	12	20	316	34.3949	6.04932	1.02108	20	16.8452
A0A009F1S3	Outer membrane protein assembly factor BamD OS=Acinetobacter baumannii 984213 GN=yfiO PE=3 SV=1 - [A0A009F1S3_ACIBA]	47.79	13	13	18	385	42.8295	6.43018	1.04209	18	12.9592
A0A009H6Z4	Nitrogen regulation protein NR OS=Acinetobacter baumannii 1295259 GN=ntrC PE=4 SV=1 - [A0A009H6Z4_ACIBA]	28.57	13	13	16	483	54.6012	6.354	1.01628	16	10.5081
A0A014BG04	Transcriptional regulatory protein ompR OS=Acinetobacter baumannii 25977_7 GN=ompR PE=4 SV=1 - [A0A014BG04_ACIBA]	46.46	10	10	24	254	28.7972	6.26514	0.99715	24	19.0006
A0A022ITG6	Adenylosuccinate lyase OS=Acinetobacter baumannii 1000160 GN=purB PE=3 SV=1 - [A0A022ITG6_ACIBA]	27.92	1	9	17	462	51.3972	5.64307	0.887712	1
A0A011D6K9	2-dehydro-3-deoxyphosphogluconate aldolase/4-hydroxy-2-oxoglutarate aldolase family protein OS=Acinetobacter baumannii 1245249 GN=eda PE=4 SV=1 - [A0A011D6K9_ACIBA]	47.37	1	7	12	209	21.9076	5.57959	0.841818	1
A0A062ECD7	Acetyl-CoA C-acetyltransferase family protein (Fragment) OS=Acinetobacter baumannii 855125 GN=J560_4184 PE=3 SV=1 - [A0A062ECD7_ACIBA]	50.97	10	15	19	359	37.6811	5.74463	1.00672	12	9.91245
L9M9U7	GTPase Obg OS=Acinetobacter baumannii WC-A-92 GN=cgtA PE=3 SV=1 - [L9M9U7_ACIBA]	27.9	8	8	12	405	44.3192	4.94482	0.990066	12	17.2094
A0A0L6Y8P6	Uncharacterized protein (Fragment) OS=Acinetobacter baumannii GN=RR13_20140 PE=4 SV=1 - [A0A0L6Y8P6_ACIBA]	49.63	6	6	15	135	14.8016	5.85889	1.04888	15	9.44123
A0A009JG67	Adenosylhomocysteinase OS=Acinetobacter baumannii 1437282 GN=ahcY PE=3 SV=1 - [A0A009JG67_ACIBA]	33.48	2	11	25	460	50.2994	5.37646	1.0128	3	7.70464
A0A009HX33	3,4-dihydroxy-2-butanone 4-phosphate synthase OS=Acinetobacter baumannii 1295743 GN=J512_0326 PE=3 SV=1 - [A0A009HX33_ACIBA]	36.46	10	10	17	373	40.8542	5.96045	0.936297	17	13.8981
A0A0E1PV58	Superoxide dismutase OS=Acinetobacter baumannii NCGM 237 GN=sodB PE=3 SV=1 - [A0A0E1PV58_ACIBA]	36.53	1	7	18	219	24.2071	6.34131	0.956292	1
A0A009FLA5	Catalase-peroxidase OS=Acinetobacter baumannii 984213 GN=katG PE=3 SV=1 - [A0A009FLA5_ACIBA]	25.77	13	13	21	718	78.5146	5.46533	1.03039	19	10.5911
A0A062L0J9	3-hydroxyisobutyrate dehydrogenase OS=Acinetobacter baumannii 1571545 GN=mmsB PE=3 SV=1 - [A0A062L0J9_ACIBA]	42.23	7	7	10	296	30.9856	5.40186	0.960569	10	8.33389
K9ABD4	Universal stress protein OS=Acinetobacter sp. WC-141 GN=ACINWC141_2338 PE=3 SV=1 - [K9ABD4_9GAMM]	37.41	1	4	10	147	15.7013	5.85889	1.01873	2	6.43371
B0VQS5	50S ribosomal protein L16 OS=Acinetobacter baumannii (strain SDF) GN=rplP PE=3 SV=1 - [RL16_ACIBS]	35.77	4	4	16	137	15.4265	11.0044	1.13007	16	8.19976
L9P8F4	Acetylornithine aminotransferase OS=Acinetobacter baumannii Naval-57 GN=astC PE=3 SV=1 - [L9P8F4_ACIBA]	39.07	1	10	16	389	41.3883	5.65576	0.840862	1
A0A062MGB4	Acetyl-CoA carboxylase, biotin carboxyl carrier protein OS=Acinetobacter baumannii 1288284 GN=J608_0322 PE=4 SV=1 - [A0A062MGB4_ACIBA]	66.91	6	6	14	139	14.7019	5.24951	1.03094	14	12.1386
A0A009G152	SnoaL-like polyketide cyclase family protein OS=Acinetobacter baumannii 118362 GN=J517_2525 PE=4 SV=1 - [A0A009G152_ACIBA]	22.22	2	2	6	126	14.1371	5.24951	1.07992	6	17.0572
A0A062M3A4	4-hydroxy-4-methyl-2-oxoglutarate aldolase (Fragment) OS=Acinetobacter baumannii 1288284 GN=J608_2717 PE=3 SV=1 - [A0A062M3A4_ACIBA]	58.78	7	7	15	148	15.7939	5.09717	1.02636	15	22.2599
A0A0G3D2N5	Type IV secretion protein Rhs OS=Acinetobacter baumannii GN=RQ37_16285 PE=4 SV=1 - [A0A0G3D2N5_ACIBA]	9.33	11	11	12	1565	178.297	6.59521	0.93966	12	11.3467
A0A009F6R3	3-isopropylmalate dehydrogenase OS=Acinetobacter baumannii 984213 GN=leuB PE=3 SV=1 - [A0A009F6R3_ACIBA]	19.22	5	5	8	359	38.4059	5.0083	1.05437	7	9.21634
A0A014DW55	SCP-2 sterol transfer family protein OS=Acinetobacter baumannii 25977_7 GN=J810_2603 PE=4 SV=1 - [A0A014DW55_ACIBA]	37.01	4	4	11	127	13.685	4.88135	1.04203	11	17.7226
D0S6M8	Protein translocase subunit SecA OS=Acinetobacter calcoaceticus RUH2202 GN=secA PE=3 SV=1 - [D0S6M8_ACICA]	21.3	2	15	20	906	102.398	5.2876	1.01703	2	17.0314
A0A0L6YK93	Acetylornithine aminotransferase OS=Acinetobacter baumannii GN=argD PE=3 SV=1 - [A0A0L6YK93_ACIBA]	39.11	2	9	16	404	43.1212	5.5542	1.04351	3	32.3542
B2HWW3	Phosphoserine aminotransferase OS=Acinetobacter baumannii (strain ACICU) GN=serC PE=3 SV=1 - [SERC_ACIBC]	42.9	11	11	16	359	39.3141	5.26221	1.02523	16	19.5002
A0A009FQV2	Ubiquinone biosynthesis O-methyltransferase OS=Acinetobacter baumannii 984213 GN=ubiG PE=3 SV=1 - [A0A009FQV2_ACIBA]	44.3	8	8	13	237	26.5415	6.85889	0.954799	13	9.39853
A0A009PHD6	Uncharacterized protein OS=Acinetobacter baumannii 625974 GN=J506_1098 PE=4 SV=1 - [A0A009PHD6_ACIBA]	47.8	6	6	13	159	17.4495	9.42236	1.02364	13	7.57837
A0A062T687	Pseudaminic acid synthase OS=Acinetobacter baumannii 45002_9 GN=pseI PE=4 SV=1 - [A0A062T687_ACIBA]	46.7	11	11	19	349	38.4494	5.22412	1.06776	19	13.1345
A0A009G866	Uncharacterized protein OS=Acinetobacter baumannii 118362 GN=J517_1275 PE=4 SV=1 - [A0A009G866_ACIBA]	19.56	13	13	17	767	86.9734	5.78271	0.983064	15	14.8596
A0A062EP73	2,3-bisphosphoglycerate-independent phosphoglycerate mutase OS=Acinetobacter baumannii 855125 GN=gpmI PE=3 SV=1 - [A0A062EP73_ACIBA]	29.9	12	12	20	515	56.2964	5.36377	0.993103	20	9.67194
A0A010LZ22	Uncharacterized protein OS=Acinetobacter baumannii 1578804 GN=J588_3537 PE=4 SV=1 - [A0A010LZ22_ACIBA]	61.04	1	8	16	77	8.62636	5.36377	0.987501	2	0.924473
A0A062TB80	Peptidyl-prolyl cis-trans isomerase OS=Acinetobacter baumannii 45002_9 GN=J802_3289 PE=4 SV=1 - [A0A062TB80_ACIBA]	39.58	2	8	12	240	25.9705	7.53271	0.993889	4	18.0088
A0A0A8XH56	50S ribosomal protein L2 OS=Acinetobacter calcoaceticus GN=rplB PE=3 SV=1 - [A0A0A8XH56_ACICA]	42.34	1	10	23	274	30.3072	10.9019	0.921313	1
A0A009LJP3	30S ribosomal protein S15 OS=Acinetobacter baumannii 1440422 GN=rpsO PE=3 SV=1 - [A0A009LJP3_ACIBA]	50.56	3	3	12	89	10.0493	9.86182	1.08071	11	17.9358
A0A062BQS0	RNA polymerase sigma factor RpoD OS=Acinetobacter baumannii 263903-1 GN=rpoD PE=3 SV=1 - [A0A062BQS0_ACIBA]	21.88	1	10	22	626	71.52	4.83057	1.07247	3	9.58824
A0A0M1MU31	D-alanine--D-alanine ligase (Fragment) OS=Acinetobacter baumannii GN=RW56_22980 PE=3 SV=1 - [A0A0M1MU31_ACIBA]	40.2	3	10	15	306	33.1679	4.90674	1.04968	3	4.41801
A0A062F116	3-oxoacid CoA-transferase, A subunit OS=Acinetobacter baumannii 855125 GN=J560_1716 PE=4 SV=1 - [A0A062F116_ACIBA]	37.61	7	7	17	234	25.2002	5.10986	0.955665	17	8.92969
B0VTG6	Uncharacterized protein OS=Acinetobacter baumannii (strain SDF) GN=ABSDF2571 PE=4 SV=1 - [B0VTG6_ACIBS]	25.4	1	8	11	441	49.2715	6.15088	1.08658	1
A0A0C4Y4L4	Conjugal transfer protein TraK OS=Acinetobacter baumannii GN=NG19_0059 PE=4 SV=1 - [A0A0C4Y4L4_ACIBA]	60.25	11	11	14	239	26.7427	5.77002	0.897473	14	13.8961
A0A009FMF4	ATP synthase subunit a OS=Acinetobacter baumannii 348935 GN=atpB PE=3 SV=1 - [A0A009FMF4_ACIBA]	21.31	5	5	10	291	32.4351	6.52197	0.998777	10	9.27243
A0A009SF64	Serine--tRNA ligase OS=Acinetobacter baumannii 99063 GN=serS PE=3 SV=1 - [A0A009SF64_ACIBA]	33.57	1	11	14	423	47.3821	5.50342	1.10758	2	4.33379
A0A0D5YDN4	FMN oxidoreductase OS=Acinetobacter baumannii GN=ABUW_0662 PE=4 SV=1 - [A0A0D5YDN4_ACIBA]	27.17	6	6	8	368	40.4026	6.3667	1.00152	6	13.2215
A0A009N894	Aspartate-semialdehyde dehydrogenase OS=Acinetobacter baumannii 272263 GN=asd PE=3 SV=1 - [A0A009N894_ACIBA]	33.33	1	9	16	372	40.7357	5.79541	1.10098	1
A0A0B9W5B5	Long-chain fatty acid transporter OS=Acinetobacter baumannii GN=IX87_10710 PE=4 SV=1 - [A0A0B9W5B5_ACIBA]	26.47	1	8	19	476	50.5754	5.36377
A0A062MWS6	Outer membrane family protein OS=Acinetobacter baumannii 1288284 GN=J608_0608 PE=4 SV=1 - [A0A062MWS6_ACIBA]	58.08	1	11	14	167	18.6987	9.5249	0.975435	1
R8YDF4	Uncharacterized protein OS=Acinetobacter calcoaceticus ANC 3811 GN=F935_00045 PE=3 SV=1 - [R8YDF4_ACICA]	22.31	1	9	17	484	52.7482	9.08545	1.00129	2	6.36422
A0A011JPE1	Acetate kinase OS=Acinetobacter baumannii 457946 GN=ackA PE=3 SV=1 - [A0A011JPE1_ACIBA]	40.5	11	11	16	400	43.1702	6.46826	1.0117	16	7.30466
A0A0L6TF80	Protein CsuC (Fragment) OS=Acinetobacter baumannii GN=RQ59_21455 PE=4 SV=1 - [A0A0L6TF80_ACIBA]	30.59	7	7	8	255	28.1537	9.26123	0.920953	8	4.76493
A0A009KT30	Phosphoadenosine phosphosulfate reductase OS=Acinetobacter baumannii 1461963 GN=cysH PE=4 SV=1 - [A0A009KT30_ACIBA]	47.54	4	8	15	244	27.4879	6.53662	1.05432	7	8.28997
A0A062B6H9	Quinoprotein glucose dehydrogenase B OS=Acinetobacter baumannii 916567 GN=J467_2165 PE=4 SV=1 - [A0A062B6H9_ACIBA]	25.42	7	8	13	480	53.1161	8.70459	0.912705	11	8.69039
A0A062DZR9	Amidophosphoribosyltransferase OS=Acinetobacter baumannii 1451147 GN=purF PE=3 SV=1 - [A0A062DZR9_ACIBA]	18.67	7	7	11	498	55.6353	6.23975	0.956698	10	19.2393
A0A0E1PSV6	Cytochrome d ubiquinol oxidase subunit I OS=Acinetobacter baumannii NCGM 237 GN=cydA PE=4 SV=1 - [A0A0E1PSV6_ACIBA]	13.44	5	5	13	491	54.4314	7.35693	0.977736	13	18.8792
A0A0H4V2R1	Uncharacterized protein OS=Acinetobacter baumannii GN=ACX61_00995 PE=4 SV=1 - [A0A0H4V2R1_ACIBA]	40.39	1	7	9	255	28.9785	5.04639	0.867388	1
A0A010L519	Short chain dehydrogenase family protein OS=Acinetobacter baumannii 1578804 GN=J588_1108 PE=3 SV=1 - [A0A010L519_ACIBA]	51.95	2	9	13	256	27.0519	6.65381	1.13988	4	5.29563
A0A0L6YSU8	DNA polymerase III subunit beta (Fragment) OS=Acinetobacter baumannii GN=RQ96_21905 PE=4 SV=1 - [A0A0L6YSU8_ACIBA]	30.06	9	9	14	346	38.4484	5.60498	0.933642	14	12.4078
A0A062B6A1	Uncharacterized protein OS=Acinetobacter baumannii 916567 GN=J467_2955 PE=4 SV=1 - [A0A062B6A1_ACIBA]	43.77	13	13	18	313	34.5111	5.47803	0.98848	18	11.1645
A0A0L6KHR0	Uncharacterized protein (Fragment) OS=Acinetobacter baumannii GN=RQ61_20485 PE=4 SV=1 - [A0A0L6KHR0_ACIBA]	38.76	6	6	12	209	23.0877	8.80713	1.08515	12	14.075
A0A009QLJ4	30S ribosomal protein S6 OS=Acinetobacter baumannii 809848 GN=rpsF PE=3 SV=1 - [A0A009QLJ4_ACIBA]	51.18	6	6	19	127	14.9817	6.02393	1.1372	19	15.5205
A0A009IRW5	4-hydroxy-tetrahydrodipicolinate synthase OS=Acinetobacter baumannii 1295743 GN=dapA PE=3 SV=1 - [A0A009IRW5_ACIBA]	61.28	1	15	26	297	31.9438	5.2749	0.819107	1
A0A011IKI5	Uncharacterized protein OS=Acinetobacter baumannii 607805 GN=J618_2200 PE=4 SV=1 - [A0A011IKI5_ACIBA]	47.83	8	8	13	138	14.7097	9.56885	0.762109	13	21.1867
A0A059ZME7	N-succinylglutamate 5-semialdehyde dehydrogenase OS=Acinetobacter baumannii GN=astD PE=3 SV=1 - [A0A059ZME7_ACIBA]	19.43	1	8	10	489	52.4397	5.8335	0.877664	1
A0A060GU81	DNA-directed RNA polymerase (Fragment) OS=Acinetobacter nosocomialis GN=rpoB PE=3 SV=1 - [A0A060GU81_9GAMM]	45.33	1	10	17	289	31.4738	5.35107	1.13915	2	3.48939
A0A009FH21	NADH oxidoreductase (Quinone), F subunit OS=Acinetobacter baumannii 984213 GN=nuoF PE=4 SV=1 - [A0A009FH21_ACIBA]	46.05	15	15	24	443	48.5895	6.22705	0.986759	24	20.4313
A0A062T0N9	Ribosomal protein S20 OS=Acinetobacter baumannii 25977_9 GN=rpsT PE=4 SV=1 - [A0A062T0N9_ACIBA]	36.23	2	2	7	69	7.66514	10.8579	0.999055	7	10.8775
A0A009I0B4	Zinc-binding dehydrogenase family protein OS=Acinetobacter baumannii 1396970 GN=J514_3074 PE=3 SV=1 - [A0A009I0B4_ACIBA]	26.42	6	6	11	352	37.7707	5.51611	0.963859	11	8.97548
A0A009FJI3	Uncharacterized protein OS=Acinetobacter baumannii 984213 GN=J503_0393 PE=4 SV=1 - [A0A009FJI3_ACIBA]	30.51	5	5	6	272	29.9196	5.24951	1.00354	6	16.847
A0A010L0L1	Tryptophan--tRNA ligase OS=Acinetobacter baumannii 1578804 GN=trpS PE=3 SV=1 - [A0A010L0L1_ACIBA]	31.45	6	8	10	337	37.6296	6.26514	1.03263	6	3.90946
A0A010K4T5	S-adenosylmethionine synthase OS=Acinetobacter baumannii 83444 GN=metK PE=3 SV=1 - [A0A010K4T5_ACIBA]	48.71	2	14	34	388	41.9252	5.59229	1.0158	5	2.33263
A0A009F4A5	Uncharacterized protein OS=Acinetobacter baumannii 984213 GN=J503_1392 PE=4 SV=1 - [A0A009F4A5_ACIBA]	20.6	4	4	6	233	26.1382	8.26514	0.954383	3	10.5784
A0A009FC15	Chaperone protein HscA homolog OS=Acinetobacter baumannii 984213 GN=hscA PE=3 SV=1 - [A0A009FC15_ACIBA]	30.05	13	13	14	619	67.7514	5.5542	0.981357	14	16.5172
A0A009Z5E5	Cell division protein FtsZ OS=Acinetobacter baumannii 479375 GN=ftsZ PE=3 SV=1 - [A0A009Z5E5_ACIBA]	41.73	2	14	21	393	42.0553	5.14795	1.81866	2	82.4835
A0A0L6YIC9	4-hydroxy-tetrahydrodipicolinate reductase (Fragment) OS=Acinetobacter baumannii GN=RQ97_23540 PE=3 SV=1 - [A0A0L6YIC9_ACIBA]	44.84	9	9	13	252	26.2554	5.77002	0.943874	13	13.9772
A0A0L6YJ54	Aromatic amino acid aminotransferase (Fragment) OS=Acinetobacter baumannii GN=RQ97_22850 PE=3 SV=1 - [A0A0L6YJ54_ACIBA]	47.62	2	13	19	378	42.2834	5.21143	0.875801	4	7.71744
A0A013JAK5	2-dehydro-3-deoxyphosphooctonate aldolase OS=Acinetobacter baumannii 1281984 GN=kdsA PE=3 SV=1 - [A0A013JAK5_ACIBA]	36.49	10	10	14	285	31.5193	6.85889	0.950815	14	15.1524
B0V530	Acetyl-coenzyme A carboxylase carboxyl transferase subunit beta OS=Acinetobacter baumannii (strain AYE) GN=accD PE=3 SV=1 - [ACCD_ACIBY]	32.89	8	8	13	298	32.9507	6.23975	1.03586	13	13.3107
A0A062B9J2	Amidase family protein OS=Acinetobacter baumannii 916567 GN=J467_2529 PE=4 SV=1 - [A0A062B9J2_ACIBA]	30.08	7	7	10	369	39.5584	5.24951	1.08829	10	15.7143
K9ABQ0	Transaldolase OS=Acinetobacter sp. WC-141 GN=tal PE=3 SV=1 - [K9ABQ0_9GAMM]	43.16	1	14	20	329	36.2297	4.88135	1.24013	2	16.8073
A0A013LM95	Hemerythrin HHE cation binding domain protein OS=Acinetobacter baumannii 1294243 GN=J655_2240 PE=4 SV=1 - [A0A013LM95_ACIBA]	62.59	9	9	19	147	17.4717	5.88428	1.10796	19	14.6778
A0A009G909	UDP-N-acetylmuramoyl-tripeptide--D-alanyl-D-alanine ligase OS=Acinetobacter baumannii 118362 GN=murF PE=3 SV=1 - [A0A009G909_ACIBA]	24.68	6	8	10	466	50.751	6.31592	1.00169	8	6.89173
A0A011IXM6	Histidine ammonia-lyase OS=Acinetobacter baumannii 457946 GN=hutH PE=3 SV=1 - [A0A011IXM6_ACIBA]	37.5	13	13	15	512	54.5763	5.24951	1.05046	12	21.6579
A0A0M3FCR9	N-succinylglutamate 5-semialdehyde dehydrogenase OS=Acinetobacter baumannii GN=astD PE=3 SV=1 - [A0A0M3FCR9_ACIBA]	19.43	1	8	10	489	52.4407	5.70654	1.09739	1
A0A009P6Y5	Malate synthase G OS=Acinetobacter baumannii 272263 GN=glcB PE=3 SV=1 - [A0A009P6Y5_ACIBA]	17.06	1	11	19	721	80.2208	5.18604	1.09789	1
A0A013RVR5	Sulfate adenylyltransferase subunit 2 OS=Acinetobacter baumannii 573719 GN=cysD PE=3 SV=1 - [A0A013RVR5_ACIBA]	34.77	9	9	13	302	34.9668	6.97607	0.997309	13	7.85962
A0A062G643	Uncharacterized protein OS=Acinetobacter baumannii 15827 GN=J530_2245 PE=4 SV=1 - [A0A062G643_ACIBA]	29.71	10	10	14	515	57.1968	9.05615	1.01761	12	9.25194
A0A010F5S0	Methionine--tRNA ligase OS=Acinetobacter baumannii 983759 GN=metG PE=3 SV=1 - [A0A010F5S0_ACIBA]	20.96	1	12	17	668	75.0497	5.38916	0.987777	1
B7IA35	30S ribosomal protein S19 OS=Acinetobacter baumannii (strain AB0057) GN=rpsS PE=3 SV=1 - [RS19_ACIB5]	48.35	5	5	13	91	10.1775	11.0483	0.973823	13	8.52929
A0A062KTQ2	Short chain dehydrogenase family protein (Fragment) OS=Acinetobacter baumannii 1288284 GN=J608_4627 PE=3 SV=1 - [A0A062KTQ2_ACIBA]	29.41	10	10	15	459	47.8674	8.45557	1.08536	15	13.2557
A0A009HBN0	AMP-binding enzyme family protein OS=Acinetobacter baumannii 118362 GN=J517_0562 PE=4 SV=1 - [A0A009HBN0_ACIBA]	25.53	9	9	11	564	63.4438	6.12549	1.02082	11	9.78113
A0A009IIL0	Gamma-glutamyl phosphate reductase OS=Acinetobacter baumannii 1295743 GN=proA PE=3 SV=1 - [A0A009IIL0_ACIBA]	32.54	10	10	13	421	45.6859	6.29053	0.961902	13	17.3435
A0A062MSW4	FAD binding domain protein OS=Acinetobacter baumannii 1288284 GN=J608_0591 PE=4 SV=1 - [A0A062MSW4_ACIBA]	23.91	6	9	16	414	46.5338	7.62061	1.07958	12	17.1484
A0A062E5T6	Uracil phosphoribosyltransferase (Fragment) OS=Acinetobacter baumannii 855125 GN=J560_4425 PE=4 SV=1 - [A0A062E5T6_ACIBA]	30.88	5	5	11	204	22.092	7.37158	1.02258	11	10.5458
A0A0A7XJQ1	Transaldolase OS=Acinetobacter baumannii GN=RR32_07585 PE=3 SV=1 - [A0A0A7XJQ1_ACIBA]	46.5	1	12	20	329	36.2219	4.97021	1.43572	1
A0A009G257	DNA topoisomerase 1 OS=Acinetobacter baumannii 984213 GN=topA PE=3 SV=1 - [A0A009G257_ACIBA]	22.44	13	13	17	878	97.7622	8.66064	0.940318	16	9.18681
A0A011K7N6	META domain protein OS=Acinetobacter baumannii 694762 GN=J604_2871 PE=4 SV=1 - [A0A011K7N6_ACIBA]	37.67	2	10	17	369	41.0007	7.88428	1.2349	2	15.6016
A0A013MYL8	Transcription termination/antitermination protein NusG OS=Acinetobacter baumannii 14216 GN=nusG PE=3 SV=1 - [A0A013MYL8_ACIBA]	37.85	4	4	11	177	20.4256	6.60986	0.985902	11	4.64471
A0A009H507	Probable cytosol aminopeptidase OS=Acinetobacter baumannii 118362 GN=pepA PE=3 SV=1 - [A0A009H507_ACIBA]	39.63	8	11	18	482	52.1697	5.10986	0.935207	10	7.7374
B7IBC2	30S ribosomal protein S18 OS=Acinetobacter baumannii (strain AB0057) GN=rpsR PE=3 SV=1 - [RS18_ACIB5]	49.33	4	4	17	75	8.9868	10.1108	0.947995	17	14.9673
A0A009J8M8	Trigger factor OS=Acinetobacter baumannii 1437282 GN=tig PE=3 SV=1 - [A0A009J8M8_ACIBA]	24.83	1	9	16	443	49.5224	4.88135	1.13656	1
A0A009GC13	Uncharacterized protein OS=Acinetobacter baumannii 118362 GN=J517_0415 PE=4 SV=1 - [A0A009GC13_ACIBA]	42.76	4	7	14	145	15.5613	9.65674	0.661033	8	21.8841
A0A0M2E7A9	Two-component system response regulator protein OS=Acinetobacter baumannii 26016_3 GN=J969_0858 PE=4 SV=1 - [A0A0M2E7A9_ACIBA]	50.42	1	11	19	238	27.1043	5.12256	1.04007	1
B0VUG4	Ribonucleoside-diphosphate reductase, beta subunit OS=Acinetobacter baumannii (strain SDF) GN=nrdB PE=4 SV=1 - [B0VUG4_ACIBS]	29.04	8	8	13	427	48.8565	5.021	1.02776	13	10.2769
A0A062II29	YceI-like domain protein OS=Acinetobacter baumannii 21072 GN=J596_1520 PE=4 SV=1 - [A0A062II29_ACIBA]	30.1	4	4	17	196	20.9989	9.20264	0.936974	17	19.7271
A0A0L6HCN0	Peroxidase (Fragment) OS=Acinetobacter baumannii GN=RQ90_21040 PE=4 SV=1 - [A0A0L6HCN0_ACIBA]	50.99	12	12	19	304	34.2973	4.77979	0.981242	18	14.1573
L9M041	Universal stress family protein OS=Acinetobacter baumannii WC-A-92 GN=ACINWCA92_2208 PE=4 SV=1 - [L9M041_ACIBA]	57.66	3	4	9	111	12.0733	5.68115	1.01817	7	16.1713
A0A0B2XYP7	Fatty acyl-CoA reductase OS=Acinetobacter baumannii GN=NT90_04885 PE=3 SV=1 - [A0A0B2XYP7_ACIBA]	35.14	1	8	19	296	32.6581	9.37842	0.939363	1
A0A062FE66	NLPA lipofamily protein OS=Acinetobacter baumannii 15827 GN=J530_3597 PE=4 SV=1 - [A0A062FE66_ACIBA]	31.96	3	9	14	291	31.5547	8.38232	1.11318	4	4.1885
A0A009KAB7	50S ribosomal protein L27 OS=Acinetobacter baumannii 1437282 GN=rpmA PE=3 SV=1 - [A0A009KAB7_ACIBA]	58.33	1	4	21	84	8.89459	10.272	1.10395	12	15.6131
A0A066PCR9	Uncharacterized protein OS=Acinetobacter baumanii BIDMC 57 GN=AE32_00056 PE=3 SV=1 - [A0A066PCR9_ACIBA]	40.59	1	12	19	404	44.9308	5.17334	1.07487	4	7.9961
A0A009HFQ4	Serine--tRNA ligase OS=Acinetobacter baumannii 1295259 GN=serS PE=3 SV=1 - [A0A009HFQ4_ACIBA]	36.88	1	11	13	423	47.3891	5.42725	1.27277	1
A0A013TIE3	Ferredoxin--NADP reductase OS=Acinetobacter baumannii 742879 GN=fpr PE=4 SV=1 - [A0A013TIE3_ACIBA]	34.75	8	8	13	259	29.3832	5.98584	1.03959	13	13.2683
A0A062IR56	Globin family protein OS=Acinetobacter baumannii 21072 GN=J596_1151 PE=3 SV=1 - [A0A062IR56_ACIBA]	29.13	5	5	10	254	28.8129	5.07178	0.990702	9	14.5579
A0A022IQU6	Thiamine pyrophosphate enzyme, C-terminal TPP binding domain protein OS=Acinetobacter baumannii 1000160 GN=J699_01141 PE=4 SV=1 - [A0A022IQU6_ACIBA]	12.63	1	12	15	1156	127.941	6.69775	1.07464	1
A0A009ES76	Glutamyl-tRNA(Gln) amidotransferase subunit A OS=Acinetobacter baumannii 984213 GN=gatA PE=3 SV=1 - [A0A009ES76_ACIBA]	20.33	7	7	11	492	52.9589	6.11279	0.89354	11	9.23019
K9A582	Succinate CoA transferase OS=Acinetobacter sp. WC-141 GN=ACINWC141_3547 PE=4 SV=1 - [K9A582_9GAMM]	26.39	1	10	13	504	54.595	5.69385	1.47459	1
A0A062T935	Peptidase M1 family protein OS=Acinetobacter baumannii 45002_9 GN=J802_3739 PE=4 SV=1 - [A0A062T935_ACIBA]	8.34	5	5	5	803	89.9878	8.60205	1.02385	5	24.8321
A0A009SGC8	Ribonuclease R (Fragment) OS=Acinetobacter baumannii 951631 GN=rnr PE=3 SV=1 - [A0A009SGC8_ACIBA]	33.2	9	21	27	768	86.8518	7.15186	0.92423	11	10.7786
A0A0M3BYD5	3-hydroxy-2-methylbutyryl-CoA dehydrogenase OS=Acinetobacter pittii GN=YA64_04860 PE=3 SV=1 - [A0A0M3BYD5_ACIPI]	47.66	1	8	10	256	27.22	6.43018	0.891118	1
A0A062T126	Endoribonuclease L-PSP family protein (Fragment) OS=Acinetobacter baumannii 45002_9 GN=J802_4240 PE=4 SV=1 - [A0A062T126_ACIBA]	85.15	7	7	10	101	11.0938	5.36377	0.861059	10	19.6229
A0A062HD02	Elongation factor Tu C-terminal domain protein (Fragment) OS=Acinetobacter baumannii 1499986 GN=J572_0001 PE=4 SV=1 - [A0A062HD02_ACIBA]	83.84	1	6	27	99	10.7955	6.78564	0.991699	2	4.57302
A0A010M5B1	UDP-N-acetylglucosamine 1-carboxyvinyltransferase OS=Acinetobacter baumannii 1578804 GN=murA PE=3 SV=1 - [A0A010M5B1_ACIBA]	30.62	2	10	12	418	44.5552	5.26221	0.908444	2	4.49755
A0A014BLW5	Outer membrane family protein OS=Acinetobacter baumannii 25977_7 GN=J810_2339 PE=4 SV=1 - [A0A014BLW5_ACIBA]	58.08	1	11	14	167	18.6717	9.5249	1.10935	1
B7GW08	30S ribosomal protein S3 OS=Acinetobacter baumannii (strain AB307-0294) GN=rpsC PE=3 SV=1 - [RS3_ACIB3]	44	9	9	20	250	27.904	10.3599	0.925165	20	19.3
A0A009LFN1	Tetratricopeptide repeat family protein OS=Acinetobacter baumannii 1461963 GN=J544_0332 PE=4 SV=1 - [A0A009LFN1_ACIBA]	28.12	3	9	15	313	35.0151	7.31299	1.00045	8	11.5831
A0A009T8P4	LemA family protein OS=Acinetobacter baumannii 99063 GN=J529_2401 PE=4 SV=1 - [A0A009T8P4_ACIBA]	50	8	8	13	196	21.7092	7.32764	0.884665	13	18.3478
A0A062BEL1	Phosphogluconate dehydratase OS=Acinetobacter baumannii 916567 GN=edd PE=4 SV=1 - [A0A062BEL1_ACIBA]	24.64	11	11	19	617	65.567	6.34131	1.07405	19	10.1796
A0A062DKQ2	50S ribosomal protein L15 OS=Acinetobacter baumannii 496487 GN=rplO PE=3 SV=1 - [A0A062DKQ2_ACIBA]	52.74	7	7	11	146	15.4856	10.9458	0.960226	11	11.5576
A0A009H5D4	Iron-containing alcohol dehydrogenase family protein OS=Acinetobacter baumannii 1295259 GN=J507_2343 PE=4 SV=1 - [A0A009H5D4_ACIBA]	17.44	6	6	10	390	41.0195	5.85889	0.953827	10	13.2434
A0A062IHP0	Cell division protein ZipA OS=Acinetobacter baumannii 21072 GN=J596_2915 PE=3 SV=1 - [A0A062IHP0_ACIBA]	21.57	5	5	8	343	37.869	4.60205	0.993208	8	8.26461
A0A009JFA8	50S ribosomal protein L3 OS=Acinetobacter baumannii 1437282 GN=rplC PE=3 SV=1 - [A0A009JFA8_ACIBA]	30.19	1	6	12	212	22.4659	9.86182	0.924778	1
A0A009FYK5	Signal recognition particle protein OS=Acinetobacter baumannii 348935 GN=ffh PE=3 SV=1 - [A0A009FYK5_ACIBA]	20.94	1	6	8	468	50.7853	8.74854	1.10226	1
A0A062RI88	Anthranilate phosphoribosyltransferase OS=Acinetobacter baumannii 42057_3 GN=trpD PE=3 SV=1 - [A0A062RI88_ACIBA]	31.08	7	7	8	325	34.5398	5.85889	0.946187	8	12.971
A0A014BA53	Acetolactate synthase, small subunit OS=Acinetobacter baumannii 25977_7 GN=ilvN PE=4 SV=1 - [A0A014BA53_ACIBA]	40.49	5	5	14	163	17.9007	5.92236	1.07591	14	12.1552
L9MI55	Rieske [2Fe-2S] domain protein OS=Acinetobacter baumannii WC-A-92 GN=ACINWCA92_2102 PE=4 SV=1 - [L9MI55_ACIBA]	36.55	13	13	23	394	44.8994	5.8335	1.05167	23	11.5656
A0A009FIT1	Quinoprotein glucose dehydrogenase OS=Acinetobacter baumannii 984213 GN=gcd PE=4 SV=1 - [A0A009FIT1_ACIBA]	26.84	1	17	25	801	86.9425	7.69385	0.942281	2	19.0035
A0A062RP35	BON domain protein OS=Acinetobacter baumannii 42057_3 GN=K034_0843 PE=4 SV=1 - [A0A062RP35_ACIBA]	51.91	7	9	16	235	24.8079	6.78564	1.01897	14	7.55787
A0A0M1MUH5	Molecular chaperone DnaJ (Fragment) OS=Acinetobacter baumannii GN=RW56_22655 PE=3 SV=1 - [A0A0M1MUH5_ACIBA]	43.24	14	14	19	340	37.0224	7.62061	1.02118	19	14.5928
A0A0L6Z0T3	LysR family transcriptional regulator (Fragment) OS=Acinetobacter baumannii GN=RR22_20255 PE=4 SV=1 - [A0A0L6Z0T3_ACIBA]	26.1	7	7	11	295	32.9799	6.45557	0.963526	11	7.59771
A0A062IJ42	Succinyldiaminopimelate transaminase OS=Acinetobacter baumannii 21072 GN=dapC PE=4 SV=1 - [A0A062IJ42_ACIBA]	28.02	7	7	8	389	43.7893	6.32861	1.03343	8	7.56501
A0A009HZ31	Cysteine desulfurase IscS OS=Acinetobacter baumannii 1295259 GN=iscS PE=3 SV=1 - [A0A009HZ31_ACIBA]	40.99	12	12	17	405	44.8147	5.90967	1.01145	17	13.8872
A0A013NJ58	Bacterial regulatory helix-turn-helix , lysR family protein OS=Acinetobacter baumannii 14216 GN=J697_2516 PE=4 SV=1 - [A0A013NJ58_ACIBA]	36.47	9	9	14	329	38.133	8.96826	0.987665	14	10.4345
A0A014D9S2	ATP-dependent Clp protease proteolytic subunit OS=Acinetobacter baumannii 25977_7 GN=clpP PE=3 SV=1 - [A0A014D9S2_ACIBA]	34.33	6	6	15	201	22.5253	5.42725	0.937795	15	18.3791
A0A009EN02	N-terminal domain of DJ-1_PfpI family protein OS=Acinetobacter baumannii 984213 GN=J503_3323 PE=4 SV=1 - [A0A009EN02_ACIBA]	31.3	8	8	14	230	25.8093	5.94775	1.124	14	17.5995
A0A062L1A6	FtsK/SpoIIIE family protein OS=Acinetobacter baumannii 1571545 GN=J715_2208 PE=4 SV=1 - [A0A062L1A6_ACIBA]	26.81	12	12	15	511	56.1705	5.43994	1.05646	14	9.2292
A0A062TDR2	Histidine--tRNA ligase OS=Acinetobacter baumannii 45002_9 GN=hisS PE=3 SV=1 - [A0A062TDR2_ACIBA]	42.56	12	12	16	430	48.324	6.02393	0.988059	14	13.8777
A0A0C4Y2L5	Conjugal transfer protein TraC OS=Acinetobacter baumannii GN=NG19_0055 PE=4 SV=1 - [A0A0C4Y2L5_ACIBA]	11.56	9	9	12	900	102.53	6.43018	0.937607	11	14.4053
A0A062BFF1	Dihydrolipoyl dehydrogenase OS=Acinetobacter baumannii 916567 GN=J467_1281 PE=4 SV=1 - [A0A062BFF1_ACIBA]	24.63	2	8	10	467	49.863	6.37939	1.0199	2	3.37262
A0A009I189	MaoC like domain protein OS=Acinetobacter baumannii 1295259 GN=J507_2539 PE=4 SV=1 - [A0A009I189_ACIBA]	26.06	5	5	10	284	31.826	9.59814	0.969362	10	11.3887
A0A062FA45	Uncharacterized protein OS=Acinetobacter baumannii 940793 GN=J532_4102 PE=4 SV=1 - [A0A062FA45_ACIBA]	67.11	9	10	15	149	17.1152	8.90967	1.02755	12	13.3958
A0A062BDB0	Succinate-semialdehyde dehydrogenase family protein OS=Acinetobacter baumannii 916567 GN=J467_1153 PE=3 SV=1 - [A0A062BDB0_ACIBA]	25.52	8	8	11	482	51.8146	5.17334	1.01121	11	10.3239
A0A013U742	Acetolactate synthase (Fragment) OS=Acinetobacter baumannii 88816 GN=J660_3754 PE=3 SV=1 - [A0A013U742_ACIBA]	25.13	7	13	23	557	61.1407	7.09326	0.99693	15	13.9142
A0A011IGW9	L-threonine dehydratase OS=Acinetobacter baumannii 607805 GN=ilvA PE=3 SV=1 - [A0A011IGW9_ACIBA]	28.27	10	10	12	513	56.4154	5.77002	0.947667	11	9.22279
A0A009JUK1	Putative porin OS=Acinetobacter baumannii 1437282 GN=J537_1453 PE=4 SV=1 - [A0A009JUK1_ACIBA]	24.71	1	5	18	255	27.8837	4.99561	0.997233	2	5.67119
A0A010KAB4	TonB-dependent siderophore receptor family protein OS=Acinetobacter baumannii 83444 GN=J583_0051 PE=3 SV=1 - [A0A010KAB4_ACIBA]	26.08	14	14	16	717	78.4507	5.60498	0.982058	16	12.9265
A0A010L0D6	3-methyl-2-oxobutanoate hydroxymethyltransferase OS=Acinetobacter baumannii 1566109 GN=panB PE=3 SV=1 - [A0A010L0D6_ACIBA]	25.28	5	5	9	269	28.9297	5.42725	0.964508	9	25.8797
A0A009FCM7	Tol-pal system-associated acyl-CoA thioesterase OS=Acinetobacter baumannii 984213 GN=ybgC PE=4 SV=1 - [A0A009FCM7_ACIBA]	48.15	5	5	12	135	15.9681	6.39209	0.98672	11	7.25529
A0A009LAI5	S-(hydroxymethyl)glutathione dehydrogenase OS=Acinetobacter baumannii 1461963 GN=J544_2186 PE=3 SV=1 - [A0A009LAI5_ACIBA]	25.47	6	6	9	369	39.2388	6.13818	0.94415	9	10.759
A0A062RD72	GTP-binding protein TypA/BipA OS=Acinetobacter baumannii 42057_3 GN=typA PE=4 SV=1 - [A0A062RD72_ACIBA]	28.38	3	13	18	532	58.8571	5.41455	0.962338	2	2.98934
A0A009R478	Malonyl CoA-acyl carrier protein transacylase OS=Acinetobacter baumannii 809848 GN=fabD PE=3 SV=1 - [A0A009R478_ACIBA]	36.28	3	8	14	328	34.3317	5.021	1.16273	4	31.1674
A0A009FWX9	Bifunctional protein GlmU OS=Acinetobacter baumannii 984213 GN=glmU PE=3 SV=1 - [A0A009FWX9_ACIBA]	29.84	10	10	12	439	47.3176	6.29053	0.90188	11	4.1695
A0A009KVS2	L-lactate dehydrogenase OS=Acinetobacter baumannii 1419130 GN=lldD PE=3 SV=1 - [A0A009KVS2_ACIBA]	31.33	10	10	11	383	41.6473	7.44482	0.915424	11	9.83931
A0A009PAM7	Response regulator OS=Acinetobacter baumannii 272263 GN=J538_0566 PE=4 SV=1 - [A0A009PAM7_ACIBA]	50.42	1	11	19	238	27.1633	5.12256	1.07415	1
A0A009M498	Glutathione-dependent formaldehyde-activating enzyme family protein OS=Acinetobacter baumannii 1440422 GN=J540_0077 PE=4 SV=1 - [A0A009M498_ACIBA]	60.29	5	5	9	136	15.2954	6.29053	1.05673	9	7.2173
A0A0B2XJ13	ATP synthase epsilon chain OS=Acinetobacter baumannii GN=atpC PE=3 SV=1 - [A0A0B2XJ13_ACIBA]	45.32	1	5	11	139	14.5747	4.90674	1.02298	1
A0A009FTH9	Glucose-6-phosphate isomerase OS=Acinetobacter baumannii 984213 GN=pgi PE=3 SV=1 - [A0A009FTH9_ACIBA]	10.07	5	5	9	556	62.7214	6.99072	0.97315	9	14.5359
A0A009GSL0	Uncharacterized protein OS=Acinetobacter baumannii 118362 GN=J517_0549 PE=4 SV=1 - [A0A009GSL0_ACIBA]	25.8	10	10	17	469	54.801	5.97314	1.08207	17	6.78371
A0A0G3D0N7	O-succinylhomoserine sulfhydrylase OS=Acinetobacter baumannii GN=AKG97_09385 PE=3 SV=1 - [A0A0G3D0N7_ACIBA]	21.27	2	6	9	395	42.599	5.79541	0.987357	4	5.23646
A0A062FVB7	Inorganic pyrophosphatase family protein (Fragment) OS=Acinetobacter baumannii 15827 GN=J530_4279 PE=4 SV=1 - [A0A062FVB7_ACIBA]	50	1	4	7	114	12.4485	5.2749	0.681109	1
A0A062BJK4	Dihydrofolate reductase OS=Acinetobacter baumannii 916567 GN=J467_0304 PE=3 SV=1 - [A0A062BJK4_ACIBA]	42.6	6	6	11	169	18.9187	6.72705	0.975484	11	14.3449
A0A009HHM8	Quinoprotein glucose dehydrogenase OS=Acinetobacter baumannii 1289694 GN=gcd PE=4 SV=1 - [A0A009HHM8_ACIBA]	27.72	1	17	24	801	86.9326	8.39697	1.11481	1
A0A062B6G2	2-oxoacid dehydrogenases acyltransferase family protein OS=Acinetobacter baumannii 916567 GN=J467_1282 PE=3 SV=1 - [A0A062B6G2_ACIBA]	20.77	10	10	13	496	52.7626	6.31592	1.0285	13	11.838
A0A0L6HBY4	Short-chain dehydrogenase (Fragment) OS=Acinetobacter baumannii GN=RR17_19935 PE=3 SV=1 - [A0A0L6HBY4_ACIBA]	50.17	4	12	17	291	31.8202	5.2876	0.898434	5	12.0309
A0A062IIX0	Arginine N-succinyltransferase OS=Acinetobacter baumannii 21072 GN=astA PE=4 SV=1 - [A0A062IIX0_ACIBA]	25.36	6	6	6	343	38.7587	6.02393	0.939097	5	1.66987
G2JKK3	UDP-glucose 4-epimerase OS=Acinetobacter baumannii MDR-ZJ06 GN=ABZJ_00096 PE=4 SV=1 - [G2JKK3_ACIBA]	39.64	1	11	19	338	37.1716	5.31299	0.867225	1
A0A009KYS6	Soluble pyridine nucleotide transhydrogenase OS=Acinetobacter baumannii 1440422 GN=sthA PE=4 SV=1 - [A0A009KYS6_ACIBA]	24.04	9	9	10	470	52.2717	6.93213	0.9889	10	8.0187
A0A009ESE3	ATP synthase subunit b OS=Acinetobacter baumannii 348935 GN=atpF PE=3 SV=1 - [A0A009ESE3_ACIBA]	44.87	1	7	13	156	16.8389	5.63037	1.19869	1
G2JKU7	Putative sigma(54) modulation protein RpoX OS=Acinetobacter baumannii MDR-ZJ06 GN=ABZJ_00662 PE=4 SV=1 - [G2JKU7_ACIBA]	58	4	4	7	100	11.424	9.53955	0.937109	7	21.523
A0A062FSD1	Efflux transporter, RND family, MFP subunit (Fragment) OS=Acinetobacter baumannii 15827 GN=J530_4287 PE=4 SV=1 - [A0A062FSD1_ACIBA]	22.61	4	6	8	376	41.1315	7.47412	1.16202	6	5.10991
A0A010K370	Uridylate kinase OS=Acinetobacter baumannii 83444 GN=pyrH PE=3 SV=1 - [A0A010K370_ACIBA]	38.84	7	7	17	242	26.1675	7.37158	0.965312	17	10.0834
A0A0M1MWH3	Glutamine--tRNA ligase (Fragment) OS=Acinetobacter baumannii GN=RW47_21330 PE=3 SV=1 - [A0A0M1MWH3_ACIBA]	23.59	10	10	14	568	64.4535	5.51611	1.06812	14	8.15143
A0A062FZL1	NLPA lipofamily protein OS=Acinetobacter baumannii 6112 GN=J568_3912 PE=4 SV=1 - [A0A062FZL1_ACIBA]	32.19	2	8	12	292	31.8448	7.95752	1.14595	2	23.2636
A0A014DV97	Uncharacterized protein OS=Acinetobacter baumannii 25977_7 GN=J810_2801 PE=4 SV=1 - [A0A014DV97_ACIBA]	47.41	9	9	10	232	25.8175	4.98291	1.0113	10	13.6668
B7GYD0	2,3,4,5-tetrahydropyridine-2,6-dicarboxylate N-succinyltransferase OS=Acinetobacter baumannii (strain AB307-0294) GN=dapD PE=3 SV=1 - [DAPD_ACIB3]	41.39	5	11	16	273	29.5331	5.26221	0.947316	5	2.33579
K8ZX06	S-adenosylmethionine synthase OS=Acinetobacter sp. WC-141 GN=metK PE=3 SV=1 - [K8ZX06_9GAMM]	47.68	1	13	30	388	41.8791	5.59229	1.0251	1
A0A009HXD2	His Kinase A domain protein OS=Acinetobacter baumannii 1295743 GN=J512_0004 PE=4 SV=1 - [A0A009HXD2_ACIBA]	25.83	8	8	8	422	47.8742	6.06201	0.873924	8	5.22786
A0A009K315	GTP-binding protein TypA/BipA OS=Acinetobacter baumannii 1437282 GN=typA PE=4 SV=1 - [A0A009K315_ACIBA]	20.79	1	11	16	611	67.5985	5.23682	1.13197	1
A0A0J8TLL6	Nucleoid-associated protein AB988_3438 OS=Acinetobacter baumannii GN=AB988_3438 PE=3 SV=1 - [A0A0J8TLL6_ACIBA]	50.53	5	5	8	95	10.6194	4.91943	1.01086	8	7.72577
K9A1G1	ATP synthase subunit b OS=Acinetobacter sp. WC-141 GN=atpF PE=3 SV=1 - [K9A1G1_9GAMM]	55.13	1	8	15	156	16.9378	5.63037	1.24655	2	23.0714
A0A009HAV0	MetA-pathway of phenol degradation family protein OS=Acinetobacter baumannii 118362 GN=J517_0411 PE=4 SV=1 - [A0A009HAV0_ACIBA]	23.14	2	4	9	255	27.5937	4.84326	0.98745	4	6.06658
A0A009JC85	50S ribosomal protein L6 OS=Acinetobacter baumannii 1437282 GN=rplF PE=3 SV=1 - [A0A009JC85_ACIBA]	35.03	8	8	19	177	19.0573	9.74463	0.967123	19	11.9968
A0A009HYX6	Catechol 1,2-dioxygenase OS=Acinetobacter baumannii 1295743 GN=catA PE=4 SV=1 - [A0A009HYX6_ACIBA]	39.87	7	9	13	306	33.4588	4.90674	0.92481	11	15.2192
A0A0C0C3L4	50S ribosomal protein L24 OS=Acinetobacter baumannii GN=rplX PE=3 SV=1 - [A0A0C0C3L4_ACIBA]	67.62	7	7	12	105	11.0891	9.99365	1.02265	12	8.65
A0A0L6YIE6	50S ribosomal protein L18 (Fragment) OS=Acinetobacter baumannii GN=RQ94_20720 PE=3 SV=1 - [A0A0L6YIE6_ACIBA]	49.46	4	4	10	93	9.68018	9.99365	0.958607	10	15.867
A0A009LB06	Uncharacterized protein OS=Acinetobacter baumannii 1461963 GN=J544_0721 PE=4 SV=1 - [A0A009LB06_ACIBA]	77.78	7	7	14	117	13.5468	4.95752	1.0683	14	15.4999
A0A0L6TF44	Protein CsuA/B (Fragment) OS=Acinetobacter baumannii GN=RQ59_21970 PE=4 SV=1 - [A0A0L6TF44_ACIBA]	33.6	3	3	9	125	12.8454	4.88135	0.897765	9	4.02807
A0A011HEX7	Uncharacterized protein OS=Acinetobacter baumannii 457946 GN=J639_2862 PE=4 SV=1 - [A0A011HEX7_ACIBA]	18.89	5	5	6	307	32.6011	6.80029	0.850344	5	19.0739
A0A062B9U7	Glutathione S-transferase, C-terminal domain protein OS=Acinetobacter baumannii 916567 GN=J467_0371 PE=4 SV=1 - [A0A062B9U7_ACIBA]	32.52	3	8	13	286	32.3073	5.78271	1.16505	6	11.1526
A0A009HS15	50S ribosomal protein L3 glutamine methyltransferase OS=Acinetobacter baumannii 1295743 GN=prmB PE=3 SV=1 - [A0A009HS15_ACIBA]	24.85	6	6	8	334	37.8279	4.53857	0.953146	8	11.715
A0A062MRV8	Inositol monophosphatase family protein OS=Acinetobacter baumannii 1288284 GN=J608_0247 PE=4 SV=1 - [A0A062MRV8_ACIBA]	40.22	9	9	12	276	30.3196	7.26904	0.933137	12	14.7635
A0A028ISC1	Pyridoxine 5'-phosphate synthase OS=Acinetobacter baumannii LAC-4 GN=ABLAC_09550 PE=3 SV=1 - [A0A028ISC1_ACIBA]	30.29	6	6	8	241	25.9184	5.13525	1.02901	6	16.8313
A0A010L978	Chorismate synthase OS=Acinetobacter baumannii 1566109 GN=aroC PE=3 SV=1 - [A0A010L978_ACIBA]	35.54	6	9	12	363	39.004	6.53662	0.922315	8	12.0792
A0A009LF78	5'-nucleotidase OS=Acinetobacter baumannii 1461963 GN=J544_0645 PE=4 SV=1 - [A0A009LF78_ACIBA]	40.18	6	6	8	224	25.0491	5.33838	1.00643	8	12.0739
A0A009KNS8	Thioredoxin reductase OS=Acinetobacter baumannii 1419130 GN=J518_2369 PE=3 SV=1 - [A0A009KNS8_ACIBA]	36.83	6	6	7	315	33.7718	5.12256	0.863105	7	10.013
A0A009G3A4	Nitrogen regulatory P-II family protein OS=Acinetobacter baumannii 984213 GN=J503_0035 PE=3 SV=1 - [A0A009G3A4_ACIBA]	33.93	3	3	7	112	12.2096	5.56689	0.930885	7	12.3199
A0A0H4UPZ1	Ribosomal protein S12 methylthiotransferase RimO OS=Acinetobacter baumannii GN=rimO PE=3 SV=1 - [A0A0H4UPZ1_ACIBA]	28.64	8	8	10	447	49.9824	5.09717	1.08746	10	14.1438
A0A062TB83	Phosphoglucomutase/phosphomannomutase, C-terminal domain protein OS=Acinetobacter baumannii 45002_9 GN=J802_3050 PE=3 SV=1 - [A0A062TB83_ACIBA]	27.63	4	10	15	456	50.9377	5.37646	1.03096	5	14.6769
A0A098SIK0	Peptidyl-prolyl cis-trans isomerase OS=Acinetobacter baumannii GN=LH92_00450 PE=4 SV=1 - [A0A098SIK0_ACIBA]	42.08	1	7	9	240	25.9395	8.20654	0.959231	1
A0A062IL66	Thymidylate synthase OS=Acinetobacter baumannii 233846 GN=thyA PE=3 SV=1 - [A0A062IL66_ACIBA]	44.64	10	10	14	280	31.8502	6.68311	1.07264	14	11.9136
A0A010JT73	Prolyl oligopeptidase family protein OS=Acinetobacter baumannii 1566109 GN=J582_2877 PE=4 SV=1 - [A0A010JT73_ACIBA]	37.96	8	8	12	245	26.6083	5.14795	1.11034	10	12.1423
B0V524	Tryptophan synthase beta chain OS=Acinetobacter baumannii (strain AYE) GN=trpB PE=3 SV=1 - [B0V524_ACIBY]	31.27	1	9	11	403	44.0812	6.29053	1.11598	1
A0A009ET60	Surface antigen family protein OS=Acinetobacter baumannii 984213 GN=J503_3027 PE=4 SV=1 - [A0A009ET60_ACIBA]	16.59	10	10	10	844	95.0159	5.04639	0.938306	10	4.34586
A0A062BBM8	Aldo/keto reductase family protein OS=Acinetobacter baumannii 916567 GN=J467_1833 PE=4 SV=1 - [A0A062BBM8_ACIBA]	20.92	1	5	8	349	39.3849	6.22705	1.01182	3	5.14667
A0A009I0K4	Cysteine--tRNA ligase OS=Acinetobacter baumannii 1295743 GN=cysS PE=3 SV=1 - [A0A009I0K4_ACIBA]	26.22	11	11	12	473	54.1385	5.63037	0.975176	12	5.08029
A0A009J7J6	Proline--tRNA ligase OS=Acinetobacter baumannii 1437282 GN=proS PE=3 SV=1 - [A0A009J7J6_ACIBA]	17.69	1	7	12	571	63.1481	5.37646	1.27763	1
A0A0L6KFQ5	50S ribosomal protein L33 (Fragment) OS=Acinetobacter baumannii GN=rpmG PE=4 SV=1 - [A0A0L6KFQ5_ACIBA]	34.88	1	1	6	43	5.12873	10.2866	1.00495	6	13.4142
A0A009F2Z7	50S ribosomal protein L27 OS=Acinetobacter baumannii 348935 GN=rpmA PE=3 SV=1 - [A0A009F2Z7_ACIBA]	58.33	1	4	11	84	8.9376	10.272	1.01892	2	12.7009
A0A009QES6	Uncharacterized protein OS=Acinetobacter baumannii 809848 GN=J536_0448 PE=4 SV=1 - [A0A009QES6_ACIBA]	44.31	6	6	10	167	19.4419	6.88818	0.957943	9	5.9109
B2HUV1	UPF0246 protein ACICU_02469 OS=Acinetobacter baumannii (strain ACICU) GN=ACICU_02469 PE=3 SV=1 - [Y2469_ACIBC]	37.35	9	9	12	257	29.6463	6.58057	1.05084	12	8.91379
F0KN42	Uncharacterized protein OS=Acinetobacter calcoaceticus (strain PHEA-2) GN=BDGL_002241 PE=4 SV=1 - [F0KN42_ACICP]	24.5	2	2	5	151	16.2836	6.0874	0.975175	5	11.2945
A0A013SPH6	Acetylornithine aminotransferase OS=Acinetobacter baumannii 573719 GN=argD PE=3 SV=1 - [A0A013SPH6_ACIBA]	16.55	1	5	7	411	44.1677	5.46533	1.11646	1
A0A009KK17	Aldo/keto reductase family protein OS=Acinetobacter baumannii 1419130 GN=J518_3255 PE=4 SV=1 - [A0A009KK17_ACIBA]	21.49	1	5	6	349	39.3989	6.07471	1.18862	1
A0A009IQW5	Putative coenzyme A transferase OS=Acinetobacter baumannii 1295743 GN=J512_0707 PE=4 SV=1 - [A0A009IQW5_ACIBA]	24.01	1	10	13	504	54.6501	5.79541	1.13034	1
A0A062I9I0	Lytic murein transglycosylase family protein OS=Acinetobacter baumannii 21072 GN=J596_3610 PE=4 SV=1 - [A0A062I9I0_ACIBA]	28.57	7	7	9	378	41.3969	8.51416	0.978702	9	14.5768
A0A009ZIU5	Phosphoribosylaminoimidazole-succinocarboxamide synthase OS=Acinetobacter baumannii 479375 GN=purC PE=3 SV=1 - [A0A009ZIU5_ACIBA]	30.54	1	6	10	239	26.9959	5.10986	0.950594	1
B7I698	Integration host factor subunit alpha OS=Acinetobacter baumannii (strain AB0057) GN=ihfA PE=3 SV=1 - [IHFA_ACIB5]	63.27	5	5	11	98	11.1708	9.31982	0.986763	11	7.25985
A0A009LIA1	UPF0234 protein J540_3124 OS=Acinetobacter baumannii 1440422 GN=J540_3124 PE=3 SV=1 - [A0A009LIA1_ACIBA]	59.88	4	10	15	162	18.6566	7.43018	0.932513	6	11.3288
A0A062FPK2	RNA polymerase-binding protein DksA (Fragment) OS=Acinetobacter baumannii 15827 GN=J530_4469 PE=3 SV=1 - [A0A062FPK2_ACIBA]	37.14	3	5	12	175	19.97	5.26221	0.972918	4	2.28318
A0A062TB69	Capsule polysaccharide biosynthesis family protein OS=Acinetobacter baumannii 45002_9 GN=J802_3040 PE=4 SV=1 - [A0A062TB69_ACIBA]	16.25	7	7	9	480	57.0283	8.45557	0.890091	9	15.0588
A0A014CGD3	Ribosome-recycling factor OS=Acinetobacter baumannii 25977_7 GN=frr PE=3 SV=1 - [A0A014CGD3_ACIBA]	36.96	9	9	14	184	20.6489	5.8335	1.05185	14	11.6674
A0A009FQW6	Nicotinate-nucleotide diphosphorylase OS=Acinetobacter baumannii 984213 GN=nadC PE=3 SV=1 - [A0A009FQW6_ACIBA]	22.42	4	4	6	281	30.4878	4.99561	1.0133	6	14.2464
A0A009NXA1	Isocitrate dehydrogenase [NADP] OS=Acinetobacter baumannii 272263 GN=icd PE=3 SV=1 - [A0A009NXA1_ACIBA]	19.62	1	6	11	418	45.5376	5.36377	0.937387	1
A0A009ELT2	Acetylornithine aminotransferase OS=Acinetobacter baumannii 984213 GN=argD PE=3 SV=1 - [A0A009ELT2_ACIBA]	20.15	6	6	9	402	43.0292	5.50342	0.984775	9	16.3779
A0A009QWC5	Ankyrin repeats family protein OS=Acinetobacter baumannii 809848 GN=J536_0531 PE=4 SV=1 - [A0A009QWC5_ACIBA]	53.04	5	5	8	181	20.4551	4.2085	0.917045	8	6.94966
A0A009L5J5	Porphobilinogen deaminase OS=Acinetobacter baumannii 1461963 GN=hemC PE=3 SV=1 - [A0A009L5J5_ACIBA]	37.7	0	8	9	305	33.1166	5.59229
A0A009HFF0	Large-conductance mechanosensitive channel OS=Acinetobacter baumannii 1295259 GN=mscL PE=3 SV=1 - [A0A009HFF0_ACIBA]	55.24	7	7	9	143	15.7867	6.78564	1.01392	9	17.1043
A0A009LAF7	3-hydroxybutyrate dehydrogenase family protein OS=Acinetobacter baumannii 1461963 GN=J544_2151 PE=3 SV=1 - [A0A009LAF7_ACIBA]	36.4	1	8	11	261	27.6484	5.69385	1.13808	1
A0A0M1MYM3	ATPase (Fragment) OS=Acinetobacter baumannii GN=RW49_22695 PE=3 SV=1 - [A0A0M1MYM3_ACIBA]	29.3	8	8	11	372	43.051	7.89893	0.951829	11	8.92528
N9HUM0	UDP-N-acetylmuramate:L-alanyl-gamma-D-glutamyl-meso-diaminopimelate ligase OS=Acinetobacter baumannii NIPH 201 GN=F922_03766 PE=3 SV=1 - [N9HUM0_ACIBA]	12.91	1	5	7	457	49.6522	5.98584	1.04694	1
A0A0F5EMF5	Protein FilF OS=Acinetobacter baumannii GN=VM83_03180 PE=4 SV=1 - [A0A0F5EMF5_ACIBA]	18.21	10	10	13	648	70.8037	6.97607	0.888263	13	5.21811
A0A009G2F8	Alpha/beta hydrolase fold family protein OS=Acinetobacter baumannii 118362 GN=J517_2308 PE=4 SV=1 - [A0A009G2F8_ACIBA]	19.1	5	5	6	356	40.2619	9.08545	1.02694	6	5.90678
A0A0L6KEU5	Methionine ABC transporter ATP-binding protein (Fragment) OS=Acinetobacter baumannii GN=RQ26_20845 PE=3 SV=1 - [A0A0L6KEU5_ACIBA]	29.56	7	7	8	318	35.9989	6.91748	0.932229	8	11.6927
A0A0L6HBY3	Uncharacterized protein (Fragment) OS=Acinetobacter baumannii GN=RR23_20365 PE=4 SV=1 - [A0A0L6HBY3_ACIBA]	20.33	4	4	8	305	34.5611	4.75439	1.04172	8	5.63913
A7U830	16S rRNA methylase OS=Acinetobacter baumannii GN=armA PE=4 SV=1 - [A7U830_ACIBA]	37.74	10	10	17	257	30.1418	8.73389	0.984107	17	10.952
A0A013MDD2	Cysteine synthase OS=Acinetobacter baumannii 14216 GN=cysM PE=3 SV=1 - [A0A013MDD2_ACIBA]	29.28	6	6	10	304	33.0927	5.73193	0.986366	10	8.98274
A0A0G3D4S5	Transcriptional regulator OS=Acinetobacter baumannii GN=AKG97_15595 PE=4 SV=1 - [A0A0G3D4S5_ACIBA]	28.05	5	5	8	221	24.941	8.14795	1.05291	8	17.1677
A0A0D8GW25	Uncharacterized protein OS=Acinetobacter baumannii GN=AKG97_02000 PE=4 SV=1 - [A0A0D8GW25_ACIBA]	25	7	7	9	348	39.143	5.18604	0.899673	9	7.39973
A0A0L6YIL8	Peptidase S49 (Fragment) OS=Acinetobacter baumannii GN=RQ94_20430 PE=4 SV=1 - [A0A0L6YIL8_ACIBA]	29.28	8	8	10	304	33.835	8.80713	1.16588	10	9.8208
A0A0K9AW31	1-(5-phosphoribosyl)-5-[(5-phosphoribosylamino)methylideneamino] imidazole-4-carboxamide isomerase OS=Acinetobacter baumannii GN=hisA PE=3 SV=1 - [A0A0K9AW31_ACIBA]	35.39	6	6	9	243	25.9945	5.19873	1.00377	9	12.6876
B0VQT1	30S ribosomal protein S14 OS=Acinetobacter baumannii (strain SDF) GN=rpsN PE=3 SV=1 - [RS14_ACIBS]	45.54	5	5	11	101	11.4352	10.814	0.998256	11	19.6972
A0A062G937	NAD(P)H quinone oxidoreductase, PIG3 family protein OS=Acinetobacter baumannii 15827 GN=J530_0134 PE=4 SV=1 - [A0A062G937_ACIBA]	46.39	8	8	14	332	36.0057	5.8335	1.02324	14	12.13
A0A009HU01	O-acyltransferase WSD OS=Acinetobacter baumannii 1295743 GN=wax-dgaT PE=4 SV=1 - [A0A009HU01_ACIBA]	29.07	11	11	14	461	52.3255	9.0708	0.992891	14	13.2323
A0A062B5F5	GTPase Era OS=Acinetobacter baumannii 916567 GN=era PE=3 SV=1 - [A0A062B5F5_ACIBA]	33.04	9	9	11	342	38.7232	8.39697	0.959083	11	10.8622
A0A0L6YQ90	ATP-dependent protease (Fragment) OS=Acinetobacter baumannii GN=RQ90_21760 PE=4 SV=1 - [A0A0L6YQ90_ACIBA]	16.27	3	10	12	848	95.2414	6.31592	0.947198	3	2.29541
A0A011JTL8	Uncharacterized protein OS=Acinetobacter baumannii 723929 GN=J610_0460 PE=4 SV=1 - [A0A011JTL8_ACIBA]	24.02	1	9	10	333	36.9513	5.61768	0.880924	1
A0A014CEV4	Chaperone SurA OS=Acinetobacter baumannii 25977_7 GN=surA PE=3 SV=1 - [A0A014CEV4_ACIBA]	31.65	1	10	15	436	48.9595	7.31299	0.873353	1
A0A009KLA8	Tim44-like domain protein OS=Acinetobacter baumannii 1419130 GN=J518_2875 PE=4 SV=1 - [A0A009KLA8_ACIBA]	13.23	3	3	5	325	34.2621	6.69775	1.66804	5	20.0478
A0A062I766	Type I secretion membrane fusion , HlyD family protein OS=Acinetobacter baumannii 21072 GN=J596_3122 PE=4 SV=1 - [A0A062I766_ACIBA]	37.88	13	13	16	396	44.2595	8.1333	0.95735	14	8.28019
A0A009K6J2	Uncharacterized protein OS=Acinetobacter baumannii 1461963 GN=J544_2716 PE=4 SV=1 - [A0A009K6J2_ACIBA]	46.67	7	7	8	195	21.6764	5.71924	1.17804	8	8.62288
F0KN41	Putative protease OS=Acinetobacter calcoaceticus (strain PHEA-2) GN=pfpI PE=4 SV=1 - [F0KN41_ACICP]	30.11	4	4	8	186	20.2682	5.35107	1.0278	8	23.8765
W3T2Q3	Uncharacterized protein OS=Acinetobacter baumannii CI78 GN=M211_0769 PE=4 SV=1 - [W3T2Q3_ACIBA]	33.12	1	5	23	157	16.8268	5.33838	1.16326	8	15.2679
A0A009G0P7	C-terminal processing peptidase family protein OS=Acinetobacter baumannii 984213 GN=J503_0945 PE=3 SV=1 - [A0A009G0P7_ACIBA]	16.51	8	10	12	727	80.7739	8.57275	0.926891	10	10.6447
A0A022J6Y8	Aspartokinase OS=Acinetobacter baumannii 1564232 GN=J622_01145 PE=3 SV=1 - [A0A022J6Y8_ACIBA]	18.49	3	6	8	384	41.2459	4.66553	0.86547	3	1.42702
A0A0B2XWW5	Ribonuclease PH OS=Acinetobacter baumannii GN=rph PE=3 SV=1 - [A0A0B2XWW5_ACIBA]	33.61	5	5	7	238	26.2884	6.3667	1.04631	7	14.2331
A0A0C4Y2R9	Conjugal transfer protein TraB OS=Acinetobacter baumannii GN=NG19_0058 PE=4 SV=1 - [A0A0C4Y2R9_ACIBA]	22.05	9	9	9	440	46.4643	5.40186	0.971895	8	10.0391
A0A009N8A1	Signal recognition particle protein OS=Acinetobacter baumannii 272263 GN=ffh PE=3 SV=1 - [A0A009N8A1_ACIBA]	19.53	1	6	8	471	51.1396	8.89502	1.13731	2	4.16131
A0A009EVW6	Alanine racemase OS=Acinetobacter baumannii 984213 GN=J503_1976 PE=3 SV=1 - [A0A009EVW6_ACIBA]	27.79	4	8	16	367	40.5324	5.64307	1.05562	4	10.3527
A0A009HWJ0	Protein GrpE OS=Acinetobacter baumannii 1396970 GN=grpE PE=3 SV=1 - [A0A009HWJ0_ACIBA]	34.78	6	6	7	184	20.3323	4.65283	1.00859	7	16.9088
A0A014BG03	Cell division topological specificity factor OS=Acinetobacter baumannii 25977_7 GN=minE PE=3 SV=1 - [A0A014BG03_ACIBA]	86.67	6	6	7	90	10.3453	8.49951	1.01502	7	16.2615
A0A009LH02	ABC transporter family protein OS=Acinetobacter baumannii 1440422 GN=J540_0989 PE=3 SV=1 - [A0A009LH02_ACIBA]	24.9	4	4	5	245	27.1919	5.57959	1.04686	5	7.43419
A0A009G173	Dihydroorotate dehydrogenase (quinone) OS=Acinetobacter baumannii 984213 GN=pyrD PE=3 SV=1 - [A0A009G173_ACIBA]	26.05	6	6	8	334	36.096	6.56592	1.01788	8	9.19539
A0A0M1MYP8	DNA polymerase I (Fragment) OS=Acinetobacter baumannii GN=RW49_22500 PE=3 SV=1 - [A0A0M1MYP8_ACIBA]	22.48	4	13	16	912	102.577	5.75732	1.01808	5	11.0199
A0A009G5U9	L-alanyl-gamma-D-glutamyl-meso-diaminopimelate ligase (Fragment) OS=Acinetobacter baumannii 118362 GN=J517_4400 PE=3 SV=1 - [A0A009G5U9_ACIBA]	15.99	1	5	7	344	37.7323	5.89697	0.998984	1
A0A009IVD3	RND transporter, hydrophobe/amphiphile efflux-1 family protein OS=Acinetobacter baumannii 1295743 GN=J512_0186 PE=4 SV=1 - [A0A009IVD3_ACIBA]	14.93	6	14	17	1058	114.493	6.23975	1.02518	4	9.98048
R8YT45	Dihydrolipoyl dehydrogenase OS=Acinetobacter pittii ANC 4052 GN=F929_02525 PE=4 SV=1 - [R8YT45_ACIPI]	22.06	1	7	9	467	49.748	6.29053	0.971363	1
A0A0J8TPI8	Diaminopimelate decarboxylase OS=Acinetobacter baumannii GN=lysA PE=3 SV=1 - [A0A0J8TPI8_ACIBA]	21.38	8	8	12	407	44.6459	5.23682	0.975806	12	17.1252
A0A062BAC4	Probable transcriptional regulatory protein J467_1857 OS=Acinetobacter baumannii 916567 GN=J467_1857 PE=3 SV=1 - [A0A062BAC4_ACIBA]	26.51	6	6	8	249	26.9265	4.69092	0.959932	8	9.8014
A0A009K5Q6	Iron-containing alcohol dehydrogenase family protein OS=Acinetobacter baumannii 1461963 GN=J544_2997 PE=4 SV=1 - [A0A009K5Q6_ACIBA]	13.77	3	3	6	385	41.9428	6.46826	0.98395	6	10.4845
A0A009FBV4	ABC transporter family protein OS=Acinetobacter baumannii 984213 GN=J503_3785 PE=3 SV=1 - [A0A009FBV4_ACIBA]	34.29	7	7	10	245	27.504	6.11279	1.06387	10	7.76206
A0A009FC10	Transcription-repair-coupling factor OS=Acinetobacter baumannii 984213 GN=mfd PE=3 SV=1 - [A0A009FC10_ACIBA]	15.18	14	14	18	1153	130.629	6.23975	0.990357	17	8.06656
A0A062M0M4	Phenylalanine--tRNA ligase alpha subunit (Fragment) OS=Acinetobacter baumannii 1288284 GN=J608_2730 PE=3 SV=1 - [A0A062M0M4_ACIBA]	43.1	10	10	13	297	33.655	7.09326	1.00517	13	12.0995
A0A009Z5T3	Phosphoribosylformylglycinamidine cyclo-ligase OS=Acinetobacter baumannii 479375 GN=purM PE=3 SV=1 - [A0A009Z5T3_ACIBA]	35.11	1	8	12	356	37.7011	4.88135	1.19603	1
A0A0L6HBV0	LysR family transcriptional regulator (Fragment) OS=Acinetobacter baumannii GN=RR23_20935 PE=4 SV=1 - [A0A0L6HBV0_ACIBA]	42.39	5	9	11	276	30.7013	5.51611	1.07218	7	7.15092
A0A009LII2	Bacterial regulatory helix-turn-helix , lysR family protein OS=Acinetobacter baumannii 1440422 GN=J540_0485 PE=4 SV=1 - [A0A009LII2_ACIBA]	28.14	6	6	8	295	32.907	5.50342	0.899483	8	16.0549
A0A009SFS2	Protein drgA OS=Acinetobacter baumannii 99063 GN=drgA PE=4 SV=1 - [A0A009SFS2_ACIBA]	35.82	5	8	11	201	22.8557	5.32568	1.05044	8	15.702
A0A011IF90	ATPase associated with various cellular activities family protein OS=Acinetobacter baumannii 457946 GN=J639_3902 PE=4 SV=1 - [A0A011IF90_ACIBA]	33.43	7	7	11	362	40.9873	6.12549	1.03228	11	16.3008
A0A062H0Y5	1-deoxy-D-xylulose-5-phosphate synthase OS=Acinetobacter baumannii 1499986 GN=dxs PE=3 SV=1 - [A0A062H0Y5_ACIBA]	11.8	4	4	5	593	64.8014	5.92236	1.07113	4	4.35138
A0A014E929	Chorismate mutase OS=Acinetobacter baumannii 25977_7 GN=pheA PE=4 SV=1 - [A0A014E929_ACIBA]	30.89	10	10	18	369	41.2532	5.68115	0.951045	18	10.3503
A0A009IK00	Mycolic acid cyclopropane synthetase family protein OS=Acinetobacter baumannii 1295743 GN=J512_3469 PE=4 SV=1 - [A0A009IK00_ACIBA]	22.05	3	3	5	195	21.9324	5.96045	1.0359	5	2.02059
A0A009IT51	Phosphotransferase enzyme family protein OS=Acinetobacter baumannii 1295743 GN=J512_0853 PE=4 SV=1 - [A0A009IT51_ACIBA]	16.2	5	5	6	432	48.6399	5.89697	0.909309	6	14.7434
A0A0J8TTC3	NADH-quinone oxidoreductase subunit OS=Acinetobacter baumannii GN=AB988_2064 PE=3 SV=1 - [A0A0J8TTC3_ACIBA]	25.16	4	4	5	159	17.3093	9.23193	0.944021	5	7.48806
A0A014EBB2	Formyltetrahydrofolate deformylase OS=Acinetobacter baumannii 25977_7 GN=purU PE=3 SV=1 - [A0A014EBB2_ACIBA]	33.1	8	8	11	287	32.6597	6.13818	1.00108	11	16.6126
A0A062B6P1	Uncharacterized protein OS=Acinetobacter baumannii 916567 GN=J467_3177 PE=4 SV=1 - [A0A062B6P1_ACIBA]	13.64	5	5	8	623	70.8714	6.07471	0.98127	8	3.87223
A0A009L1F9	Tryptophan synthase beta chain OS=Acinetobacter baumannii 1440422 GN=trpB PE=3 SV=1 - [A0A009L1F9_ACIBA]	30.81	1	9	11	409	44.7805	6.03662	1.04465	1
A0A009JKZ9	NAD+ synthetase OS=Acinetobacter baumannii 1419130 GN=nadE PE=3 SV=1 - [A0A009JKZ9_ACIBA]	26.06	12	12	15	541	60.3599	5.60498	1.03473	12	8.15406
A0A010L8U7	DNA topoisomerase 4 subunit A OS=Acinetobacter baumannii 1566109 GN=parC PE=3 SV=1 - [A0A010L8U7_ACIBA]	23.27	14	14	16	739	82.3515	7.02002	0.991086	14	9.87929
J9XPV4	Beta-lactamase OXA-51-like (Fragment) OS=Acinetobacter baumannii PE=4 SV=1 - [J9XPV4_ACIBA]	35.04	3	4	6	117	13.2709	8.35303	0.996202	3	7.66537
A0A062I348	Uncharacterized protein OS=Acinetobacter baumannii 21072 GN=J596_3894 PE=4 SV=1 - [A0A062I348_ACIBA]	58.56	3	3	4	111	12.301	4.84326	0.943971	4	17.7599
A0A009HTT8	Nitrite/Sulfite reductase ferredoxin-like half domain protein OS=Acinetobacter baumannii 1295743 GN=J512_0066 PE=4 SV=1 - [A0A009HTT8_ACIBA]	23.4	10	10	13	547	62.1086	5.89697	1.03731	13	14.4341
B0VBD6	Methionine aminopeptidase OS=Acinetobacter baumannii (strain AYE) GN=map PE=3 SV=1 - [B0VBD6_ACIBY]	36.08	6	6	8	255	28.0101	6.82959	0.937511	8	7.42546
A0A013K8M7	Ferroxidase OS=Acinetobacter baumannii 1281984 GN=J694_2905 PE=3 SV=1 - [A0A013K8M7_ACIBA]	62.34	6	7	13	154	18.0231	5.2749	1.07155	8	16.4362
A0A009GVH0	Arginine biosynthesis bifunctional protein ArgJ OS=Acinetobacter baumannii 1295259 GN=argJ PE=3 SV=1 - [A0A009GVH0_ACIBA]	14.53	4	5	6	406	43.3447	4.98291	0.987502	5	11.7174
A0A0B2XI92	Ribonuclease R OS=Acinetobacter baumannii GN=rnr PE=3 SV=1 - [A0A0B2XI92_ACIBA]	19.85	1	13	17	806	91.1239	6.99072	0.960566	1
A0A013T5S6	Universal stress protein OS=Acinetobacter baumannii 573719 GN=J658_0006 PE=3 SV=1 - [A0A013T5S6_ACIBA]	44.83	1	5	12	145	15.9576	5.80811	0.905811	1
A0A011JU84	Isochorismatase family protein OS=Acinetobacter baumannii 457946 GN=J639_0808 PE=4 SV=1 - [A0A011JU84_ACIBA]	39.91	7	7	14	213	23.6352	5.96045	0.937039	14	9.69035
A0A009HLQ9	M61 glycyl aminopeptidase family protein OS=Acinetobacter baumannii 1295743 GN=J512_2555 PE=4 SV=1 - [A0A009HLQ9_ACIBA]	17.81	7	7	9	567	64.8507	5.46533	0.900778	9	9.60625
A0A009I2G6	Enoyl-CoA hydratase/isomerase family protein OS=Acinetobacter baumannii 1396970 GN=J514_2677 PE=3 SV=1 - [A0A009I2G6_ACIBA]	33.07	5	8	12	257	28.3315	5.73193	1.06743	4	15.2335
A0A009GB49	Superoxide dismutase (Fragment) OS=Acinetobacter baumannii 118362 GN=J517_3940 PE=4 SV=1 - [A0A009GB49_ACIBA]	49.44	7	7	13	180	18.1374	7.97217	1.04736	13	6.76638
A0A014BP04	Uncharacterized protein OS=Acinetobacter baumannii 25977_7 GN=J810_2114 PE=4 SV=1 - [A0A014BP04_ACIBA]	56.79	1	3	9	81	9.57569	4.50049	1.40529	6	2.93096
A0A009EU07	Alpha/beta hydrolase fold family protein OS=Acinetobacter baumannii 984213 GN=J503_2263 PE=4 SV=1 - [A0A009EU07_ACIBA]	33.66	9	9	10	303	34.1357	6.52197	0.941923	10	4.79828
A0A009F7V9	Porphobilinogen deaminase OS=Acinetobacter baumannii 984213 GN=hemC PE=3 SV=1 - [A0A009F7V9_ACIBA]	37.7	1	8	9	305	33.0916	5.57959	1.07895	1
A0A0J8TQB0	UDP-N-acetylmuramyl-tripeptide synthetase family protein OS=Acinetobacter baumannii GN=AB988_0970 PE=3 SV=1 - [A0A0J8TQB0_ACIBA]	23.57	6	7	8	437	48.0193	5.92236	0.965831	7	8.88153
A0A013JE27	Oxidoreductase, short chain dehydrogenase/reductase family OS=Acinetobacter baumannii 1281984 GN=J694_3027 PE=3 SV=1 - [A0A013JE27_ACIBA]	45.21	1	9	13	292	31.8341	5.19873	0.904524	1
A0A009LW68	Universal stress protein OS=Acinetobacter baumannii 1440422 GN=J540_1028 PE=3 SV=1 - [A0A009LW68_ACIBA]	51.03	1	5	12	145	16.0898	6.53662	0.909316	1
A0A009FTB9	Aspartokinase OS=Acinetobacter baumannii 348935 GN=J504_1438 PE=3 SV=1 - [A0A009FTB9_ACIBA]	13.62	1	4	6	426	45.8956	4.98291	1.15959	1
A0A062BHD0	Outer membrane protein assembly factor BamE OS=Acinetobacter baumannii 916567 GN=bamE PE=3 SV=1 - [A0A062BHD0_ACIBA]	50.76	5	5	9	132	14.3506	8.99756	1.01553	9	7.10765
A0A009L664	Glycerol-3-phosphate acyltransferase OS=Acinetobacter baumannii 1461963 GN=plsB PE=3 SV=1 - [A0A009L664_ACIBA]	17.64	10	10	17	856	97.2301	7.15186	1.02893	16	16.6298
A0A009GV76	Outer membrane efflux family protein (Fragment) OS=Acinetobacter baumannii 118362 GN=J517_3869 PE=4 SV=1 - [A0A009GV76_ACIBA]	11.51	2	2	3	365	39.6987	8.19189	0.929472	3	3.85268
A0A0M1MSY7	DSBA oxidoreductase (Fragment) OS=Acinetobacter baumannii GN=RQ86_19465 PE=4 SV=1 - [A0A0M1MSY7_ACIBA]	46.04	1	8	14	202	22.4836	9.42236	1.02244	2	58.9856
A0A009G325	Lyase family protein OS=Acinetobacter baumannii 118362 GN=J517_2903 PE=4 SV=1 - [A0A009G325_ACIBA]	13.59	5	5	5	471	51.4224	5.59229	1.18553	5	8.94637
A0A0A8XJ33	Glutathione S-transferase-like protein OS=Acinetobacter calcoaceticus GN=P23_3106 PE=3 SV=1 - [A0A0A8XJ33_ACICA]	26.6	1	6	8	282	31.9431	6.06201	1.00471	1
A0A062B7W9	Cobalamin-independent synthase, Catalytic domain protein OS=Acinetobacter baumannii 916567 GN=J467_2890 PE=4 SV=1 - [A0A062B7W9_ACIBA]	38.33	9	13	15	347	39.0801	5.5415	1.04062	11	14.184
A0A0M2DYR2	Glutamate--tRNA ligase (Fragment) OS=Acinetobacter baumannii 26016_3 GN=J969_3944 PE=3 SV=1 - [A0A0M2DYR2_ACIBA]	18.76	6	6	9	469	53.7832	5.57959	1.04159	7	6.99089
B7IAT2	30S ribosomal protein S16 OS=Acinetobacter baumannii (strain AB0057) GN=rpsP PE=3 SV=1 - [RS16_ACIB5]	60.24	4	4	7	83	9.19391	11.1948	0.986026	7	9.89379
A0A009LD99	Uncharacterized protein OS=Acinetobacter baumannii 1461963 GN=J544_1255 PE=4 SV=1 - [A0A009LD99_ACIBA]	37.3	4	4	6	126	13.2869	8.83643	1.05604	6	18.319
A0A009FD80	Glycosyltransferase 20 family protein OS=Acinetobacter baumannii 984213 GN=J503_1746 PE=4 SV=1 - [A0A009FD80_ACIBA]	20.8	7	7	10	476	54.8606	6.11279	1.10299	10	18.8475
N8YZ82	Uncharacterized protein OS=Acinetobacter baumannii NIPH 190 GN=F962_02894 PE=3 SV=1 - [N8YZ82_ACIBA]	12.58	5	5	8	453	48.8643	5.79541	1.00993	8	3.01796
A0A0L6G1Z1	Uncharacterized protein (Fragment) OS=Acinetobacter baumannii GN=RQ02_19885 PE=4 SV=1 - [A0A0L6G1Z1_ACIBA]	8.97	6	6	8	1015	103.988	4.66553	0.908008	8	6.06976
D0S7I8	Thiol:disulfide interchange protein OS=Acinetobacter calcoaceticus RUH2202 GN=HMPREF0012_03377 PE=3 SV=1 - [D0S7I8_ACICA]	45.37	1	8	17	205	22.8869	9.61279	0.954189	5	10.6796
A0A0C4XXI0	Uncharacterized protein OS=Acinetobacter baumannii GN=NG19_0037 PE=4 SV=1 - [A0A0C4XXI0_ACIBA]	24.38	6	6	8	361	41.7713	5.33838	1.02591	8	10.0589
A0A009P7J1	Putative acyl-CoA dehydrogenase OS=Acinetobacter baumannii 625974 GN=J506_4003 PE=4 SV=1 - [A0A009P7J1_ACIBA]	17.9	5	5	6	324	36.4272	5.96045	0.936841	6	14.8957
A0A0F5EJZ5	Tryptophan synthase beta chain OS=Acinetobacter baumannii GN=trpB PE=3 SV=1 - [A0A0F5EJZ5_ACIBA]	23.81	7	7	8	399	43.2699	6.17627	0.98708	8	12.1369
A0A009KJL4	DNA mismatch repair protein MutS OS=Acinetobacter baumannii 1440422 GN=mutS PE=3 SV=1 - [A0A009KJL4_ACIBA]	12.88	8	8	11	846	93.6181	6.39209	0.975186	10	16.8631
A0A062QYP3	OmpA family protein (Fragment) OS=Acinetobacter baumannii 42057_3 GN=K034_4316 PE=3 SV=1 - [A0A062QYP3_ACIBA]	39.44	4	4	5	142	16.1055	9.20264	1.04114	5	11.9872
A0A009KBG4	2,3,4,5-tetrahydropyridine-2,6-dicarboxylate N-succinyltransferase OS=Acinetobacter baumannii 1437282 GN=dapD PE=3 SV=1 - [A0A009KBG4_ACIBA]	23.44	1	7	17	273	29.4301	5.70654	1.00616	7	10.838
A0A009JCJ7	50S ribosomal protein L14 OS=Acinetobacter baumannii 1437282 GN=rplN PE=3 SV=1 - [A0A009JCJ7_ACIBA]	40.98	1	5	8	122	13.4793	10.4478	0.970514	1
A0A062IER3	Arabinose 5-phosphate isomerase OS=Acinetobacter baumannii 21072 GN=J596_3115 PE=3 SV=1 - [A0A062IER3_ACIBA]	27.69	8	8	9	325	34.9771	6.22705	1.0336	9	7.20417
A0A009JQ74	ATP synthase gamma chain OS=Acinetobacter baumannii 1419130 GN=atpG PE=3 SV=1 - [A0A009JQ74_ACIBA]	33.56	3	7	12	289	32.1337	8.92432	0.979053	5	1.06841
A0A062IRI5	Outer-membrane lipoprotein carrier protein OS=Acinetobacter baumannii 21072 GN=lolA PE=3 SV=1 - [A0A062IRI5_ACIBA]	37.23	6	6	7	231	25.3051	9.62744	1.02379	7	14.9567
A0A009ENL6	Enoyl-CoA hydratase/isomerase family protein OS=Acinetobacter baumannii 984213 GN=J503_3657 PE=4 SV=1 - [A0A009ENL6_ACIBA]	24.93	8	8	12	373	41.8213	5.56689	1.06953	12	9.94495
A0A009FLZ0	ATP-dependent helicase HrpA OS=Acinetobacter baumannii 984213 GN=hrpA PE=4 SV=1 - [A0A009FLZ0_ACIBA]	6.38	6	6	7	1285	147.922	7.81104	0.960279	6	10.1242
A0A009YF26	Acetyl-CoA C-acetyltransferase family protein OS=Acinetobacter baumannii 479375 GN=J500_2269 PE=3 SV=1 - [A0A009YF26_ACIBA]	25.83	1	7	9	391	41.027	6.32861	1.11097	1
A0A009FSB2	Threonine ammonia-lyase OS=Acinetobacter baumannii 984213 GN=J503_2410 PE=4 SV=1 - [A0A009FSB2_ACIBA]	29.2	8	8	12	411	44.3294	5.90967	0.903989	12	7.44172
B7GW24	30S ribosomal protein S13 OS=Acinetobacter baumannii (strain AB307-0294) GN=rpsM PE=3 SV=1 - [RS13_ACIB3]	42.37	6	6	11	118	13.2584	11.1216	0.954538	11	8.27965
A0A062BB92	Aspartate-alanine antiporter OS=Acinetobacter baumannii 916567 GN=aspT PE=4 SV=1 - [A0A062BB92_ACIBA]	15.51	2	7	8	561	59.6274	7.94287	0.919142	2	31.9993
A0A062TH43	Uncharacterized protein OS=Acinetobacter baumannii 25691_7 GN=J830_3673 PE=4 SV=1 - [A0A062TH43_ACIBA]	65.67	4	4	6	67	7.31195	6.68311	0.913973	6	16.4848
A0A014DNC1	30S ribosomal protein S9 OS=Acinetobacter baumannii 25977_7 GN=rpsI PE=3 SV=1 - [A0A014DNC1_ACIBA]	26.56	3	3	12	128	14.2629	11.2681	1.07832	12	8.56003
A0A009HSF0	3-dehydroquinate synthase OS=Acinetobacter baumannii 1295743 GN=aroB PE=3 SV=1 - [A0A009HSF0_ACIBA]	25.28	7	7	8	360	39.4864	5.51611	0.95156	8	5.91363
A0A0L6YSS5	TetR family transcriptional regulator (Fragment) OS=Acinetobacter baumannii GN=RQ96_21700 PE=4 SV=1 - [A0A0L6YSS5_ACIBA]	41.73	4	4	7	127	15.2121	6.27783	0.955981	7	12.3092
K1EV64	Redoxin OS=Acinetobacter baumannii WC-692 GN=ACINWC692_3045 PE=4 SV=1 - [K1EV64_ACIBA]	20	2	2	4	150	16.9867	7.02002	1.05709	4	6.58401
A0A009KAJ9	NADH-quinone oxidoreductase subunit B OS=Acinetobacter baumannii 1437282 GN=nuoB PE=3 SV=1 - [A0A009KAJ9_ACIBA]	35.56	6	6	12	225	25.5069	6.07471	1.09404	12	13.7568
A0A009FU50	Phosphoribosylglycinamide formyltransferase 2 OS=Acinetobacter baumannii 984213 GN=purT PE=3 SV=1 - [A0A009FU50_ACIBA]	40.05	11	11	14	402	43.6663	5.59229	1.02644	13	13.3405
A0A009YLW4	Acetyl-coenzyme A carboxylase carboxyl transferase subunit alpha OS=Acinetobacter baumannii 479375 GN=accA PE=3 SV=1 - [A0A009YLW4_ACIBA]	21.53	1	4	8	274	29.8922	6.17627	1.02192	2	14.4565
A0A009KX94	Short chain dehydrogenase family protein OS=Acinetobacter baumannii 1440422 GN=J540_1542 PE=4 SV=1 - [A0A009KX94_ACIBA]	31.64	6	6	8	335	38.0264	5.84619	1.00271	8	10.127
A0A062SQ27	Short chain dehydrogenase family protein (Fragment) OS=Acinetobacter baumannii 45002_9 GN=J802_4365 PE=3 SV=1 - [A0A062SQ27_ACIBA]	12.67	2	2	3	221	23.9403	7.35693	1.01067	3	6.57964
G2JHR9	Putative oxidoreductase OS=Acinetobacter baumannii MDR-ZJ06 GN=ABZJ_02225 PE=4 SV=1 - [G2JHR9_ACIBA]	37.5	6	6	8	184	20.3183	5.21143	0.978386	8	11.2119
R8YPT0	Uncharacterized protein OS=Acinetobacter pittii ANC 4050 GN=F931_00481 PE=3 SV=1 - [R8YPT0_ACIPI]	30.42	7	7	9	378	40.6795	5.8335	0.987566	9	5.01703
A0A009QD23	Phosphoadenosine phosphosulfate reductase OS=Acinetobacter baumannii 625974 GN=cysH PE=4 SV=1 - [A0A009QD23_ACIBA]	24.59	1	5	9	244	27.5799	6.30322	1.05199	1
P05149	Aldose 1-epimerase OS=Acinetobacter calcoaceticus GN=mro PE=1 SV=1 - [GALM_ACICA]	37.27	1	8	10	381	41.5243	9.12939	0.913655	1
A0A009I7E4	Phosphoglucosamine mutase OS=Acinetobacter baumannii 1295259 GN=glmM PE=3 SV=1 - [A0A009I7E4_ACIBA]	22.92	1	8	12	445	48.1121	6.02393	0.619993	1
A0A0L6YRI5	Phosphoglucosamine mutase (Fragment) OS=Acinetobacter baumannii GN=glmM PE=4 SV=1 - [A0A0L6YRI5_ACIBA]	45.79	1	6	9	190	20.637	5.87158	0.897588	1
A0A0L6G3A2	GTP pyrophosphokinase (Fragment) OS=Acinetobacter baumannii GN=RR24_22910 PE=4 SV=1 - [A0A0L6G3A2_ACIBA]	26.14	12	12	15	482	55.9846	6.29053	1.00477	14	7.75976
A0A009KCD0	50S ribosomal protein L21 OS=Acinetobacter baumannii 1461963 GN=rplU PE=3 SV=1 - [A0A009KCD0_ACIBA]	38.83	1	4	8	103	11.4662	10.228	0.795439	1
A0A062G4U8	Uncharacterized protein (Fragment) OS=Acinetobacter baumannii 15827 GN=J530_2000 PE=4 SV=1 - [A0A062G4U8_ACIBA]	40.45	4	4	6	89	9.99663	9.86182	0.976135	6	17.296
A0A011I323	tRNA-2-methylthio-N(6)-dimethylallyladenosine synthase OS=Acinetobacter baumannii 694762 GN=miaB PE=3 SV=1 - [A0A011I323_ACIBA]	24.02	8	8	8	483	54.2366	5.32568	1.10965	8	5.13722
A0A0A8XIS4	Heat shock protein HslJ OS=Acinetobacter calcoaceticus GN=P23_2111 PE=4 SV=1 - [A0A0A8XIS4_ACICA]	29.27	3	7	11	369	41.1187	7.88428	0.999465	6	8.63706
A0A0L6Z430	Polyphosphate kinase (Fragment) OS=Acinetobacter baumannii GN=RQ66_19930 PE=3 SV=1 - [A0A0L6Z430_ACIBA]	17.28	9	9	11	683	77.7375	7.1958	0.981378	9	9.04086
A0A010F334	Protein TolQ OS=Acinetobacter baumannii 1106579 GN=tolQ PE=3 SV=1 - [A0A010F334_ACIBA]	18.1	4	4	6	232	25.3832	5.84619	0.950202	6	9.14276
A0A022J0E8	Cysteine synthase OS=Acinetobacter baumannii 1195185_11 GN=J632_00002 PE=3 SV=1 - [A0A022J0E8_ACIBA]	39.76	4	9	12	332	35.1394	5.18604	0.94831	5	2.78429
A0A009JVX4	Glyoxalase/Bleomycin resistance /Dioxygenase superfamily protein OS=Acinetobacter baumannii 1419130 GN=J518_0995 PE=3 SV=1 - [A0A009JVX4_ACIBA]	27.47	5	5	11	182	21.1335	5.92236	1.03563	11	9.42654
A0A062BF82	Carbon starvation CstA family protein OS=Acinetobacter baumannii 916567 GN=J467_0802 PE=4 SV=1 - [A0A062BF82_ACIBA]	8.31	6	6	10	698	74.7007	8.1626	0.972339	8	9.44704
A0A013IBK4	Trypsin family protein OS=Acinetobacter baumannii 1413735 GN=J675_1330 PE=4 SV=1 - [A0A013IBK4_ACIBA]	16.37	5	5	8	391	41.6671	6.16357	0.972324	8	17.8639
A0A010KCM6	Bacterioferritin OS=Acinetobacter baumannii 1566109 GN=J582_4079 PE=3 SV=1 - [A0A010KCM6_ACIBA]	53.4	4	4	12	103	12.0612	4.61475	1.08551	12	7.70002
R8YEM3	Porphobilinogen deaminase OS=Acinetobacter pittii ANC 4050 GN=hemC PE=3 SV=1 - [R8YEM3_ACIPI]	27.83	1	6	7	309	33.6618	5.73193	0.986805	1
A0A011IV78	Signal recognition particle receptor FtsY OS=Acinetobacter baumannii 457946 GN=ftsY PE=3 SV=1 - [A0A011IV78_ACIBA]	25.27	9	9	11	368	39.895	5.35107	0.985612	11	12.4612
A0A009HQG0	CobQ/CobB/MinD/ParA nucleotide binding domain protein OS=Acinetobacter baumannii 1295743 GN=J512_2368 PE=4 SV=1 - [A0A009HQG0_ACIBA]	28.08	5	5	7	260	28.1381	5.80811	1.04348	6	5.93511
A0A009FXE7	50S ribosomal protein L31 OS=Acinetobacter baumannii 348935 GN=rpmE PE=3 SV=1 - [A0A009FXE7_ACIBA]	43.24	2	2	8	74	8.29418	9.45166	0.938503	2	7.45014
A0A0B3ZYJ7	4-hydroxythreonine-4-phosphate dehydrogenase OS=Acinetobacter baumannii GN=pdxA PE=3 SV=1 - [A0A0B3ZYJ7_ACIBA]	16.77	4	4	6	322	34.6533	5.78271	0.901725	4	12.0198
A0A0C4Y989	Membrane protein OS=Acinetobacter baumannii GN=NG19_0056 PE=4 SV=1 - [A0A0C4Y989_ACIBA]	27.14	3	3	4	210	23.0174	8.27979	0.962291	4	8.48524
A0A0E0WIA8	Putative phosphoenolpyruvate synthase regulatory protein OS=Acinetobacter baumannii MDR-TJ GN=ABTJ_01378 PE=3 SV=1 - [A0A0E0WIA8_ACIBA]	48.23	8	8	8	226	25.4122	6.15088	0.853961	7	9.40508
A0A062HA61	Glycine zipper family protein OS=Acinetobacter baumannii 1499986 GN=J572_0013 PE=4 SV=1 - [A0A062HA61_ACIBA]	41.05	2	2	4	95	8.20625	9.42236	1.49952	4	39.1303
A0A062T0X9	Glucose / Sorbosone dehydrogenase family protein OS=Acinetobacter baumannii 45002_9 GN=J802_3209 PE=4 SV=1 - [A0A062T0X9_ACIBA]	28.02	7	7	8	389	42.835	8.89502	0.991918	8	10.1104
A0A0L6SZ89	Uncharacterized protein (Fragment) OS=Acinetobacter baumannii GN=RP90_20190 PE=4 SV=1 - [A0A0L6SZ89_ACIBA]	17.02	6	6	8	429	49.3583	6.06201	1.03165	8	8.83341
A0A062MIH2	Amidohydrolase family protein (Fragment) OS=Acinetobacter baumannii 1288284 GN=J608_1976 PE=4 SV=1 - [A0A062MIH2_ACIBA]	14.14	3	3	4	382	40.9071	8.66064	1.02394	4	6.47268
A0A0M1MWJ0	Pyridine nucleotide-disulfide oxidoreductase (Fragment) OS=Acinetobacter baumannii GN=RW47_20985 PE=4 SV=1 - [A0A0M1MWJ0_ACIBA]	28.65	8	8	8	384	41.2656	5.10986	0.967865	7	4.69724
A0A009FIP8	TonB dependent receptor family protein OS=Acinetobacter baumannii 984213 GN=J503_0593 PE=3 SV=1 - [A0A009FIP8_ACIBA]	16.37	7	7	8	623	68.6461	5.51611	0.92623	8	12.4253
A0A011IBY4	Histidinol-phosphate aminotransferase OS=Acinetobacter baumannii 457946 GN=hisC PE=3 SV=1 - [A0A011IBY4_ACIBA]	19.67	5	5	7	361	40.545	5.10986	0.969673	7	9.82351
A0A0M1MS84	Flavoprotein (Fragment) OS=Acinetobacter baumannii GN=RW60_20485 PE=4 SV=1 - [A0A0M1MS84_ACIBA]	54.61	2	5	7	141	15.597	5.90967	0.776393	2	15.0927
A0A0B2XP24	Flavoprotein OS=Acinetobacter baumannii GN=NT90_01270 PE=4 SV=1 - [A0A0B2XP24_ACIBA]	34.44	1	4	8	180	20.2225	5.93506	0.983731	3	2.2974
A0A062IYP1	Putative esvE2 OS=Acinetobacter baumannii 21072 GN=J596_0242 PE=4 SV=1 - [A0A062IYP1_ACIBA]	29.63	1	6	7	216	23.8205	7.06396	0.944641	1
A0A0M3KL09	Shikimate kinase OS=Acinetobacter baumannii (strain AB307-0294) GN=aroK PE=1 SV=1 - [A0A0M3KL09_ACIB3]	37.99	5	5	7	179	20.322	9.45166	0.96277	7	7.9782
A0A062THD5	Triosephosphate isomerase OS=Acinetobacter baumannii 25691_7 GN=tpiA PE=3 SV=1 - [A0A062THD5_ACIBA]	34.94	2	7	10	249	26.5655	4.80518	1.05433	3	7.76789
A0A0M1MSI9	Acyl-CoA dehydrogenase (Fragment) OS=Acinetobacter baumannii GN=RW58_20795 PE=3 SV=1 - [A0A0M1MSI9_ACIBA]	21.75	10	11	13	593	65.2794	6.23975	1.14786	12	9.37083
A0A011HPJ0	Fumarate hydratase class II OS=Acinetobacter baumannii 457946 GN=fumC PE=3 SV=1 - [A0A011HPJ0_ACIBA]	15.95	6	6	7	464	49.8517	6.39209	0.924275	7	7.06699
A0A009IJ46	Tartrate dehydrogenase OS=Acinetobacter baumannii 1295743 GN=J512_2903 PE=3 SV=1 - [A0A009IJ46_ACIBA]	23.24	7	7	9	370	40.8884	5.021	0.964465	9	14.2524
A0A009MQT5	Electron transfer flavodomain protein OS=Acinetobacter baumannii 230853 GN=J550_1454 PE=4 SV=1 - [A0A009MQT5_ACIBA]	20	1	4	9	310	31.4916	4.85596	1.06552	5	19.4098
A0A009LGX0	ABC transporter family protein OS=Acinetobacter baumannii 1461963 GN=J544_0166 PE=3 SV=1 - [A0A009LGX0_ACIBA]	14.15	7	7	8	636	70.9268	5.13525	1.01944	8	20.6828
A0A062IYE1	NAD binding domain of 6-phosphogluconate dehydrogenase family protein OS=Acinetobacter baumannii 21072 GN=J596_0121 PE=3 SV=1 - [A0A062IYE1_ACIBA]	42.06	10	10	12	321	35.7919	6.44287	0.892217	12	5.73117
A0A062TBE6	Putative lipoprotein OS=Acinetobacter baumannii 45002_9 GN=J802_0015 PE=4 SV=1 - [A0A062TBE6_ACIBA]	17.29	2	2	4	133	14.5353	8.52881	0.96192	4	5.72217
A0A086HV77	Aminoglycoside 3'-phosphotransferase OS=Acinetobacter baumannii GN=IOMTU433_p046 PE=4 SV=1 - [A0A086HV77_ACIBA]	53.02	11	11	15	281	31.1926	4.97021	1.09883	15	8.03947
A0A011IWS2	Uncharacterized protein OS=Acinetobacter baumannii 457946 GN=J639_2091 PE=4 SV=1 - [A0A011IWS2_ACIBA]	50.42	2	5	14	119	13.8751	4.98291	1.04285	9	2.38625
A0A014E1Y7	Phosphocarrier, HPr family protein OS=Acinetobacter baumannii 25977_7 GN=J810_1688 PE=4 SV=1 - [A0A014E1Y7_ACIBA]	47.19	3	3	5	89	9.61208	5.87158	1.11048	5	4.25528
A0A009F3V4	DnaJ C terminal domain protein OS=Acinetobacter baumannii 984213 GN=J503_0088 PE=4 SV=1 - [A0A009F3V4_ACIBA]	24.84	6	6	8	318	35.3687	6.46826	1.01767	8	5.14898
A0A009Z7X4	D-alanyl-D-alanine carboxypeptidase family protein OS=Acinetobacter baumannii 479375 GN=J500_1287 PE=3 SV=1 - [A0A009Z7X4_ACIBA]	19.63	1	5	9	382	41.8901	7.54736	1.08018	1
A0A062T1E6	Acetyltransferase family protein OS=Acinetobacter baumannii 45002_9 GN=J802_3037 PE=4 SV=1 - [A0A062T1E6_ACIBA]	21.05	3	3	4	171	20.4133	7.66455	0.940426	4	9.90482
A0A009YNV7	Diaminobutyrate--2-oxoglutarate aminotransferase OS=Acinetobacter baumannii 479375 GN=dat PE=3 SV=1 - [A0A009YNV7_ACIBA]	20.09	1	6	9	433	46.2549	6.97607	0.902828	1
A0A0L6YU16	Chaperone protein HchA (Fragment) OS=Acinetobacter baumannii GN=RQ96_19750 PE=4 SV=1 - [A0A0L6YU16_ACIBA]	26.41	6	6	10	284	31.1978	5.35107	1.01087	10	10.902
A0A062FIL0	Peptide chain release factor 3 (Fragment) OS=Acinetobacter baumannii 15827 GN=J530_4543 PE=3 SV=1 - [A0A062FIL0_ACIBA]	20.78	7	7	8	486	55.1429	5.59229	0.979539	8	8.2667
A0A062IM64	Probable D-serine dehydratase OS=Acinetobacter baumannii 21072 GN=dsdA PE=3 SV=1 - [A0A062IM64_ACIBA]	16.67	5	5	6	444	49.082	6.23975	0.884467	6	19.2826
A0A009RZT5	Uncharacterized protein (Fragment) OS=Acinetobacter baumannii 951631 GN=J552_4275 PE=4 SV=1 - [A0A009RZT5_ACIBA]	30.22	5	5	7	182	20.993	6.15088	1.10162	7	10.7099
A0A009FQ66	Aspartate--tRNA ligase OS=Acinetobacter baumannii 348935 GN=aspS PE=3 SV=1 - [A0A009FQ66_ACIBA]	16.67	1	7	10	594	66.6131	5.2876	0.763798	1
A0A009EMX0	Catalase family protein OS=Acinetobacter baumannii 348935 GN=J504_2715 PE=4 SV=1 - [A0A009EMX0_ACIBA]	12.45	1	7	17	707	79.1553	5.85889	1.02932	1
A0A0L6GVM3	Lytic murein transglycosylase (Fragment) OS=Acinetobacter baumannii GN=RQ81_19495 PE=4 SV=1 - [A0A0L6GVM3_ACIBA]	10.09	6	6	6	803	85.6184	9.37842	0.84093	5	6.29213
A0A009FH47	Phosphoribosylformylglycinamidine synthase OS=Acinetobacter baumannii 348935 GN=purL PE=3 SV=1 - [A0A009FH47_ACIBA]	9.16	1	9	12	1277	139.032	5.13525	0.90332	2	16.0471
A0A0F5EJD1	Uncharacterized protein OS=Acinetobacter baumannii GN=VM83_05985 PE=4 SV=1 - [A0A0F5EJD1_ACIBA]	39.15	10	10	14	189	21.134	9.39307	0.806327	14	28.9249
A0A022I0G1	UDP-N-acetylglucosamine 1-carboxyvinyltransferase OS=Acinetobacter baumannii 1000160 GN=murA PE=3 SV=1 - [A0A022I0G1_ACIBA]	26.49	1	9	10	419	44.6421	5.14795	0.881783	1
A0A022J2A2	Glycerol-3-phosphate dehydrogenase [NAD(P)+] OS=Acinetobacter baumannii 1564232 GN=gpsA PE=3 SV=1 - [A0A022J2A2_ACIBA]	34.94	8	8	10	332	35.7915	5.5542	0.998116	10	5.42644
A0A009I7C9	2Fe-2S iron-sulfur cluster binding domain protein OS=Acinetobacter baumannii 1295259 GN=J507_0750 PE=4 SV=1 - [A0A009I7C9_ACIBA]	6.92	1	2	4	318	35.5403	5.32568	0.986323	2	3.87915
A0A084XPU8	Sel1 repeat protein OS=Acinetobacter baumannii GN=RQ37_16280 PE=4 SV=1 - [A0A084XPU8_ACIBA]	29.47	5	5	7	285	31.7447	5.69385	1.02674	7	8.75403
A0A0D8EPC5	NTPase KAP OS=Acinetobacter baumannii GN=RQ20_19920 PE=4 SV=1 - [A0A0D8EPC5_ACIBA]	12.23	7	7	9	597	67.3478	5.98584	0.975809	9	10.1306
A0A009YJ82	50S ribosomal protein L21 OS=Acinetobacter baumannii 479375 GN=rplU PE=3 SV=1 - [A0A009YJ82_ACIBA]	60.19	1	4	9	103	11.4402	10.0669	1.26567	2	6.81632
D0S709	50S ribosomal protein L21 OS=Acinetobacter calcoaceticus RUH2202 GN=rplU PE=3 SV=1 - [D0S709_ACICA]	60.19	1	4	9	103	11.4542	10.0669	1.02904	2	2.35467
A0A009H9V9	MetA-pathway of phenol degradation family protein OS=Acinetobacter baumannii 1295259 GN=J507_1243 PE=4 SV=1 - [A0A009H9V9_ACIBA]	28.63	2	4	8	255	27.4727	4.7417	1.03043	3	13.7565
A0A062BH31	Methionine synthase OS=Acinetobacter baumannii 916567 GN=metH PE=4 SV=1 - [A0A062BH31_ACIBA]	14.33	11	11	13	1228	135.76	5.07178	1.01308	12	10.2174
A0A009G0U8	Pseudouridine synthase OS=Acinetobacter baumannii 984213 GN=J503_0908 PE=3 SV=1 - [A0A009G0U8_ACIBA]	24.43	6	6	10	307	35.4125	9.94971	1.01643	10	13.0186
A0A062BIZ7	Glucose / Sorbosone dehydrogenase family protein OS=Acinetobacter baumannii 916567 GN=J467_0151 PE=4 SV=1 - [A0A062BIZ7_ACIBA]	20.22	6	6	10	455	49.441	8.41162	0.905204	10	3.59169
A0A009GBW1	Aminotransferase class-V family protein OS=Acinetobacter baumannii 118362 GN=J517_0378 PE=4 SV=1 - [A0A009GBW1_ACIBA]	14.58	2	4	6	384	43.508	6.17627	0.914906	3	5.56615
A0A009IHP5	S-adenosylmethionine:tRNA ribosyltransferase-isomerase OS=Acinetobacter baumannii 1295743 GN=queA PE=3 SV=1 - [A0A009IHP5_ACIBA]	14.78	4	4	4	345	38.7279	5.94775	0.963839	4	13.8559
A0A062MI03	Acetyl-CoA C-acetyltransferase family protein (Fragment) OS=Acinetobacter baumannii 1288284 GN=J608_1334 PE=3 SV=1 - [A0A062MI03_ACIBA]	19.26	4	4	6	270	28.8028	5.90967	1.2688	5	9.56847
A0A009GNP0	Glycine--tRNA ligase alpha subunit OS=Acinetobacter baumannii 118362 GN=glyQ PE=3 SV=1 - [A0A009GNP0_ACIBA]	26.23	7	7	9	324	36.9994	5.07178	1.10841	9	9.66306
A0A062T795	Polysaccharide biosynthesis/export family protein OS=Acinetobacter baumannii 45002_9 GN=J802_3292 PE=4 SV=1 - [A0A062T795_ACIBA]	22.13	1	7	8	366	40.6028	8.27979	0.863654	2	7.67805
R8XUM1	50S ribosomal protein L17 OS=Acinetobacter calcoaceticus ANC 3811 GN=rplQ PE=3 SV=1 - [R8XUM1_ACICA]	47.2	2	7	12	125	13.9765	10.9458	1.15174	2	8.60182
A0A0J8TBQ0	Outer membrane protein assembly factor BamB OS=Acinetobacter baumannii GN=yfgL PE=3 SV=1 - [A0A0J8TBQ0_ACIBA]	29.74	9	9	13	380	41.0186	8.95361	0.971804	13	9.82716
A0A062F1P0	Penicillin binding transpeptidase domain protein (Fragment) OS=Acinetobacter baumannii 855125 GN=J560_1434 PE=4 SV=1 - [A0A062F1P0_ACIBA]	17.66	2	11	14	708	78.9979	9.42236	0.942936	2	8.69187
A0A010H704	Penicillin-binding , 1A family protein OS=Acinetobacter baumannii 907131 GN=J569_2710 PE=4 SV=1 - [A0A010H704_ACIBA]	13.12	1	10	13	823	91.5893	9.27588	0.781946	1
A0A014EBD5	N utilization substance protein B homolog OS=Acinetobacter baumannii 25977_10 GN=nusB PE=3 SV=1 - [A0A014EBD5_ACIBA]	38.93	1	4	6	149	16.9657	6.13818	0.844828	1
A0A009QCQ0	Bacterial Cytochrome Ubiquinol Oxidase family protein OS=Acinetobacter baumannii 625974 GN=J506_1582 PE=4 SV=1 - [A0A009QCQ0_ACIBA]	11.43	4	4	8	481	53.5847	8.48486	1.02232	8	9.03719
A0A062MJA8	Sugar phosphatase SupH OS=Acinetobacter baumannii 1288284 GN=J608_0524 PE=4 SV=1 - [A0A062MJA8_ACIBA]	19.78	2	3	5	273	30.6617	5.78271	0.991762	4	17.2924
A0A009G353	VacJ like lipofamily protein OS=Acinetobacter baumannii 118362 GN=J517_2204 PE=4 SV=1 - [A0A009G353_ACIBA]	23.75	4	4	8	299	33.3799	5.09717	0.929958	8	4.15754
A0A009YJR5	Xanthine phosphoribosyltransferase OS=Acinetobacter baumannii 479375 GN=xpt PE=3 SV=1 - [A0A009YJR5_ACIBA]	17.28	1	3	4	191	20.9113	6.96143	0.908515	2	3.68798
A0A009I5E5	Peptidyl-prolyl cis-trans isomerase OS=Acinetobacter baumannii 1396970 GN=J514_2158 PE=4 SV=1 - [A0A009I5E5_ACIBA]	35	4	4	4	160	17.8391	4.85596	1.09332	4	11.7905
A0A011HAQ4	OsmC-like family protein OS=Acinetobacter baumannii 607805 GN=J618_2358 PE=4 SV=1 - [A0A011HAQ4_ACIBA]	50.71	6	6	7	140	15.1527	6.07471	0.8943	6	10.1388
A0A0J8WGR7	Phosphoenolpyruvate-protein phosphotransferase OS=Acinetobacter baumannii GN=AB987_1062 PE=4 SV=1 - [A0A0J8WGR7_ACIBA]	17.12	11	11	11	736	82.3456	5.40186	0.934917	11	13.157
A0A0M2DXG5	Glutaredoxin family protein (Fragment) OS=Acinetobacter baumannii 26016_3 GN=J969_4429 PE=4 SV=1 - [A0A0M2DXG5_ACIBA]	60.81	3	3	9	74	8.30532	8.19189	1.10287	7	6.45725
E3VNS0	DNA-directed RNA polymerase (Fragment) OS=Acinetobacter soli GN=rpoB PE=3 SV=1 - [E3VNS0_9GAMM]	18.88	1	4	7	286	31.6858	5.2876	0.967814	2	1.957
A0A010JXB0	Delta-aminolevulinic acid dehydratase OS=Acinetobacter baumannii 83444 GN=hemB PE=3 SV=1 - [A0A010JXB0_ACIBA]	17.96	5	5	7	323	35.698	5.03369	0.964736	7	5.43023
A0A011GPM2	Peptide chain release factor 1 OS=Acinetobacter baumannii 216872 GN=prfA PE=3 SV=1 - [A0A011GPM2_ACIBA]	33.15	8	8	12	362	40.6541	5.17334	1.02492	12	8.29469
B0VMQ6	Polysaccharide export protein OS=Acinetobacter baumannii (strain SDF) GN=wza PE=4 SV=1 - [B0VMQ6_ACIBS]	26.78	1	7	7	366	40.5647	8.27979	0.940123	1
A0A014CNM7	Lipoyl synthase OS=Acinetobacter baumannii 25977_7 GN=lipA PE=3 SV=1 - [A0A014CNM7_ACIBA]	32.34	4	8	10	337	38.1695	7.06396	1.01949	5	10.1024
A0A009GQ84	UDP-N-acetylenolpyruvoylglucosamine reductase OS=Acinetobacter baumannii 118362 GN=murB PE=3 SV=1 - [A0A009GQ84_ACIBA]	13.08	4	4	5	344	38.5761	6.40479	1.01728	5	1.85054
R8Y0S9	Aldose 1-epimerase OS=Acinetobacter calcoaceticus ANC 3811 GN=F935_02153 PE=3 SV=1 - [R8Y0S9_ACICA]	22.05	2	6	9	381	41.6794	9.01221	1.00422	3	8.34538
A0A0A8XHW1	Two-component response regulator OS=Acinetobacter calcoaceticus GN=P23_2713 PE=4 SV=1 - [A0A0A8XHW1_ACICA]	16.62	6	6	7	385	44.2028	7.43018	0.940614	6	5.95206
A0A0B3ZEA3	Signal peptide protein OS=Acinetobacter baumannii GN=ACX60_05400 PE=4 SV=1 - [A0A0B3ZEA3_ACIBA]	44.93	4	4	7	138	15.1259	8.33838	0.756793	7	33.8507
A0A062TA69	Glutathione S-transferase, N-terminal domain protein OS=Acinetobacter baumannii 45002_9 GN=J802_1673 PE=3 SV=1 - [A0A062TA69_ACIBA]	35.43	6	6	9	254	29.8314	6.37939	0.997223	9	9.83928
A0A009KGC0	Sigma-54 interaction domain protein OS=Acinetobacter baumannii 1461963 GN=J544_0566 PE=4 SV=1 - [A0A009KGC0_ACIBA]	16.25	4	4	5	283	32.3348	5.26221	0.945897	5	7.17524
B4YSY1	Response regulator OS=Acinetobacter baumannii PE=4 SV=1 - [B4YSY1_ACIBA]	17.71	3	3	6	192	20.9829	5.38916	0.984833	6	8.26767
A0A011J4M8	NADH-quinone oxidoreductase subunit E OS=Acinetobacter baumannii 457946 GN=nuoE PE=4 SV=1 - [A0A011J4M8_ACIBA]	32.54	4	4	5	169	18.8746	5.51611	1.02658	5	3.56065
A0A014BM29	Uncharacterized protein OS=Acinetobacter baumannii 25977_7 GN=J810_0678 PE=4 SV=1 - [A0A014BM29_ACIBA]	28.49	4	4	5	186	20.8974	4.70361	1.01614	5	4.28983
A0A0L6YWW4	N5-carboxyaminoimidazole ribonucleotide synthase (Fragment) OS=Acinetobacter baumannii GN=purK PE=3 SV=1 - [A0A0L6YWW4_ACIBA]	22.34	5	5	7	367	39.7996	5.97314	1.06936	7	7.16124
A0A0G3VXF5	Uncharacterized protein OS=Acinetobacter nosocomialis PE=4 SV=1 - [A0A0G3VXF5_9GAMM]	21.14	2	2	4	123	13.9621	5.5542	0.971263	4	8.25596
A0A009G326	ABC1 family protein OS=Acinetobacter baumannii 984213 GN=J503_0102 PE=4 SV=1 - [A0A009G326_ACIBA]	17.81	6	6	6	539	61.4465	6.94678	1.0703	6	5.29219
A0A0M1MV71	N5-carboxyaminoimidazole ribonucleotide mutase (Fragment) OS=Acinetobacter baumannii GN=RW56_21585 PE=3 SV=1 - [A0A0M1MV71_ACIBA]	39.02	3	3	5	123	12.7096	5.32568	0.993676	5	15.6962
A0A009HHU7	30S ribosomal protein S17 OS=Acinetobacter baumannii 1295259 GN=rpsQ PE=3 SV=1 - [A0A009HHU7_ACIBA]	51.47	5	5	11	68	7.6582	9.5249	0.954106	11	11.1064
A0A009SEU4	tRNA N6-adenosine threonylcarbamoyltransferase OS=Acinetobacter baumannii 99063 GN=tsaD PE=3 SV=1 - [A0A009SEU4_ACIBA]	19.05	4	4	6	336	36.0558	6.80029	0.954892	6	15.9636
A0A010KZK1	4-hydroxy-3-methylbut-2-en-1-yl diphosphate synthase (flavodoxin) OS=Acinetobacter baumannii 1566109 GN=ispG PE=3 SV=1 - [A0A010KZK1_ACIBA]	32.88	10	10	13	371	40.4039	5.89697	0.992736	13	18.4921
A3M1D8	Probable Fe(2+)-trafficking protein OS=Acinetobacter baumannii (strain ATCC 17978 / CIP 53.77 / LMG 1025 / NCDC KC755 / 5377) GN=A1S_0257 PE=3 SV=2 - [FETP_ACIBT]	49.44	4	4	6	89	10.7403	5.26221	1.05134	6	13.7937
A0A009JNG4	ATP synthase epsilon chain OS=Acinetobacter baumannii 1437282 GN=atpC PE=3 SV=1 - [A0A009JNG4_ACIBA]	35.97	1	3	7	139	14.6347	4.90674	1.04494	2	1.54997
A0A062E5L6	Uncharacterized protein OS=Acinetobacter baumannii 855125 GN=J560_0135 PE=4 SV=1 - [A0A062E5L6_ACIBA]	67.82	4	4	5	87	9.51685	5.33838	0.986906	5	13.1343
A0A009KDM2	Tautomerase enzyme family protein OS=Acinetobacter baumannii 1461963 GN=J544_0346 PE=4 SV=1 - [A0A009KDM2_ACIBA]	27.91	3	3	7	129	15.258	7.43018	1.14432	7	15.4132
A0A009FVW8	Uncharacterized protein OS=Acinetobacter baumannii 984213 GN=J503_1874 PE=4 SV=1 - [A0A009FVW8_ACIBA]	23.85	4	4	6	218	24.9118	4.99561	1.05848	6	15.1287
A0A062T485	2Fe-2S iron-sulfur cluster binding domain protein (Fragment) OS=Acinetobacter baumannii 45002_9 GN=J802_3706 PE=4 SV=1 - [A0A062T485_ACIBA]	11.36	2	3	5	317	35.4973	5.24951	1.2205	3	10.7145
A0A062RLZ4	ABC transporter family protein OS=Acinetobacter baumannii 42057_3 GN=K034_2607 PE=3 SV=1 - [A0A062RLZ4_ACIBA]	33.01	6	6	6	209	23.4143	8.92432	0.977025	6	20.6992
A0A0J8UZ25	Acyl-CoA dehydrogenase, N-terminal domain protein OS=Acinetobacter baumannii GN=AB987_2029 PE=3 SV=1 - [A0A0J8UZ25_ACIBA]	10.86	3	3	4	350	38.5633	5.57959	0.952547	4	7.3889
A0A0L6KEP0	ABC transporter (Fragment) OS=Acinetobacter baumannii GN=RQ26_20935 PE=4 SV=1 - [A0A0L6KEP0_ACIBA]	20.55	7	7	8	438	49.9021	6.354	1.0176	8	8.99735
A0A0D7SDL4	CobQ/CobB/MinD/ParA nucleotide binding domain protein OS=Acinetobacter baumannii GN=AB988_1426 PE=4 SV=1 - [A0A0D7SDL4_ACIBA]	25.71	5	5	7	280	31.0614	6.17627	1.04733	7	8.96144
A0A0J8TGJ1	Glycerol kinase OS=Acinetobacter baumannii GN=glpK PE=3 SV=1 - [A0A0J8TGJ1_ACIBA]	9.4	4	4	6	500	55.6643	5.56689	1.00385	5	7.86932
A0A0B2Y0G3	Multidrug transporter OS=Acinetobacter baumannii GN=NT90_00840 PE=4 SV=1 - [A0A0B2Y0G3_ACIBA]	9.55	1	9	12	1058	114.277	6.82959	1.15547	1
A0A062L2Q6	Pretranslocase subunit SecB family protein OS=Acinetobacter baumannii 1288284 GN=J608_4534 PE=4 SV=1 - [A0A062L2Q6_ACIBA]	83.33	4	4	7	66	7.58291	5.0083	1.03339	7	9.95319
A0A009GCE9	tRNA threonylcarbamoyl adenosine modification protein, Sua5/YciO/YrdC/YwlC family OS=Acinetobacter baumannii 118362 GN=J517_1099 PE=4 SV=1 - [A0A009GCE9_ACIBA]	57.07	6	6	9	205	22.5668	6.11279	1.12021	9	5.86698
A0A009G2U6	Acyl-CoA dehydrogenase, N-terminal domain protein OS=Acinetobacter baumannii 118362 GN=J517_2237 PE=3 SV=1 - [A0A009G2U6_ACIBA]	36.58	9	9	11	380	42.1152	5.69385	1.00412	11	16.1587
A0A009KQM5	NADH-quinone oxidoreductase subunit L OS=Acinetobacter baumannii 1419130 GN=nuoL PE=4 SV=1 - [A0A009KQM5_ACIBA]	5.72	3	3	5	629	67.8007	8.06006	0.940334	5	4.01261
A0A0H4UR60	Amidohydrolase OS=Acinetobacter baumannii GN=ACX61_10895 PE=4 SV=1 - [A0A0H4UR60_ACIBA]	13.65	5	5	6	542	60.1202	5.45264	1.06933	6	6.75326
A0A011JYK5	Uncharacterized protein OS=Acinetobacter baumannii 723929 GN=J610_2049 PE=4 SV=1 - [A0A011JYK5_ACIBA]	41.35	5	5	12	208	22.9747	5.40186	1.08002	12	11.2396
A0A0L6YRZ3	Elongation factor 4 (Fragment) OS=Acinetobacter baumannii GN=RQ96_22620 PE=3 SV=1 - [A0A0L6YRZ3_ACIBA]	18.54	8	8	11	604	66.4594	5.57959	0.941836	11	14.6959
A0A010LRV4	AAA domain protein OS=Acinetobacter baumannii 259052 GN=J594_0469 PE=4 SV=1 - [A0A010LRV4_ACIBA]	12.27	1	8	10	872	97.8607	6.01123	1.02167	1
A0A010KNI0	1-deoxy-D-xylulose 5-phosphate reductoisomerase OS=Acinetobacter baumannii 83444 GN=dxr PE=3 SV=1 - [A0A010KNI0_ACIBA]	10.49	3	3	5	391	42.1779	6.25244	0.946774	3	2.08947
A0A0J8TWF7	Nucleotide-binding protein AB988_1914 OS=Acinetobacter baumannii GN=AB988_1914 PE=3 SV=1 - [A0A0J8TWF7_ACIBA]	26.62	6	6	6	278	31.9496	7.10791	0.943836	6	14.6975
A0A0J8TJE4	Ribosomal protein L11 methyltransferase OS=Acinetobacter baumannii GN=prmA PE=3 SV=1 - [A0A0J8TJE4_ACIBA]	20.79	4	4	5	279	30.8896	4.37354	0.99556	5	5.85813
A0A062T793	Betaine aldehyde dehydrogenase (Fragment) OS=Acinetobacter baumannii 45002_9 GN=J802_4152 PE=3 SV=1 - [A0A062T793_ACIBA]	14.39	3	3	5	403	43.3991	4.98291	1.12803	5	14.2278
A0A009TL80	TonB dependent receptor family protein OS=Acinetobacter baumannii 99063 GN=J529_1419 PE=3 SV=1 - [A0A009TL80_ACIBA]	12.6	6	6	6	746	82.3147	5.84619	0.971595	6	2.03466
A0A009SN80	Glutamate 5-kinase OS=Acinetobacter baumannii 99063 GN=proB PE=3 SV=1 - [A0A009SN80_ACIBA]	22.02	6	6	7	377	40.866	6.75635	1.06219	7	8.21538
N9IB88	Uncharacterized protein OS=Acinetobacter baumannii NIPH 201 GN=F922_00027 PE=4 SV=1 - [N9IB88_ACIBA]	36.52	7	7	8	230	25.3888	4.69092	1.02177	8	12.4413
A0A062BG40	Uncharacterized protein OS=Acinetobacter baumannii 916567 GN=J467_0731 PE=4 SV=1 - [A0A062BG40_ACIBA]	21	9	9	11	381	43.9282	5.88428	0.966425	10	6.35335
A0A009T0K4	Dihydroorotase (Fragment) OS=Acinetobacter baumannii 99063 GN=J529_4003 PE=3 SV=1 - [A0A009T0K4_ACIBA]	23.68	1	6	8	321	36.0746	6.68311	0.908042	1
A0A009KCF0	30S ribosomal protein S21 OS=Acinetobacter baumannii 1437282 GN=rpsU PE=3 SV=1 - [A0A009KCF0_ACIBA]	42.25	4	4	8	71	8.47574	10.5356	0.89647	8	8.39623
B7GWI2	50S ribosomal protein L13 OS=Acinetobacter baumannii (strain AB307-0294) GN=rplM PE=3 SV=1 - [RL13_ACIB3]	49.3	2	5	11	142	15.9424	9.46631	1.1876	3	3.03861
A0A009KYS1	Uncharacterized protein OS=Acinetobacter baumannii 1440422 GN=J540_3191 PE=4 SV=1 - [A0A009KYS1_ACIBA]	37.61	7	7	8	226	26.2105	5.77002	0.992085	7	5.05383
A0A009ENZ0	Tryptophan synthase beta chain OS=Acinetobacter baumannii 348935 GN=trpB PE=3 SV=1 - [A0A009ENZ0_ACIBA]	16.87	1	6	8	403	44.3223	6.13818	0.744843	1
A0A0L6SYV8	Chloramphenicol acetyltransferase (Fragment) OS=Acinetobacter baumannii GN=RP81_19775 PE=4 SV=1 - [A0A0L6SYV8_ACIBA]	22.56	2	2	3	133	15.1015	5.85889	0.971354	3	11.9547
A0A0M1MTT5	Glutathione synthetase (Fragment) OS=Acinetobacter baumannii GN=RW56_22985 PE=3 SV=1 - [A0A0M1MTT5_ACIBA]	25.17	6	6	8	290	32.5588	5.41455	0.982724	8	5.88319
B2HX82	Diaminopimelate epimerase OS=Acinetobacter baumannii (strain ACICU) GN=dapF PE=1 SV=1 - [DAPF_ACIBC]	18.86	4	4	6	281	31.1188	5.64307	0.947612	6	5.75546
A0A0F5EHX6	UDP-N-acetylglucosamine 2-epimerase OS=Acinetobacter baumannii GN=VM83_12720 PE=3 SV=1 - [A0A0F5EHX6_ACIBA]	21.02	7	7	12	371	41.63	6.58057	0.942953	11	4.23807
A0A011I8J1	Lipocalin-like domain protein OS=Acinetobacter baumannii 457946 GN=J639_0887 PE=4 SV=1 - [A0A011I8J1_ACIBA]	35.38	7	7	9	195	22.5078	8.6167	1.02436	8	6.61831
A0A013S0B6	Aspartate-alanine antiporter OS=Acinetobacter baumannii 573719 GN=aspT PE=4 SV=1 - [A0A013S0B6_ACIBA]	13.01	1	6	7	561	59.6395	8.26514	1.01686	1
A0A009LMM6	Uncharacterized protein OS=Acinetobacter baumannii 1440422 GN=J540_2574 PE=4 SV=1 - [A0A009LMM6_ACIBA]	18.69	5	5	5	289	32.9898	6.53662	1.064	4	15.1649
A0A009FKC8	Tryptophan--tRNA ligase OS=Acinetobacter baumannii 348935 GN=trpS PE=3 SV=1 - [A0A009FKC8_ACIBA]	22.55	2	4	6	337	37.5835	6.55127	0.991006	3	5.54896
A0A013S7P7	Hypoxanthine phosphoribosyltransferase OS=Acinetobacter baumannii 826659 GN=hpt PE=4 SV=1 - [A0A013S7P7_ACIBA]	42.86	3	7	9	175	19.5921	5.05908	0.916701	3	31.1064
A0A0E2G6U2	Uncharacterized protein OS=Acinetobacter nosocomialis NIPH 2119 GN=F984_00028 PE=4 SV=1 - [A0A0E2G6U2_9GAMM]	21.31	2	2	4	122	13.4408	8.63135	0.832891	4	17.261
A0A062B5H9	RND transporter, hydrophobe/amphiphile efflux-1 family protein OS=Acinetobacter baumannii 916567 GN=J467_2350 PE=4 SV=1 - [A0A062B5H9_ACIBA]	10.43	7	7	7	1035	112.528	7.82568	1.01011	7	5.96993
A0A009GV52	Ubiquinone biosynthesis hydroxylase, UbiH/UbiF/VisC/COQ6 family protein OS=Acinetobacter baumannii 118362 GN=J517_3658 PE=4 SV=1 - [A0A009GV52_ACIBA]	14.18	4	4	8	402	44.4194	7.10791	1.01411	8	20.9926
A0A013J4C7	Alanine racemase OS=Acinetobacter baumannii 1281984 GN=J694_3322 PE=3 SV=1 - [A0A013J4C7_ACIBA]	23.98	1	5	11	367	40.4334	5.66846	0.922676	1
B7I683	Pantothenate synthetase OS=Acinetobacter baumannii (strain AB0057) GN=panC PE=3 SV=1 - [PANC_ACIB5]	26.6	7	7	9	282	31.0462	5.33838	1.02025	9	22.1282
K9AZ98	Uncharacterized protein OS=Acinetobacter sp. WC-487 GN=ACINWC487_1670 PE=4 SV=1 - [K9AZ98_9GAMM]	18.77	1	7	13	293	32.9241	6.17627	1.0841	6	19.1973
K9BF50	KR domain protein OS=Acinetobacter sp. WC-323 GN=ACINWC323_2100 PE=3 SV=1 - [K9BF50_9GAMM]	26.95	2	4	5	256	26.9098	5.90967	1.1135	2	21.4351
A0A062DL18	Carbon storage regulator (Fragment) OS=Acinetobacter baumannii 1451147 GN=J541_3892 PE=3 SV=1 - [A0A062DL18_ACIBA]	53.01	3	3	6	83	9.68388	6.3667	1.31856	6	7.19317
A0A0M1MSW6	DNA-(Apurinic or apyrimidinic site) lyase (Fragment) OS=Acinetobacter baumannii GN=RW58_20810 PE=4 SV=1 - [A0A0M1MSW6_ACIBA]	26.05	4	4	5	215	24.4524	6.34131	1.00598	5	8.7802
A0A0E0WNS4	Uncharacterized protein OS=Acinetobacter baumannii MDR-TJ GN=ABTJ_p0072 PE=4 SV=1 - [A0A0E0WNS4_ACIBA]	37.61	4	4	6	117	13.1319	6.16357	0.958556	6	11.2164
A0A009I8G5	Phosphoglucomutase/phosphomannomutase, C-terminal domain protein OS=Acinetobacter baumannii 1295259 GN=J507_1059 PE=3 SV=1 - [A0A009I8G5_ACIBA]	18.86	1	7	11	456	51.0198	5.38916	1.21292	1
A0A009QV05	O-succinylhomoserine sulfhydrylase OS=Acinetobacter baumannii 809848 GN=metZ PE=3 SV=1 - [A0A009QV05_ACIBA]	19.49	1	5	6	395	42.6108	5.5542	0.803953	1
A0A0L6YMM7	IclR family transcriptional regulator (Fragment) OS=Acinetobacter baumannii GN=RR00_20065 PE=4 SV=1 - [A0A0L6YMM7_ACIBA]	16.6	3	3	4	241	26.876	6.0874	1.02864	4	27.0947
A0A010K298	Aldose 1-epimerase OS=Acinetobacter baumannii 1566109 GN=mro PE=3 SV=1 - [A0A010K298_ACIBA]	27.56	1	6	8	381	41.6164	9.02686	1.05342	1
A0A014EB73	Uncharacterized protein OS=Acinetobacter baumannii 25977_7 GN=J810_0133 PE=4 SV=1 - [A0A014EB73_ACIBA]	20.71	3	3	4	169	19.3229	8.93896	0.947586	4	14.5091
A0A0M1MZ03	Racemase (Fragment) OS=Acinetobacter baumannii GN=RW49_23015 PE=4 SV=1 - [A0A0M1MZ03_ACIBA]	27.78	4	4	6	234	25.7183	5.2749	0.986105	6	14.5454
A0A098SFN5	3-ketoacyl-ACP reductase OS=Acinetobacter baumannii GN=fabG PE=3 SV=1 - [A0A098SFN5_ACIBA]	26.58	6	6	6	237	25.6303	6.29053	0.958475	6	1.93395
A0A009F2V8	LysM domain protein OS=Acinetobacter baumannii 984213 GN=J503_1599 PE=4 SV=1 - [A0A009F2V8_ACIBA]	27.03	2	6	8	259	27.5581	9.72998	0.933564	3	8.02214
A0A009GBQ0	Type II secretion system protein D OS=Acinetobacter baumannii 118362 GN=gspD PE=3 SV=1 - [A0A009GBQ0_ACIBA]	12.14	7	7	8	758	80.75	8.88037	0.957661	8	18.8871
A0A009JLI4	Lactonase, 7-bladed beta-propeller family protein OS=Acinetobacter baumannii 1419130 GN=J518_3153 PE=4 SV=1 - [A0A009JLI4_ACIBA]	19.57	6	6	9	414	45.1542	9.12939	0.947193	9	13.37
A0A0C4XXJ9	Conjugal transfer protein TraW OS=Acinetobacter baumannii GN=NG19_0052 PE=4 SV=1 - [A0A0C4XXJ9_ACIBA]	24.53	4	4	6	212	23.6036	9.51025	0.99271	6	11.1593
A0A0L6YL92	Gentamicin 3'-acetyltransferase (Fragment) OS=Acinetobacter baumannii GN=RQ18_19385 PE=4 SV=1 - [A0A0L6YL92_ACIBA]	47.73	6	7	17	176	19.2448	6.18896	0.987738	15	12.2454
A0A013JLK7	Cytidylate kinase OS=Acinetobacter baumannii 1281984 GN=cmk PE=3 SV=1 - [A0A013JLK7_ACIBA]	36.4	6	6	8	228	25.2341	5.94775	0.945296	8	9.59057
A0A062F801	RNA polymerase sigma factor, sigma-70 family protein (Fragment) OS=Acinetobacter baumannii 754286 GN=J567_2813 PE=4 SV=1 - [A0A062F801_ACIBA]	12.94	2	2	3	170	19.4748	5.14795	1.30354	3	13.5884
A0A062KYF5	Uncharacterized protein OS=Acinetobacter baumannii 1571545 GN=J715_1869 PE=4 SV=1 - [A0A062KYF5_ACIBA]	31.13	3	3	4	151	16.7897	5.38916	0.973781	4	15.1489
A0A013TGG7	HIT domain protein OS=Acinetobacter baumannii 742879 GN=J690_1715 PE=4 SV=1 - [A0A013TGG7_ACIBA]	32.04	3	3	6	103	11.8578	6.04932	1.07997	6	19.861
A0A009SHB6	Substrate binding domain of ABC-type glycine betaine transport system family protein OS=Acinetobacter baumannii 99063 GN=J529_3543 PE=4 SV=1 - [A0A009SHB6_ACIBA]	18.49	3	3	4	238	25.6086	8.98291	0.828514	4	10.8982
A0A009LFX9	Quinolinate synthase A OS=Acinetobacter baumannii 1440422 GN=nadA PE=3 SV=1 - [A0A009LFX9_ACIBA]	20.34	6	6	8	354	38.6625	5.38916	0.91975	8	6.46401
A0A013IQ46	Peptidyl-prolyl cis-trans isomerase OS=Acinetobacter baumannii 1130196 GN=J671_0261 PE=4 SV=1 - [A0A013IQ46_ACIBA]	21.25	2	2	5	160	17.1433	4.55127	1.08163	5	11.4237
A0A010K045	DNA polymerase I OS=Acinetobacter baumannii 1542444 GN=polA PE=3 SV=1 - [A0A010K045_ACIBA]	18.09	1	10	12	923	103.735	5.70654	0.865707	1
A0A062DC29	tRNA modification GTPase MnmE OS=Acinetobacter baumannii 496487 GN=mnmE PE=4 SV=1 - [A0A062DC29_ACIBA]	18.43	4	4	6	331	35.9608	5.04639	0.994086	6	8.9824
A0A0M2E579	Sulfate ABC transporter, sulfate-binding family protein (Fragment) OS=Acinetobacter baumannii 26016_3 GN=J969_1736 PE=4 SV=1 - [A0A0M2E579_ACIBA]	22.96	5	5	5	331	36.5814	9.48096	0.946184	5	11.8572
D0CAD7	Oligoribonuclease OS=Acinetobacter baumannii ATCC 19606 = CIP 70.34 GN=orn PE=4 SV=1 - [D0CAD7_ACIBA]	25.15	4	4	7	163	18.9197	7.02002	0.917667	7	13.5281
A0A009EZ97	Molybdopterin dinucleotide binding domain protein OS=Acinetobacter baumannii 984213 GN=J503_1577 PE=4 SV=1 - [A0A009EZ97_ACIBA]	25.69	2	12	14	802	89.2568	6.45557	1.10144	2	3.63326
A0A062B437	Putative phosphoribosylglycinamide formyltransferase OS=Acinetobacter baumannii 916567 GN=J467_1781 PE=4 SV=1 - [A0A062B437_ACIBA]	40.97	5	5	5	144	15.3198	9.43701	0.721967	5	14.0404
A0A0L6YNU0	Peptidyl-prolyl cis-trans isomerase (Fragment) OS=Acinetobacter baumannii GN=RR02_19895 PE=4 SV=1 - [A0A0L6YNU0_ACIBA]	55.91	2	4	6	93	10.2523	8.67529	0.899017	4	12.8597
A0A062DW85	Uncharacterized protein OS=Acinetobacter baumannii 1451147 GN=J541_2255 PE=4 SV=1 - [A0A062DW85_ACIBA]	42.75	1	8	9	255	29.0145	5.05908	0.8461	1
A0A062EQ15	Uncharacterized protein (Fragment) OS=Acinetobacter baumannii 855125 GN=J560_3479 PE=4 SV=1 - [A0A062EQ15_ACIBA]	10.33	4	5	6	571	63.3176	7.10791	0.896099	4	9.37332
A0A062TN95	Guanylate kinase (Fragment) OS=Acinetobacter baumannii 25691_7 GN=J830_3602 PE=4 SV=1 - [A0A062TN95_ACIBA]	23.7	3	3	4	173	19.9711	5.36377	1.06361	2	12.7703
A0A009TB22	Putative selenocysteine synthase OS=Acinetobacter baumannii 99063 GN=J529_1765 PE=4 SV=1 - [A0A009TB22_ACIBA]	21.41	6	6	9	355	41.8425	5.17334	0.941503	9	22.6071
A0A009G2R0	AMP-binding enzyme family protein OS=Acinetobacter baumannii 984213 GN=J503_0246 PE=4 SV=1 - [A0A009G2R0_ACIBA]	17.34	6	6	9	542	60.2455	5.52881	1.07473	9	1.26493
A0A009GCK9	2-isopropylmalate synthase OS=Acinetobacter baumannii 118362 GN=leuA PE=3 SV=1 - [A0A009GCK9_ACIBA]	22.34	7	11	14	564	63.0807	5.16064	0.971674	9	16.5108
A0A009EI34	Type VII secretion system (T7SS), usher family protein OS=Acinetobacter baumannii 984213 GN=J503_3768 PE=3 SV=1 - [A0A009EI34_ACIBA]	8.89	7	7	7	832	92.7157	6.50732	0.951275	7	4.15033
A0A062KM35	Transglycosylase SLT domain protein (Fragment) OS=Acinetobacter baumannii 1288284 GN=J608_5139 PE=4 SV=1 - [A0A062KM35_ACIBA]	11.43	2	2	3	245	27.0634	8.06006	0.840372	3	32.5722
A0A062IZQ5	Ribosomal RNA small subunit methyltransferase G OS=Acinetobacter baumannii 233846 GN=gidB PE=3 SV=1 - [A0A062IZQ5_ACIBA]	23.33	5	5	8	210	23.6906	6.12549	0.973128	8	13.8993
A0A013MM49	Uncharacterized protein OS=Acinetobacter baumannii 1294243 GN=J655_1363 PE=4 SV=1 - [A0A013MM49_ACIBA]	35.17	1	4	7	145	15.5563	9.65674	0.819608	1
A0A009G4J6	Pirin family protein OS=Acinetobacter baumannii 118362 GN=J517_2568 PE=3 SV=1 - [A0A009G4J6_ACIBA]	20.95	6	6	9	315	35.2437	5.23682	0.960163	9	8.56237
A0A009YHD4	50S ribosomal protein L20 OS=Acinetobacter baumannii 479375 GN=rplT PE=3 SV=1 - [A0A009YHD4_ACIBA]	45.38	7	7	12	119	13.4136	11.6343	1.03119	11	19.0204
A0A0D8EKE8	7-cyano-7-deazaguanine synthase OS=Acinetobacter baumannii GN=AKG97_02025 PE=4 SV=1 - [A0A0D8EKE8_ACIBA]	23.76	10	10	11	442	50.4442	9.29053	0.900334	11	4.23226
A0A010KNL0	Aminotransferase class-III family protein OS=Acinetobacter baumannii 1566109 GN=J582_2810 PE=3 SV=1 - [A0A010KNL0_ACIBA]	20.79	1	3	4	279	29.9594	5.23682	1.21672	1
A0A0M1MSK8	DNA-directed RNA polymerase subunit omega (Fragment) OS=Acinetobacter baumannii GN=RW58_20725 PE=3 SV=1 - [A0A0M1MSK8_ACIBA]	51.35	3	3	5	74	8.52939	5.89697	0.932475	5	6.94429
A0A009LCV8	Phosphopantothenoylcysteine decarboxylase / phosphopantothenate--cysteine ligase OS=Acinetobacter baumannii 1461963 GN=coaBC PE=4 SV=1 - [A0A009LCV8_ACIBA]	19.66	7	7	9	417	44.8391	6.15088	0.96809	9	11.6781
A0A010L3F7	Histidine phosphatase super family protein OS=Acinetobacter baumannii 83444 GN=J583_0715 PE=4 SV=1 - [A0A010L3F7_ACIBA]	32.45	4	4	5	151	16.7948	5.75732	1.08444	5	13.4444
A0A0F5EL77	Uncharacterized protein OS=Acinetobacter baumannii GN=VM83_09310 PE=4 SV=1 - [A0A0F5EL77_ACIBA]	35.16	3	3	3	128	14.8952	4.65283	0.923431	3	12.3088
A0A009I931	FHA domain protein OS=Acinetobacter baumannii 1295743 GN=J512_0965 PE=4 SV=1 - [A0A009I931_ACIBA]	25.36	2	4	5	209	23.193	4.64014	0.979597	2	4.32023
A0A062MM26	Sugar (And other) transporter family protein OS=Acinetobacter baumannii 1288284 GN=J608_1542 PE=4 SV=1 - [A0A062MM26_ACIBA]	8.45	3	3	4	426	47.1657	8.85107	0.924545	4	15.8972
A3M4I4	Putative ABC transporter OS=Acinetobacter baumannii (strain ATCC 17978 / CIP 53.77 / LMG 1025 / NCDC KC755 / 5377) GN=A1S_1400 PE=3 SV=2 - [A3M4I4_ACIBT]	25.85	5	5	6	236	26.2589	6.16357	1.0186	6	16.4742
A0A009FDZ4	Acyl-CoA dehydrogenase, N-terminal domain protein OS=Acinetobacter baumannii 348935 GN=J504_0541 PE=3 SV=1 - [A0A009FDZ4_ACIBA]	24.87	1	7	9	390	42.3492	5.71924	1.14741	1
A0A009ZJU0	Hypoxanthine phosphoribosyltransferase OS=Acinetobacter baumannii 479375 GN=hpt PE=4 SV=1 - [A0A009ZJU0_ACIBA]	32.57	1	5	7	175	19.7052	5.05908	1.13798	1
B0V894	NADH-quinone oxidoreductase subunit I OS=Acinetobacter baumannii (strain AYE) GN=nuoI PE=3 SV=1 - [NUOI_ACIBY]	21.11	3	3	5	180	20.4182	6.18896	0.935405	5	3.984
A0A010L4V3	Type II secretion system protein G OS=Acinetobacter baumannii 1566109 GN=gspG PE=4 SV=1 - [A0A010L4V3_ACIBA]	25.75	1	4	7	167	18.0483	8.74854	1.11358	4	11.2439
A0A062HQW9	Pantetheine-phosphate adenylyltransferase OS=Acinetobacter baumannii 21072 GN=J596_4141 PE=4 SV=1 - [A0A062HQW9_ACIBA]	23.73	2	2	3	118	13.4919	5.8335	1.01083	3	3.7931
A0A062IVS4	Response regulator OS=Acinetobacter baumannii 21072 GN=J596_0280 PE=4 SV=1 - [A0A062IVS4_ACIBA]	39.47	8	8	11	228	26.6626	5.68115	1.14313	11	20.3345
A0A009P7M2	Phosphoglycerate kinase OS=Acinetobacter baumannii 272263 GN=pgk PE=3 SV=1 - [A0A009P7M2_ACIBA]	21.52	1	6	12	395	41.2157	4.89404	0.95549	1
A0A010KWZ1	Glutamate dehydrogenase OS=Acinetobacter baumannii 83444 GN=J583_3722 PE=3 SV=1 - [A0A010KWZ1_ACIBA]	19.8	5	7	8	399	43.2196	6.7417	1.04481	5	3.31119
L9MGI7	HlyD family secretion protein (Fragment) OS=Acinetobacter sp. OIFC021 GN=ACIN5021_3109 PE=4 SV=1 - [L9MGI7_9GAMM]	14.72	4	4	4	299	33.0863	8.82178	0.955699	4	6.03043
A0A013SWH8	Adenosine deaminase OS=Acinetobacter baumannii 573719 GN=add PE=3 SV=1 - [A0A013SWH8_ACIBA]	17.52	5	5	7	331	36.5558	5.32568	0.991321	7	14.6545
A0A062IPH8	Glutathione peroxidase OS=Acinetobacter baumannii 21072 GN=J596_1406 PE=3 SV=1 - [A0A062IPH8_ACIBA]	30.43	4	4	7	161	17.9102	8.20654	0.993717	7	19.471
R8YJH3	Cysteine synthase OS=Acinetobacter pittii ANC 4050 GN=F931_02679 PE=3 SV=1 - [R8YJH3_ACIPI]	28.92	1	6	8	332	35.0984	5.38916	0.981679	1
A0A009S815	Uncharacterized protein OS=Acinetobacter baumannii 951631 GN=J552_4073 PE=4 SV=1 - [A0A009S815_ACIBA]	25.43	3	3	3	173	18.9294	8.54346	0.935699	3	10.7813
A0A009KGD7	Alanine--tRNA ligase OS=Acinetobacter baumannii 1437282 GN=alaS PE=3 SV=1 - [A0A009KGD7_ACIBA]	7.97	1	6	7	891	97.4856	5.21143	0.976375	1
A0A010L6K4	Uncharacterized protein OS=Acinetobacter baumannii 1578804 GN=J588_3742 PE=4 SV=1 - [A0A010L6K4_ACIBA]	28.06	5	5	6	253	29.5788	8.36768	0.953704	6	18.4292
A0A009TFK5	UDP-N-acetylmuramate--L-alanine ligase OS=Acinetobacter baumannii 99063 GN=murC PE=3 SV=1 - [A0A009TFK5_ACIBA]	15.15	6	6	8	482	52.8624	6.18896	0.98502	8	10.2655
A0A062TF21	Penicillin binding transpeptidase domain protein OS=Acinetobacter baumannii 25691_7 GN=J830_2690 PE=4 SV=1 - [A0A062TF21_ACIBA]	20.53	9	9	9	570	62.777	9.71533	0.991994	9	23.2228
A0A009KF19	NLPA lipofamily protein OS=Acinetobacter baumannii 1437282 GN=J537_0332 PE=4 SV=1 - [A0A009KF19_ACIBA]	12.03	1	3	4	291	31.2965	5.79541	1.4629	1
A0A009I0V5	Sigma-54 interaction domain protein OS=Acinetobacter baumannii 1295259 GN=J507_2242 PE=4 SV=1 - [A0A009I0V5_ACIBA]	20.43	5	5	5	421	46.9485	5.98584	1.04717	5	4.90966
A0A009I586	Acetyl-coenzyme A synthetase OS=Acinetobacter baumannii 1295259 GN=acs PE=3 SV=1 - [A0A009I586_ACIBA]	15.56	8	8	12	649	72.1666	5.75732	0.951404	12	8.70422
A0A062BAQ1	Putative aTP-binding protein OS=Acinetobacter baumannii 916567 GN=J467_2297 PE=4 SV=1 - [A0A062BAQ1_ACIBA]	7.99	7	7	8	1102	123.173	6.20166	1.00356	8	8.50427
A0A0E2G6X3	Oxidoreductase alpha (Molybdopterin) subunit OS=Acinetobacter nosocomialis NIPH 2119 GN=F984_00064 PE=4 SV=1 - [A0A0E2G6X3_9GAMM]	22.82	1	11	15	802	89.2126	6.23975	1.00566	2	5.9242
A0A010M7X9	Mce related family protein OS=Acinetobacter baumannii 1578804 GN=J588_1636 PE=4 SV=1 - [A0A010M7X9_ACIBA]	18.58	3	3	3	226	24.0572	5.12256	0.941452	3	8.02244
A0A009RY98	ATP synthase gamma chain OS=Acinetobacter baumannii 869535 GN=atpG PE=3 SV=1 - [A0A009RY98_ACIBA]	23.88	1	5	8	289	32.0037	9.08545	0.924254	1
A0A010KZ01	Zinc-binding dehydrogenase family protein OS=Acinetobacter baumannii 1578804 GN=J588_2778 PE=3 SV=1 - [A0A010KZ01_ACIBA]	14.72	3	3	4	326	34.4868	6.72705	0.993875	4	15.5252
A0A062ESH9	Bacterial regulatory helix-turn-helix s, AraC family protein (Fragment) OS=Acinetobacter baumannii 855125 GN=J560_1843 PE=4 SV=1 - [A0A062ESH9_ACIBA]	25.81	6	6	9	310	35.4352	5.87158	1.06317	9	11.6385
A0A0L6G1K6	Uncharacterized protein (Fragment) OS=Acinetobacter baumannii GN=RQ03_21530 PE=4 SV=1 - [A0A0L6G1K6_ACIBA]	26.09	3	3	7	138	15.3178	5.08447	1.00662	7	4.55124
B0VPT9	N utilization substance protein B homolog OS=Acinetobacter baumannii (strain SDF) GN=nusB PE=3 SV=1 - [NUSB_ACIBS]	39.6	1	4	6	149	17.0828	6.32861	1.20046	1
A0A062MUR2	FabA-like domain protein (Fragment) OS=Acinetobacter baumannii 1288284 GN=J608_1145 PE=4 SV=1 - [A0A062MUR2_ACIBA]	58.33	3	3	5	60	6.96558	5.17334	1.19572	5	18.8671
A0A0C4Y2K3	Uncharacterized protein OS=Acinetobacter baumannii GN=NG19_008 PE=4 SV=1 - [A0A0C4Y2K3_ACIBA]	16.67	4	4	4	198	21.3558	9.83252	0.427415	4	10.9959
A0A062AXY8	GTP cyclohydrolase 1 type 2 homolog (Fragment) OS=Acinetobacter baumannii 916567 GN=J467_3953 PE=3 SV=1 - [A0A062AXY8_ACIBA]	18.38	3	3	3	234	26.0123	5.90967	0.895458	3	8.61274
A0A013W080	Fatty acid desaturase family protein OS=Acinetobacter baumannii 88816 GN=J660_0669 PE=4 SV=1 - [A0A013W080_ACIBA]	9.89	3	3	4	364	42.0897	9.34912	1.03269	4	7.26904
A0A0M8MFE5	Uncharacterized protein (Fragment) OS=Acinetobacter baumannii GN=RQ47_19925 PE=4 SV=1 - [A0A0M8MFE5_ACIBA]	34.97	7	7	7	183	20.9531	9.49561	0.895273	6	7.32356
K1ESG4	Uncharacterized protein OS=Acinetobacter baumannii WC-692 GN=ACINWC692_2674 PE=4 SV=1 - [K1ESG4_ACIBA]	10.17	3	3	3	531	58.4828	8.08936	0.981343	3	3.04069
A0A0L6YRW7	ABC transporter ATP-binding protein (Fragment) OS=Acinetobacter baumannii GN=RQ96_22745 PE=3 SV=1 - [A0A0L6YRW7_ACIBA]	7.31	3	3	4	602	67.7217	5.40186	0.896602	4	10.8324
A0A062B6M8	Enoyl-CoA hydratase/isomerase family protein OS=Acinetobacter baumannii 916567 GN=J467_2119 PE=4 SV=1 - [A0A062B6M8_ACIBA]	13.08	7	7	9	711	77.1132	6.85889	0.970503	8	12.9242
A0A009JHE9	HAMP domain protein OS=Acinetobacter baumannii 1419130 GN=J518_3670 PE=4 SV=1 - [A0A009JHE9_ACIBA]	9.07	3	3	4	485	56.1486	6.41748	0.922434	4	6.66202
G2JN91	Uncharacterized protein OS=Acinetobacter baumannii MDR-ZJ06 GN=ABZJ_00277 PE=4 SV=1 - [G2JN91_ACIBA]	27.17	4	4	5	184	20.9639	4.88135	1.01117	4	1.84071
A0A010FGX4	Anthranilate synthase component I OS=Acinetobacter baumannii 1106579 GN=trpE PE=4 SV=1 - [A0A010FGX4_ACIBA]	20.52	5	7	8	497	55.0695	5.77002	0.953878	6	6.56867
B2I2J8	3-ketoacyl-CoA thiolase OS=Acinetobacter baumannii (strain ACICU) GN=fadA PE=3 SV=1 - [FADA_ACIBC]	43.59	12	12	17	390	41.0619	6.53662	1.02154	16	5.33499
A0A010KHT8	Bacterial lipid A biosynthesis acyltransferase family protein OS=Acinetobacter baumannii 83444 GN=J583_3667 PE=4 SV=1 - [A0A010KHT8_ACIBA]	17.42	4	4	5	310	35.4736	9.15869	0.898372	5	8.56637
A0A0E2GR63	Dihydroorotase OS=Acinetobacter pittii CIP 70.29 GN=pyrC PE=3 SV=1 - [A0A0E2GR63_ACIPI]	22.42	1	6	8	339	38.1257	6.62451	0.888051	1
A0A062BD14	LPS-assembly protein LptD OS=Acinetobacter baumannii 916567 GN=lptD PE=3 SV=1 - [A0A062BD14_ACIBA]	12.42	8	8	10	813	91.8863	5.32568	1.0069	8	10.9221
K9BE68	Lipopolysaccharide export system protein LptA OS=Acinetobacter sp. WC-323 GN=lptA PE=3 SV=1 - [K9BE68_9GAMM]	13.5	2	2	3	163	17.3708	9.36377	1.07439	2	3.72002
A0A0K9B0P0	GTP cyclohydrolase 1 OS=Acinetobacter baumannii GN=folE PE=3 SV=1 - [A0A0K9B0P0_ACIBA]	39.67	4	4	6	184	20.5333	6.68311	0.913108	6	11.1672
A0A009KA47	Neutral zinc metallopeptidase family protein OS=Acinetobacter baumannii 1461963 GN=J544_1748 PE=4 SV=1 - [A0A009KA47_ACIBA]	11.37	3	3	3	299	32.901	5.16064	0.996832	3	17.5261
A0A009I276	Zinc-binding dehydrogenase family protein OS=Acinetobacter baumannii 1295743 GN=J512_2963 PE=4 SV=1 - [A0A009I276_ACIBA]	28	1	6	6	325	34.8793	6.23975	1.31357	1
A0A011BYD9	Zinc-binding dehydrogenase family protein OS=Acinetobacter baumannii 1245593 GN=J627_0188 PE=4 SV=1 - [A0A011BYD9_ACIBA]	27.69	1	6	6	325	34.8763	6.23975	1.00742	1
A0A009K502	Acyl-CoA dehydrogenase, N-terminal domain protein OS=Acinetobacter baumannii 1419130 GN=J518_2305 PE=3 SV=1 - [A0A009K502_ACIBA]	14.39	4	4	5	403	44.3973	6.25244	0.986926	5	25.3935
A0A009E5R2	6-pyruvoyl tetrahydropterin synthase family protein OS=Acinetobacter baumannii 984213 GN=J503_4088 PE=4 SV=1 - [A0A009E5R2_ACIBA]	12.12	2	2	3	198	22.8254	5.5415	1.03275	3	1.6948
A0A0L6HBL1	Protease (Fragment) OS=Acinetobacter baumannii GN=RR23_21035 PE=3 SV=1 - [A0A0L6HBL1_ACIBA]	7.37	4	4	6	746	85.0237	6.90283	1.14188	6	4.33254
A0A009LFH7	Bifunctional uridylyltransferase/uridylyl-removing enzyme OS=Acinetobacter baumannii 1440422 GN=glnD PE=3 SV=1 - [A0A009LFH7_ACIBA]	10.82	8	8	8	887	102.058	6.40479	0.925978	8	3.69866
A0A0L6KG08	ATP--cobalamin adenosyltransferase (Fragment) OS=Acinetobacter baumannii GN=RQ25_21290 PE=4 SV=1 - [A0A0L6KG08_ACIBA]	23.23	2	2	3	155	17.1527	5.57959	1.00023	3	10.6612
A0A062BAY3	Alpha/beta hydrolase fold family protein OS=Acinetobacter baumannii 916567 GN=J467_0040 PE=4 SV=1 - [A0A062BAY3_ACIBA]	15.16	5	5	5	409	43.002	6.43018	1.00691	5	20.2794
A0A0L6YRE1	Pyridoxamine 5'-phosphate oxidase (Fragment) OS=Acinetobacter baumannii GN=RQ96_23245 PE=4 SV=1 - [A0A0L6YRE1_ACIBA]	28.42	3	3	4	190	22.156	6.0874	1.03234	4	11.9496
A0A066PKQ7	50S ribosomal protein L28 OS=Acinetobacter baumanii BIDMC 57 GN=rpmB PE=3 SV=1 - [A0A066PKQ7_ACIBA]	48.72	5	5	8	78	9.11202	11.2827	1.02112	8	29.3734
A0A009H7K8	HAMP domain protein OS=Acinetobacter baumannii 118362 GN=J517_1033 PE=4 SV=1 - [A0A009H7K8_ACIBA]	11.15	4	4	5	529	60.0831	6.16357	1.08278	5	2.98587
A0A009EU45	Alpha/beta hydrolase fold family protein OS=Acinetobacter baumannii 984213 GN=J503_2251 PE=4 SV=1 - [A0A009EU45_ACIBA]	14.29	5	5	6	322	36.7921	8.89502	0.892569	6	13.8329
A0A011IWE1	Ribosome small subunit-dependent GTPase A OS=Acinetobacter baumannii 457946 GN=rsgA PE=3 SV=1 - [A0A011IWE1_ACIBA]	18.47	5	5	6	352	39.5346	6.46826	0.967306	5	3.30832
A0A0J8TFS7	Putative metalloprotease OS=Acinetobacter baumannii GN=AB895_0675 PE=4 SV=1 - [A0A0J8TFS7_ACIBA]	21.35	3	3	4	178	20.5736	9.68604	1.03903	3	3.86285
A0A010LGW4	Cell division protein ftsA OS=Acinetobacter baumannii 1566109 GN=ftsA PE=3 SV=1 - [A0A010LGW4_ACIBA]	18.33	5	5	5	420	45.5472	5.74463	0.991327	5	2.63082
A0A009ID64	Probable septum site-determining protein MinC OS=Acinetobacter baumannii 1396970 GN=minC PE=3 SV=1 - [A0A009ID64_ACIBA]	30.42	5	5	6	240	26.0106	5.2749	0.987821	6	9.57699
A0A009LCQ9	Metallo-beta-lactamase superfamily protein OS=Acinetobacter baumannii 1461963 GN=J544_0221 PE=4 SV=1 - [A0A009LCQ9_ACIBA]	39.25	6	6	7	214	23.632	5.5542	1.08814	6	15.2404
B0VLV6	UPF0345 protein ABSDF3198 OS=Acinetobacter baumannii (strain SDF) GN=ABSDF3198 PE=3 SV=1 - [Y3198_ACIBS]	54.63	4	4	8	108	12.0519	5.021	1.03478	8	11.229
A0A062BJW5	Peptidase U32 family protein OS=Acinetobacter baumannii 916567 GN=J467_0054 PE=4 SV=1 - [A0A062BJW5_ACIBA]	13.8	6	6	8	442	50.0459	6.15088	1.01477	8	8.88016
A0A0A8XKR3	Guanine deaminase OS=Acinetobacter calcoaceticus GN=P23_3731 PE=4 SV=1 - [A0A0A8XKR3_ACICA]	14.77	5	5	7	440	49.4329	5.5542	1.07726	6	5.19746
A0A009LWA9	Hydrolase, TatD family protein OS=Acinetobacter baumannii 1440422 GN=J540_0984 PE=4 SV=1 - [A0A009LWA9_ACIBA]	21.46	3	3	5	247	27.6589	5.19873	1.00994	3	10.3435
A0A009G1B7	Pyridine nucleotide-disulfide oxidoreductase family protein (Fragment) OS=Acinetobacter baumannii 118362 GN=J517_3311 PE=4 SV=1 - [A0A009G1B7_ACIBA]	6.97	2	2	3	416	46.0828	7.04932	0.952996	3	6.76915
A0A0L6YSN1	Enoyl-CoA hydratase (Fragment) OS=Acinetobacter baumannii GN=RQ96_22045 PE=4 SV=1 - [A0A0L6YSN1_ACIBA]	32.68	6	6	8	205	23.5131	4.98291	0.929198	8	14.313
A0A009FTV1	Ribosome-binding ATPase YchF OS=Acinetobacter baumannii 348935 GN=engD PE=3 SV=1 - [A0A009FTV1_ACIBA]	20.66	1	5	7	363	39.1952	4.79248	1.20245	1
A0A009FWD5	Histidine triad protein OS=Acinetobacter baumannii 348935 GN=J504_0836 PE=4 SV=1 - [A0A009FWD5_ACIBA]	67.36	6	6	7	144	16.6813	6.3667	0.946121	7	6.5266
A0A0C4Y975	Conjugal transfer protein TraG OS=Acinetobacter baumannii GN=NG19_0046 PE=4 SV=1 - [A0A0C4Y975_ACIBA]	4.72	4	4	4	1016	109.26	5.78271	1.07139	3	15.7417
A0A009T352	Acyl-CoA dehydrogenase, C-terminal domain protein OS=Acinetobacter baumannii 99063 GN=J529_3620 PE=4 SV=1 - [A0A009T352_ACIBA]	9.95	3	3	3	382	41.6379	5.21143	0.863011	3	0.661579
A0A009G7R3	Deoxyuridine 5'-triphosphate nucleotidohydrolase OS=Acinetobacter baumannii 118362 GN=dut PE=3 SV=1 - [A0A009G7R3_ACIBA]	18.67	2	2	3	150	16.2885	5.49072	1.00886	3	1.9406
A0A062IH53	Uncharacterized protein OS=Acinetobacter baumannii 21072 GN=J596_1092 PE=4 SV=1 - [A0A062IH53_ACIBA]	47.37	3	3	5	95	10.9637	5.21143	1.16581	5	13.3324
A0A0C4Y2M1	Conjugal transfer protein TraE OS=Acinetobacter baumannii GN=NG19_0060 PE=4 SV=1 - [A0A0C4Y2M1_ACIBA]	15.63	4	4	6	192	21.352	9.23193	0.956214	6	13.785
A0A009H9H9	Nitroreductase family protein OS=Acinetobacter baumannii 118362 GN=J517_0691 PE=4 SV=1 - [A0A009H9H9_ACIBA]	32.72	4	6	8	217	24.8168	6.56592	1.07377	5	18.2758
A0A0C4Y4E8	Uncharacterized protein OS=Acinetobacter baumannii GN=NG19_004 PE=4 SV=1 - [A0A0C4Y4E8_ACIBA]	20.32	4	4	5	187	21.2689	5.90967	1.03337	5	15.7474
A3M5S6	Muconate cycloisomerase I OS=Acinetobacter baumannii (strain ATCC 17978 / CIP 53.77 / LMG 1025 / NCDC KC755 / 5377) GN=A1S_1843 PE=4 SV=2 - [A3M5S6_ACIBT]	11.5	3	3	4	313	33.8179	6.44287	0.91186	4	6.51906
A0A009F252	Xaa-His dipeptidase family protein OS=Acinetobacter baumannii 984213 GN=pepD PE=4 SV=1 - [A0A009F252_ACIBA]	11.93	4	4	8	486	52.8331	4.99561	1.03459	8	10.5038
A0A062RFB9	Ferric uptake regulator family protein OS=Acinetobacter baumannii 42057_3 GN=K034_2011 PE=4 SV=1 - [A0A062RFB9_ACIBA]	32.92	4	4	4	161	17.7369	6.93213	1.00239	4	8.82602
B7GYS1	50S ribosomal protein L32 OS=Acinetobacter baumannii (strain AB307-0294) GN=rpmF PE=3 SV=1 - [RL32_ACIB3]	36.07	2	2	3	61	7.07556	10.7847	1.0909	3	5.27401
A0A062RW60	Carbohydrate kinase, thermoresistant glucokinase family protein OS=Acinetobacter baumannii 42057_3 GN=K034_0355 PE=4 SV=1 - [A0A062RW60_ACIBA]	29.7	4	4	4	165	18.3854	4.99561	1.03147	4	18.6076
A0A009FIK8	Maleylacetoacetate isomerase OS=Acinetobacter baumannii 984213 GN=J503_0665 PE=4 SV=1 - [A0A009FIK8_ACIBA]	10	2	2	5	210	24.3384	6.39209	0.988898	5	6.76717
A0A009LWX9	Ribonuclease, Rne/Rng family domain protein OS=Acinetobacter baumannii 1440422 GN=J540_2427 PE=4 SV=1 - [A0A009LWX9_ACIBA]	11.3	4	4	4	469	53.5147	5.77002	0.947845	4	9.6183
A0A0E1FJZ9	VGR OS=Acinetobacter baumannii GN=IX87_05530 PE=4 SV=1 - [A0A0E1FJZ9_ACIBA]	6.64	5	5	5	1039	115.07	6.41748	1.03199	5	4.22326
A0A0L6HCA5	RNA polymerase-associated protein RapA (Fragment) OS=Acinetobacter baumannii GN=RR23_21045 PE=3 SV=1 - [A0A0L6HCA5_ACIBA]	9.97	8	8	8	933	106.913	5.0083	0.938477	8	11.0193
A0A009EQ82	DNA gyrase subunit B OS=Acinetobacter baumannii 348935 GN=gyrB PE=3 SV=1 - [A0A009EQ82_ACIBA]	12.55	1	8	10	821	91.8779	5.5542	1.08924	2	3.43736
A0A009KXE9	Helix-turn-helix domain protein OS=Acinetobacter baumannii 1461963 GN=J544_0099 PE=4 SV=1 - [A0A009KXE9_ACIBA]	13.31	3	3	3	263	28.9392	9.14404	0.945809	3	5.81202
A0A062T8G2	Acyl-CoA dehydrogenase, C-terminal domain protein OS=Acinetobacter baumannii 45002_9 GN=J802_4146 PE=3 SV=1 - [A0A062T8G2_ACIBA]	37.8	8	8	9	291	31.5555	7.78174	1.02755	7	10.0819
A0A0A8XE55	Ornithine carbamoyltransferase OS=Acinetobacter calcoaceticus GN=P23_0733 PE=3 SV=1 - [A0A0A8XE55_ACICA]	21.38	6	6	7	304	34.3492	6.0874	1.07257	7	26.8671
A0A0L6Z1U9	Hemolysin D OS=Acinetobacter baumannii GN=RR21_18060 PE=4 SV=1 - [A0A0L6Z1U9_ACIBA]	10.67	3	3	4	356	39.0318	9.36377	0.981779	4	12.2534
A0A011HQZ5	Nitroreductase family protein OS=Acinetobacter baumannii 457946 GN=J639_1217 PE=4 SV=1 - [A0A011HQZ5_ACIBA]	20.94	3	3	5	191	21.0342	7.02002	1.02435	5	7.79546
A0A062BES3	DSBA-like thioredoxin domain protein OS=Acinetobacter baumannii 916567 GN=J467_1370 PE=4 SV=1 - [A0A062BES3_ACIBA]	29.89	6	6	10	271	30.1144	7.06396	0.999809	10	11.1115
A0A009GDJ3	Iron-sulfur cluster assembly scaffold protein IscU OS=Acinetobacter baumannii 118362 GN=nifU PE=3 SV=1 - [A0A009GDJ3_ACIBA]	52.34	1	5	6	128	13.801	5.5415	1.03436	1
A0A0L6H8U3	Restriction endonuclease (Fragment) OS=Acinetobacter baumannii GN=RQ20_19820 PE=4 SV=1 - [A0A0L6H8U3_ACIBA]	6.99	6	6	7	801	91.7312	7.10791	0.948654	7	4.99909
A0A009K4Y3	Probable cytosol aminopeptidase OS=Acinetobacter baumannii 1437282 GN=pepA PE=3 SV=1 - [A0A009K4Y3_ACIBA]	14.73	1	4	7	482	52.1148	5.07178	0.994045	1
A0A009TJK9	Succinate dehydrogenase, cytochrome b556 subunit OS=Acinetobacter baumannii 99063 GN=sdhC PE=4 SV=1 - [A0A009TJK9_ACIBA]	33.82	2	2	2	68	7.48325	9.70068	1.06221	2	13.3209
A0A0L6Z294	Hydroxyacylglutathione hydrolase (Fragment) OS=Acinetobacter baumannii GN=RR22_18700 PE=3 SV=1 - [A0A0L6Z294_ACIBA]	20.66	4	4	5	242	27.5888	5.51611	1.03935	5	4.87025
A0A009FXF9	Translation elongation factor P OS=Acinetobacter baumannii 348935 GN=efp PE=3 SV=1 - [A0A009FXF9_ACIBA]	16.93	1	3	8	189	20.9154	4.98291	0.969367	1
A0A0C4Y4K2	Conjugal transfer protein TraN OS=Acinetobacter baumannii GN=NG19_0049 PE=4 SV=1 - [A0A0C4Y4K2_ACIBA]	11.78	8	8	8	891	98.5182	5.41455	0.983669	8	13.7491
A0A0M1MV38	Uncharacterized protein (Fragment) OS=Acinetobacter baumannii GN=RW56_21620 PE=4 SV=1 - [A0A0M1MV38_ACIBA]	9.23	1	1	3	195	22.4947	8.96826	1.04453	3	0.325802
A0A0C4Y2J4	Uncharacterized protein OS=Acinetobacter baumannii GN=NG19_0035 PE=4 SV=1 - [A0A0C4Y2J4_ACIBA]	16.48	3	3	4	176	20.6717	8.6167	0.873981	4	4.72057
A0A009H153	Iron-containing alcohol dehydrogenase family protein OS=Acinetobacter baumannii 118362 GN=J517_2492 PE=4 SV=1 - [A0A009H153_ACIBA]	15.99	5	5	8	394	42.2229	6.12549	0.996957	8	15.4245
A0A0L6YNQ0	GTPase Der (Fragment) OS=Acinetobacter baumannii GN=RR02_19970 PE=3 SV=1 - [A0A0L6YNQ0_ACIBA]	21.59	7	7	8	440	49.0776	7.12256	1.04687	8	10.145
A0A011G9V4	Imidazole glycerol phosphate synthase, glutamine amidotransferase subunit (Fragment) OS=Acinetobacter baumannii 216872 GN=J633_4153 PE=4 SV=1 - [A0A011G9V4_ACIBA]	29.41	2	3	5	119	12.6354	5.74463	0.973058	4	9.15092
A0A0D5YFY5	GatB/Yqey domain protein OS=Acinetobacter baumannii GN=ABUW_1451 PE=4 SV=1 - [A0A0D5YFY5_ACIBA]	10.53	1	1	2	133	14.5867	4.98291	0.996571	2	0.537301
A0A062T9V6	Efflux transporter, RND family, MFP subunit (Fragment) OS=Acinetobacter baumannii 45002_9 GN=J802_2378 PE=4 SV=1 - [A0A062T9V6_ACIBA]	14.69	3	3	3	354	38.2091	9.12939	0.997429	3	22.1813
A0A009HNG8	Flavin oxidoreductase / NADH oxidase family protein OS=Acinetobacter baumannii 1295743 GN=J512_3020 PE=4 SV=1 - [A0A009HNG8_ACIBA]	10.63	3	4	5	414	45.0076	9.05615	0.844059	4	5.97034
A0A062B194	Uncharacterized protein OS=Acinetobacter baumannii 916567 GN=J467_2378 PE=4 SV=1 - [A0A062B194_ACIBA]	36.36	2	2	4	88	9.95317	5.45264	1.10261	3	20.7614
A0A009IAD3	DNA repair protein RecN OS=Acinetobacter baumannii 1295743 GN=recN PE=3 SV=1 - [A0A009IAD3_ACIBA]	11.17	5	5	7	555	63.0649	4.98291	1.05144	7	9.65209
A0A009ESE6	Bacterial regulatory s, luxR family protein OS=Acinetobacter baumannii 348935 GN=J504_1754 PE=4 SV=1 - [A0A009ESE6_ACIBA]	25.46	5	5	6	216	23.8846	5.89697	1.02322	6	8.66459
A0A009LG35	Dihydrodipicolinate reductase, family protein OS=Acinetobacter baumannii 1461963 GN=J544_0484 PE=4 SV=1 - [A0A009LG35_ACIBA]	26.24	6	6	8	221	24.8993	7.57666	0.984305	6	5.28371
A0A009FQQ6	MobA-like NTP transferase domain protein OS=Acinetobacter baumannii 984213 GN=J503_2672 PE=4 SV=1 - [A0A009FQQ6_ACIBA]	14.85	3	3	4	229	25.3474	5.80811	0.998974	4	4.45763
A0A0E1JNA7	3-oxoacyl-ACP reductase OS=Acinetobacter baumannii GN=RU84_08070 PE=3 SV=1 - [A0A0E1JNA7_ACIBA]	28.57	1	4	6	245	26.0904	7.03467	1.19247	1
A0A009INR4	Beta-ketoacyl synthase, C-terminal domain protein OS=Acinetobacter baumannii 1295743 GN=J512_2223 PE=3 SV=1 - [A0A009INR4_ACIBA]	15.44	3	3	6	408	43.7137	5.94775	0.980342	6	12.8429
A0A010N667	Polysaccharide deacetylase family protein OS=Acinetobacter baumannii 259052 GN=J594_2953 PE=4 SV=1 - [A0A010N667_ACIBA]	15.6	3	3	4	250	28.6528	9.18799	1.00409	4	7.81346
A0A009IJL6	UDP-3-O-acylglucosamine N-acyltransferase OS=Acinetobacter baumannii 1295743 GN=lpxD PE=3 SV=1 - [A0A009IJL6_ACIBA]	11.8	3	3	4	356	38.4229	7.23975	0.925417	4	6.84784
A0A009FUN5	DNA polymerase I OS=Acinetobacter baumannii 348935 GN=polA PE=3 SV=1 - [A0A009FUN5_ACIBA]	6.84	1	4	4	921	103.126	5.35107	1.22353	1
A0A009EVC6	Queuine tRNA-ribosyltransferase OS=Acinetobacter baumannii 984213 GN=tgt PE=3 SV=1 - [A0A009EVC6_ACIBA]	10.61	2	3	4	377	42.9725	6.68311	1.1431	2	23.571
A0A009J884	Enoyl-CoA hydratase/isomerase family protein OS=Acinetobacter baumannii 1437282 GN=J537_3598 PE=3 SV=1 - [A0A009J884_ACIBA]	21.01	1	4	4	257	28.3945	6.01123	1.05088	1
A0A009EXY2	D-lactate dehydrogenase OS=Acinetobacter baumannii 984213 GN=J503_2230 PE=4 SV=1 - [A0A009EXY2_ACIBA]	6.25	3	3	3	560	63.3142	6.69775	0.918885	3	5.64596
A0A009G644	Ferric uptake regulation protein OS=Acinetobacter baumannii 1289694 GN=J508_3260 PE=4 SV=1 - [A0A009G644_ACIBA]	46.9	6	6	7	145	16.7394	6.23975	1.15721	7	24.8416
A0A009JJA0	N-succinylglutamate 5-semialdehyde dehydrogenase OS=Acinetobacter baumannii 1437282 GN=astD PE=3 SV=1 - [A0A009JJA0_ACIBA]	13.09	1	3	3	489	52.2446	5.75732	0.843224	1
A0A0M1MT63	CysB family transcriptional regulator (Fragment) OS=Acinetobacter baumannii GN=RW60_20240 PE=4 SV=1 - [A0A0M1MT63_ACIBA]	30.82	6	6	10	305	34.2049	5.43994	0.971099	10	14.1613
A0A009JNY6	RNA polymerase-binding transcription factor DksA OS=Acinetobacter baumannii 1437282 GN=dksA PE=3 SV=1 - [A0A009JNY6_ACIBA]	22.16	1	3	7	176	20.1091	5.05908	0.903901	1
A0A009T2N5	tRNA threonylcarbamoyl adenosine modification protein YjeE OS=Acinetobacter baumannii 99063 GN=J529_0466 PE=4 SV=1 - [A0A009T2N5_ACIBA]	28.57	4	4	6	147	16.8886	4.77979	0.994684	6	7.6759
A0A0L6G4E9	Glycerol-3-phosphate dehydrogenase (Fragment) OS=Acinetobacter baumannii GN=RR24_22525 PE=3 SV=1 - [A0A0L6G4E9_ACIBA]	15.14	5	5	5	350	39.4716	7.29834	0.879375	5	18.1502
A0A009LLX3	Putative O-methyltransferase OS=Acinetobacter baumannii 1440422 GN=J540_2827 PE=4 SV=1 - [A0A009LLX3_ACIBA]	31.96	4	4	5	219	24.4185	5.21143	0.913268	3	23.0297
A0A0B2XRG4	DNA polymerase III subunits gamma and tau (Fragment) OS=Acinetobacter baumannii GN=NT90_17510 PE=4 SV=1 - [A0A0B2XRG4_ACIBA]	7.43	2	2	3	417	46.7734	5.90967	0.934415	3	11.8373
A0A009T0V7	DNA ligase OS=Acinetobacter baumannii 99063 GN=ligA PE=3 SV=1 - [A0A009T0V7_ACIBA]	7.47	4	4	4	669	74.3433	5.92236	1.06583	4	9.36537
A0A009FRZ3	Ferredoxin 1 OS=Acinetobacter baumannii 348935 GN=fdxA PE=4 SV=1 - [A0A009FRZ3_ACIBA]	9.35	1	1	2	107	12.2486	4.06885	1.1521	2	5.18405
A0A0L6Z1B5	Succinylglutamate desuccinylase (Fragment) OS=Acinetobacter baumannii GN=RR22_19880 PE=3 SV=1 - [A0A0L6Z1B5_ACIBA]	9.48	3	3	5	306	34.1804	6.07471	0.92343	5	24.9384
A0A062ALX8	Beta-hexosaminidase OS=Acinetobacter baumannii 916567 GN=nagZ PE=3 SV=1 - [A0A062ALX8_ACIBA]	20.94	5	5	7	339	36.8906	5.03369	1.00407	7	9.77618
A0A010MTA1	Glutaredoxin 3 OS=Acinetobacter baumannii 1578804 GN=grxC PE=4 SV=1 - [A0A010MTA1_ACIBA]	34.12	2	2	3	85	9.69504	6.01123	1.27232	3	7.26357
A0A009LI91	Alanine dehydrogenase/PNT, C-terminal domain protein OS=Acinetobacter baumannii 1440422 GN=J540_0644 PE=4 SV=1 - [A0A009LI91_ACIBA]	14.4	5	5	6	375	39.9159	5.37646	1.15448	6	7.60518
A0A009K6M4	tRNA threonylcarbamoyl adenosine modification protein YeaZ OS=Acinetobacter baumannii 1461963 GN=yeaZ PE=4 SV=1 - [A0A009K6M4_ACIBA]	16.29	3	3	3	221	24.1213	4.729	0.968188	3	6.21634
A0A009H493	Uncharacterized protein OS=Acinetobacter baumannii 1295259 GN=J507_1751 PE=4 SV=1 - [A0A009H493_ACIBA]	8.66	1	1	2	127	14.6041	5.59229	1.20319	2	12.6803
A0A009KP99	Putative enoyl-CoA hydratase/isomerase OS=Acinetobacter baumannii 1461963 GN=J544_2876 PE=4 SV=1 - [A0A009KP99_ACIBA]	21.8	4	4	4	266	28.8961	5.99854	0.974638	4	10.2407
A0A062TE37	CYTH domain protein (Fragment) OS=Acinetobacter baumannii 25691_7 GN=J830_3044 PE=4 SV=1 - [A0A062TE37_ACIBA]	8.38	2	2	3	394	44.7704	6.11279	0.982715	3	4.24632
A0A022J126	Nitronate monooxygenase family protein OS=Acinetobacter baumannii 1564232 GN=J622_02777 PE=4 SV=1 - [A0A022J126_ACIBA]	6.48	1	1	2	216	22.9538	5.43994	1.16199	2	26.2726
A0A009G398	UDP-N-acetylmuramoylalanine--D-glutamate ligase OS=Acinetobacter baumannii 984213 GN=murD PE=3 SV=1 - [A0A009G398_ACIBA]	16.07	5	5	7	448	47.8963	6.60986	1.01605	7	5.34412
A0A0L6KEQ1	Cupin (Fragment) OS=Acinetobacter baumannii GN=RQ26_20910 PE=4 SV=1 - [A0A0L6KEQ1_ACIBA]	17.43	4	4	5	373	42.3895	4.71631	1.02596	5	8.93548
A0A028INV7	Transcriptional regulator, IclR family, C-terminal domain protein OS=Acinetobacter baumannii LAC-4 GN=ABLAC_34720 PE=4 SV=1 - [A0A028INV7_ACIBA]	21.79	4	4	5	257	29.2741	6.15088	1.06781	5	5.00876
D0CCP1	Uncharacterized protein OS=Acinetobacter baumannii ATCC 19606 = CIP 70.34 GN=F911_00522 PE=4 SV=1 - [D0CCP1_ACIBA]	18.9	3	3	4	291	32.5337	6.30322	0.940531	4	10.7153
A0A0M0XK38	3-hydroxyisobutyrate dehydrogenase (Fragment) OS=Acinetobacter baumannii GN=AKG96_15665 PE=4 SV=1 - [A0A0M0XK38_ACIBA]	20	3	3	5	260	27.2742	4.88135	1.02718	5	16.5106
A0A009KYB1	BolA-like family protein OS=Acinetobacter baumannii 1440422 GN=J540_3330 PE=3 SV=1 - [A0A009KYB1_ACIBA]	51.81	3	3	3	83	9.15072	7.25439	0.904124	3	0.945849
A0A0J8THM7	Tetratricopeptide repeat family protein OS=Acinetobacter baumannii GN=AB895_3811 PE=4 SV=1 - [A0A0J8THM7_ACIBA]	37.54	7	7	11	293	32.3771	6.56592	1.00996	10	25.1334
D0S203	Uncharacterized protein OS=Acinetobacter calcoaceticus RUH2202 GN=HMPREF0012_00339 PE=4 SV=1 - [D0S203_ACICA]	29.63	1	6	7	216	23.8655	7.59131	1.10362	1
A0A0L6YIP6	Ribonuclease BN (Fragment) OS=Acinetobacter baumannii GN=RQ96_23575 PE=4 SV=1 - [A0A0L6YIP6_ACIBA]	48.31	3	3	4	89	10.4766	9.0415	0.99839	4	11.2201
A0A0M9VGK6	Oxidoreductase (Fragment) OS=Acinetobacter baumannii GN=RQ47_19570 PE=4 SV=1 - [A0A0M9VGK6_ACIBA]	25.81	4	4	5	186	20.3355	5.05908	0.921672	3	0.836629
A0A014BCQ1	Biotin synthase OS=Acinetobacter baumannii 25977_7 GN=bioB PE=3 SV=1 - [A0A014BCQ1_ACIBA]	21.88	5	5	8	329	36.6214	5.8335	1.08952	8	15.3038
A0A009K4L9	Xanthine phosphoribosyltransferase OS=Acinetobacter baumannii 1437282 GN=xpt PE=3 SV=1 - [A0A009K4L9_ACIBA]	19.9	1	3	4	191	20.8193	6.81494	0.94932	2	9.83957
A0A022I103	Peptidase M15 family protein OS=Acinetobacter baumannii 1592897 GN=J595_03449 PE=4 SV=1 - [A0A022I103_ACIBA]	22.52	2	4	5	222	25.1757	8.54346	0.91567	2	19.0078
A0A062IIN2	Bacterial regulatory , arsR family protein OS=Acinetobacter baumannii 21072 GN=J596_1430 PE=4 SV=1 - [A0A062IIN2_ACIBA]	45	4	4	5	100	11.4019	7.44482	0.93904	5	6.70404
A0A0L6H7Q0	GTP cyclohydrolase (Fragment) OS=Acinetobacter baumannii GN=RQ74_21245 PE=3 SV=1 - [A0A0L6H7Q0_ACIBA]	11.96	3	3	4	184	20.2085	6.18896	0.956198	4	10.5187
A0A062AYA9	TonB-dependent siderophore receptor family protein OS=Acinetobacter baumannii 916567 GN=J467_3013 PE=3 SV=1 - [A0A062AYA9_ACIBA]	12.5	3	7	7	704	78.0651	5.64307	0.82307	3	2.79086
A3M1W6	Peptide methionine sulfoxide reductase MsrA OS=Acinetobacter baumannii (strain ATCC 17978 / CIP 53.77 / LMG 1025 / NCDC KC755 / 5377) GN=msrA PE=3 SV=2 - [MSRA_ACIBT]	20.81	3	3	7	173	19.8245	5.14795	1.03407	7	11.6535
A0A062B3D4	ATP-dependent dethiobiotin synthetase BioD OS=Acinetobacter baumannii 916567 GN=bioD PE=3 SV=1 - [A0A062B3D4_ACIBA]	22.43	3	3	3	214	24.1115	5.60498	0.94286	3	0.863959
X2FAJ3	Universal stress protein A OS=Acinetobacter baumannii GN=uspA PE=4 SV=1 - [X2FAJ3_ACIBA]	24.2	6	6	8	281	31.0343	7.06396	0.951175	7	6.03638
A0A009FW40	Queuine tRNA-ribosyltransferase OS=Acinetobacter baumannii 348935 GN=tgt PE=3 SV=1 - [A0A009FW40_ACIBA]	6.38	1	2	4	376	42.8714	6.63916	0.950363	1
A0A009N5I2	UPF0234 protein J538_1534 OS=Acinetobacter baumannii 272263 GN=J538_1534 PE=3 SV=1 - [A0A009N5I2_ACIBA]	42.59	1	7	10	162	18.6456	7.32764	0.922842	1
A0A009R2K1	UPF0234 protein J520_1119 OS=Acinetobacter baumannii 869535 GN=J520_1119 PE=3 SV=1 - [A0A009R2K1_ACIBA]	41.98	1	7	10	162	18.6717	7.32764	1.09963	1
A0A0M1MYY0	Heat shock protein Hsp33 (Fragment) OS=Acinetobacter baumannii GN=RW49_22660 PE=4 SV=1 - [A0A0M1MYY0_ACIBA]	18.01	4	4	5	261	29.3671	4.83057	1.00486	5	23.9248
A0A009EX71	UPF0234 protein J504_0788 OS=Acinetobacter baumannii 348935 GN=J504_0788 PE=3 SV=1 - [A0A009EX71_ACIBA]	28.4	1	5	7	162	18.6327	7.32764	1.15163	1
L9P659	Carboxymuconolactone decarboxylase family protein OS=Acinetobacter baumannii Naval-57 GN=ACINNAV57_2708 PE=4 SV=1 - [L9P659_ACIBA]	9.6	1	1	2	125	14.1522	6.30322	0.90131	2	9.46316
A0A009F9V7	Glutathione S-transferase (Fragment) OS=Acinetobacter baumannii 118362 GN=J517_4432 PE=3 SV=1 - [A0A009F9V7_ACIBA]	17.13	3	3	3	181	20.6177	6.41748	1.0174	3	10.6102
A0A0C4Y2U3	Uncharacterized protein OS=Acinetobacter baumannii GN=NG19_0078 PE=4 SV=1 - [A0A0C4Y2U3_ACIBA]	16.67	2	2	2	168	19.1182	9.5542	1.13977	2	0.976961
D0S705	Acriflavine resistance protein A OS=Acinetobacter calcoaceticus RUH2202 GN=acrA PE=4 SV=1 - [D0S705_ACICA]	18.4	1	5	5	413	43.5276	8.93896	0.758711	1
F0KIK7	RNA polymerase sigma factor RpoH OS=Acinetobacter calcoaceticus (strain PHEA-2) GN=rpoH PE=3 SV=1 - [F0KIK7_ACICP]	25.36	1	6	7	276	31.5139	5.36377	1.3826	1
A0A009KN50	Ribosomal silencing factor RsfS OS=Acinetobacter baumannii 1419130 GN=rsfS PE=3 SV=1 - [A0A009KN50_ACIBA]	26.5	4	4	5	117	12.7647	5.49072	1.13641	5	8.98318
A0A062GH04	Uncharacterized protein OS=Acinetobacter baumannii 1499986 GN=J572_4165 PE=4 SV=1 - [A0A062GH04_ACIBA]	12.61	1	1	2	119	13.3169	6.25244	1.07317	2	1.18914
A0A013RZY4	Uncharacterized protein OS=Acinetobacter baumannii 573719 GN=J658_1235 PE=4 SV=1 - [A0A013RZY4_ACIBA]	41.67	3	3	4	72	8.54845	4.66553	0.97657	4	2.89369
A0A014BFT4	4-hydroxy-3-methylbut-2-enyl diphosphate reductase OS=Acinetobacter baumannii 25977_7 GN=ispH PE=3 SV=1 - [A0A014BFT4_ACIBA]	18.67	1	5	6	316	34.972	5.31299	0.944862	1
A0A009J896	Quinoprotein glucose dehydrogenase OS=Acinetobacter baumannii 1437282 GN=gcd PE=4 SV=1 - [A0A009J896_ACIBA]	10.99	1	7	8	801	86.8723	7.45947	1.24049	1
A0A062B134	Metallopeptidase M24 family protein OS=Acinetobacter baumannii 916567 GN=J467_3357 PE=4 SV=1 - [A0A062B134_ACIBA]	15	4	7	10	600	67.5564	5.8335	1.02836	6	10.5318
A0A014CTW5	Methionyl-tRNA formyltransferase (Fragment) OS=Acinetobacter baumannii 25977_7 GN=J810_0368 PE=3 SV=1 - [A0A014CTW5_ACIBA]	24.11	2	3	3	224	24.1605	5.57959	1.03688	2	6.87713
A0A0L6GVC7	UDP diphosphate synthase (Fragment) OS=Acinetobacter baumannii GN=RQ81_20020 PE=3 SV=1 - [A0A0L6GVC7_ACIBA]	10.48	2	2	4	229	26.3324	6.02393	0.906535	4	7.61306
A0A0L6YQ07	Formimidoylglutamase (Fragment) OS=Acinetobacter baumannii GN=RQ90_22210 PE=3 SV=1 - [A0A0L6YQ07_ACIBA]	10.14	2	2	3	276	30.1683	6.31592	0.908824	3	0.34916
A0A0L6YQF0	Rhombotarget A (Fragment) OS=Acinetobacter baumannii GN=RQ40_19815 PE=4 SV=1 - [A0A0L6YQF0_ACIBA]	11.69	5	5	5	556	60.0591	5.37646	0.943334	5	21.7019
A0A009KP41	Uncharacterized protein OS=Acinetobacter baumannii 1440422 GN=J540_2700 PE=4 SV=1 - [A0A009KP41_ACIBA]	20.06	3	6	6	334	35.9278	5.45264	1.03764	3	15.8417
A0A009MWX7	50S ribosomal protein L13 OS=Acinetobacter baumannii 272263 GN=rplM PE=3 SV=1 - [A0A009MWX7_ACIBA]	40.85	1	4	9	142	15.8104	9.5249	1.63239	1
A0A009IML8	Zinc-binding alcohol dehydrogenase family protein OS=Acinetobacter baumannii 1295743 GN=J512_1773 PE=4 SV=1 - [A0A009IML8_ACIBA]	13.1	3	3	3	336	36.7114	5.68115	1.01379	3	3.62867
B0VQS0	50S ribosomal protein L23 OS=Acinetobacter baumannii (strain SDF) GN=rplW PE=3 SV=1 - [RL23_ACIBS]	50	7	7	9	106	11.5973	9.5249	1.09928	9	30.8372
A0A0M1MUS8	tRNA uridine 5-carboxymethylaminomethyl modification protein (Fragment) OS=Acinetobacter baumannii GN=gidA PE=3 SV=1 - [A0A0M1MUS8_ACIBA]	17.91	8	8	8	603	66.5189	6.25244	0.94241	8	8.11698
A0A009EU88	WYL domain protein OS=Acinetobacter baumannii 984213 GN=J503_2841 PE=4 SV=1 - [A0A009EU88_ACIBA]	17.91	4	4	4	335	38.585	7.02002	0.993973	4	5.43229
A0A009L7X5	Conserved region in glutamate synthase family protein OS=Acinetobacter baumannii 1461963 GN=J544_3003 PE=3 SV=1 - [A0A009L7X5_ACIBA]	19.93	8	8	9	557	62.5187	8.45557	0.980028	9	17.7559
A0A0J8T9C8	Aldehyde dehydrogenase family protein OS=Acinetobacter baumannii GN=AB895_0261 PE=3 SV=1 - [A0A0J8T9C8_ACIBA]	7.63	1	2	2	354	38.3205	5.5542	1.13963	1
A0A014B6X3	Hemerythrin-like metal-binding domain protein OS=Acinetobacter baumannii 25977_7 GN=J810_3437 PE=4 SV=1 - [A0A014B6X3_ACIBA]	28.08	3	3	5	146	17.6309	5.63037	1.06434	5	16.3865
A0A062F737	Phosphotransferase enzyme family protein OS=Acinetobacter baumannii 940793 GN=J532_4386 PE=4 SV=1 - [A0A062F737_ACIBA]	12.08	3	3	5	298	35.081	7.48877	0.906971	5	12.3569
A0A010LD77	FAD-containing monooxygenase EthA OS=Acinetobacter baumannii 83444 GN=ethA PE=4 SV=1 - [A0A010LD77_ACIBA]	11.35	4	4	4	467	52.3827	8.77783	1.11884	4	16.7248
A0A009ITJ4	Ribosome maturation factor RimM OS=Acinetobacter baumannii 1295743 GN=rimM PE=3 SV=1 - [A0A009ITJ4_ACIBA]	22.53	4	4	4	182	20.7134	4.79248	1.03364	4	10.7256
A0A0M1MU46	Single-stranded DNA-binding protein (Fragment) OS=Acinetobacter baumannii GN=RQ96_21275 PE=3 SV=1 - [A0A0M1MU46_ACIBA]	37.5	5	5	8	144	16.3211	9.12939	1.00224	8	6.71788
A0A009H6A6	Pseudouridine synthase OS=Acinetobacter baumannii 1295259 GN=J507_2112 PE=3 SV=1 - [A0A009H6A6_ACIBA]	18.32	4	4	4	262	29.6996	9.87646	0.949574	4	8.41974
A0A059ZKQ4	Flavin oxidoreductase OS=Acinetobacter baumannii GN=AKG97_11730 PE=4 SV=1 - [A0A059ZKQ4_ACIBA]	22.08	5	5	6	317	35.6798	5.96045	1.01257	6	7.96465
A0A062BC90	UPF0145 protein J467_1431 OS=Acinetobacter baumannii 916567 GN=J467_1431 PE=3 SV=1 - [A0A062BC90_ACIBA]	40.87	3	3	4	115	12.3845	6.78564	0.993615	4	12.0831
A0A062FFD1	Shikimate dehydrogenase (NADP(+)) OS=Acinetobacter baumannii 754286 GN=J567_0469 PE=4 SV=1 - [A0A062FFD1_ACIBA]	15.17	3	3	3	211	22.7048	5.22412	1.03625	3	0.64008
A0A0M1MZ10	Hydrogenase (Fragment) OS=Acinetobacter baumannii GN=RW49_21880 PE=4 SV=1 - [A0A0M1MZ10_ACIBA]	20.41	3	3	3	245	25.5101	4.91943	1.03353	3	12.6812
A0A009I3K4	UvrABC system protein B OS=Acinetobacter baumannii 1295743 GN=uvrB PE=3 SV=1 - [A0A009I3K4_ACIBA]	12.04	7	7	7	673	77.2441	5.64307	1.08816	7	11.9272
A0A062R3S6	ArsC family protein (Fragment) OS=Acinetobacter baumannii 42057_3 GN=K034_4491 PE=4 SV=1 - [A0A062R3S6_ACIBA]	64.52	6	6	7	62	7.1577	8.79248	1.04332	7	2.57353
A0A011HP13	Cytochrome o ubiquinol oxidase, subunit I OS=Acinetobacter baumannii 457946 GN=cyoB PE=3 SV=1 - [A0A011HP13_ACIBA]	7.99	5	5	10	663	74.4913	7.26904	1.01803	10	10.4365
A0A014EB07	Helix-turn-helix family protein OS=Acinetobacter baumannii 25977_2 GN=J805_0686 PE=4 SV=1 - [A0A014EB07_ACIBA]	19.23	3	3	3	208	23.0841	5.5415	1.00817	3	2.85611
A0A014DY99	Peptide methionine sulfoxide reductase MsrB OS=Acinetobacter baumannii 25977_7 GN=msrB PE=3 SV=1 - [A0A014DY99_ACIBA]	36.69	3	3	4	139	15.8984	5.51611	0.982842	4	5.92919
A0A009EZE7	Acyl carrier protein OS=Acinetobacter baumannii 348935 GN=acpP PE=3 SV=1 - [A0A009EZE7_ACIBA]	12.82	1	1	3	78	8.69125	4.09424	0.944341	3	1.81137
A0A062T7Z9	Glycosyl transferase 2 family protein OS=Acinetobacter baumannii 45002_9 GN=J802_3044 PE=4 SV=1 - [A0A062T7Z9_ACIBA]	23.55	8	8	10	276	31.8966	8.36768	0.925262	9	5.35588
A0A009MUE2	D-alanyl-D-alanine carboxypeptidase family protein OS=Acinetobacter baumannii 272263 GN=J538_2476 PE=3 SV=1 - [A0A009MUE2_ACIBA]	15.18	1	5	6	382	41.8833	8.17725	1.19379	1
A0A013SDQ3	Translation elongation factor P OS=Acinetobacter baumannii 742879 GN=efp PE=3 SV=1 - [A0A013SDQ3_ACIBA]	26.46	1	3	8	189	20.8754	4.98291	0.999506	1
A0A011JN45	Acyl-[acyl-carrier-protein]--UDP-N-acetylglucosamine O-acyltransferase OS=Acinetobacter baumannii 457946 GN=lpxA PE=3 SV=1 - [A0A011JN45_ACIBA]	25.95	4	4	5	262	28.2915	6.75635	1.07204	3	0.663228
R8Y0Q2	Uncharacterized protein OS=Acinetobacter calcoaceticus ANC 3811 GN=F935_01868 PE=4 SV=1 - [R8Y0Q2_ACICA]	17.94	1	3	4	223	25.2547	8.54346	0.983078	1
N9HS56	Aldose 1-epimerase OS=Acinetobacter baumannii NIPH 601 GN=F918_02586 PE=3 SV=1 - [N9HS56_ACIBA]	25.2	1	6	8	381	41.5743	9.14404	0.872325	1
A0A009H5L8	Na+/H+ ion antiporter subunit OS=Acinetobacter baumannii 118362 GN=J517_1728 PE=4 SV=1 - [A0A009H5L8_ACIBA]	18.86	2	2	2	175	20.0458	7.1958	1.23167	2	17.1882
A0A062IH42	Polyprenyl synthetase family protein OS=Acinetobacter baumannii 21072 GN=J596_1077 PE=3 SV=1 - [A0A062IH42_ACIBA]	31.08	2	5	5	325	35.5253	5.32568	0.911484	2	2.28596
A0A009YCB7	Peptide deformylase OS=Acinetobacter baumannii 479375 GN=def PE=3 SV=1 - [A0A009YCB7_ACIBA]	21.26	4	4	8	174	19.9254	5.19873	1.03377	8	11.5305
A0A009SCC7	NADPH-dependent 7-cyano-7-deazaguanine reductase OS=Acinetobacter baumannii 99063 GN=queF PE=3 SV=1 - [A0A009SCC7_ACIBA]	15.93	3	3	3	270	30.9487	5.8208	0.974257	3	4.18987
A0A009GG74	AMP-binding enzyme family protein OS=Acinetobacter baumannii 118362 GN=J517_0371 PE=4 SV=1 - [A0A009GG74_ACIBA]	11.42	5	5	6	613	68.2299	8.03076	1.00551	6	7.0261
A0A009YXQ4	Nucleoside diphosphate kinase OS=Acinetobacter baumannii 479375 GN=ndk PE=3 SV=1 - [A0A009YXQ4_ACIBA]	22.38	1	2	4	143	15.448	5.79541	1.26711	2	10.0117
A0A009IAS0	Putative AcnD-accessory protein PrpF OS=Acinetobacter baumannii 1295259 GN=J507_0158 PE=4 SV=1 - [A0A009IAS0_ACIBA]	8.61	4	4	5	395	42.0053	5.2749	0.870238	5	6.26116
A0A0A8XJ31	NADH-quinone oxidoreductase subunit N OS=Acinetobacter calcoaceticus GN=nuoN PE=3 SV=1 - [A0A0A8XJ31_ACICA]	7.58	2	2	4	488	52.7601	8.86572	1.01051	4	3.10543
A0A0L6T0I6	Methylmalonate-semialdehyde dehydrogenase (Fragment) OS=Acinetobacter baumannii GN=RP80_20030 PE=3 SV=1 - [A0A0L6T0I6_ACIBA]	5.86	1	2	2	495	53.5061	5.8335	1.0309	1
A0A009PXJ4	Transcription elongation factor GreA OS=Acinetobacter baumannii 625974 GN=greA PE=3 SV=1 - [A0A009PXJ4_ACIBA]	22.78	4	4	4	158	17.7571	4.93213	1.07647	4	16.8222
A0A009S122	Beta-lactamase OS=Acinetobacter baumannii 809848 GN=blaOXA-33 PE=4 SV=1 - [A0A009S122_ACIBA]	8.79	2	2	3	273	30.7711	8.70459	0.982974	3	0.649663
N8YXD2	Quinoprotein glucose dehydrogenase B OS=Acinetobacter baumannii NIPH 190 GN=F962_01785 PE=4 SV=1 - [N8YXD2_ACIBA]	12.16	2	3	4	329	36.2241	7.50342	0.834079	2	12.4939
A0A009Z694	Uncharacterized protein OS=Acinetobacter baumannii 479375 GN=J500_1906 PE=4 SV=1 - [A0A009Z694_ACIBA]	23.81	1	1	1	84	8.90711	4.17041	1.38699	1
B2I0I3	Pyrroloquinoline-quinone synthase OS=Acinetobacter baumannii (strain ACICU) GN=pqqC PE=3 SV=1 - [PQQC_ACIBC]	20.63	1	3	3	252	29.6459	6.53662	0.755619	1
A0A009LXD3	Carbon-nitrogen hydrolase family protein OS=Acinetobacter baumannii 1440422 GN=J540_0590 PE=4 SV=1 - [A0A009LXD3_ACIBA]	19.17	4	4	4	266	29.7959	5.94775	0.88677	4	8.67437
A0A090B492	Anthranilate synthase component II OS=Acinetobacter baumannii GN=trpG PE=4 SV=1 - [A0A090B492_ACIBA]	35.26	3	3	3	173	19.1526	6.59521	1.15063	2	4.86887
A0A0C4Y2I4	Uncharacterized protein OS=Acinetobacter baumannii GN=NG19_0025 PE=4 SV=1 - [A0A0C4Y2I4_ACIBA]	59.09	3	3	6	66	7.57007	5.89697	1.1218	6	13.2939
A0A0M0XEE5	Ribose-5-phosphate isomerase (Fragment) OS=Acinetobacter baumannii GN=AKG96_19330 PE=4 SV=1 - [A0A0M0XEE5_ACIBA]	14.11	3	3	4	163	17.3662	6.94678	0.979028	4	8.44017
A0A009K3R0	Amidohydrolase family protein OS=Acinetobacter baumannii 1419130 GN=J518_4229 PE=4 SV=1 - [A0A009K3R0_ACIBA]	13.15	4	4	4	441	48.1126	6.90283	0.956284	4	2.63482
A0A0L6HBH3	Uncharacterized protein (Fragment) OS=Acinetobacter baumannii GN=RR23_21140 PE=4 SV=1 - [A0A0L6HBH3_ACIBA]	50.77	5	5	8	130	15.2638	6.68311	1.1133	4	3.81255
A0A0E1JJ77	Thiazole synthase OS=Acinetobacter baumannii GN=thiG PE=3 SV=1 - [A0A0E1JJ77_ACIBA]	21.07	1	4	7	261	27.7463	5.021	0.867988	1
A0A062TCI3	DNA gyrase B subunit, carboxyl terminus family protein (Fragment) OS=Acinetobacter baumannii 45002_9 GN=J802_0936 PE=4 SV=1 - [A0A062TCI3_ACIBA]	15.13	5	5	5	456	50.5503	5.69385	0.908488	5	8.05635
A0A009I4Q3	Indole-3-glycerol phosphate synthase OS=Acinetobacter baumannii 1295259 GN=trpC PE=3 SV=1 - [A0A009I4Q3_ACIBA]	13.81	3	3	3	268	29.9206	5.8208	0.918412	3	1.31465
A0A0C4Y964	Uncharacterized protein OS=Acinetobacter baumannii GN=NG19_0036 PE=4 SV=1 - [A0A0C4Y964_ACIBA]	7.69	2	2	2	403	46.5148	6.39209	1.11968	2	1.79803
A0A013JBR7	HopJ type III effector family protein OS=Acinetobacter baumannii 1281984 GN=J694_1713 PE=4 SV=1 - [A0A013JBR7_ACIBA]	40	2	2	3	110	12.0329	5.69385	1.04027	3	32.3997
A0A022I7I7	Uncharacterized protein OS=Acinetobacter baumannii 1592897 GN=J595_02526 PE=4 SV=1 - [A0A022I7I7_ACIBA]	58.46	2	3	3	65	7.146	8.49951	0.90554	2	2.76978
A0A009FL52	Outer-membrane lipoprotein LolB (Fragment) OS=Acinetobacter baumannii 118362 GN=J517_4144 PE=4 SV=1 - [A0A009FL52_ACIBA]	11.41	2	2	3	184	20.1594	6.93213	1.20936	3	14.3075
A0A009JI69	Bacterial regulatory helix-turn-helix , lysR family protein OS=Acinetobacter baumannii 1419130 GN=J518_3413 PE=4 SV=1 - [A0A009JI69_ACIBA]	19	4	4	4	300	33.7678	6.66846	0.964354	4	18.357
A0A009FSS0	Acetolactate synthase OS=Acinetobacter baumannii 348935 GN=ilvB PE=3 SV=1 - [A0A009FSS0_ACIBA]	14.43	1	7	9	575	63.1587	6.66846	1.13574	1
A0A009LSJ1	Amidohydrolase family protein OS=Acinetobacter baumannii 1440422 GN=J540_2133 PE=4 SV=1 - [A0A009LSJ1_ACIBA]	17.52	5	5	6	411	44.09	6.46826	1.04131	5	17.1889
A0A014BTR2	Rhodanese-like domain protein OS=Acinetobacter baumannii 25977_7 GN=J810_1254 PE=4 SV=1 - [A0A014BTR2_ACIBA]	70.19	4	4	9	104	11.2077	4.88135	0.979524	9	13.4675
A0A011ITL5	Uncharacterized protein OS=Acinetobacter baumannii 723929 GN=J610_0630 PE=4 SV=1 - [A0A011ITL5_ACIBA]	41.18	1	4	6	119	13.9291	5.12256	1.03742	1
A0A009RPT0	Thiazole synthase OS=Acinetobacter baumannii 809848 GN=thiG PE=3 SV=1 - [A0A009RPT0_ACIBA]	21.46	1	4	7	261	27.7593	5.09717	1.19109	1
A0A062SEU4	YcgL domain protein (Fragment) OS=Acinetobacter baumannii 25977_9 GN=J812_4219 PE=4 SV=1 - [A0A062SEU4_ACIBA]	46.25	3	3	3	80	8.82156	5.04639	0.925305	3	13.5941
K8ZS20	Tetratricopeptide repeat protein OS=Acinetobacter sp. WC-141 GN=ACINWC141_0846 PE=4 SV=1 - [K8ZS20_9GAMM]	6.61	2	2	2	545	61.7984	6.23975	0.888441	2	3.88487
A0A009G2N6	Poly(A) polymerase I OS=Acinetobacter baumannii 984213 GN=pcnB PE=3 SV=1 - [A0A009G2N6_ACIBA]	10.68	4	4	4	487	55.6242	9.42236	0.971708	4	3.94767
A0A009PKA5	Cys/Met metabolism PLP-dependent enzyme family protein OS=Acinetobacter baumannii 625974 GN=J506_0462 PE=3 SV=1 - [A0A009PKA5_ACIBA]	15.4	5	5	5	396	44.2046	6.84424	0.975791	5	20.5813
A0A010KSR8	2-methylisocitrate lyase OS=Acinetobacter baumannii 1566109 GN=prpB PE=3 SV=1 - [A0A010KSR8_ACIBA]	28.57	6	6	6	294	31.8044	5.43994	0.97885	6	22.1139
A0A0L6H9B4	DNA mismatch repair protein (Fragment) OS=Acinetobacter baumannii GN=RQ77_20405 PE=3 SV=1 - [A0A0L6H9B4_ACIBA]	8.53	4	4	4	621	69.651	6.03662	0.976285	4	3.38172
A0A009FX42	UDP-N-acetylglucosamine--N-acetylmuramyl-(pentapeptide) pyrophosphoryl-undecaprenol N-acetylglucosamine transferase OS=Acinetobacter baumannii 984213 GN=murG PE=3 SV=1 - [A0A009FX42_ACIBA]	10.94	3	3	4	320	34.7723	9.48096	0.967119	4	2.28423
A0A009L142	Uncharacterized protein (Fragment) OS=Acinetobacter baumannii 1461963 GN=J544_3825 PE=4 SV=1 - [A0A009L142_ACIBA]	22.73	1	1	3	44	5.17073	9.70068	1.0389	3	7.22245
A0A062B9Y5	Alpha/beta hydrolase fold family protein OS=Acinetobacter baumannii 916567 GN=J467_2184 PE=4 SV=1 - [A0A062B9Y5_ACIBA]	17.28	4	4	5	324	36.2157	4.97021	0.970349	5	2.8276
A0A009GUV3	DNA-directed DNA polymerase OS=Acinetobacter baumannii 118362 GN=J517_3753 PE=4 SV=1 - [A0A009GUV3_ACIBA]	6.57	2	6	7	1187	133.38	5.46533	1.10304	3	5.0409
A0A009IRU6	Uncharacterized protein OS=Acinetobacter baumannii 1396970 GN=J514_3702 PE=4 SV=1 - [A0A009IRU6_ACIBA]	26.92	2	2	3	78	8.98475	4.58936	0.936855	3	5.87393
A0A013N349	Phosphotransferase enzyme family protein OS=Acinetobacter baumannii 214216 GN=J682_3986 PE=4 SV=1 - [A0A013N349_ACIBA]	21.72	4	4	5	290	33.2804	6.3667	0.902002	5	14.9922
A0A0L6YIT8	Imidazole glycerol phosphate synthase (Fragment) OS=Acinetobacter baumannii GN=RQ97_23240 PE=3 SV=1 - [A0A0L6YIT8_ACIBA]	33.61	6	6	6	241	25.8652	5.46533	1.04771	6	15.1523
A0A009I4I6	Ppx/GppA phosphatase family protein OS=Acinetobacter baumannii 1295259 GN=J507_1824 PE=4 SV=1 - [A0A009I4I6_ACIBA]	12.85	5	5	6	506	56.5773	6.23975	0.94791	6	12.219
A0A009KU79	Entericidin EcnA/B family protein OS=Acinetobacter baumannii 1461963 GN=J544_1496 PE=4 SV=1 - [A0A009KU79_ACIBA]	41.3	1	2	4	46	4.86348	9.37842	0.895029	2	10.3898
A0A009ES85	Isoleucine--tRNA ligase OS=Acinetobacter baumannii 348935 GN=ileS PE=3 SV=1 - [A0A009ES85_ACIBA]	5.8	1	4	9	948	106.198	5.97314	1.08372	5	23.7268
A0A009R6S8	AIG2-like family protein OS=Acinetobacter baumannii 99063 GN=J529_4650 PE=4 SV=1 - [A0A009R6S8_ACIBA]	29.36	2	2	4	109	12.5192	4.7417	1.18569	4	1.79312
B0VNW3	Repressor of the iscRSUA operon, involved in assembly of Fe-S clusters OS=Acinetobacter baumannii (strain SDF) GN=iscR PE=4 SV=1 - [B0VNW3_ACIBS]	15.65	2	2	3	147	15.9112	5.98584	0.924332	3	9.54637
A0A009GMY7	Phosphoserine phosphatase SerB OS=Acinetobacter baumannii 118362 GN=serB PE=4 SV=1 - [A0A009GMY7_ACIBA]	16.09	4	4	5	348	37.5867	5.13525	0.929522	4	7.91077
A0A009ZK87	Fructose-bisphosphate aldolase, class II, Calvin cycle subtype OS=Acinetobacter baumannii 479375 GN=fba PE=4 SV=1 - [A0A009ZK87_ACIBA]	34.49	1	7	9	345	37.3708	5.50342	1.07563	1
A0A0M1MZ25	Uncharacterized protein (Fragment) OS=Acinetobacter baumannii GN=RW49_21790 PE=3 SV=1 - [A0A0M1MZ25_ACIBA]	17.21	5	5	7	308	34.7416	5.88428	0.894984	7	10.235
A0A009IHV2	Uncharacterized protein OS=Acinetobacter baumannii 1295743 GN=J512_3345 PE=4 SV=1 - [A0A009IHV2_ACIBA]	19.19	3	3	3	172	18.6684	7.54736	0.863092	3	9.02406
A0A009IIC8	OsmC-like family protein OS=Acinetobacter baumannii 1295743 GN=J512_2786 PE=4 SV=1 - [A0A009IIC8_ACIBA]	20	3	3	4	135	15.3588	6.40479	0.975377	4	10.4655
A0A0D8EKB7	Uncharacterized protein OS=Acinetobacter baumannii GN=AKG97_02020 PE=4 SV=1 - [A0A0D8EKB7_ACIBA]	25.59	5	5	7	254	27.811	5.08447	1.07918	7	7.24901
A0A009TCN0	Patatin-like phospholipase family protein (Fragment) OS=Acinetobacter baumannii 99063 GN=J529_1246 PE=4 SV=1 - [A0A009TCN0_ACIBA]	13.64	3	3	3	308	34.8197	5.85889	0.986559	3	9.34414
A0A009KWG1	NUDIX domain protein OS=Acinetobacter baumannii 1440422 GN=J540_1730 PE=4 SV=1 - [A0A009KWG1_ACIBA]	23.08	4	4	5	247	28.2594	5.71924	1.07921	5	2.53906
A0A009JPW8	Glutamate synthase, small subunit domain protein OS=Acinetobacter baumannii 1419130 GN=J518_1852 PE=4 SV=1 - [A0A009JPW8_ACIBA]	18.82	6	6	7	473	52.1968	5.14795	1.01702	7	7.62649
A0A062IUU0	Sporulation related domain protein OS=Acinetobacter baumannii 21072 GN=J596_0264 PE=4 SV=1 - [A0A062IUU0_ACIBA]	12.3	4	4	4	317	34.386	9.48096	0.930989	4	14.381
K9A2F1	Peptidase, M23 family OS=Acinetobacter sp. WC-141 GN=ACINWC141_2806 PE=4 SV=1 - [K9A2F1_9GAMM]	23.27	1	5	7	275	29.7413	9.71533	0.958156	2	5.55686
A0A013RUK0	Alpha/beta hydrolase family protein OS=Acinetobacter baumannii 573719 GN=J658_0467 PE=4 SV=1 - [A0A013RUK0_ACIBA]	19.05	2	2	3	210	23.3032	6.65381	1.03504	3	8.21563
A0A0C4Y4F9	ATPases involved in chromosome partitioning OS=Acinetobacter baumannii GN=NG19_0014 PE=4 SV=1 - [A0A0C4Y4F9_ACIBA]	31.52	8	8	9	257	29.0353	8.27979	0.959628	9	7.32703
A0A013RTR8	Uncharacterized protein OS=Acinetobacter baumannii 573719 GN=J658_0217 PE=4 SV=1 - [A0A013RTR8_ACIBA]	4.23	1	2	3	614	68.6796	7.95752	1.44985	1
G8E4A4	ATPase OS=Acinetobacter baumannii GN=NG19_0102 PE=4 SV=1 - [G8E4A4_ACIBA]	17.07	2	2	2	205	23.0313	6.02393	1.00214	2	4.51945
A0A009G8Z5	Uncharacterized protein OS=Acinetobacter baumannii 118362 GN=J517_1794 PE=4 SV=1 - [A0A009G8Z5_ACIBA]	13.11	1	1	4	122	13.672	8.99756
A0A009JV72	Uncharacterized protein OS=Acinetobacter baumannii 1419130 GN=J518_3891 PE=4 SV=1 - [A0A009JV72_ACIBA]	14.84	2	2	2	182	20.2316	6.03662	0.8984	2	17.3322
A0A014BL14	Uncharacterized protein OS=Acinetobacter baumannii 25977_7 GN=J810_0780 PE=4 SV=1 - [A0A014BL14_ACIBA]	30.65	1	1	1	62	7.17139	4.70361	1.12778	1
A0A062INX5	Pyrroline-5-carboxylate reductase OS=Acinetobacter baumannii 21072 GN=proC PE=3 SV=1 - [A0A062INX5_ACIBA]	9.23	2	2	2	260	27.4306	5.65576	0.874788	2	9.64822
A0A009G348	Ribosome maturation factor RimP OS=Acinetobacter baumannii 984213 GN=rimP PE=3 SV=1 - [A0A009G348_ACIBA]	17.9	3	3	3	162	18.1302	4.4624	0.896309	3	17.9439
A0A009HIW0	Putative lipid II flippase FtsW OS=Acinetobacter baumannii 1295259 GN=ftsW PE=3 SV=1 - [A0A009HIW0_ACIBA]	6.03	2	2	2	398	43.8821	8.51416	1.0584	2	15.2675
A0A0H5F9E5	Molybdenum cofactor biosynthesis protein C OS=Acinetobacter baumannii GN=ABR2090_1529 PE=4 SV=1 - [A0A0H5F9E5_ACIBA]	27.69	1	5	6	307	33.3244	6.02393	1.04637	1
A0A009YPU0	Iron-sulfur cluster assembly scaffold protein IscU OS=Acinetobacter baumannii 479375 GN=nifU PE=3 SV=1 - [A0A009YPU0_ACIBA]	48.44	1	5	6	128	13.784	5.5415	0.998478	1
A0A013U3R8	PBP superfamily domain protein OS=Acinetobacter baumannii 826659 GN=J663_0688 PE=4 SV=1 - [A0A013U3R8_ACIBA]	11.66	3	3	5	343	37.0794	9.40771	0.955733	5	7.00843
N9D7Y3	Uncharacterized protein OS=Acinetobacter calcoaceticus ANC 3680 GN=F937_03365 PE=3 SV=1 - [N9D7Y3_ACICA]	9.23	1	5	5	704	78.1672	5.51611	1.01376	1
A0A010K7Y3	ATP-dependent RNA helicase RhlB OS=Acinetobacter baumannii 83444 GN=rhlB PE=3 SV=1 - [A0A010K7Y3_ACIBA]	23.5	6	6	7	383	43.5509	7.63525	0.940572	7	11.3247
A0A009H936	Uncharacterized protein OS=Acinetobacter baumannii 1295259 GN=J507_0838 PE=4 SV=1 - [A0A009H936_ACIBA]	24	1	1	2	75	8.5046	8.48486	1.34097	2	2.75018
A0A013S8X3	Nucleotide sugar dehydrogenase family protein OS=Acinetobacter baumannii 742879 GN=J690_2543 PE=3 SV=1 - [A0A013S8X3_ACIBA]	11.08	4	4	4	424	47.461	5.79541	0.988658	4	4.23247
A0A062EJT5	Glutathione-dependent formaldehyde-activating enzyme family protein (Fragment) OS=Acinetobacter baumannii 855125 GN=J560_3751 PE=4 SV=1 - [A0A062EJT5_ACIBA]	40	3	3	5	125	14.0999	7.32764	0.983744	5	6.9604
A0A0M1MVT7	Mechanosensitive ion channel protein MscS (Fragment) OS=Acinetobacter baumannii GN=RW53_18480 PE=4 SV=1 - [A0A0M1MVT7_ACIBA]	10.66	4	4	4	366	41.7623	9.5835	1.08184	3	23.2648
A0A009QP81	Metallopeptidase M24 family protein OS=Acinetobacter baumannii 625974 GN=J506_0658 PE=4 SV=1 - [A0A009QP81_ACIBA]	10.83	1	4	5	600	67.4893	5.71924	0.975638	1
A0A0E8PKM2	Uncharacterized protein OS=Acinetobacter baumannii PE=4 SV=1 - [A0A0E8PKM2_ACIBA]	26.26	2	2	5	99	11.784	5.51611	0.985829	5	4.62156
A0A0E1FJH0	Aspartate carbamoyltransferase OS=Acinetobacter baumannii GN=pyrB PE=3 SV=1 - [A0A0E1FJH0_ACIBA]	34.32	7	7	8	338	37.1842	6.69775	1.05148	8	12.6251
A0A009H1B4	Phosphoenolpyruvate-protein phosphotransferase OS=Acinetobacter baumannii 118362 GN=J517_2451 PE=4 SV=1 - [A0A009H1B4_ACIBA]	7.56	4	4	5	952	103.847	5.38916	1.04515	5	15.9899
A0A009G056	Uncharacterized protein OS=Acinetobacter baumannii 118362 GN=J517_2744 PE=4 SV=1 - [A0A009G056_ACIBA]	21.11	2	2	3	90	10.6414	6.72705	0.997679	1
R8YUE8	Uncharacterized protein OS=Acinetobacter pittii ANC 4050 GN=F931_00230 PE=4 SV=1 - [R8YUE8_ACIPI]	8.26	1	6	8	872	98.0018	5.97314	0.99672	1
A0A009KYG7	Holliday junction ATP-dependent DNA helicase RuvB OS=Acinetobacter baumannii 1440422 GN=ruvB PE=3 SV=1 - [A0A009KYG7_ACIBA]	25.75	6	6	10	334	36.822	5.16064	0.994597	10	6.62496
A0A0M1MW04	Peroxiredoxin (Fragment) OS=Acinetobacter baumannii GN=RW56_20885 PE=4 SV=1 - [A0A0M1MW04_ACIBA]	11.04	1	1	1	154	17.3975	6.44287	0.866565	1
A0A009FN32	Patatin-like phospholipase family protein OS=Acinetobacter baumannii 984213 GN=J503_3119 PE=4 SV=1 - [A0A009FN32_ACIBA]	16.72	5	5	6	305	32.4465	9.84717	1.05654	4	5.40615
A0A009I604	UDP-N-acetylmuramoyl-tripeptide--D-alanyl-D-alanine ligase OS=Acinetobacter baumannii 1295259 GN=murF PE=3 SV=1 - [A0A009I604_ACIBA]	12.88	1	3	3	466	50.748	6.17627	1.05438	1
A0A009S5Z8	Response regulator OS=Acinetobacter baumannii 99063 GN=J529_2961 PE=4 SV=1 - [A0A009S5Z8_ACIBA]	15.57	1	2	2	244	27.8296	6.59521	1.05852	1
A0A009IAG9	Uncharacterized protein OS=Acinetobacter baumannii 1295259 GN=J507_0010 PE=4 SV=1 - [A0A009IAG9_ACIBA]	23.65	3	3	3	148	17.1084	4.84326	1.02637	3	22.6213
A0A0L6TH62	Uncharacterized protein (Fragment) OS=Acinetobacter baumannii GN=RQ13_20030 PE=4 SV=1 - [A0A0L6TH62_ACIBA]	16.67	2	2	2	126	14.1491	7.1958	0.991879	2	16.4722
A8QIQ4	Dihydropteroate synthase type 1 (Fragment) OS=Acinetobacter baumannii GN=sul1 PE=4 SV=1 - [A8QIQ4_ACIBA]	32.22	2	2	3	90	9.78293	4.70361	1.17029	3	8.91764
A0A009NX01	Chorismate synthase family protein OS=Acinetobacter baumannii 272263 GN=J538_2460 PE=4 SV=1 - [A0A009NX01_ACIBA]	22.64	1	4	5	212	22.7596	5.71924	1.0982	1
A0A009FXP2	Thiamine monophosphate synthase/TENI family protein (Fragment) OS=Acinetobacter baumannii 118362 GN=J517_3294 PE=4 SV=1 - [A0A009FXP2_ACIBA]	22.95	2	2	3	122	13.4312	5.5415	0.94945	3	10.1641
A0A010IDM8	Bacterial sugar transferase family protein OS=Acinetobacter baumannii 1542444 GN=J580_3439 PE=4 SV=1 - [A0A010IDM8_ACIBA]	38.26	4	4	4	149	16.7594	6.02393	0.97086	4	10.6391
A0A0M1MZ11	GDYXXLXY protein (Fragment) OS=Acinetobacter baumannii GN=RW49_21875 PE=4 SV=1 - [A0A0M1MZ11_ACIBA]	34.1	4	4	4	173	19.6483	8.38232	1.03052	4	7.06592
A0A028IU15	Urease accessory protein UreG OS=Acinetobacter baumannii LAC-4 GN=ureG PE=3 SV=1 - [A0A028IU15_ACIBA]	19.61	3	3	4	204	22.1043	4.93213	0.974839	4	16.3021
A0A0L6G3B5	3'-5' exonuclease (Fragment) OS=Acinetobacter baumannii GN=RR24_22920 PE=4 SV=1 - [A0A0L6G3B5_ACIBA]	17.53	2	2	2	194	22.5333	6.52197	1.20329	2	6.03307
A0A009LST0	LPS-assembly lipoprotein LptE OS=Acinetobacter baumannii 1440422 GN=lptE PE=3 SV=1 - [A0A009LST0_ACIBA]	17.75	4	4	4	169	18.8201	8.63135	0.868434	3	2.80332
A0A062ESF3	Polyprenyl synthetase family protein OS=Acinetobacter baumannii 855125 GN=J560_3081 PE=3 SV=1 - [A0A062ESF3_ACIBA]	20.13	1	4	5	303	32.7928	5.35107	0.926641	1
K1EE35	Polyprenyl synthetase OS=Acinetobacter baumannii WC-692 GN=ACINWC692_3250 PE=3 SV=1 - [K1EE35_ACIBA]	18.15	1	4	5	303	32.8058	5.46533	1.12539	1
A0A009G1H1	2,5-diketo-D-gluconic acid reductase B OS=Acinetobacter baumannii 984213 GN=dkgB PE=4 SV=1 - [A0A009G1H1_ACIBA]	11.24	2	2	3	267	29.6816	5.22412	1.07062	3	0.901273
A0A009SVV3	tRNA-specific 2-thiouridylase MnmA OS=Acinetobacter baumannii 99063 GN=trmU PE=3 SV=1 - [A0A009SVV3_ACIBA]	14.32	3	3	4	377	41.8417	5.65576	1.08048	4	12.4232
A0A062RFD3	Uncharacterized protein (Fragment) OS=Acinetobacter baumannii 42057_3 GN=K034_3714 PE=4 SV=1 - [A0A062RFD3_ACIBA]	33.87	2	2	2	62	7.07884	5.85889	1.12398	2	5.98153
A0A062GM67	Uncharacterized protein (Fragment) OS=Acinetobacter baumannii 1499986 GN=J572_4200 PE=4 SV=1 - [A0A062GM67_ACIBA]	14.12	3	3	3	177	20.7842	7.62061	1.11668	3	0.449542
A0A013JFG7	4-hydroxy-3-methylbut-2-enyl diphosphate reductase OS=Acinetobacter baumannii 1281984 GN=ispH PE=3 SV=1 - [A0A013JFG7_ACIBA]	18.67	1	5	6	316	35.0891	5.40186	1.0865	1
A0A062B993	Saccharopine dehydrogenase family protein OS=Acinetobacter baumannii 916567 GN=J467_2604 PE=4 SV=1 - [A0A062B993_ACIBA]	18.31	5	5	6	355	37.9287	8.86572	0.915682	6	12.3804
N8YX38	Uncharacterized protein OS=Acinetobacter baumannii NIPH 190 GN=F962_01862 PE=4 SV=1 - [N8YX38_ACIBA]	21.7	1	3	3	212	23.3523	8.99756	1.15428	1
A0A013TIB9	Cytochrome o ubiquinol oxidase subunit IV OS=Acinetobacter baumannii 742879 GN=cyoD PE=4 SV=1 - [A0A013TIB9_ACIBA]	14.68	1	1	1	109	12.0762	8.23584	1.34201	1
A0A062JPQ6	Transporter associated domain protein OS=Acinetobacter baumannii 1288284 GN=J608_5742 PE=4 SV=1 - [A0A062JPQ6_ACIBA]	17.81	4	4	4	320	36.7828	4.79248	0.986443	4	9.25254
A0A0L6T189	Uncharacterized protein (Fragment) OS=Acinetobacter baumannii GN=RP91_19775 PE=4 SV=1 - [A0A0L6T189_ACIBA]	8.3	9	9	9	1337	145.592	9.33447	0.952584	9	6.62094
A0A0L6KJU6	O-acetylhomoserine aminocarboxypropyltransferase (Fragment) OS=Acinetobacter baumannii GN=RQ62_22165 PE=3 SV=1 - [A0A0L6KJU6_ACIBA]	17.82	5	5	7	348	37.9869	6.66846	0.993369	7	6.48343
A0A0C4XXJ2	Conjugal transfer protein TraH OS=Acinetobacter baumannii GN=NG19_0047 PE=4 SV=1 - [A0A0C4XXJ2_ACIBA]	10.23	4	4	4	479	52.5145	8.04541	0.99278	4	6.95378
A0A010UUG9	Uncharacterized protein OS=Acinetobacter baumannii 722310 GN=J712_0902 PE=4 SV=1 - [A0A010UUG9_ACIBA]	8.26	1	1	1	242	28.6786	7.63525	1.15186	1
A0A009EZV0	Lipid-A-disaccharide synthase OS=Acinetobacter baumannii 984213 GN=lpxB PE=3 SV=1 - [A0A009EZV0_ACIBA]	19.95	5	5	6	391	43.8193	6.87354	0.972241	4	16.6692
A0A009L274	Methyltransferase domain protein OS=Acinetobacter baumannii 1461963 GN=J544_3541 PE=4 SV=1 - [A0A009L274_ACIBA]	11.34	2	2	4	194	23.1014	5.38916	1.00581	4	2.3128
A0A009H8A0	Triosephosphate isomerase OS=Acinetobacter baumannii 1295259 GN=tpiA PE=3 SV=1 - [A0A009H8A0_ACIBA]	34.09	1	6	8	264	28.1924	5.021	0.987035	1
A0A009K918	Esterase TesA OS=Acinetobacter baumannii 1461963 GN=tesA PE=4 SV=1 - [A0A009K918_ACIBA]	10.75	2	2	3	186	20.6302	9.87646	0.984225	3	0.510837
R8Y116	Uncharacterized protein OS=Acinetobacter calcoaceticus ANC 3811 GN=F935_01960 PE=3 SV=1 - [R8Y116_ACICA]	6.37	1	2	3	471	48.9076	6.07471	0.989273	1
F0KPY8	Putative ribonuclease (Rbn) OS=Acinetobacter calcoaceticus (strain PHEA-2) GN=rbn PE=4 SV=1 - [F0KPY8_ACICP]	23.89	3	3	5	180	20.7449	4.85596	1.07532	5	3.16544
A0A0L6Z320	Uncharacterized protein (Fragment) OS=Acinetobacter baumannii GN=RQ46_20670 PE=3 SV=1 - [A0A0L6Z320_ACIBA]	7.46	2	2	4	389	42.8713	6.55127	1.07885	4	6.16727
A0A0M1MUL1	L-lactate permease (Fragment) OS=Acinetobacter baumannii GN=RW56_22130 PE=4 SV=1 - [A0A0M1MUL1_ACIBA]	15.71	4	4	4	331	36.0413	8.99756	0.936003	3	10.6711
A0A0A8XIW0	Phosphate transporter OS=Acinetobacter calcoaceticus GN=P23_2166 PE=4 SV=1 - [A0A0A8XIW0_ACICA]	3.73	2	2	2	509	54.5479	7.92822	0.88526	2	5.81612
D0S6B1	General secretion pathway protein G OS=Acinetobacter calcoaceticus RUH2202 GN=gspG PE=4 SV=1 - [D0S6B1_ACICA]	28.96	1	4	4	183	19.5967	5.5542	1.27132	1
A0A009FU05	Ribulose-phosphate 3-epimerase OS=Acinetobacter baumannii 984213 GN=rpe PE=3 SV=1 - [A0A009FU05_ACIBA]	17.54	2	2	6	228	24.4527	5.43994	1.06216	6	3.94739
A0A011I1H7	Glutaminase-asparaginase OS=Acinetobacter baumannii 457946 GN=ansB PE=3 SV=1 - [A0A011I1H7_ACIBA]	15.25	2	5	7	354	37.7348	8.71924	0.938342	2	3.49664
A0A0L6KIH0	Repressor (Fragment) OS=Acinetobacter baumannii GN=RP86_20170 PE=4 SV=1 - [A0A0L6KIH0_ACIBA]	9.27	1	1	1	151	16.6725	8.73389	1.19966	1
A0A0M1MSA7	Uncharacterized protein OS=Acinetobacter baumannii GN=RW58_20905 PE=4 SV=1 - [A0A0M1MSA7_ACIBA]	53.52	2	3	3	71	7.84533	9.12939	0.990496	2	9.52934
A0A009GB24	3-Oxoacyl-[acyl-carrier-(ACP)] synthase family protein OS=Acinetobacter baumannii 118362 GN=J517_3961 PE=4 SV=1 - [A0A009GB24_ACIBA]	7.37	3	3	3	339	37.311	5.47803	0.887688	3	24.1875
A0A010EY28	Catechol 1,2-dioxygenase OS=Acinetobacter baumannii 983759 GN=J559_0297 PE=4 SV=1 - [A0A010EY28_ACIBA]	24.5	1	3	4	249	27.2346	5.36377	0.932253	2	0.455213
L9M9C9	Elongation factor Tu C-terminal domain protein OS=Acinetobacter baumannii WC-A-92 GN=ACINWCA92_0349 PE=4 SV=1 - [L9M9C9_ACIBA]	73.33	1	2	3	45	4.69042	5.8335	0.965819	1
A0A009KLV3	Acyltransferase family protein OS=Acinetobacter baumannii 1461963 GN=J544_3584 PE=4 SV=1 - [A0A009KLV3_ACIBA]	17.1	4	4	5	269	30.0941	9.40771	0.98308	5	6.66408
F0KMA9	Uncharacterized protein OS=Acinetobacter calcoaceticus (strain PHEA-2) GN=BDGL_000934 PE=4 SV=1 - [F0KMA9_ACICP]	27.78	1	1	2	72	7.40958	4.34814	1.04555	2	0.0298941
A0A062TLF0	Glutathione S-transferase, C-terminal domain protein (Fragment) OS=Acinetobacter baumannii 25691_7 GN=J830_2105 PE=3 SV=1 - [A0A062TLF0_ACIBA]	13.58	3	3	3	162	17.8781	5.0083	1.01212	3	6.12565
A0A0M1MUX1	Homocysteine methyltransferase (Fragment) OS=Acinetobacter baumannii GN=RW53_18740 PE=4 SV=1 - [A0A0M1MUX1_ACIBA]	15.87	4	4	4	252	27.622	4.69092	1.02612	4	7.994
A0A0K8YL15	Uncharacterized protein (Fragment) OS=Acinetobacter baumannii GN=RQ17_19080 PE=4 SV=1 - [A0A0K8YL15_ACIBA]	29.49	2	2	2	78	8.88049	5.8335	0.902627	2	7.95436
B0VKE7	Sodium/glutamate symport carrier protein OS=Acinetobacter baumannii (strain SDF) GN=gltS PE=4 SV=1 - [B0VKE7_ACIBS]	5.12	1	1	2	410	43.7981	5.97314	1.08056	2	10.6362
A0A009H9F8	DegT/DnrJ/EryC1/StrS aminotransferase family protein OS=Acinetobacter baumannii 1295259 GN=J507_0595 PE=4 SV=1 - [A0A009H9F8_ACIBA]	18.07	7	7	8	476	53.4934	6.40479	0.904912	8	29.8834
A0A0B2XHM1	Methionyl-tRNA formyltransferase OS=Acinetobacter baumannii GN=fmt PE=3 SV=1 - [A0A0B2XHM1_ACIBA]	9.69	1	2	2	320	34.6778	5.49072	1.14468	1
A0A009PAC2	Outer membrane transport family protein OS=Acinetobacter baumannii 625974 GN=J506_3666 PE=4 SV=1 - [A0A009PAC2_ACIBA]	5.54	1	2	4	451	47.7378	5.04639	1.16475	1
A0A010LID9	Smr domain protein OS=Acinetobacter baumannii 83444 GN=J583_2123 PE=4 SV=1 - [A0A010LID9_ACIBA]	6.94	1	1	1	216	23.8786	9.39307	0.928503	1
A0A009K514	Riboflavin synthase, alpha subunit OS=Acinetobacter baumannii 1437282 GN=ribE PE=4 SV=1 - [A0A009K514_ACIBA]	24.2	4	4	4	219	23.9084	5.2749	1.08252	4	5.54061
A0A009S0D4	Putative membrane protein (Fragment) OS=Acinetobacter baumannii 951631 GN=J552_4272 PE=4 SV=1 - [A0A009S0D4_ACIBA]	26.47	1	1	1	34	3.7449	4.50049	0.656533	1
A0A009IAF8	DSBA-like thioredoxin domain protein OS=Acinetobacter baumannii 1295743 GN=J512_0528 PE=4 SV=1 - [A0A009IAF8_ACIBA]	13.25	3	3	4	234	26.3038	4.80518	0.929243	4	5.8567
A0A0L6YPZ0	Uncharacterized protein (Fragment) OS=Acinetobacter baumannii GN=RQ90_22335 PE=4 SV=1 - [A0A0L6YPZ0_ACIBA]	9.79	1	1	1	143	16.5174	6.16357	1.00921	1
A0A009EJZ9	Ribosomal RNA large subunit methyltransferase J OS=Acinetobacter baumannii 984213 GN=rlmJ PE=3 SV=1 - [A0A009EJZ9_ACIBA]	25.26	6	6	8	285	33.008	8.48486	1.04372	7	11.3571
A0A009HWB8	ABC1 family protein OS=Acinetobacter baumannii 1295743 GN=J512_0438 PE=4 SV=1 - [A0A009HWB8_ACIBA]	12.73	1	4	5	432	48.7075	7.6499	1.2707	2	13.9045
A3M2A7	Uncharacterized protein OS=Acinetobacter baumannii (strain ATCC 17978 / CIP 53.77 / LMG 1025 / NCDC KC755 / 5377) GN=A1S_0600 PE=4 SV=1 - [A3M2A7_ACIBT]	15.87	2	2	2	189	21.404	6.34131	0.926476	2	5.8411
A0A062IIK6	Uncharacterized protein (Fragment) OS=Acinetobacter baumannii 21072 GN=J596_1927 PE=4 SV=1 - [A0A062IIK6_ACIBA]	83.33	4	4	4	60	6.5053	7.23975	0.98488	4	15.0545
A0A009ZUL3	50S ribosomal protein L30 OS=Acinetobacter baumannii 479375 GN=rpmD PE=3 SV=1 - [A0A009ZUL3_ACIBA]	39.66	2	2	4	58	6.6215	9.99365	0.981612	4	9.89989
A0A013ISE0	Phosphate-specific transport system accessory protein PhoU OS=Acinetobacter baumannii 1130196 GN=phoU PE=3 SV=1 - [A0A013ISE0_ACIBA]	17.52	4	4	5	234	26.5255	5.61768	1.01717	5	8.8407
A0A0C4Y4K8	Uncharacterized protein OS=Acinetobacter baumannii GN=NG19_0054 PE=4 SV=1 - [A0A0C4Y4K8_ACIBA]	31.88	5	5	6	138	15.5503	8.39697	0.997747	6	9.66325
A0A062B1B3	Protein yciI OS=Acinetobacter baumannii 916567 GN=J467_3312 PE=4 SV=1 - [A0A062B1B3_ACIBA]	38	3	3	4	100	11.3617	5.09717	1.09462	2	3.61251
A0A009IUH7	Histidine utilization repressor OS=Acinetobacter baumannii 1295743 GN=hutC PE=4 SV=1 - [A0A009IUH7_ACIBA]	33.2	5	5	6	250	28.3738	7.1665	1.05831	6	21.0837
A0A0L6KEM8	Histidine kinase (Fragment) OS=Acinetobacter baumannii GN=RQ26_20795 PE=4 SV=1 - [A0A0L6KEM8_ACIBA]	32.56	5	5	5	215	24.6832	8.63135	0.941343	5	5.36096
A0A0M1MUS5	Amino-acid N-acetyltransferase (Fragment) OS=Acinetobacter baumannii GN=RW56_22345 PE=3 SV=1 - [A0A0M1MUS5_ACIBA]	13.24	2	2	2	204	23.3701	6.85889	0.951224	2	16.4388
A0A0E2GMD4	Uncharacterized protein OS=Acinetobacter nosocomialis NIPH 386 GN=F958_02957 PE=4 SV=1 - [A0A0E2GMD4_9GAMM]	5.37	1	1	2	205	22.4538	8.51416	1.05622	2	9.57073
A0A062DMZ6	Uncharacterized protein OS=Acinetobacter baumannii 855125 GN=J560_4541 PE=4 SV=1 - [A0A062DMZ6_ACIBA]	65.85	2	2	2	41	4.62224	8.47021	1.07509	2	1.83378
A0A062B7B2	Short chain dehydrogenase family protein OS=Acinetobacter baumannii 916567 GN=J467_2523 PE=3 SV=1 - [A0A062B7B2_ACIBA]	28.57	1	4	6	245	26.0764	7.03467	1.01373	1
A0A009IL14	GlyGly-CTERM domain protein (Fragment) OS=Acinetobacter baumannii 1295743 GN=J512_2303 PE=4 SV=1 - [A0A009IL14_ACIBA]	5.78	2	2	2	346	38.3065	6.17627	0.889977	2	0.44419
A0A0C4XXM1	Uncharacterized protein OS=Acinetobacter baumannii GN=NG19_0072 PE=4 SV=1 - [A0A0C4XXM1_ACIBA]	13.77	2	2	2	167	19.8087	4.80518	0.999529	2	21.3106
A0A062BBX2	Glycosyl transferase 2 family protein OS=Acinetobacter baumannii 916567 GN=J467_1793 PE=4 SV=1 - [A0A062BBX2_ACIBA]	7.32	1	1	1	246	28.1203	7.18115	1.05479	1
A0A062B9W2	Uncharacterized protein OS=Acinetobacter baumannii 916567 GN=J467_2444 PE=4 SV=1 - [A0A062B9W2_ACIBA]	47.79	5	5	7	113	12.3602	8.88037	1.07179	7	4.84575
F0KNX8	Uncharacterized protein OS=Acinetobacter calcoaceticus (strain PHEA-2) GN=BDGL_002367 PE=4 SV=1 - [F0KNX8_ACICP]	14.62	2	2	3	171	19.569	8.38232	1.03423	3	9.63144
A0A062DGV2	UvrD/REP helicase N-terminal domain protein (Fragment) OS=Acinetobacter baumannii 1451147 GN=J541_4046 PE=4 SV=1 - [A0A062DGV2_ACIBA]	7.16	3	3	3	447	51.0436	8.80713	0.954982	3	28.3883
A0A009I7W6	ATP phosphoribosyltransferase regulatory subunit OS=Acinetobacter baumannii 1295259 GN=hisZ PE=3 SV=1 - [A0A009I7W6_ACIBA]	4.9	2	2	2	388	42.7708	5.13525	0.884354	1
A0A062DY02	Uncharacterized protein (Fragment) OS=Acinetobacter baumannii 855125 GN=J560_4470 PE=4 SV=1 - [A0A062DY02_ACIBA]	32	1	1	1	50	5.84813	5.33838	1.0945	1
A0A009LZF8	Chromosomal replication initiator protein DnaA OS=Acinetobacter baumannii 1440422 GN=dnaA PE=3 SV=1 - [A0A009LZF8_ACIBA]	17.63	5	5	7	465	52.2616	7.43018	1.05435	7	8.67704
A0A0L6YIX9	Cytochrome B (Fragment) OS=Acinetobacter baumannii GN=RQ94_20220 PE=4 SV=1 - [A0A0L6YIX9_ACIBA]	11.81	1	1	1	127	13.8643	6.78564	0.308852	1
A0A009QHU6	Aldehyde dehydrogenase OS=Acinetobacter baumannii 625974 GN=J506_0225 PE=3 SV=1 - [A0A009QHU6_ACIBA]	14.11	4	5	6	482	53.8109	8.19189	1.05265	4	8.7781
A0A009GQH4	Uncharacterized protein OS=Acinetobacter baumannii 1295259 GN=J507_3784 PE=4 SV=1 - [A0A009GQH4_ACIBA]	8.52	2	2	2	223	26.3477	5.2876	0.98759	2	9.22649
A0A022KVV6	Uncharacterized protein (Fragment) OS=Acinetobacter baumannii 478810 GN=J619_00659 PE=4 SV=1 - [A0A022KVV6_ACIBA]	29.75	1	3	9	121	13.5984	10.0522	1.05222	2	14.9041
L9M7A9	Orotidine 5'-phosphate decarboxylase OS=Acinetobacter sp. OIFC021 GN=pyrF PE=3 SV=1 - [L9M7A9_9GAMM]	18.94	3	3	3	227	24.78	5.69385	0.962351	3	24.3661
A0A009L4C1	ABC transporter family protein (Fragment) OS=Acinetobacter baumannii 1461963 GN=J544_2909 PE=3 SV=1 - [A0A009L4C1_ACIBA]	25.91	4	4	5	193	21.241	6.41748	1.1019	5	24.881
A0A009SIC6	Transporter associated domain protein OS=Acinetobacter baumannii 99063 GN=J529_0310 PE=4 SV=1 - [A0A009SIC6_ACIBA]	17.84	4	4	4	269	30.0855	4.55127	0.920799	4	11.8323
A3M3Y1	Putative glutathione S-transferase OS=Acinetobacter baumannii (strain ATCC 17978 / CIP 53.77 / LMG 1025 / NCDC KC755 / 5377) GN=A1S_1195 PE=4 SV=2 - [A3M3Y1_ACIBT]	18.13	2	2	2	160	18.7147	5.85889	1.0209	1
A0A062T5J5	Low molecular weight protein-tyrosine-phosphatase ptp OS=Acinetobacter baumannii 45002_9 GN=J802_3291 PE=4 SV=1 - [A0A062T5J5_ACIBA]	19.72	3	3	3	142	16.3683	7.38623	1.01413	3	6.63916
K1F924	Uncharacterized protein OS=Acinetobacter baumannii WC-692 GN=ACINWC692_1994 PE=4 SV=1 - [K1F924_ACIBA]	11.61	1	1	1	155	18.0924	9.08545	1.10641	1
R8YAK7	Uncharacterized protein OS=Acinetobacter pittii ANC 4050 GN=F931_03301 PE=4 SV=1 - [R8YAK7_ACIPI]	16.85	1	4	4	362	38.7392	5.46533	1.15105	1
A0A0L6YJI0	Uroporphyrinogen decarboxylase (Fragment) OS=Acinetobacter baumannii GN=RQ97_22015 PE=3 SV=1 - [A0A0L6YJI0_ACIBA]	17.78	4	4	5	315	34.7929	5.98584	1.00372	5	7.5857
A0A013T0Y0	Aspartyl/Asparaginyl beta-hydroxylase family protein OS=Acinetobacter baumannii 573719 GN=J658_1472 PE=4 SV=1 - [A0A013T0Y0_ACIBA]	22.05	3	4	4	254	29.8731	9.15869	0.970537	3	14.4274
A0A009EVX6	Sulfate/thiosulfate import ATP-binding protein CysA OS=Acinetobacter baumannii 348935 GN=cysA PE=3 SV=1 - [A0A009EVX6_ACIBA]	3.97	1	1	1	353	39.6589	6.60986	0.926475	1
A0A062DTZ8	Uncharacterized protein (Fragment) OS=Acinetobacter baumannii 1451147 GN=J541_3056 PE=4 SV=1 - [A0A062DTZ8_ACIBA]	11.81	2	2	3	127	13.8401	4.81787	1.00704	3	3.27375
A0A0L6YJ78	Lipase (Fragment) OS=Acinetobacter baumannii GN=RQ97_22570 PE=4 SV=1 - [A0A0L6YJ78_ACIBA]	25.37	5	5	6	268	29.312	8.22119	1.05904	6	7.37764
A0A0L6H7E6	Polysaccharide deacetylase (Fragment) OS=Acinetobacter baumannii GN=RQ20_20860 PE=4 SV=1 - [A0A0L6H7E6_ACIBA]	5.54	2	2	2	469	52.9281	7.06396	0.842461	2	5.94295
A0A009JC20	Putative endoribonuclease L-PSP OS=Acinetobacter baumannii 1437282 GN=J537_1609 PE=4 SV=1 - [A0A009JC20_ACIBA]	7.94	1	1	1	126	13.437	5.32568	0.962773	1
A0A0M2E624	Flavin oxidoreductase / NADH oxidase family protein (Fragment) OS=Acinetobacter baumannii 26016_3 GN=J969_1511 PE=4 SV=1 - [A0A0M2E624_ACIBA]	19.47	4	4	4	303	33.145	5.05908	1.061	4	15.69
A0A0M1MYP5	ABC transporter permease (Fragment) OS=Acinetobacter baumannii GN=RW49_23135 PE=4 SV=1 - [A0A0M1MYP5_ACIBA]	14.24	2	2	2	288	31.8847	9.33447	0.901449	2	4.42636
A0A062GBC3	Molybdate ABC transporter, periplasmic molybdate-binding protein OS=Acinetobacter baumannii 15827 GN=modA PE=4 SV=1 - [A0A062GBC3_ACIBA]	14.52	3	3	3	241	26.463	9.43701	0.964582	3	12.1586
A0A009IKI1	OsmC-like family protein OS=Acinetobacter baumannii 1295743 GN=J512_3281 PE=4 SV=1 - [A0A009IKI1_ACIBA]	31.85	1	3	4	135	14.8476	6.06201	0.893596	1
A0A009JJW2	Sel1 repeat family protein OS=Acinetobacter baumannii 1419130 GN=J518_3663 PE=4 SV=1 - [A0A009JJW2_ACIBA]	6.35	1	1	2	126	14.4199	5.49072	1.02996	2	12.8428
A0A062BD86	CobQ/CobB/MinD/ParA nucleotide binding domain protein OS=Acinetobacter baumannii 916567 GN=J467_1722 PE=4 SV=1 - [A0A062BD86_ACIBA]	5.13	2	2	3	409	44.3911	6.02393	0.915702	3	9.30214
S3SZV3	Uncharacterized protein OS=Acinetobacter baumannii NIPH 410 GN=F910_03884 PE=4 SV=1 - [S3SZV3_ACIBA]	36.84	1	1	1	38	4.70636	6.94678	0.949389	1
A0A0J8TIE4	tRNA (cytidine(34)-2'-O)-methyltransferase OS=Acinetobacter baumannii GN=trmL PE=3 SV=1 - [A0A0J8TIE4_ACIBA]	28.39	3	3	4	155	17.5782	7.54736	1.08293	4	4.93982
A0A0L6H8P7	Glycogen branching protein (Fragment) OS=Acinetobacter baumannii GN=RQ20_19790 PE=4 SV=1 - [A0A0L6H8P7_ACIBA]	17.3	3	3	5	185	22.2627	9.87646	1.00244	5	12.1811
K9CDU6	Entericidin EcnA/B family protein OS=Acinetobacter sp. WC-136 GN=ACINWC136_3390 PE=4 SV=1 - [K9CDU6_9GAMM]	41.3	1	2	4	46	4.80245	8.86572	1.01957	2	13.7638
A0A062GAQ6	CobQ/CobB/MinD/ParA nucleotide binding domain protein OS=Acinetobacter baumannii 15827 GN=J530_0983 PE=4 SV=1 - [A0A062GAQ6_ACIBA]	18.18	3	3	3	198	22.3939	8.79248	0.989169	2	1.40736
L9P4G5	UPF0178 protein ACINNAV57_2993 OS=Acinetobacter baumannii Naval-57 GN=ACINNAV57_2993 PE=3 SV=1 - [L9P4G5_ACIBA]	10	1	1	1	150	16.6049	8.45557	0.949375	1
A0A013SCV5	Aminotransferase class-V family protein OS=Acinetobacter baumannii 742879 GN=J690_1651 PE=4 SV=1 - [A0A013SCV5_ACIBA]	9.9	1	3	4	384	43.408	5.87158	0.83237	1
A0A0C4XXD9	Uncharacterized protein OS=Acinetobacter baumannii GN=NG19_002 PE=4 SV=1 - [A0A0C4XXD9_ACIBA]	11.36	1	1	1	88	10.0964	8.41162	1.26934	1
A0A0L6SZJ3	DNA-directed RNA polymerase subunit N (Fragment) OS=Acinetobacter baumannii GN=RQ95_20035 PE=4 SV=1 - [A0A0L6SZJ3_ACIBA]	9.81	3	3	3	469	53.708	4.95752	1.11622	3	2.44143
F0KF76	Uncharacterized protein OS=Acinetobacter calcoaceticus (strain PHEA-2) GN=BDGL_001358 PE=4 SV=1 - [F0KF76_ACICP]	30.26	3	3	4	152	16.5964	8.30908	0.9371	4	9.15318
A0A0L6YQF4	Lysyl-tRNA synthetase (Fragment) OS=Acinetobacter baumannii GN=RQ90_21675 PE=4 SV=1 - [A0A0L6YQF4_ACIBA]	14.15	2	2	2	212	23.8632	4.83057	1.23876	1
A0A009NND2	10 kDa chaperonin OS=Acinetobacter baumannii 272263 GN=groS PE=3 SV=1 - [A0A009NND2_ACIBA]	22.92	2	2	5	96	10.1504	5.17334	1.15411	5	16.6061
A0A062IVF0	Uncharacterized protein OS=Acinetobacter baumannii 21072 GN=J596_0524 PE=4 SV=1 - [A0A062IVF0_ACIBA]	25.91	4	4	5	193	22.3126	5.94775	1.06046	5	17.8958
A3M9A1	Magnesium and cobalt transport protein OS=Acinetobacter baumannii (strain ATCC 17978 / CIP 53.77 / LMG 1025 / NCDC KC755 / 5377) GN=A1S_3098 PE=4 SV=1 - [A3M9A1_ACIBT]	11.68	3	3	3	291	33.7401	4.99561	0.97561	3	7.25626
A0A009ENX2	Sodium symporter family protein OS=Acinetobacter baumannii 984213 GN=J503_3137 PE=3 SV=1 - [A0A009ENX2_ACIBA]	5.6	3	3	3	571	60.9429	9.05615	0.906228	3	1.25943
A0A013S3B9	Bacterial regulatory s, tetR family protein OS=Acinetobacter baumannii 573719 GN=J658_0245 PE=4 SV=1 - [A0A013S3B9_ACIBA]	11.69	2	2	2	231	26.1299	7.63525	1.03425	2	5.1506
A0A062F5W8	Cell division FtsQ family protein (Fragment) OS=Acinetobacter baumannii 855125 GN=J560_0001 PE=4 SV=1 - [A0A062F5W8_ACIBA]	8.72	1	1	1	195	22.1079	10.0815	1.09058	1
A0A009LI68	Hydroxypyruvate isomerase OS=Acinetobacter baumannii 1440422 GN=J540_0639 PE=3 SV=1 - [A0A009LI68_ACIBA]	14.02	2	2	3	264	29.6667	4.85596	0.993234	3	9.52002
A0A0L6H7W5	DNA breaking-rejoining protein (Fragment) OS=Acinetobacter baumannii GN=RQ20_20455 PE=4 SV=1 - [A0A0L6H7W5_ACIBA]	18.87	1	1	1	53	5.83125	9.90576	0.919704	1
A0A062TF86	RNA polymerase sigma factor RpoH OS=Acinetobacter baumannii 25691_7 GN=rpoH PE=3 SV=1 - [A0A062TF86_ACIBA]	26.39	1	6	7	288	32.8116	5.36377	1.02041	1
A0A009F3I5	Uncharacterized protein OS=Acinetobacter baumannii 984213 GN=J503_0221 PE=4 SV=1 - [A0A009F3I5_ACIBA]	11.72	2	2	3	273	31.876	7.25439	0.992474	3	9.30503
A0A062FTH1	Molybdenum cofactor synthesis domain protein OS=Acinetobacter baumannii 940793 GN=J532_0080 PE=4 SV=1 - [A0A062FTH1_ACIBA]	28.15	1	5	6	302	32.7941	6.01123	0.829638	1
A0A062BIQ7	Uncharacterized protein OS=Acinetobacter baumannii 916567 GN=J467_0370 PE=4 SV=1 - [A0A062BIQ7_ACIBA]	21.15	5	5	8	208	23.8454	5.46533	0.999722	7	5.46136
S3UHP6	Uncharacterized protein OS=Acinetobacter baumannii NIPH 410 GN=F910_02135 PE=4 SV=1 - [S3UHP6_ACIBA]	45.95	2	2	2	74	8.26816	4.48779	1.34973	1
A0A009GY15	Ribosomal RNA small subunit methyltransferase A OS=Acinetobacter baumannii 118362 GN=rsmA PE=3 SV=1 - [A0A009GY15_ACIBA]	21.11	6	6	6	270	30.284	8.36768	0.955375	5	2.88234
A0A013U149	Universal stress protein OS=Acinetobacter baumannii 573719 GN=J658_1068 PE=3 SV=1 - [A0A013U149_ACIBA]	20.41	1	2	4	147	15.9415	6.52197	1.07459	2	2.53269
A0A009ETZ0	Nucleoside-specific channel-forming , Tsx family protein OS=Acinetobacter baumannii 984213 GN=J503_2273 PE=4 SV=1 - [A0A009ETZ0_ACIBA]	5.39	1	1	3	241	27.6604	4.79248	0.890613	3	0.942851
A0A0L6GUT3	Protein CsuA (Fragment) OS=Acinetobacter baumannii GN=RR23_21195 PE=4 SV=1 - [A0A0L6GUT3_ACIBA]	24.24	2	2	2	99	10.9105	6.52197	1.05535	2	12.1154
A0A013T1R6	Aspartyl/glutamyl-tRNA(Asn/Gln) amidotransferase subunit C OS=Acinetobacter baumannii 742879 GN=gatC PE=3 SV=1 - [A0A013T1R6_ACIBA]	43.27	3	3	5	104	11.2766	4.66553	1.11403	5	6.53717
A0A009JI27	Poly family protein OS=Acinetobacter baumannii 1437282 GN=J537_0436 PE=4 SV=1 - [A0A009JI27_ACIBA]	27.15	4	4	5	151	16.923	6.81494	0.975105	5	10.1025
A0A010MLG8	Peroxiredoxin, Ohr subfamily protein OS=Acinetobacter baumannii 1578804 GN=J588_1921 PE=4 SV=1 - [A0A010MLG8_ACIBA]	27.27	3	3	5	143	15.0666	5.26221	0.940242	5	2.75188
A0A009FBN4	Lipoyl synthase OS=Acinetobacter baumannii 348935 GN=lipA PE=3 SV=1 - [A0A009FBN4_ACIBA]	23.15	1	5	6	337	38.0884	6.97607	1.09553	1
A0A010FIY3	Uncharacterized protein (Fragment) OS=Acinetobacter baumannii 1106579 GN=J558_3995 PE=4 SV=1 - [A0A010FIY3_ACIBA]	32	3	3	3	150	17.0267	5.79541	0.983597	3	5.66602
A0A0L6T2X4	Zn-dependent oligopeptidase (Fragment) OS=Acinetobacter baumannii GN=RQ67_18690 PE=3 SV=1 - [A0A0L6T2X4_ACIBA]	6.42	4	4	5	592	68.1407	7.81104	0.991772	5	7.37333
A0A0L6YRN7	Potassium transporter Kup (Fragment) OS=Acinetobacter baumannii GN=RQ96_23095 PE=4 SV=1 - [A0A0L6YRN7_ACIBA]	7.19	1	1	1	167	19.1979	6.52197	0.956738	1
A0A009FY62	Uncharacterized protein OS=Acinetobacter baumannii 118362 GN=J517_3199 PE=4 SV=1 - [A0A009FY62_ACIBA]	7.23	3	3	3	429	50.4219	5.97314	0.98305	3	1.82401
A0A098SK90	Pyrroloquinoline-quinone synthase OS=Acinetobacter baumannii GN=pqqC PE=3 SV=1 - [A0A098SK90_ACIBA]	15.87	1	2	2	252	29.6469	6.53662	1.10779	1
A0A009LBV3	Bacterial regulatory helix-turn-helix , lysR family protein OS=Acinetobacter baumannii 1461963 GN=J544_0605 PE=4 SV=1 - [A0A009LBV3_ACIBA]	9.06	3	3	4	298	33.771	6.93213	1.04462	4	7.98253
A0A009G8K8	Glutamate-ammonia-ligase adenylyltransferase OS=Acinetobacter baumannii 118362 GN=glnE PE=3 SV=1 - [A0A009G8K8_ACIBA]	8.41	2	5	6	916	104.388	5.5415	0.953024	2	2.03091
A0A009J6Q1	3-isopropylmalate dehydratase large subunit OS=Acinetobacter baumannii 1437282 GN=leuC PE=3 SV=1 - [A0A009J6Q1_ACIBA]	19.28	6	6	7	472	50.9874	5.43994	1.0337	7	12.7209
A0A0L6YIG7	Uncharacterized protein (Fragment) OS=Acinetobacter baumannii GN=RQ97_23670 PE=4 SV=1 - [A0A0L6YIG7_ACIBA]	23.81	1	1	2	63	7.38695	8.80713	1.16455	2	9.57323
A0A0L6Z062	IclR family transcriptional regulator (Fragment) OS=Acinetobacter baumannii GN=RQ79_18640 PE=4 SV=1 - [A0A0L6Z062_ACIBA]	13.58	3	3	5	265	29.6781	5.88428	0.88351	5	6.50276
L9MSE8	Uncharacterized protein OS=Acinetobacter baumannii WC-A-92 GN=ACINWCA92_1853 PE=4 SV=1 - [L9MSE8_ACIBA]	20.69	1	1	1	58	5.99605	9.0415	0.8371	1
A0A062F8M3	Phospholipase D family protein (Fragment) OS=Acinetobacter baumannii 754286 GN=J567_2605 PE=4 SV=1 - [A0A062F8M3_ACIBA]	6.86	2	2	2	525	60.3204	9.0708	1.09113	2	18.9214
A0A062TSK2	YcxB-like family protein OS=Acinetobacter baumannii 25691_7 GN=J830_0581 PE=4 SV=1 - [A0A062TSK2_ACIBA]	31.94	5	5	8	191	22.0798	9.61279	1.04046	8	14.0623
A0A009I757	Enoyl-CoA hydratase/isomerase family protein OS=Acinetobacter baumannii 1295743 GN=J512_1425 PE=3 SV=1 - [A0A009I757_ACIBA]	9.16	2	2	2	262	29.2077	9.5542	1.02957	2	2.9992
A0A062JHS9	Ribosomal protein L29 (Fragment) OS=Acinetobacter baumannii 1288284 GN=J608_5834 PE=3 SV=1 - [A0A062JHS9_ACIBA]	18.75	1	1	3	64	7.30203	10.0815	1.14165	3	0.933999
A0A0L6YPK8	Phosphatidylserine decarboxylase (Fragment) OS=Acinetobacter baumannii GN=RQ90_22790 PE=4 SV=1 - [A0A0L6YPK8_ACIBA]	12.83	3	3	3	226	24.5759	8.104	0.821954	3	7.95194
A0A0M1MU37	Aminoglycoside adenylyltransferase (Fragment) OS=Acinetobacter baumannii GN=RQ70_21440 PE=4 SV=1 - [A0A0M1MU37_ACIBA]	13.3	1	2	3	203	22.4813	4.99561	0.881594	1
A0A0E1JN30	Uncharacterized protein OS=Acinetobacter baumannii GN=RU84_13275 PE=4 SV=1 - [A0A0E1JN30_ACIBA]	17.56	5	5	7	353	40.6425	5.77002	1.05793	7	18.6899
A0A014C9W6	7-cyano-7-deazaguanine synthase OS=Acinetobacter baumannii 25977_8 GN=J811_0071 PE=4 SV=1 - [A0A014C9W6_ACIBA]	31.08	1	1	2	74	8.29012	7.82568	0.965117	2	10.3298
A0A009NQT7	Glutathione S-transferase, C-terminal domain protein OS=Acinetobacter baumannii 272263 GN=J538_0224 PE=3 SV=1 - [A0A009NQT7_ACIBA]	8.78	1	1	2	205	24.0062	5.03369	1.08679	2	7.39166
A0A009ET39	Flavodoxin family protein OS=Acinetobacter baumannii 984213 GN=J503_2419 PE=4 SV=1 - [A0A009ET39_ACIBA]	3.3	2	2	3	848	96.5519	8.19189	0.990514	3	1.59514
A0A009JD44	'Cold-shock' DNA-binding domain protein OS=Acinetobacter baumannii 1437282 GN=J537_1195 PE=4 SV=1 - [A0A009JD44_ACIBA]	40	3	3	6	70	7.90791	7.43018	0.964487	6	17.5298
A0A009L6G2	Phosphoglucomutase/phosphomannomutase, C-terminal domain protein OS=Acinetobacter baumannii 1440422 GN=J540_2618 PE=4 SV=1 - [A0A009L6G2_ACIBA]	16.95	2	2	2	118	13.6317	4.79248	0.927079	2	22.0066
A0A0L6KFW7	Trehalose 6-phosphate phosphatase (Fragment) OS=Acinetobacter baumannii GN=RQ25_20435 PE=3 SV=1 - [A0A0L6KFW7_ACIBA]	11.26	1	1	2	151	17.5393	8.08936	0.982641	2	10.5924
A0A062RI16	Phage integrase, N-terminal SAM-like domain protein (Fragment) OS=Acinetobacter baumannii 42057_3 GN=K034_2483 PE=4 SV=1 - [A0A062RI16_ACIBA]	12.24	1	1	1	147	16.6839	9.1001	1.10422	1
A0A062FFR1	C-terminal processing peptidase family protein (Fragment) OS=Acinetobacter baumannii 754286 GN=J567_1268 PE=3 SV=1 - [A0A062FFR1_ACIBA]	7.3	1	2	3	370	41.3123	6.23975	1.0845	1
K9CS19	Enoyl-(Acyl carrier protein) reductase OS=Acinetobacter sp. WC-136 GN=ACINWC136_3554 PE=4 SV=1 - [K9CS19_9GAMM]	11.5	2	2	2	200	21.2803	6.17627	0.984867	2	3.72147
A0A014D9P7	Biopolymer transport ExbD/TolR family protein OS=Acinetobacter baumannii 25977_7 GN=J810_0171 PE=3 SV=1 - [A0A014D9P7_ACIBA]	11.94	1	1	2	134	14.4985	4.51318	0.960024	2	0.239572
A0A009LCZ5	NAD binding domain of 6-phosphogluconate dehydrogenase family protein OS=Acinetobacter baumannii 1440422 GN=J540_2135 PE=4 SV=1 - [A0A009LCZ5_ACIBA]	14.29	2	2	2	259	28.9928	6.3667	1.10226	2	4.27695
A0A062IIT9	Uncharacterized protein OS=Acinetobacter baumannii 21072 GN=J596_2108 PE=4 SV=1 - [A0A062IIT9_ACIBA]	57.14	2	2	2	42	4.51089	7.1665	0.904414	2	5.4608
A0A009LPC5	Putative iacB OS=Acinetobacter baumannii 1440422 GN=J540_2713 PE=4 SV=1 - [A0A009LPC5_ACIBA]	9.35	1	1	1	107	11.9478	4.95752	0.848496	1
A3M9W1	Peptide chain release factor 2 OS=Acinetobacter baumannii (strain ATCC 17978 / CIP 53.77 / LMG 1025 / NCDC KC755 / 5377) GN=A1S_3316 PE=4 SV=2 - [A3M9W1_ACIBT]	12.79	3	3	3	305	34.3503	5.23682	0.960238	3	4.58994
A0A062FVF1	YCII-related domain protein OS=Acinetobacter baumannii 940793 GN=J532_0333 PE=4 SV=1 - [A0A062FVF1_ACIBA]	12.36	1	1	2	89	10.4443	5.22412	1.13414	2	7.31602
A0A0M1MYH9	Glycosyl transferase (Fragment) OS=Acinetobacter baumannii GN=RW49_23475 PE=4 SV=1 - [A0A0M1MYH9_ACIBA]	21.16	5	5	5	293	33.0722	7.13721	1.04047	4	26.2391
A0A0L6KDL4	Uncharacterized protein (Fragment) OS=Acinetobacter baumannii GN=RQ26_21460 PE=4 SV=1 - [A0A0L6KDL4_ACIBA]	10.11	1	1	1	188	22.3607	5.13525	1.05883	1
A0A009JN02	Membrane protein insertase YidC OS=Acinetobacter baumannii 1437282 GN=yidC PE=3 SV=1 - [A0A009JN02_ACIBA]	3.76	1	2	2	585	65.5995	7.12256	1.1451	1
A0A009M9K7	Aminotransferase class I and II family protein OS=Acinetobacter baumannii 230853 GN=J550_1323 PE=3 SV=1 - [A0A009M9K7_ACIBA]	12.38	1	4	4	404	45.2729	5.46533	1.07851	1
A0A009JN97	UPF0234 protein J537_3480 OS=Acinetobacter baumannii 1437282 GN=J537_3480 PE=3 SV=1 - [A0A009JN97_ACIBA]	29.63	1	4	5	162	18.6176	7.32764	1.00284	1
A0A062ARQ2	N-(5'-phosphoribosyl)anthranilate isomerase OS=Acinetobacter baumannii 916567 GN=J467_3939 PE=3 SV=1 - [A0A062ARQ2_ACIBA]	6.06	1	2	2	627	70.7488	5.89697	1.04652	1
A0A0E2G8X2	Uncharacterized protein OS=Acinetobacter nosocomialis NIPH 386 GN=F958_02817 PE=4 SV=1 - [A0A0E2G8X2_9GAMM]	28.28	2	2	3	99	11.3549	6.78564	1.0855	3	11.6962
A0A0G4QRN3	Uncharacterized protein OS=Acinetobacter baumannii GN=ABCIP7010_2048 PE=4 SV=1 - [A0A0G4QRN3_ACIBA]	9.72	2	2	3	216	24.0135	6.22705	0.89073	3	4.14092
A0A0M2E3F9	Nitronate monooxygenase family protein (Fragment) OS=Acinetobacter baumannii 26016_3 GN=J969_2243 PE=4 SV=1 - [A0A0M2E3F9_ACIBA]	13.58	3	3	5	302	33.133	6.52197	1.03774	5	8.99849
A0A009KCG5	BON domain protein OS=Acinetobacter baumannii 1437282 GN=J537_2125 PE=4 SV=1 - [A0A009KCG5_ACIBA]	13.14	1	3	3	236	25.214	6.20166	1.08678	1
A0A0L6YYD6	Uncharacterized protein (Fragment) OS=Acinetobacter baumannii GN=RQ53_21380 PE=4 SV=1 - [A0A0L6YYD6_ACIBA]	9.65	1	1	1	114	12.6455	9.80322	0.917639	1
A0A0C4Y4I5	Uncharacterized protein OS=Acinetobacter baumannii GN=NG19_0034 PE=4 SV=1 - [A0A0C4Y4I5_ACIBA]	23.39	2	2	3	124	14.0125	5.2749	0.924636	3	2.04391
S3TTI3	(R,R)-butanediol dehydrogenase/diacetyl reductase OS=Acinetobacter baumannii NIPH 410 GN=F910_02028 PE=3 SV=1 - [S3TTI3_ACIBA]	14.57	3	3	3	254	26.925	5.63037	0.947593	3	19.0118
A0A0L6YRH0	UDP-3-O-[3-hydroxymyristoyl] N-acetylglucosamine deacetylase (Fragment) OS=Acinetobacter baumannii GN=RQ96_23180 PE=4 SV=1 - [A0A0L6YRH0_ACIBA]	7.14	2	2	2	182	20.4723	4.90674	1.00731	1
K8ZYZ1	Putative octaprenyl-diphosphate synthase OS=Acinetobacter sp. WC-141 GN=ACINWC141_3087 PE=3 SV=1 - [K8ZYZ1_9GAMM]	32.92	1	4	4	325	35.3942	5.14795	0.808729	1
A0A009FSX4	2Fe-2S iron-sulfur cluster binding domain protein OS=Acinetobacter baumannii 984213 GN=J503_2317 PE=4 SV=1 - [A0A009FSX4_ACIBA]	8.83	2	2	3	317	34.944	4.91943	1.11539	3	0.795077
A0A0M0XEK3	Ligand-gated channel protein OS=Acinetobacter baumannii GN=AKG97_18340 PE=3 SV=1 - [A0A0M0XEK3_ACIBA]	6.5	3	3	3	692	76.9173	5.78271	0.975049	3	4.79723
A0A009FF73	Erythronate-4-phosphate dehydrogenase OS=Acinetobacter baumannii 984213 GN=pdxB PE=3 SV=1 - [A0A009FF73_ACIBA]	15.49	4	4	4	355	39.2533	5.88428	0.846664	4	7.04251
A0A062FJ35	Signal peptidase I OS=Acinetobacter baumannii 15827 GN=J530_4653 PE=3 SV=1 - [A0A062FJ35_ACIBA]	23.98	5	5	6	221	25.3509	6.90283	1.04084	6	8.66414
A0A062IIG9	Pseudouridine synthase OS=Acinetobacter baumannii 21072 GN=rluD PE=3 SV=1 - [A0A062IIG9_ACIBA]	8	2	2	2	350	39.2001	6.29053	1.21838	2	11.4947
A0A062QPK1	Uncharacterized protein (Fragment) OS=Acinetobacter baumannii 42057_3 GN=K034_4525 PE=4 SV=1 - [A0A062QPK1_ACIBA]	22.5	2	2	2	80	9.27804	5.22412	1.06725	2	4.44195
A0A010KR67	Glutaminase-asparaginase OS=Acinetobacter baumannii 1566109 GN=ansB PE=3 SV=1 - [A0A010KR67_ACIBA]	11.58	1	4	6	354	37.7268	8.70459	0.854992	1
A0A061ZXW1	Membrane protein insertase YidC OS=Acinetobacter baumannii 1264765 GN=yidC PE=3 SV=1 - [A0A061ZXW1_ACIBA]	4.53	2	3	4	574	64.1749	8.32373	0.918407	3	1.98368
A0A009GQQ3	L-aspartate oxidase OS=Acinetobacter baumannii 118362 GN=nadB PE=3 SV=1 - [A0A009GQQ3_ACIBA]	8.07	4	4	5	545	61.0259	6.15088	0.954803	5	8.73081
A0A062B9H0	Bacterial regulatory s, gntR family protein OS=Acinetobacter baumannii 916567 GN=J467_2077 PE=4 SV=1 - [A0A062B9H0_ACIBA]	9.05	1	1	1	243	28.3689	6.69775	1.24909	1
A0A009SJC6	Uncharacterized protein OS=Acinetobacter baumannii 951631 GN=J552_1643 PE=4 SV=1 - [A0A009SJC6_ACIBA]	38.3	2	2	3	47	5.29877	4.80518	1.07669	3	5.06625
A0A009HYZ8	Transcriptional regulator PadR-like family protein OS=Acinetobacter baumannii 1295743 GN=J512_3971 PE=4 SV=1 - [A0A009HYZ8_ACIBA]	14.29	2	2	3	175	20.3596	7.21045	1.08205	1
A0A009K7H5	Rhodanese-like domain protein OS=Acinetobacter baumannii 1437282 GN=J537_3460 PE=4 SV=1 - [A0A009K7H5_ACIBA]	20.29	4	4	5	138	15.2061	9.70068	0.994753	5	4.97974
A0A062RW07	Bacterial transcriptional regulator family protein OS=Acinetobacter baumannii 42057_3 GN=K034_0554 PE=4 SV=1 - [A0A062RW07_ACIBA]	8.62	2	2	2	232	25.5342	7.50342	1.03717	2	2.32155
A0A011IRN9	5-carboxymethyl-2-hydroxymuconate isomerase family protein OS=Acinetobacter baumannii 457946 GN=J639_2568 PE=4 SV=1 - [A0A011IRN9_ACIBA]	11.76	1	1	1	119	13.5301	5.09717	0.823872	1
A0A0J8TKV7	3-dehydroquinate dehydratase OS=Acinetobacter baumannii GN=aroQ PE=3 SV=1 - [A0A0J8TKV7_ACIBA]	7.53	1	1	2	146	15.9584	6.50732	1.08025	2	20.0052
A0A0G4QPN8	Co-chaperone protein HscB homolog OS=Acinetobacter baumannii GN=hscB PE=3 SV=1 - [A0A0G4QPN8_ACIBA]	20.93	3	3	4	172	20.1381	4.64014	0.962379	4	9.88245
A0A009GE34	Nitroreductase family protein OS=Acinetobacter baumannii 118362 GN=J517_3182 PE=4 SV=1 - [A0A009GE34_ACIBA]	14.96	3	3	3	234	26.4265	6.07471	0.993123	3	21.5352
A0A0L6T1S8	Uncharacterized protein (Fragment) OS=Acinetobacter baumannii GN=RP99_20280 PE=4 SV=1 - [A0A0L6T1S8_ACIBA]	10.41	3	3	5	221	25.9138	4.85596	1.01333	5	13.4576
A0A0N0RQA8	C4-dicarboxylate transporter (Fragment) OS=Acinetobacter baumannii GN=RQ47_19800 PE=4 SV=1 - [A0A0N0RQA8_ACIBA]	5.15	2	2	3	427	45.6726	7.29834	1.09627	3	3.25359
A0A0C4Y2P0	Uncharacterized protein OS=Acinetobacter baumannii GN=NG19_0080 PE=4 SV=1 - [A0A0C4Y2P0_ACIBA]	8.33	1	1	2	144	16.6947	8.98291	0.936883	2	8.17799
A0A009FHE9	Stage II sporulation E family protein (Fragment) OS=Acinetobacter baumannii 118362 GN=J517_4190 PE=4 SV=1 - [A0A009FHE9_ACIBA]	7.44	2	2	2	242	27.6664	5.78271	0.970407	2	3.87485
A0A011IIB9	Glutathione S-transferase GST-6.0 OS=Acinetobacter baumannii 457946 GN=gstB PE=3 SV=1 - [A0A011IIB9_ACIBA]	13.79	3	3	8	203	22.9627	5.05908	0.960965	8	16.3832
A0A009I267	FAD binding domain protein OS=Acinetobacter baumannii 1295259 GN=J507_1936 PE=4 SV=1 - [A0A009I267_ACIBA]	9.18	1	4	4	414	46.3396	7.13721	0.946822	1
A0A013TPH5	Gamma-glutamyltransferase OS=Acinetobacter baumannii 826659 GN=ggt PE=4 SV=1 - [A0A013TPH5_ACIBA]	6.81	4	4	4	602	63.7688	5.57959	0.9026	4	6.10059
A0A009K878	Uncharacterized protein OS=Acinetobacter baumannii 1461963 GN=J544_2965 PE=4 SV=1 - [A0A009K878_ACIBA]	17.74	1	1	2	62	7.10551	4.56396
A0A009H558	Protein drgA OS=Acinetobacter baumannii 1289694 GN=J508_2752 PE=4 SV=1 - [A0A009H558_ACIBA]	22.89	1	4	4	201	22.8696	5.30029	0.965804	1
A0A013JMX9	Glycosyl transferase family, helical bundle domain protein OS=Acinetobacter baumannii 1130196 GN=J671_1856 PE=4 SV=1 - [A0A013JMX9_ACIBA]	17.66	2	5	8	334	37.8834	6.85889	1.00599	4	10.3924
A0A011IV81	Uncharacterized protein OS=Acinetobacter baumannii 607805 GN=J618_0176 PE=4 SV=1 - [A0A011IV81_ACIBA]	25.58	1	1	2	43	4.5613	5.8335	0.923145	2	7.88217
A0A0J8TGV4	Uncharacterized protein OS=Acinetobacter baumannii GN=AB895_0985 PE=4 SV=1 - [A0A0J8TGV4_ACIBA]	5.38	1	1	1	186	21.8011	6.68311	0.753437	1
A0A0L6Z2D2	2Fe-2S ferredoxin (Fragment) OS=Acinetobacter baumannii GN=RR22_19055 PE=4 SV=1 - [A0A0L6Z2D2_ACIBA]	29.25	2	2	3	106	11.9418	4.67822	1.02045	3	0.159177
A0A0H5FF72	Pilus assembly protein OS=Acinetobacter baumannii GN=filC PE=4 SV=1 - [A0A0H5FF72_ACIBA]	6.02	1	1	1	249	26.7782	4.77979	0.937739	1
A0A009F1K7	Uncharacterized protein OS=Acinetobacter baumannii 984213 GN=J503_4073 PE=4 SV=1 - [A0A009F1K7_ACIBA]	10.13	2	2	3	237	27.4875	8.04541	0.901006	3	11.0387
A0A022KCZ7	Sensory box protein (Fragment) OS=Acinetobacter baumannii 478810 GN=J619_04119 PE=4 SV=1 - [A0A022KCZ7_ACIBA]	30.5	2	2	2	141	16.0654	5.98584	1.12868	2	3.29615
A0A009I6M6	Preprotein translocase, SecE subunit OS=Acinetobacter baumannii 1295259 GN=secE PE=3 SV=1 - [A0A009I6M6_ACIBA]	7.53	1	1	1	146	16.1939	9.29053	0.954043	1
A0A062RIR1	Mechanosensitive ion channel family protein OS=Acinetobacter baumannii 42057_3 GN=K034_2297 PE=4 SV=1 - [A0A062RIR1_ACIBA]	10.16	2	2	3	305	34.2514	6.81494	1.05698	3	4.91955
A0A009L455	Putative tRNA-(Ms(2)io(6)a)-hydroxylase OS=Acinetobacter baumannii 1461963 GN=J544_2844 PE=4 SV=1 - [A0A009L455_ACIBA]	13.55	2	2	2	214	24.8205	5.2749	1.00025	1
A0A011JAB5	3-demethylubiquinone-9 3-methyltransferase family protein OS=Acinetobacter baumannii 457946 GN=J639_3414 PE=4 SV=1 - [A0A011JAB5_ACIBA]	19.73	2	2	5	147	16.7041	4.90674	0.968598	5	5.65249
A0A062HR38	Uncharacterized protein (Fragment) OS=Acinetobacter baumannii 21072 GN=J596_4069 PE=4 SV=1 - [A0A062HR38_ACIBA]	15	1	1	1	100	10.8926	8.35303	0.690097	1
A0A009QXN8	Ribosomal RNA large subunit methyltransferase E OS=Acinetobacter baumannii 869535 GN=rlmE PE=3 SV=1 - [A0A009QXN8_ACIBA]	27.64	4	4	4	199	22.0267	8.54346	1.10512	4	2.9301
A0A013TZX7	ABC1 family protein OS=Acinetobacter baumannii 573719 GN=J658_1558 PE=4 SV=1 - [A0A013TZX7_ACIBA]	13.43	1	4	4	432	48.7925	7.15186
A0A010JGM7	Uncharacterized protein (Fragment) OS=Acinetobacter baumannii 83444 GN=J583_4089 PE=4 SV=1 - [A0A010JGM7_ACIBA]	55.74	2	3	4	61	7.16081	8.33838	0.999206	2	4.08651
A0A009JSR0	Protein YrdA OS=Acinetobacter baumannii 1437282 GN=yrdA PE=4 SV=1 - [A0A009JSR0_ACIBA]	7.78	1	1	1	180	19.8551	6.63916	1.01916	1
A0A009NRC7	Universal stress family protein OS=Acinetobacter baumannii 272263 GN=J538_2340 PE=4 SV=1 - [A0A009NRC7_ACIBA]	11.07	1	2	2	280	31.4673	5.68115	1.09399	1
A0A009JP93	Cobalamin-independent synthase, Catalytic domain protein OS=Acinetobacter baumannii 1437282 GN=J537_3105 PE=4 SV=1 - [A0A009JP93_ACIBA]	23.1	1	5	6	342	38.6419	5.78271	0.881057	2	3.84227
A0A0E4D0F8	High-affinity choline uptake protein BetT OS=Acinetobacter baumannii PE=4 SV=1 - [A0A0E4D0F8_ACIBA]	17.43	4	4	5	241	27.9424	6.01123	1.00362	5	15.5144
A0A010K1X9	MarR family protein (Fragment) OS=Acinetobacter baumannii 83444 GN=J583_4354 PE=4 SV=1 - [A0A010K1X9_ACIBA]	13.54	1	1	1	96	11.212	5.45264	0.865518	1
A0A009SDW4	CRS1 / YhbY domain protein OS=Acinetobacter baumannii 99063 GN=J529_1521 PE=4 SV=1 - [A0A009SDW4_ACIBA]	15.89	2	2	4	107	11.7045	9.46631	1.04044	4	8.6593
A0A0J0ZBE5	Putative extracellular serine proteinase OS=Acinetobacter baumannii MRSN 4106 GN=T632_2142 PE=3 SV=1 - [A0A0J0ZBE5_ACIBA]	5.61	2	2	2	374	38.7183	7.00537	0.526481	2	22.8453
A0A009LCN5	HAD hydrolase, IA, variant 1 family protein OS=Acinetobacter baumannii 1461963 GN=J544_0197 PE=4 SV=1 - [A0A009LCN5_ACIBA]	4.46	1	1	1	224	24.7097	5.17334	1.13308	1
A0A0L6G356	NAD synthetase (Fragment) OS=Acinetobacter baumannii GN=RR24_22925 PE=4 SV=1 - [A0A0L6G356_ACIBA]	11.43	2	2	2	210	22.3922	5.41455	1.12431	2	18.5427
A0A0C4Y2Q7	Conjugal transfer protein TraF OS=Acinetobacter baumannii GN=NG19_0048 PE=4 SV=1 - [A0A0C4Y2Q7_ACIBA]	5.58	1	1	1	269	30.5566	8.98291	1.14825	1
A0A014BVX9	Protein TolB OS=Acinetobacter baumannii 25977_7 GN=tolB PE=3 SV=1 - [A0A014BVX9_ACIBA]	22.3	9	9	12	426	46.5488	9.08545	1.12414	10	14.1851
A0A009J6R9	Serine acetyltransferase OS=Acinetobacter baumannii 1419130 GN=cysE PE=3 SV=1 - [A0A009J6R9_ACIBA]	15.59	3	3	3	263	28.957	8.25049	0.937959	3	15.6291
A0A009EU91	Uncharacterized protein (Fragment) OS=Acinetobacter baumannii 984213 GN=J503_2839 PE=4 SV=1 - [A0A009EU91_ACIBA]	19.48	1	1	1	77	8.74645	6.771	0.885591	1
A0A0C4XXF7	Uncharacterized protein OS=Acinetobacter baumannii GN=NG19_0017 PE=4 SV=1 - [A0A0C4XXF7_ACIBA]	17.01	3	3	3	194	22.9578	8.90967	0.888425	3	6.71181
A0A009GM41	Riboflavin biosynthesis protein RibD OS=Acinetobacter baumannii 118362 GN=ribD PE=3 SV=1 - [A0A009GM41_ACIBA]	27.98	7	7	7	361	39.6416	6.17627	1.10264	7	9.58801
A0A009SJL6	Efflux transporter, RND family, MFP subunit OS=Acinetobacter baumannii 99063 GN=J529_0600 PE=4 SV=1 - [A0A009SJL6_ACIBA]	9.44	3	3	3	445	48.1453	9.42236	1.09501	3	0.867416
A0A0J8T5V2	ATP phosphoribosyltransferase OS=Acinetobacter baumannii GN=hisG PE=3 SV=1 - [A0A0J8T5V2_ACIBA]	21.74	2	4	4	207	22.7935	9.21729	0.895372	2	13.2892
N8UJV7	Uncharacterized protein OS=Acinetobacter baumannii NIPH 615 GN=F978_00362 PE=4 SV=1 - [N8UJV7_ACIBA]	9.02	2	2	2	266	30.3156	6.65381	0.876293	2	0.63507
A0A062FXR4	YceG-like family protein OS=Acinetobacter baumannii 15827 GN=J530_3231 PE=4 SV=1 - [A0A062FXR4_ACIBA]	6.84	3	3	3	351	39.3837	9.45166	0.929487	3	10.1684
A0A0A8XE99	Uncharacterized protein OS=Acinetobacter calcoaceticus GN=P23_0783 PE=4 SV=1 - [A0A0A8XE99_ACICA]	28.57	2	3	5	119	13.833	4.89404	1.01429	4	15.9232
A0A062MYH2	STAS domain protein OS=Acinetobacter baumannii 1288284 GN=J608_0240 PE=4 SV=1 - [A0A062MYH2_ACIBA]	33.68	2	2	2	95	10.8548	7.50342	0.974657	2	32.6817
A0A009LG04	Phosphotransferase enzyme family protein OS=Acinetobacter baumannii 1461963 GN=J544_0434 PE=4 SV=1 - [A0A009LG04_ACIBA]	13.95	4	4	4	337	39.2678	5.16064	0.879386	3	0.378052
K1E690	Uncharacterized protein OS=Acinetobacter baumannii WC-692 GN=ACINWC692_2034 PE=4 SV=1 - [K1E690_ACIBA]	16.92	1	1	1	65	7.15465	7.18115	0.75063	1
A0A009H2R4	High frequency lysogenization protein HflD homolog OS=Acinetobacter baumannii 1295259 GN=hflD PE=3 SV=1 - [A0A009H2R4_ACIBA]	10.29	3	3	3	243	27.3803	9.74463	1.00175	3	34.2032
A0A062FTU0	Uncharacterized protein (Fragment) OS=Acinetobacter baumannii 15827 GN=J530_4106 PE=4 SV=1 - [A0A062FTU0_ACIBA]	41.79	2	2	2	67	7.79786	5.85889	0.946957	2	1.00495
A0A0C4XXN5	Type IV secretion protein VirD4 OS=Acinetobacter baumannii GN=NG19_0082 PE=4 SV=1 - [A0A0C4XXN5_ACIBA]	9.3	5	5	7	710	80.9895	5.33838	1.07699	7	14.9363
A0A062B7F3	TetR family protein (Fragment) OS=Acinetobacter baumannii 916567 GN=J467_2991 PE=4 SV=1 - [A0A062B7F3_ACIBA]	11.11	1	1	1	117	12.9575	5.79541	0.856082	1
A0A009R4J6	Alpha/beta hydrolase family protein (Fragment) OS=Acinetobacter baumannii 951631 GN=J552_4012 PE=4 SV=1 - [A0A009R4J6_ACIBA]	8.18	3	3	4	477	53.7007	7.09326	1.00152	4	3.77966
A0A0L6KF54	3-deoxy-D-manno-2-octulosonate transferase (Fragment) OS=Acinetobacter baumannii GN=RQ25_21765 PE=4 SV=1 - [A0A0L6KF54_ACIBA]	12.66	3	3	3	237	26.8157	5.26221	1.15694	3	5.66699
A0A009QUC9	Hydroxypyruvate isomerase OS=Acinetobacter baumannii 809848 GN=J536_0346 PE=3 SV=1 - [A0A009QUC9_ACIBA]	8.33	1	1	1	264	29.5807	4.70361	0.85489	1
A0A009F5R0	Flavodoxin, WrbA-like protein OS=Acinetobacter baumannii 984213 GN=J503_0846 PE=4 SV=1 - [A0A009F5R0_ACIBA]	9.68	1	1	1	186	20.1452	5.52881	0.991849	1
A0A0M1MYS1	3-oxoadipate enol-lactonase (Fragment) OS=Acinetobacter baumannii GN=RW49_23425 PE=4 SV=1 - [A0A0M1MYS1_ACIBA]	15.91	3	3	4	220	23.8668	5.51611	0.990229	4	8.6696
A0A0C5AXR5	60 kDa chaperonin (Fragment) OS=Citrobacter freundii GN=groEL PE=3 SV=1 - [A0A0C5AXR5_CITFR]	5.72	1	2	9	472	49.5912	5.40186	1.02646	7	7.42023
A0A009EZC7	30S ribosomal protein S12 OS=Acinetobacter baumannii 348935 GN=rpsL PE=3 SV=1 - [A0A009EZC7_ACIBA]	20.97	3	3	4	124	13.7714	10.8726	1.37925	4	41.7481
A0A009FD64	Type III pantothenate kinase OS=Acinetobacter baumannii 984213 GN=coaX PE=3 SV=1 - [A0A009FD64_ACIBA]	4.1	1	1	2	244	27.3985	6.80029	0.941249	2	13.8945
A7FAT6	Uncharacterized protein OS=Acinetobacter baumannii (strain ATCC 17978 / CIP 53.77 / LMG 1025 / NCDC KC755 / 5377) GN=A1S_3499 PE=4 SV=1 - [A7FAT6_ACIBT]	75	2	2	2	36	4.1982	9.31982	0.998172	2	12.4075
B0VUA8	Putative transcriptional regulator (AsnC family) OS=Acinetobacter baumannii (strain SDF) GN=ABSDF1095 PE=4 SV=1 - [B0VUA8_ACIBS]	9.41	1	1	1	170	19.5942	7.54736	1.0134	1
A0A062JAP8	Imidazoleglycerol-phosphate dehydratase OS=Acinetobacter baumannii 1195185_80 GN=J725_1541 PE=3 SV=1 - [A0A062JAP8_ACIBA]	14.65	2	2	3	157	17.5558	6.25244	0.963527	3	4.9926
A0A011B7A6	SsrA-binding protein OS=Acinetobacter baumannii 1245593 GN=smpB PE=3 SV=1 - [A0A011B7A6_ACIBA]	20.38	3	3	3	157	18.0667	9.99365	1.05095	2	28.7993
A0A066PKZ5	Uncharacterized protein OS=Acinetobacter baumanii BIDMC 57 GN=AE32_00280 PE=4 SV=1 - [A0A066PKZ5_ACIBA]	21.53	1	3	4	209	23.15	4.67822	1.30549	1
B1A5Z6	CsuE (Fragment) OS=Acinetobacter baumannii GN=csuE PE=4 SV=1 - [B1A5Z6_ACIBA]	10.74	1	1	1	149	15.759	9.20264	0.798994	1
A0A013JCF3	Acyl-CoA dehydrogenase, N-terminal domain protein OS=Acinetobacter baumannii 1281984 GN=J694_3417 PE=3 SV=1 - [A0A013JCF3_ACIBA]	4.33	1	1	1	300	33.3848	5.97314	1.05795	1
A0A062D1T6	Biotin--[acetyl-CoA-carboxylase] ligase (Fragment) OS=Acinetobacter baumannii 496487 GN=J524_4370 PE=4 SV=1 - [A0A062D1T6_ACIBA]	8.08	1	1	1	198	21.9775	6.17627	0.934176	1
A0A0L6YQH5	Nicotinate-nucleotide--dimethylbenzimidazole phosphoribosyltransferase (Fragment) OS=Acinetobacter baumannii GN=RQ90_21400 PE=4 SV=1 - [A0A0L6YQH5_ACIBA]	2.47	1	1	1	324	34.5845	6.21436	0.88282	1
A0A009GYS1	Thioredoxin family protein OS=Acinetobacter baumannii 118362 GN=J517_2956 PE=4 SV=1 - [A0A009GYS1_ACIBA]	11.44	3	3	4	236	26.4417	8.86572	0.951453	4	12.0922
W3SZU8	DnaA regulatory inactivator Hda OS=Acinetobacter baumannii CI78 GN=hda PE=4 SV=1 - [W3SZU8_ACIBA]	11.69	2	2	2	231	25.6045	6.3667	0.980917	2	3.88129
A0A0M3BXP9	Peptidyl-prolyl cis-trans isomerase OS=Acinetobacter pittii GN=YA64_08530 PE=4 SV=1 - [A0A0M3BXP9_ACIPI]	13.28	1	2	2	241	25.9524	6.55127	0.939275	1
A0A0A8XJQ5	Uncharacterized protein OS=Acinetobacter calcoaceticus GN=P23_1525 PE=4 SV=1 - [A0A0A8XJQ5_ACICA]	13.58	1	1	1	81	9.83103	5.07178	1.03369	1
A0A009L3U6	Pyridine nucleotide-disulfide oxidoreductase family protein OS=Acinetobacter baumannii 1461963 GN=J544_1370 PE=4 SV=1 - [A0A009L3U6_ACIBA]	15.32	1	5	5	457	51.0687	6.85889	1.18315	1
A0A009LI96	Pyridine nucleotide-disulfide oxidoreductase family protein (Fragment) OS=Acinetobacter baumannii 1440422 GN=J540_3131 PE=4 SV=1 - [A0A009LI96_ACIBA]	15.31	1	5	5	392	43.4926	6.63916	0.932769	1
A3M990	Probable GTP-binding protein EngB OS=Acinetobacter baumannii (strain ATCC 17978 / CIP 53.77 / LMG 1025 / NCDC KC755 / 5377) GN=engB PE=3 SV=1 - [ENGB_ACIBT]	18.48	3	3	4	211	23.8843	7.13721	1.18386	3	15.9339
A0A010PJA8	2,6-dichlorophenolindophenol oxidoreductase subunit alpha OS=Acinetobacter baumannii 1294596 GN=acoA PE=4 SV=1 - [A0A010PJA8_ACIBA]	21.7	1	3	5	212	22.3424	5.16064	1.21286	1
A0A0C4Y2G2	Uncharacterized protein OS=Acinetobacter baumannii GN=NG19_005 PE=4 SV=1 - [A0A0C4Y2G2_ACIBA]	10.24	1	1	1	166	19.2168	4.81787	1.16196	1
A0A010EEJ3	Phosphoribosylglycinamide formyltransferase OS=Acinetobacter baumannii 1096934 GN=purN PE=3 SV=1 - [A0A010EEJ3_ACIBA]	6.73	1	1	1	208	23.1768	6.60986	1.07809	1
A0A009IJT3	Outer membrane efflux family protein OS=Acinetobacter baumannii 1295743 GN=J512_2648 PE=4 SV=1 - [A0A009IJT3_ACIBA]	9.36	4	4	4	470	52.5746	6.55127	1.03959	4	8.33023
A0A009K6J1	GlcNAc-PI de-N-acetylase family protein OS=Acinetobacter baumannii 1461963 GN=J544_3542 PE=4 SV=1 - [A0A009K6J1_ACIBA]	15.48	2	2	2	252	28.1342	5.38916	1.27347	1
A0A009L6F4	Threonylcarbamoyl-AMP synthase OS=Acinetobacter baumannii 1461963 GN=tsaC PE=3 SV=1 - [A0A009L6F4_ACIBA]	15.34	2	2	2	189	20.7575	5.63037	1.0974	2	3.8572
A0A009LVQ9	Uncharacterized protein OS=Acinetobacter baumannii 1440422 GN=J540_1164 PE=4 SV=1 - [A0A009LVQ9_ACIBA]	10.08	1	1	1	129	15.3717	8.11865	0.283196	1
A0A0L6YQE0	FAD-linked oxidase (Fragment) OS=Acinetobacter baumannii GN=RQ90_21360 PE=4 SV=1 - [A0A0L6YQE0_ACIBA]	7.59	2	2	2	382	42.3374	4.79248	1.04903	2	23.7647
A0A062EX33	TonB dependent receptor family protein OS=Acinetobacter baumannii 940793 GN=J532_4563 PE=4 SV=1 - [A0A062EX33_ACIBA]	16.96	2	2	2	112	13.1328	9.11475	0.939426	2	2.686
A0A009ZQ83	Segregation and condensation protein B OS=Acinetobacter baumannii 479375 GN=scpB PE=4 SV=1 - [A0A009ZQ83_ACIBA]	10.2	1	1	1	196	22.2347	7.59131	0.893601	1
A0A013J9C5	Multifunctional CCA protein OS=Acinetobacter baumannii 1413735 GN=cca PE=3 SV=1 - [A0A013J9C5_ACIBA]	9.47	4	4	4	412	47.1149	6.43018	0.9655	4	0.838169
A0A022KUS6	Uncharacterized protein OS=Acinetobacter baumannii 478810 GN=J619_01089 PE=4 SV=1 - [A0A022KUS6_ACIBA]	7.24	1	3	3	428	47.5599	7.84033	0.976143	1
A0A0L6TH08	Membrane protein (Fragment) OS=Acinetobacter baumannii GN=RQ59_21475 PE=4 SV=1 - [A0A0L6TH08_ACIBA]	4	1	1	1	175	20.2786	6.80029	0.899824	1
A0A062APY3	MobA-like NTP transferase domain protein (Fragment) OS=Acinetobacter baumannii 916567 GN=J467_4485 PE=4 SV=1 - [A0A062APY3_ACIBA]	45.77	4	4	5	142	15.6811	5.08447	1.01857	5	7.31054
A0A062FG61	Uncharacterized protein (Fragment) OS=Acinetobacter baumannii 15827 GN=J530_4688 PE=4 SV=1 - [A0A062FG61_ACIBA]	29.79	1	1	1	47	5.44758	5.68115	1.12928	1
A0A0L6Z1U7	Uncharacterized protein OS=Acinetobacter baumannii GN=RR22_19170 PE=4 SV=1 - [A0A0L6Z1U7_ACIBA]	33.94	3	3	3	109	11.8663	8.49951	0.946108	3	9.25202
A0A009I5K5	MerR regulatory family protein OS=Acinetobacter baumannii 1295743 GN=J512_1974 PE=4 SV=1 - [A0A009I5K5_ACIBA]	18.84	2	2	2	138	15.9604	7.32764	1.00874	1
A0A009P8L2	Glutamate dehydrogenase OS=Acinetobacter baumannii 272263 GN=gdhA PE=3 SV=1 - [A0A009P8L2_ACIBA]	7.83	1	3	4	447	48.8332	5.66846	0.854884	1
A0A062TB28	Glycosyltransferase 25 family protein OS=Acinetobacter baumannii 45002_9 GN=J802_3322 PE=4 SV=1 - [A0A062TB28_ACIBA]	17.53	3	3	3	251	29.5032	7.02002	0.994386	3	0.449399
A0A0J8TK52	NAD binding domain of 6-phosphogluconate dehydrogenase family protein OS=Acinetobacter baumannii GN=AB988_3745 PE=4 SV=1 - [A0A0J8TK52_ACIBA]	27.49	4	4	5	171	18.8599	5.49072	0.975124	5	5.77784
A0A013IPG1	Uncharacterized protein OS=Acinetobacter baumannii 1130196 GN=J671_1855 PE=4 SV=1 - [A0A013IPG1_ACIBA]	18.89	1	1	1	90	10.5093	5.08447	1.2069	1
A0A009HA44	Signal peptide peptidase SppA, 36K type OS=Acinetobacter baumannii 118362 GN=sppA PE=4 SV=1 - [A0A009HA44_ACIBA]	8.58	2	2	3	338	36.9511	8.45557	0.946601	3	3.74428
A0A062B4C6	Cell division protein ZapA OS=Acinetobacter baumannii 916567 GN=J467_3435 PE=4 SV=1 - [A0A062B4C6_ACIBA]	19.15	2	2	2	94	11.0468	5.05908	1.02537	2	18.9675
A0A009HF65	Bacterial regulatory helix-turn-helix , lysR family protein OS=Acinetobacter baumannii 1295259 GN=J507_2943 PE=4 SV=1 - [A0A009HF65_ACIBA]	12.14	3	3	3	313	35.0177	5.77002	0.903758	3	9.46302
A0A062L0D0	Thioesterase-like superfamily protein OS=Acinetobacter baumannii 1288284 GN=J608_4723 PE=4 SV=1 - [A0A062L0D0_ACIBA]	5.24	1	1	2	229	25.5829	6.34131	0.899925	2	0.297724
A0A0A7XGR3	Signal peptide protein OS=Acinetobacter baumannii GN=RR32_01835 PE=4 SV=1 - [A0A0A7XGR3_ACIBA]	13.11	1	1	1	122	13.5999	8.47021	1.06552	1
A0A010R3L3	tRNA 2-thiocytidine biosynthesis protein TtcA OS=Acinetobacter baumannii 1294596 GN=ttcA PE=3 SV=1 - [A0A010R3L3_ACIBA]	8.53	2	2	2	258	29.5332	6.16357	0.808185	2	7.88069
A0A009JQX2	Uracil-DNA glycosylase OS=Acinetobacter baumannii 1419130 GN=ung PE=3 SV=1 - [A0A009JQX2_ACIBA]	23.63	4	4	5	237	26.891	8.17725	1.0059	5	18.1155
A0A009LZJ8	Bacterial regulatory helix-turn-helix , lysR family protein OS=Acinetobacter baumannii 1440422 GN=J540_1585 PE=4 SV=1 - [A0A009LZJ8_ACIBA]	18.95	4	4	5	306	35.1332	6.62451	0.934527	5	31.7628
A0A009KHJ1	Putative translation elongation factor P OS=Acinetobacter baumannii 1461963 GN=J544_0317 PE=4 SV=1 - [A0A009KHJ1_ACIBA]	24.85	4	4	4	165	18.9961	9.51025	0.942833	4	16.3684
A0A010J865	Bacterial regulatory s, tetR family protein OS=Acinetobacter baumannii 1542444 GN=J580_3408 PE=4 SV=1 - [A0A010J865_ACIBA]	5.67	1	1	1	194	21.4291	5.92236
A0A0L6YPL9	TonB-dependent receptor (Fragment) OS=Acinetobacter baumannii GN=RR04_20200 PE=4 SV=1 - [A0A0L6YPL9_ACIBA]	13.95	2	2	3	172	18.8645	9.80322	1.0414	3	11.1883
A0A010K8W1	Nickel import ATP-binding protein NikE OS=Acinetobacter baumannii 83444 GN=J583_0343 PE=3 SV=1 - [A0A010K8W1_ACIBA]	5.79	2	2	2	484	54.6136	6.94678	0.805132	2	1.44583
A0A009EIM7	Coenzyme PQQ synthesis protein B OS=Acinetobacter baumannii 348935 GN=pqqB PE=3 SV=1 - [A0A009EIM7_ACIBA]	7.92	1	1	1	303	33.7687	6.13818	0.946868	1
A0A0L6YP65	Short-chain dehydrogenase (Fragment) OS=Acinetobacter baumannii GN=RQ90_23375 PE=3 SV=1 - [A0A0L6YP65_ACIBA]	13.41	2	2	2	246	26.9212	9.43701	1.21864	2	12.7819
A0A010JBC9	MotA/TolQ/ExbB proton channel family protein OS=Acinetobacter baumannii 1542444 GN=J580_2857 PE=3 SV=1 - [A0A010JBC9_ACIBA]	12.62	1	1	1	206	22.0578	9.42236	1.11143	1
A0A062AY11	Uncharacterized protein OS=Acinetobacter baumannii 916567 GN=J467_3983 PE=4 SV=1 - [A0A062AY11_ACIBA]	59.52	5	5	5	84	9.6853	8.90967	1.00662	5	12.719
A0A062BDL0	Uncharacterized protein OS=Acinetobacter baumannii 916567 GN=J467_0347 PE=4 SV=1 - [A0A062BDL0_ACIBA]	11.4	3	3	4	272	31.5547	6.44287	1.01084	4	11.3644
K8ZSQ0	Putative oxygen-insensitive NAD(P)H nitroreductase OS=Acinetobacter sp. WC-141 GN=ACINWC141_2521 PE=4 SV=1 - [K8ZSQ0_9GAMM]	17.51	1	3	3	217	24.7198	6.01123	0.881739	1
A0A010L6P7	Deoxycytidine triphosphate deaminase OS=Acinetobacter baumannii 1578804 GN=dcd PE=3 SV=1 - [A0A010L6P7_ACIBA]	12.7	2	2	2	189	21.4156	5.2749	1.24745	2	21.4904
A0A062HF21	Exonuclease family protein (Fragment) OS=Acinetobacter baumannii 21072 GN=J596_4470 PE=4 SV=1 - [A0A062HF21_ACIBA]	9.57	1	1	1	115	12.5663	7.50342	1.035	1
A0A009GDZ4	Ribosomal RNA small subunit methyltransferase B OS=Acinetobacter baumannii 118362 GN=sun PE=4 SV=1 - [A0A009GDZ4_ACIBA]	9.68	3	3	3	434	48.4503	7.06396	0.976284	3	10.7669
A0A0L6YWY1	8-amino-7-oxononanoate synthase (Fragment) OS=Acinetobacter baumannii GN=RP98_20010 PE=3 SV=1 - [A0A0L6YWY1_ACIBA]	4.67	1	1	2	321	36.4036	6.53662	1.15512	2	0.557055
A0A062B1R0	Helix-turn-helix family protein (Fragment) OS=Acinetobacter baumannii 916567 GN=J467_3819 PE=4 SV=1 - [A0A062B1R0_ACIBA]	24.3	2	2	2	107	12.3193	5.08447	1.15023	2	14.3758
A0A014EG02	ABC transporter family protein (Fragment) OS=Acinetobacter baumannii 25977_4 GN=J807_2718 PE=4 SV=1 - [A0A014EG02_ACIBA]	15.24	1	1	1	105	12.2187	7.63525	1.08686	1
A0A009H9M5	Uncharacterized protein OS=Acinetobacter baumannii 1295259 GN=J507_0671 PE=4 SV=1 - [A0A009H9M5_ACIBA]	5.62	1	1	1	178	20.1987	7.45947	0.731357	1
A0A062F488	Thiolase, N-terminal domain protein (Fragment) OS=Acinetobacter baumannii 15827 GN=J530_4907 PE=4 SV=1 - [A0A062F488_ACIBA]	13.97	2	2	2	179	19.2038	7.25439	0.872799	2	4.71655
A0A062TJC6	Uncharacterized protein OS=Acinetobacter baumannii 25691_7 GN=J830_3558 PE=4 SV=1 - [A0A062TJC6_ACIBA]	14.74	2	2	2	156	18.0745	8.68994	0.722542	2	0.154373
A0A009RMH8	Fe/S biogenesis protein NfuA OS=Acinetobacter baumannii 809848 GN=nfuA PE=3 SV=1 - [A0A009RMH8_ACIBA]	8.49	2	2	2	212	23.1154	4.71631	0.948064	2	7.3668
A0A0L6HBG7	Peptidase S24 (Fragment) OS=Acinetobacter baumannii GN=RR23_21455 PE=4 SV=1 - [A0A0L6HBG7_ACIBA]	13.17	2	2	2	167	18.4892	4.85596	0.964255	2	0.0722477
A0A009FDS6	Penicillin-binding , 1A family protein OS=Acinetobacter baumannii 348935 GN=J504_0574 PE=4 SV=1 - [A0A009FDS6_ACIBA]	4.31	1	3	4	812	90.5694	8.63135	1.0683	1
A0A0L6Z055	Uncharacterized protein (Fragment) OS=Acinetobacter baumannii GN=RQ39_18775 PE=4 SV=1 - [A0A0L6Z055_ACIBA]	17.02	1	1	1	94	10.8084	6.13818	0.960106	1
A0A0L6YXR6	Adenine deaminase (Fragment) OS=Acinetobacter baumannii GN=RQ38_20920 PE=3 SV=1 - [A0A0L6YXR6_ACIBA]	8.86	2	2	3	316	35.947	5.13525	1.05218	3	3.99314
A0A013TVU5	Peptidyl-prolyl cis-trans isomerase OS=Acinetobacter baumannii 573719 GN=J658_2755 PE=4 SV=1 - [A0A013TVU5_ACIBA]	34.82	1	3	3	112	12.4515	7.34229	1.13339	1
L9P2V9	AMP-binding enzyme OS=Acinetobacter baumannii Naval-57 GN=ACINNAV57_2477 PE=4 SV=1 - [L9P2V9_ACIBA]	6.03	2	2	2	547	61.3133	5.94775	0.945572	2	13.2636
A0A010GQN8	Proton antiporter-2 family protein OS=Acinetobacter baumannii 1106579 GN=J558_0719 PE=4 SV=1 - [A0A010GQN8_ACIBA]	4.73	2	2	2	613	68.531	6.34131	1.0281	2	5.56219
L9LZG5	Toxin-antitoxin system, toxin component domain protein OS=Acinetobacter baumannii WC-A-92 GN=ACINWCA92_3131 PE=4 SV=1 - [L9LZG5_ACIBA]	22.67	2	2	3	75	8.62556	9.75928	1.04893	3	5.65837
A0A009KDZ3	Fatty acyl-CoA reductase OS=Acinetobacter baumannii 1437282 GN=J537_1554 PE=3 SV=1 - [A0A009KDZ3_ACIBA]	17.29	1	4	4	295	32.3553	9.48096	0.839982	1
A0A0L6G4H0	DNA replication and repair protein RecF (Fragment) OS=Acinetobacter baumannii GN=RR24_21410 PE=3 SV=1 - [A0A0L6G4H0_ACIBA]	9.22	2	2	2	282	32.539	8.29443	0.879732	2	9.69478
A0A0J8UUM8	Uncharacterized protein OS=Acinetobacter baumannii GN=AB987_0148 PE=4 SV=1 - [A0A0J8UUM8_ACIBA]	4.04	1	1	2	223	25.3552	8.44092	0.797113	2	2.7621
A0A0C4Y2L0	Type-F conjugative transfer system pilin assembly protein TrbC OS=Acinetobacter baumannii GN=NG19_0050 PE=4 SV=1 - [A0A0C4Y2L0_ACIBA]	27.66	4	4	4	235	25.8296	9.1001	1.02642	4	8.09321
A0A0M1MVT4	Uncharacterized protein (Fragment) OS=Acinetobacter baumannii GN=RR19_19570 PE=4 SV=1 - [A0A0M1MVT4_ACIBA]	7.86	2	2	2	280	30.5423	8.95361	1.02491	2	1.55729
A0A009FC97	GTP-binding protein HflX OS=Acinetobacter baumannii 984213 GN=hflX PE=4 SV=1 - [A0A009FC97_ACIBA]	7.78	2	2	2	257	28.6961	5.61768	1.01313	2	9.31753
A0A009FY87	Ferroxidase OS=Acinetobacter baumannii 348935 GN=J504_0207 PE=3 SV=1 - [A0A009FY87_ACIBA]	18.18	1	2	5	154	18.192	4.85596	1.55187	1
A0A009K4G5	Bacterial extracellular solute-binding s, 5 Middle family protein (Fragment) OS=Acinetobacter baumannii 1440422 GN=J540_3983 PE=4 SV=1 - [A0A009K4G5_ACIBA]	8.21	2	2	2	487	55.0007	9.39307	0.997345	2	1.00792
A0A062G2A8	tRNA (cytidine/uridine-2'-O-)-methyltransferase TrmJ OS=Acinetobacter baumannii 15827 GN=trmJ PE=4 SV=1 - [A0A062G2A8_ACIBA]	5.17	1	1	1	271	30.3818	6.15088	1.00695	1
A0A009EV85	Bacterial regulatory helix-turn-helix , lysR family protein OS=Acinetobacter baumannii 348935 GN=J504_1929 PE=4 SV=1 - [A0A009EV85_ACIBA]	21.85	1	5	5	302	33.5219	6.40479	0.934138	1
A0A062AWI3	Alpha/beta hydrolase fold family protein OS=Acinetobacter baumannii 916567 GN=J467_3478 PE=4 SV=1 - [A0A062AWI3_ACIBA]	3.5	1	1	1	314	34.7942	9.26123	1.14461	1
A0A062FH67	Uncharacterized protein (Fragment) OS=Acinetobacter baumannii 940793 GN=J532_3568 PE=4 SV=1 - [A0A062FH67_ACIBA]	15.27	1	1	1	131	15.314	5.23682
A0A062DJ06	HlyD secretion family protein (Fragment) OS=Acinetobacter baumannii 496487 GN=J524_1628 PE=4 SV=1 - [A0A062DJ06_ACIBA]	4.53	1	1	1	243	27.1201	7.48877	1.08248	1
A0A013SIC8	OsmC-like family protein OS=Acinetobacter baumannii 742879 GN=J690_0293 PE=4 SV=1 - [A0A013SIC8_ACIBA]	31.11	1	3	4	135	14.9296	5.46533	0.857988	1
A0A010SK09	Glutamine amidotransferase domain protein OS=Acinetobacter baumannii 722310 GN=yfeJ PE=4 SV=1 - [A0A010SK09_ACIBA]	15.87	1	1	2	63	7.45884	6.771
A0A014DV08	Response regulator OS=Acinetobacter baumannii 25977_7 GN=J810_2862 PE=4 SV=1 - [A0A014DV08_ACIBA]	15.45	1	2	2	246	27.9897	6.68311	1.08094	1
A0A009F5M2	Malonyl-[acyl-carrier protein] O-methyltransferase OS=Acinetobacter baumannii 984213 GN=bioC PE=3 SV=1 - [A0A009F5M2_ACIBA]	4.42	1	1	1	249	28.6784	6.84424	0.863032	1
A0A0E4D1Y4	Glutathione S-transferase OS=Acinetobacter baumannii GN=AB988_1438 PE=3 SV=1 - [A0A0E4D1Y4_ACIBA]	16.08	3	3	3	199	23.2989	8.01611	0.958092	3	1.54139
D0RZ50	Putative oxygen-insensitive NAD(P)H nitroreductase OS=Acinetobacter calcoaceticus RUH2202 GN=HMPREF0012_01452 PE=4 SV=1 - [D0RZ50_ACICA]	17.51	1	3	3	217	24.6697	6.81494	0.891602	1
A0A010VQK3	Uncharacterized protein OS=Acinetobacter baumannii 263903-2 GN=J733_3215 PE=4 SV=1 - [A0A010VQK3_ACIBA]	3.57	1	1	1	196	22.8279	6.56592	1.02468	1
A0A062RHP1	Helix-turn-helix family protein OS=Acinetobacter baumannii 42057_3 GN=K034_3810 PE=4 SV=1 - [A0A062RHP1_ACIBA]	20.3	2	2	3	197	21.6923	5.16064	0.945209	3	17.4215
A0A009EWM0	Flavin oxidoreductase / NADH oxidase family protein OS=Acinetobacter baumannii 348935 GN=J504_1661 PE=4 SV=1 - [A0A009EWM0_ACIBA]	7.73	1	2	2	414	45.1944	9.0708	1.0684	1
A0A062KPA3	Uncharacterized protein OS=Acinetobacter baumannii 1571545 GN=J715_3676 PE=4 SV=1 - [A0A062KPA3_ACIBA]	19.17	2	2	4	120	14.2043	4.25928	1.04281	4	9.15175
A0A011GQW2	Type II secretion system (T2SS), L family protein OS=Acinetobacter baumannii 216872 GN=J633_1438 PE=4 SV=1 - [A0A011GQW2_ACIBA]	14.53	1	3	3	358	40.2479	7.15186	1.01577	1
A0A014B7V6	Uncharacterized protein OS=Acinetobacter baumannii 25977_7 GN=J810_3264 PE=4 SV=1 - [A0A014B7V6_ACIBA]	15.16	5	5	7	409	47.3648	9.17334	1.02182	7	3.36473
A0A009EBM2	Uncharacterized protein OS=Acinetobacter baumannii 984213 GN=J503_4255 PE=4 SV=1 - [A0A009EBM2_ACIBA]	11.29	1	1	1	62	7.05643	5.04639	0.881899	1
A0A0M9VGP3	Adenylyltransferase (Fragment) OS=Acinetobacter baumannii GN=RQ47_20255 PE=4 SV=1 - [A0A0M9VGP3_ACIBA]	4.72	1	1	1	254	28.3158	4.71631	1.22298	1
A0A009SE74	Putative enoyl-CoA hydratase/isomerase OS=Acinetobacter baumannii 99063 GN=J529_2059 PE=4 SV=1 - [A0A009SE74_ACIBA]	22.52	4	4	4	262	28.7727	5.64307	1.16095	3	7.55864
A0A009RP76	Uncharacterized protein OS=Acinetobacter baumannii 809848 GN=J536_3621 PE=4 SV=1 - [A0A009RP76_ACIBA]	56.79	1	3	6	81	9.52068	4.60205	0.825962	3	1.00577
A0A009I3N7	Uncharacterized protein OS=Acinetobacter baumannii 1295259 GN=J507_1538 PE=4 SV=1 - [A0A009I3N7_ACIBA]	5.41	1	2	2	425	48.8312	6.0874	1.04631	1
A0A014CEU4	Bacterial regulatory s, tetR family protein OS=Acinetobacter baumannii 25977_7 GN=J810_2665 PE=4 SV=1 - [A0A014CEU4_ACIBA]	15.35	2	2	2	202	23.6372	6.80029	0.719924	2	20.4306
A0A062EV79	Addiction module toxin, RelE/StbE family domain protein (Fragment) OS=Acinetobacter baumannii 754286 GN=J567_4255 PE=4 SV=1 - [A0A062EV79_ACIBA]	43.75	2	2	3	48	5.5881	9.70068	0.923988	3	5.03281
A0A062FYJ3	Acetyltransferase family protein (Fragment) OS=Acinetobacter baumannii 15827 GN=J530_4129 PE=4 SV=1 - [A0A062FYJ3_ACIBA]	39.08	3	3	4	87	9.55684	4.97021	0.976218	4	2.85198
K6MMQ5	ABC transporter, ATP-binding protein OS=Acinetobacter baumannii Naval-82 GN=ACINNAV82_1763 PE=3 SV=1 - [K6MMQ5_ACIBA]	2.81	1	1	2	427	46.9377	7.35693	0.972903	2	4.93318
A0A062AWJ2	Uncharacterized protein (Fragment) OS=Acinetobacter baumannii 916567 GN=J467_3488 PE=4 SV=1 - [A0A062AWJ2_ACIBA]	12.5	1	1	2	96	11.2027	8.39697	1.2533	2	8.82061
L9MPH1	Uncharacterized protein OS=Acinetobacter baumannii WC-A-92 GN=ACINWCA92_1873 PE=4 SV=1 - [L9MPH1_ACIBA]	26.19	1	1	1	42	4.68827	4.80518	1.0106	1
A0A0L6YMF3	Uncharacterized protein (Fragment) OS=Acinetobacter baumannii GN=RQ99_20295 PE=3 SV=1 - [A0A0L6YMF3_ACIBA]	10.95	3	3	3	420	46.9011	8.96826	0.952492	3	5.22101
A0A011KQE0	CorA-like Mg2+ transporter family protein OS=Acinetobacter baumannii 723929 GN=J610_2035 PE=4 SV=1 - [A0A011KQE0_ACIBA]	5.24	1	1	1	210	24.897	7.34229	0.940074	1
A0A0A8XH62	Uncharacterized protein OS=Acinetobacter calcoaceticus GN=P23_1846 PE=4 SV=1 - [A0A0A8XH62_ACICA]	7.45	1	1	1	255	27.4387	4.79248	1.10206	1
A0A0M1MVE6	Phosphoserine phosphatase (Fragment) OS=Acinetobacter baumannii GN=RW56_21355 PE=4 SV=1 - [A0A0M1MVE6_ACIBA]	21.2	3	3	3	184	20.7306	5.79541	0.969414	3	4.46916
A0A062BBD1	Acyltransferase family protein (Fragment) OS=Acinetobacter baumannii 916567 GN=J467_1856 PE=4 SV=1 - [A0A062BBD1_ACIBA]	12.59	2	2	2	143	16.0249	9.46631	1.02571	2	17.0329
A0A062TJ76	Competence-damaged family protein (Fragment) OS=Acinetobacter baumannii 25691_7 GN=J830_2954 PE=4 SV=1 - [A0A062TJ76_ACIBA]	10.34	1	1	1	116	12.5964	4.93213	0.841338	1
A0A009EZG3	Luciferase oxidoreductase, group 1 family protein (Fragment) OS=Acinetobacter baumannii 984213 GN=J503_2010 PE=4 SV=1 - [A0A009EZG3_ACIBA]	8.11	2	2	2	333	37.0841	5.96045	1.02609	2	6.29066
A0A0C4XXH5	Uncharacterized protein OS=Acinetobacter baumannii GN=NG19_0032 PE=4 SV=1 - [A0A0C4XXH5_ACIBA]	4.6	1	1	1	174	19.8941	7.09326	0.833127	1
A0A090BEH2	High-affinity gluconate permease OS=Acinetobacter baumannii GN=gntT PE=4 SV=1 - [A0A090BEH2_ACIBA]	4.04	2	2	2	445	46.9999	8.73389	0.834449	2	7.84462
A0A062RL44	SpoU rRNA Methylase family protein (Fragment) OS=Acinetobacter baumannii 42057_3 GN=K034_3110 PE=4 SV=1 - [A0A062RL44_ACIBA]	13.04	2	2	3	230	25.305	6.50732	1.12684	3	15.9945
A0A062FF75	dTMP kinase (Fragment) OS=Acinetobacter baumannii 15827 GN=J530_4824 PE=4 SV=1 - [A0A062FF75_ACIBA]	24.79	2	2	3	117	13.0528	7.04932	1.05623	3	0.149124
A0A0M1MYQ8	Preprotein translocase subunit SecF (Fragment) OS=Acinetobacter baumannii GN=RW49_22455 PE=3 SV=1 - [A0A0M1MYQ8_ACIBA]	6.45	2	2	2	310	33.9022	8.79248	0.808332	2	43.6404
A0A009ISM8	Amino acid carrier family protein OS=Acinetobacter baumannii 1295743 GN=agcS PE=4 SV=1 - [A0A009ISM8_ACIBA]	10.39	4	4	4	491	53.3741	8.44092	0.985203	4	14.1833
A0A009KW47	Bacterial regulatory s, tetR family protein OS=Acinetobacter baumannii 1461963 GN=J544_0693 PE=4 SV=1 - [A0A009KW47_ACIBA]	13.76	2	2	2	189	21.7035	7.94287	1.02397	2	7.0204
S3TG65	Uncharacterized protein OS=Acinetobacter baumannii NIPH 410 GN=F910_01802 PE=4 SV=1 - [S3TG65_ACIBA]	8.99	1	3	3	445	49.0036	5.92236	0.954261	1
A0A022I966	Uncharacterized protein OS=Acinetobacter baumannii 1592897 GN=J595_02099 PE=4 SV=1 - [A0A022I966_ACIBA]	9.71	1	1	1	103	11.3207	4.95752	0.789495	1
A0A014E936	Thiamine biosynthesis protein ThiS OS=Acinetobacter baumannii 25977_7 GN=thiS PE=4 SV=1 - [A0A014E936_ACIBA]	18.46	1	1	2	65	7.28485	5.68115	0.853659	2	11.6058
N8XZP7	Uncharacterized protein OS=Acinetobacter baumannii NIPH 60 GN=F961_01646 PE=3 SV=1 - [N8XZP7_ACIBA]	7.76	1	3	3	464	50.8484	6.04932	1.2154	1
A0A0J8V4P5	Competence-damaged family protein OS=Acinetobacter baumannii GN=AB987_3773 PE=4 SV=1 - [A0A0J8V4P5_ACIBA]	28.95	3	3	3	114	13.4391	9.24658	1.03195	2	17.1683
A0A062B5L7	Aminopeptidase P, N-terminal domain protein OS=Acinetobacter baumannii 916567 GN=J467_3432 PE=3 SV=1 - [A0A062B5L7_ACIBA]	10	1	4	4	440	49.8557	4.89404	1.14351	1
A0A062G253	Sel1 repeat family protein OS=Acinetobacter baumannii 15827 GN=J530_2790 PE=4 SV=1 - [A0A062G253_ACIBA]	8.19	1	1	1	171	18.9632	4.85596	0.899448	1
A0A062E5R4	Glutathione S-transferase, N-terminal domain protein (Fragment) OS=Acinetobacter baumannii 754286 GN=J567_4595 PE=4 SV=1 - [A0A062E5R4_ACIBA]	16.83	1	1	1	101	11.7624	9.74463	1.40673	1
A3M866	Multifunctional protein OS=Acinetobacter baumannii (strain ATCC 17978 / CIP 53.77 / LMG 1025 / NCDC KC755 / 5377) GN=A1S_2697 PE=3 SV=2 - [A3M866_ACIBT]	8.26	2	2	2	339	37.4616	6.88818	0.942247	2	2.08217
A0A062B9U9	Uncharacterized protein (Fragment) OS=Acinetobacter baumannii 916567 GN=J467_2429 PE=4 SV=1 - [A0A062B9U9_ACIBA]	26.03	1	1	3	73	8.17928	9.90576	1.30052	3	1.35221
A0A062DB03	Uncharacterized protein (Fragment) OS=Acinetobacter baumannii 496487 GN=J524_2752 PE=4 SV=1 - [A0A062DB03_ACIBA]	12	1	1	1	75	8.63243	7.98682	1.21492	1
A0A009H331	Acyltransferase family protein OS=Acinetobacter baumannii 118362 GN=J517_1985 PE=4 SV=1 - [A0A009H331_ACIBA]	10.39	2	2	2	308	35.3753	8.55811	0.850142	1
R8YE14	Uncharacterized protein OS=Acinetobacter pittii ANC 4050 GN=F931_02715 PE=4 SV=1 - [R8YE14_ACIPI]	14.71	1	1	1	204	22.6836	6.02393	0.882606	1
A0A062T1K1	MarR family protein (Fragment) OS=Acinetobacter baumannii 45002_9 GN=J802_2976 PE=4 SV=1 - [A0A062T1K1_ACIBA]	20.17	2	2	2	119	13.8471	9.17334	1.03771	2	7.79605
A0A062F4V5	Zn-dependent protease with chaperone function domain protein (Fragment) OS=Acinetobacter baumannii 754286 GN=J567_3950 PE=4 SV=1 - [A0A062F4V5_ACIBA]	16.67	1	1	1	66	7.52576	6.78564	1.03037	1
A0A009L3Y4	Low molecular weight phosphotyrosine phosphatase family protein OS=Acinetobacter baumannii 1461963 GN=J544_2999 PE=4 SV=1 - [A0A009L3Y4_ACIBA]	6.59	1	1	1	167	19.1624	6.18896	0.927148	1
A0A062TLJ6	Uncharacterized protein (Fragment) OS=Acinetobacter baumannii 25691_7 GN=J830_3934 PE=4 SV=1 - [A0A062TLJ6_ACIBA]	24.24	1	1	1	33	3.6139	9.61279	1.02902	1
A0A009SXY8	TonB family C-terminal domain protein (Fragment) OS=Acinetobacter baumannii 99063 GN=J529_1630 PE=4 SV=1 - [A0A009SXY8_ACIBA]	6.06	1	1	2	132	14.1313	9.77393	0.745862	2	31.1402
A0A0M2DY66	Ferrochelatase (Fragment) OS=Acinetobacter baumannii 26016_3 GN=J969_4512 PE=3 SV=1 - [A0A0M2DY66_ACIBA]	3.38	1	1	1	266	30.717	6.80029	0.780556	1
A0A0M1MV47	Uncharacterized protein (Fragment) OS=Acinetobacter baumannii GN=RW56_21880 PE=4 SV=1 - [A0A0M1MV47_ACIBA]	10.69	2	4	5	421	47.0237	7.84033	1.03933	3	11.6675
A0A013T3Z6	Cytidyltransferase-like domain protein (Fragment) OS=Acinetobacter baumannii 573719 GN=J658_0502 PE=4 SV=1 - [A0A013T3Z6_ACIBA]	16.13	1	1	1	93	10.3176	8.48486	0.838567	1
A0A0C0B817	Transposase (Fragment) OS=Acinetobacter baumannii GN=RQ54_20115 PE=4 SV=1 - [A0A0C0B817_ACIBA]	37.39	2	2	4	115	13.272	6.78564	1.23291	4	5.82669
A3MA20	Positive pho regulon response regulator OS=Acinetobacter baumannii (strain ATCC 17978 / CIP 53.77 / LMG 1025 / NCDC KC755 / 5377) GN=A1S_3375 PE=4 SV=1 - [A3MA20_ACIBT]	10.39	1	1	1	154	17.335	9.0708	1.07927	1
A0A009QI50	Acetyltransferase family protein (Fragment) OS=Acinetobacter baumannii 951631 GN=J552_4617 PE=4 SV=1 - [A0A009QI50_ACIBA]	26.74	2	2	2	86	10.075	8.00146	1.05388	2	26.0264
A0A009GYV0	UvrC helix-hairpin-helix domain protein (Fragment) OS=Acinetobacter baumannii 1295743 GN=J512_4458 PE=4 SV=1 - [A0A009GYV0_ACIBA]	22.77	2	2	2	101	11.2711	10.2573	1.00188	2	0.4195
A0A0J8TP46	Peptidase S24-like family protein OS=Acinetobacter baumannii GN=AB988_0258 PE=4 SV=1 - [A0A0J8TP46_ACIBA]	16.67	3	3	3	258	29.3612	6.43018	1.03403	3	15.0621
A0A062ETY1	His Kinase A domain protein (Fragment) OS=Acinetobacter baumannii 855125 GN=J560_3381 PE=4 SV=1 - [A0A062ETY1_ACIBA]	5.46	3	3	3	714	81.7243	6.15088	1.11497	3	3.45076
A0A062B4Q2	Phage head morphogenesis , SPP1 gp7 family domain protein OS=Acinetobacter baumannii 916567 GN=J467_1695 PE=4 SV=1 - [A0A062B4Q2_ACIBA]	17.12	4	5	5	368	42.7582	9.05615	1.01277	4	30.5283
A0A062E6Z3	Uncharacterized protein OS=Acinetobacter baumannii 855125 GN=J560_4375 PE=4 SV=1 - [A0A062E6Z3_ACIBA]	16.28	1	1	1	86	9.65291	5.0083	1.2095	1
A0A062AIJ0	Hca operon transcriptional activator (Fragment) OS=Acinetobacter baumannii 916567 GN=J467_4254 PE=4 SV=1 - [A0A062AIJ0_ACIBA]	17.54	3	3	3	285	32.0003	6.90283	1.08937	3	26.3005
A0A009HQB8	Rieske domain protein OS=Acinetobacter baumannii 1295259 GN=J507_0752 PE=4 SV=1 - [A0A009HQB8_ACIBA]	11.86	3	3	4	371	42.6038	6.03662	1.08481	4	9.56288
A0A009IF76	Uncharacterized protein OS=Acinetobacter baumannii 1295743 GN=J512_4166 PE=4 SV=1 - [A0A009IF76_ACIBA]	25.68	1	1	1	74	8.51428	5.41455	1.07988	1
A0A010LMC0	Short chain dehydrogenase family protein OS=Acinetobacter baumannii 83444 GN=J583_1701 PE=3 SV=1 - [A0A010LMC0_ACIBA]	25.13	3	3	3	195	21.4133	6.69775	1.14231	3	9.40859
A0A009K7M8	Uncharacterized protein OS=Acinetobacter baumannii 1461963 GN=J544_3187 PE=4 SV=1 - [A0A009K7M8_ACIBA]	26.97	2	2	2	152	17.6792	7.12256	0.832247	2	4.42596
A0A009GC39	PLD-like domain protein OS=Acinetobacter baumannii 118362 GN=J517_1164 PE=4 SV=1 - [A0A009GC39_ACIBA]	1.85	1	1	1	487	55.0343	9.0415	0.90852	1
A0A062T6N4	Putative signal peptide domain protein (Fragment) OS=Acinetobacter baumannii 45002_9 GN=J802_1113 PE=4 SV=1 - [A0A062T6N4_ACIBA]	22.06	1	1	1	68	7.74209	7.23975	0.949485	1
A0A0L6HAD2	Membrane protein (Fragment) OS=Acinetobacter baumannii GN=RR17_20135 PE=4 SV=1 - [A0A0L6HAD2_ACIBA]	10.37	1	1	1	164	17.3332	9.26123	1.01849	1
A0A009IA83	Glycine cleavage system H protein OS=Acinetobacter baumannii 1295259 GN=gcvH PE=3 SV=1 - [A0A009IA83_ACIBA]	15.32	2	2	3	124	13.5307	4.41162	1.01826	3	2.73992
A0A062TR66	Putative surface antigen (Fragment) OS=Acinetobacter baumannii 25691_7 GN=J830_2237 PE=4 SV=1 - [A0A062TR66_ACIBA]	27.52	4	4	4	109	12.9822	4.95752	1.10826	4	9.39269
R8Y5S4	Uncharacterized protein OS=Acinetobacter calcoaceticus ANC 3811 GN=F935_00461 PE=4 SV=1 - [R8Y5S4_ACICA]	7.38	1	2	2	271	30.6596	5.2876	0.835235	1
A0A009KPA0	Glycosyl transferase family, helical bundle domain protein OS=Acinetobacter baumannii 1419130 GN=J518_1584 PE=4 SV=1 - [A0A009KPA0_ACIBA]	12.5	1	4	5	336	38.1776	6.72705	1.0734	1
A0A010JGS4	Uncharacterized protein OS=Acinetobacter baumannii 1542444 GN=J580_3367 PE=4 SV=1 - [A0A010JGS4_ACIBA]	17.19	2	2	2	128	13.601	9.56885	0.844182	2	13.3268
A0A009MD84	Phospholipase A1 family protein OS=Acinetobacter baumannii 230853 GN=J550_0454 PE=4 SV=1 - [A0A009MD84_ACIBA]	5.32	1	1	1	357	40.271	5.30029	1.14779	1
A0A0C4Y2M6	Uncharacterized protein OS=Acinetobacter baumannii GN=NG19_0065 PE=4 SV=1 - [A0A0C4Y2M6_ACIBA]	11.22	1	1	1	98	11.2546	5.45264	0.996569	1
A0A009FYF0	Bacterial regulatory s, tetR family protein OS=Acinetobacter baumannii 984213 GN=J503_1579 PE=4 SV=1 - [A0A009FYF0_ACIBA]	7.98	1	1	1	188	21.0618	7.02002	1.11647	1
A0A009SHX1	Putative permease YjgP/YjgQ family protein OS=Acinetobacter baumannii 99063 GN=J529_1150 PE=4 SV=1 - [A0A009SHX1_ACIBA]	5.13	2	2	2	351	39.6966	9.81787	1.05915	2	3.78531
A0A0L6KG68	Uncharacterized protein (Fragment) OS=Acinetobacter baumannii GN=RQ25_21135 PE=4 SV=1 - [A0A0L6KG68_ACIBA]	22.36	3	3	3	237	26.5613	5.84619	1.23229	3	1.93142
A0A062MFL4	Surface antigen family protein OS=Acinetobacter baumannii 1288284 GN=J608_1436 PE=4 SV=1 - [A0A062MFL4_ACIBA]	12.72	1	1	1	173	19.5448	8.30908	1.01714	1
A0A0L6G317	ATP-dependent DNA helicase PcrA (Fragment) OS=Acinetobacter baumannii GN=RR24_23015 PE=4 SV=1 - [A0A0L6G317_ACIBA]	4.67	2	2	2	450	51.0374	7.10791	1.01705	2	2.89185
A0A009ZA92	UDP-glucose 4-epimerase GalE OS=Acinetobacter baumannii 479375 GN=J500_0564 PE=4 SV=1 - [A0A009ZA92_ACIBA]	11.73	1	3	6	341	37.9551	5.77002	1.12134	3	11.0443
A0A009MVQ0	Heavy-metal-associated domain protein OS=Acinetobacter baumannii 272263 GN=J538_2353 PE=4 SV=1 - [A0A009MVQ0_ACIBA]	20.31	1	1	1	64	6.7574	4.77979	0.961942	1
A0A0L6TIP5	Uncharacterized protein (Fragment) OS=Acinetobacter baumannii GN=RQ13_20360 PE=4 SV=1 - [A0A0L6TIP5_ACIBA]	21.82	1	2	2	110	13.033	9.17334	0.690966	1
A0A009LH63	Polyphosphate kinase 2 family protein OS=Acinetobacter baumannii 1461963 GN=J544_0250 PE=4 SV=1 - [A0A009LH63_ACIBA]	12.29	6	6	7	472	56.2038	6.52197	1.02127	7	10.3187
A0A009G0U2	Laccase domain protein OS=Acinetobacter baumannii 118362 GN=J517_3446 PE=3 SV=1 - [A0A009G0U2_ACIBA]	5.31	1	1	1	245	27.0724	5.92236	0.838459	1
A0A009RV08	Ribosomal RNA small subunit methyltransferase H OS=Acinetobacter baumannii 809848 GN=rsmH PE=3 SV=1 - [A0A009RV08_ACIBA]	11.4	2	2	2	307	34.6272	6.46826	1.16266	2	16.7902
A0A009F2F0	Phosphoribosylamine--glycine ligase OS=Acinetobacter baumannii 348935 GN=purD PE=3 SV=1 - [A0A009F2F0_ACIBA]	9.6	1	3	3	427	45.4678	4.88135	1.15749	1
A0A011FQI8	DNA-directed DNA polymerase OS=Acinetobacter baumannii 216872 GN=dnaE PE=4 SV=1 - [A0A011FQI8_ACIBA]	5.56	1	5	5	1186	133.148	5.5542	1.0605	1
Q5DQT7	Uncharacterized protein OS=Acinetobacter baumannii PE=4 SV=1 - [Q5DQT7_ACIBA]	23.84	4	4	4	172	19.7202	5.49072	0.946953	3	6.37153
A0A009JBT9	NADH-quinone oxidoreductase subunit H OS=Acinetobacter baumannii 1437282 GN=nuoH PE=3 SV=1 - [A0A009JBT9_ACIBA]	6.8	2	2	2	338	37.7218	6.80029	0.646489	2	16.1915
A0A009HBM8	DNA helicase OS=Acinetobacter baumannii 1295259 GN=J507_0949 PE=4 SV=1 - [A0A009HBM8_ACIBA]	2.8	1	1	1	500	56.3623	8.80713	0.891737	1
A0A009N8I0	Acetylornithine aminotransferase OS=Acinetobacter baumannii 272263 GN=astC PE=3 SV=1 - [A0A009N8I0_ACIBA]	11.47	1	2	3	401	42.949	5.5415	1.10883	2	3.79681
A0A0L6YTJ3	Imidazolonepropionase (Fragment) OS=Acinetobacter baumannii GN=RQ96_20570 PE=4 SV=1 - [A0A0L6YTJ3_ACIBA]	7.2	2	2	3	347	37.7632	6.07471	0.939235	3	3.51103
A0A010K7L4	TrkA-N domain protein (Fragment) OS=Acinetobacter baumannii 1566109 GN=J582_3928 PE=4 SV=1 - [A0A010K7L4_ACIBA]	5.63	1	1	1	231	25.8553	5.2876	0.940948	1
R8YVZ6	Lactoylglutathione lyase OS=Acinetobacter pittii ANC 4052 GN=F929_03497 PE=3 SV=1 - [R8YVZ6_ACIPI]	13.53	2	2	2	133	14.9564	5.18604	0.980754	2	3.51314
P23315	Anthranilate synthase component 1 OS=Acinetobacter calcoaceticus GN=trpE PE=3 SV=1 - [TRPE_ACICA]	8.65	1	3	3	497	55.3514	5.47803	0.939268	1
A0A062B169	ATP synthase subunit c OS=Acinetobacter baumannii 916567 GN=J467_3314 PE=3 SV=1 - [A0A062B169_ACIBA]	23.08	2	2	3	78	8.11847	4.61475	0.958546	3	13.6023
K9CN60	NAD-binding protein OS=Acinetobacter sp. WC-136 GN=ACINWC136_0164 PE=4 SV=1 - [K9CN60_9GAMM]	9.35	2	2	2	214	23.8625	8.49951	1.00067	2	16.1834
A0A062G1R3	Bacterial regulatory helix-turn-helix s, AraC family protein (Fragment) OS=Acinetobacter baumannii 15827 GN=J530_1039 PE=4 SV=1 - [A0A062G1R3_ACIBA]	8.62	1	1	1	174	20.4265	7.10791	1.21513	1
A0A062F3X7	Uncharacterized protein (Fragment) OS=Acinetobacter baumannii 940793 GN=J532_4494 PE=4 SV=1 - [A0A062F3X7_ACIBA]	3.96	1	1	1	202	22.7276	7.02002	0.947228	1
A0A062GBS8	Response regulator OS=Acinetobacter baumannii 15827 GN=J530_0189 PE=4 SV=1 - [A0A062GBS8_ACIBA]	19.17	2	2	3	120	13.4711	5.30029	1.01376	3	1.64378
A0A0M1MYS8	Uncharacterized protein (Fragment) OS=Acinetobacter baumannii GN=RW49_22350 PE=4 SV=1 - [A0A0M1MYS8_ACIBA]	16.39	4	5	6	360	41.5728	6.81494	0.989993	5	3.93476
A0A062TBK7	2OG-Fe(II) oxygenase superfamily protein (Fragment) OS=Acinetobacter baumannii 25691_7 GN=J830_4008 PE=4 SV=1 - [A0A062TBK7_ACIBA]	13.01	1	1	1	146	16.947	5.10986	1.05461	1
A0A009G4K1	Uncharacterized protein OS=Acinetobacter baumannii 118362 GN=J517_2565 PE=4 SV=1 - [A0A009G4K1_ACIBA]	7.79	2	2	2	231	26.4306	4.61475	0.93792	2	4.54138
A0A009FHF0	Helix-turn-helix family protein OS=Acinetobacter baumannii 984213 GN=J503_1055 PE=4 SV=1 - [A0A009FHF0_ACIBA]	14.42	2	2	3	208	23.1238	5.66846	1.15823	3	1.90393
A0A011I9B7	TENA/THI-4/PQQC family protein OS=Acinetobacter baumannii 457946 GN=J639_0625 PE=4 SV=1 - [A0A011I9B7_ACIBA]	20.95	2	2	2	105	12.052	6.52197	0.886155	2	23.2334
A0A062I9K3	Binding--dependent transport system inner membrane component family protein (Fragment) OS=Acinetobacter baumannii 21072 GN=J596_3402 PE=3 SV=1 - [A0A062I9K3_ACIBA]	3.72	1	1	1	376	40.8677	8.92432	0.887541	1
A0A009EPK0	Uncharacterized protein OS=Acinetobacter baumannii 984213 GN=J503_3029 PE=4 SV=1 - [A0A009EPK0_ACIBA]	23.53	3	3	3	119	13.8031	7.86963	1.03737	3	12.2529
A0A0L6YQD9	Phenazine biosynthesis protein PhzF (Fragment) OS=Acinetobacter baumannii GN=RQ90_21770 PE=4 SV=1 - [A0A0L6YQD9_ACIBA]	11.52	1	2	3	191	21.604	5.64307	1.06745	2	2.29331
A0A0M2E092	Ribosomal RNA large subunit methyltransferase K/L (Fragment) OS=Acinetobacter baumannii 26016_3 GN=J969_3547 PE=4 SV=1 - [A0A0M2E092_ACIBA]	6.05	3	4	4	661	75.1927	6.91748	0.970666	3	0.0738092
A0A009HNI3	Ubiquinone biosynthesis hydroxylase, UbiH/UbiF/VisC/COQ6 family protein OS=Acinetobacter baumannii 1295743 GN=J512_3040 PE=4 SV=1 - [A0A009HNI3_ACIBA]	5.12	2	2	2	410	45.3422	6.15088	1.08675	2	0.494696
A7FBN4	Uncharacterized protein OS=Acinetobacter baumannii (strain ATCC 17978 / CIP 53.77 / LMG 1025 / NCDC KC755 / 5377) GN=A1S_3797 PE=4 SV=2 - [A7FBN4_ACIBT]	48.89	2	2	3	45	5.15475	5.0083	0.711246	3	6.13536
A0A009KF25	Methyltransferase family protein OS=Acinetobacter baumannii 1461963 GN=J544_0219 PE=4 SV=1 - [A0A009KF25_ACIBA]	15.24	2	2	2	210	24.4165	7.28369	0.993679	2	1.37779
A0A009TMC5	C-terminal processing peptidase family protein OS=Acinetobacter baumannii 99063 GN=J529_1153 PE=3 SV=1 - [A0A009TMC5_ACIBA]	7.12	1	2	4	379	42.3439	5.99854	1.0193	2	16.0604
A0A062TK86	Nucleotide sugar dehydrogenase family protein (Fragment) OS=Acinetobacter baumannii 25691_7 GN=J830_2547 PE=4 SV=1 - [A0A062TK86_ACIBA]	20.98	6	6	8	348	38.9339	6.52197	1.00773	8	4.30317
A0A0L6YI96	Uncharacterized protein (Fragment) OS=Acinetobacter baumannii GN=RQ97_23685 PE=4 SV=1 - [A0A0L6YI96_ACIBA]	3.25	1	1	1	277	31.3039	6.39209	0.952156	1
A0A062FRA4	Amino ABC transporter, permease , 3-TM region, His/Glu/Gln/Arg/opine family domain protein (Fragment) OS=Acinetobacter baumannii 15827 GN=J530_3819 PE=3 SV=1 - [A0A062FRA4_ACIBA]	9.9	2	2	2	192	21.6116	9.49561	0.943209	1
A0A009EBF1	'Cold-shock' DNA-binding domain protein (Fragment) OS=Acinetobacter baumannii 984213 GN=J503_4282 PE=4 SV=1 - [A0A009EBF1_ACIBA]	23.08	1	1	1	39	4.21527	9.71533	0.895064	1
A0A009IFF7	Uncharacterized protein OS=Acinetobacter baumannii 1295743 GN=J512_4108 PE=4 SV=1 - [A0A009IFF7_ACIBA]	7.27	1	1	1	110	13.039	6.29053	1.25002	1
A0A062TB54	Aldo/keto reductase family protein (Fragment) OS=Acinetobacter baumannii 25691_7 GN=J830_4123 PE=4 SV=1 - [A0A062TB54_ACIBA]	9.6	1	1	1	198	22.1302	6.04932	0.845487	1
A0A009G4Q9	Coenzyme A transferase family protein OS=Acinetobacter baumannii 118362 GN=J517_4467 PE=4 SV=1 - [A0A009G4Q9_ACIBA]	11.9	1	1	1	84	9.08478	5.12256	0.876138	1
A0A009KB49	Flavin oxidoreductase / NADH oxidase family protein OS=Acinetobacter baumannii 1437282 GN=J537_1092 PE=4 SV=1 - [A0A009KB49_ACIBA]	12.76	1	6	6	674	73.5468	6.29053	1.11303	1
A0A009F4E2	Flavin oxidoreductase / NADH oxidase family protein OS=Acinetobacter baumannii 984213 GN=J503_1309 PE=4 SV=1 - [A0A009F4E2_ACIBA]	14.24	2	7	7	674	73.6168	5.99854	1.1052	2	0.737755
A0A009FU78	50S ribosomal protein L35 OS=Acinetobacter baumannii 348935 GN=rpmI PE=3 SV=1 - [A0A009FU78_ACIBA]	21.88	1	1	2	64	7.44116	12.0151	1.20239	2	17.7648
A0A011CK25	Short chain dehydrogenase family protein OS=Acinetobacter baumannii 1245593 GN=J627_1330 PE=3 SV=1 - [A0A011CK25_ACIBA]	10.45	3	3	4	268	29.3644	7.54736	1.12815	4	6.05434
A0A0M1MTQ6	Recombinase RecJ (Fragment) OS=Acinetobacter baumannii GN=RW56_22950 PE=4 SV=1 - [A0A0M1MTQ6_ACIBA]	10.84	1	1	1	166	18.2296	5.51611	0.987066	1
A0A062B4N5	Uncharacterized protein (Fragment) OS=Acinetobacter baumannii 916567 GN=J467_3665 PE=4 SV=1 - [A0A062B4N5_ACIBA]	27.78	2	2	2	108	12.3712	5.85889	0.932553	2	0.491137
A0A062IXK6	TonB-dependent Receptor Plug domain protein OS=Acinetobacter baumannii 21072 GN=J596_0291 PE=4 SV=1 - [A0A062IXK6_ACIBA]	12.65	3	3	3	427	47.1634	5.35107	1.0874	3	8.43603
A0A0L6YS10	Sulfate permease (Fragment) OS=Acinetobacter baumannii GN=RQ96_22710 PE=4 SV=1 - [A0A0L6YS10_ACIBA]	4.17	2	2	2	575	63.447	6.84424	0.952563	2	4.11078
A0A009HKE3	Aminopeptidase P, N-terminal domain protein OS=Acinetobacter baumannii 1295743 GN=J512_3042 PE=3 SV=1 - [A0A009HKE3_ACIBA]	14.77	2	5	5	440	49.8098	4.98291	0.961108	2	12.0876
L9M0E2	PF04536 family protein OS=Acinetobacter sp. OIFC021 GN=ACIN5021_3660 PE=4 SV=1 - [L9M0E2_9GAMM]	9.44	2	2	2	360	37.6958	5.71924	1.06288	2	3.96896
E0YCL4	Initiator Replication family protein OS=Acinetobacter baumannii GN=repA PE=4 SV=1 - [E0YCL4_ACIBA]	6.43	2	2	2	311	36.0988	9.23193	1.21699	1
A0A0H4UQU2	Membrane protein OS=Acinetobacter baumannii GN=ACX61_17770 PE=4 SV=1 - [A0A0H4UQU2_ACIBA]	11.13	2	4	4	530	58.8907	4.84326	1.10134	2	4.69695
B0VP94	Uncharacterized protein OS=Acinetobacter baumannii (strain SDF) GN=ABSDF0213 PE=4 SV=1 - [B0VP94_ACIBS]	8.68	1	3	3	530	58.8568	4.88135	0.928748	1
A0A009HSP8	Histidinol dehydrogenase OS=Acinetobacter baumannii 1295743 GN=hisD PE=3 SV=1 - [A0A009HSP8_ACIBA]	17.76	3	5	6	428	46.4978	5.24951	1.01146	4	13.0058
A0A062RFJ4	Intracellular septation A family protein (Fragment) OS=Acinetobacter baumannii 42057_3 GN=K034_3650 PE=4 SV=1 - [A0A062RFJ4_ACIBA]	15	2	2	2	160	18.0188	9.43701	0.8825	2	3.00655
A0A0C4Y2T1	Site-specific recombinase, DNA invertase Pin-like protein OS=Acinetobacter baumannii GN=NG19_0068 PE=4 SV=1 - [A0A0C4Y2T1_ACIBA]	18.4	3	3	3	212	24.0951	9.49561	0.794043	3	7.96669
A0A0J8TXP3	Catalytic LigB subunit of aromatic ring-opening dioxygenase family protein OS=Acinetobacter baumannii GN=AB988_2362 PE=4 SV=1 - [A0A0J8TXP3_ACIBA]	25.21	4	4	4	242	27.2689	6.34131	0.91868	4	19.2429
A0A098SH83	Signal peptide protein OS=Acinetobacter baumannii GN=LH92_15900 PE=4 SV=1 - [A0A098SH83_ACIBA]	4.93	1	1	1	142	15.4836	5.87158	1.04515	1
A0A0L6YIM8	Phosphoglycolate phosphatase (Fragment) OS=Acinetobacter baumannii GN=RQ97_23750 PE=4 SV=1 - [A0A0L6YIM8_ACIBA]	31.34	4	4	5	201	22.7057	4.84326	0.968783	5	6.70816
A0A013U5Q9	ATPase associated with various cellular activities family protein OS=Acinetobacter baumannii 573719 GN=J658_0493 PE=4 SV=1 - [A0A013U5Q9_ACIBA]	17.41	4	4	4	293	33.8374	5.73193	0.974152	4	3.04425
A0A062CS75	HAD ATPase, P-type, IC family protein (Fragment) OS=Acinetobacter baumannii 496487 GN=J524_4464 PE=3 SV=1 - [A0A062CS75_ACIBA]	10.67	1	1	2	150	15.7255	7.25439	1.19926	2	3.17145
A0A0M1MVI3	Polyphosphate kinase (Fragment) OS=Acinetobacter baumannii GN=RW53_18445 PE=3 SV=1 - [A0A0M1MVI3_ACIBA]	9.13	3	3	3	416	47.2481	6.44287	0.931477	3	0.862279
A0A009YIU8	Aldehyde dehydrogenase OS=Acinetobacter baumannii 479375 GN=J500_1703 PE=3 SV=1 - [A0A009YIU8_ACIBA]	9.96	2	3	6	482	54.1148	7.50342	1.09723	3	3.26207
A0A0L6SX87	TetR family transcriptional regulator (Fragment) OS=Acinetobacter baumannii GN=RQ95_20425 PE=4 SV=1 - [A0A0L6SX87_ACIBA]	7.79	1	1	1	154	17.4122	5.52881	1.15338	1
A0A0L6YRI3	Glutamate--cysteine ligase (Fragment) OS=Acinetobacter baumannii GN=RQ96_23035 PE=3 SV=1 - [A0A0L6YRI3_ACIBA]	11.39	1	2	2	281	31.6006	4.85596	1.09078	1
A0A009G1Y9	Bis(5'-nucleosyl)-tetraphosphatase, symmetrical OS=Acinetobacter baumannii 118362 GN=apaH PE=4 SV=1 - [A0A009G1Y9_ACIBA]	12.9	2	2	3	279	31.1877	5.08447	1.04223	3	12.5717
A0A009I8E1	Bacterial regulatory s, tetR family protein OS=Acinetobacter baumannii 1295259 GN=J507_1029 PE=4 SV=1 - [A0A009I8E1_ACIBA]	5.19	1	1	1	212	24.4267	7.72314	0.96045	1
A0A009TJ37	Uncharacterized protein OS=Acinetobacter baumannii 99063 GN=J529_1965 PE=4 SV=1 - [A0A009TJ37_ACIBA]	33.69	4	4	4	187	21.0246	8.73389	0.963638	4	12.7856
A7FBH8	Uncharacterized protein OS=Acinetobacter baumannii (strain ATCC 17978 / CIP 53.77 / LMG 1025 / NCDC KC755 / 5377) GN=A1S_3741 PE=4 SV=1 - [A7FBH8_ACIBT]	17.91	1	1	2	67	7.82204	6.52197	1.03165	2	7.55022
A0A022IYC6	Dicarboxylate symporter family protein OS=Acinetobacter baumannii 1564232 GN=J622_03183 PE=4 SV=1 - [A0A022IYC6_ACIBA]	4.82	1	1	1	249	26.8966	7.92822
A0A0L6YXH5	Endonuclease (Fragment) OS=Acinetobacter baumannii GN=RQ36_20565 PE=4 SV=1 - [A0A0L6YXH5_ACIBA]	14.29	1	1	1	77	8.71064	7.28369	1.21793	1
A0A062F3Z7	Uncharacterized protein (Fragment) OS=Acinetobacter baumannii 754286 GN=J567_2332 PE=4 SV=1 - [A0A062F3Z7_ACIBA]	23.86	1	1	2	88	9.83793	5.32568	1.00232	2	2.58882
B0VV07	Uncharacterized protein OS=Acinetobacter baumannii (strain SDF) GN=ABSDF2824 PE=4 SV=1 - [B0VV07_ACIBS]	6.79	1	1	1	162	17.337	6.78564	1.18208	1
A0A009G2A3	NAD dependent epimerase/dehydratase family protein OS=Acinetobacter baumannii 984213 GN=J503_0382 PE=4 SV=1 - [A0A009G2A3_ACIBA]	8.49	2	2	2	271	30.8838	6.56592	0.957813	2	17.851
A0A013KQX8	Transglycosylase family protein OS=Acinetobacter baumannii 1281984 GN=J694_0305 PE=4 SV=1 - [A0A013KQX8_ACIBA]	9.82	2	2	2	285	32.0077	8.25049	0.880384	2	8.98947
N9I304	Uncharacterized protein OS=Acinetobacter baumannii NIPH 201 GN=F922_01725 PE=4 SV=1 - [N9I304_ACIBA]	3.38	1	1	1	237	27.4272	6.17627	0.799193	1
A0A062EIK3	Uncharacterized protein (Fragment) OS=Acinetobacter baumannii 855125 GN=J560_3823 PE=4 SV=1 - [A0A062EIK3_ACIBA]	8.86	2	2	2	271	31.1317	8.73389	1.10368	2	1.53127
A0A009L0Q9	Diguanylate cyclase domain protein OS=Acinetobacter baumannii 1440422 GN=J540_3900 PE=4 SV=1 - [A0A009L0Q9_ACIBA]	5.13	1	1	1	390	45.5844	7.85498	1.07126	1
A0A009I2X7	NUDIX domain protein OS=Acinetobacter baumannii 1295259 GN=J507_1763 PE=4 SV=1 - [A0A009I2X7_ACIBA]	3.36	1	1	1	298	34.1845	6.01123	0.862194	1
N8ZFN9	Phosphofructokinase OS=Acinetobacter baumannii NIPH 60 GN=F961_01066 PE=3 SV=1 - [N8ZFN9_ACIBA]	11.11	3	3	3	315	34.415	5.73193	0.986855	3	11.6064
A0A009G272	Alpha/beta hydrolase fold family protein OS=Acinetobacter baumannii 118362 GN=J517_2344 PE=4 SV=1 - [A0A009G272_ACIBA]	5.52	1	1	2	290	33.3623	6.94678	0.987624	2	7.96085
A0A009EQW2	Uncharacterized protein OS=Acinetobacter baumannii 984213 GN=J503_3408 PE=4 SV=1 - [A0A009EQW2_ACIBA]	6.75	2	2	2	237	26.1365	9.89111	1.07088	2	25.807
J7I476	Uncharacterized protein OS=Acinetobacter phage Bphi-B1251 GN=BPABA456_00450 PE=4 SV=1 - [J7I476_9CAUD]	7.81	1	1	1	128	15.0348	8.08936	1.04027	1
A0A009YDS5	4-hydroxy-tetrahydrodipicolinate synthase OS=Acinetobacter baumannii 479375 GN=dapA PE=3 SV=1 - [A0A009YDS5_ACIBA]	10.7	1	3	3	299	31.9506	5.46533	0.919678	1
A0A022J2B2	Fumarylacetoacetate (FAA) hydrolase family protein OS=Acinetobacter baumannii 1564232 GN=J622_02403 PE=4 SV=1 - [A0A022J2B2_ACIBA]	8.33	1	1	1	120	13.4027	4.94482	0.839674	1
A0A009NN58	Demethylmenaquinone methyltransferase family protein OS=Acinetobacter baumannii 272263 GN=J538_2760 PE=4 SV=1 - [A0A009NN58_ACIBA]	4.63	1	1	1	216	24.0092	6.20166	0.86648	1
A0A009N8E8	C-terminal processing peptidase family protein OS=Acinetobacter baumannii 272263 GN=J538_0129 PE=3 SV=1 - [A0A009N8E8_ACIBA]	5.79	1	3	3	725	80.1896	8.41162	1.11166	1
N8UBH4	Uncharacterized protein OS=Acinetobacter baumannii NIPH 615 GN=F978_02114 PE=4 SV=1 - [N8UBH4_ACIBA]	8.63	2	2	2	371	39.8632	5.69385	1.0156	2	3.72425
A3M7F7	5'-nucleotidase SurE OS=Acinetobacter baumannii (strain ATCC 17978 / CIP 53.77 / LMG 1025 / NCDC KC755 / 5377) GN=surE PE=3 SV=2 - [SURE_ACIBT]	21.57	5	5	5	255	27.419	5.04639	0.918827	5	8.3101
A0A009ZZT4	Ferredoxin, 2Fe-2S type, ISC system OS=Acinetobacter baumannii 479375 GN=fdx PE=4 SV=1 - [A0A009ZZT4_ACIBA]	16.96	2	2	2	112	12.556	4.64014	1.14498	2	0.997862
A0A009K1T4	NAD(P)H quinone oxidoreductase, PIG3 family protein OS=Acinetobacter baumannii 1419130 GN=J518_2975 PE=4 SV=1 - [A0A009K1T4_ACIBA]	11.89	3	3	4	328	35.3275	6.29053	1.06123	4	8.66002
A0A009FYJ0	ATP-dependent DNA helicase RecG OS=Acinetobacter baumannii 348935 GN=recG PE=4 SV=1 - [A0A009FYJ0_ACIBA]	3.52	2	2	2	681	76.1261	7.69385	1.02281	2	4.88359
A0A062BH77	Glutathione-dependent formaldehyde-activating enzyme family protein OS=Acinetobacter baumannii 916567 GN=J467_0713 PE=4 SV=1 - [A0A062BH77_ACIBA]	19.85	2	2	2	136	15.5595	5.80811	1.05149	2	3.35659
A0A009L1I0	Aminomethyltransferase folate-binding domain protein OS=Acinetobacter baumannii 1419130 GN=J518_0548 PE=3 SV=1 - [A0A009L1I0_ACIBA]	12.92	2	2	2	240	26.7826	5.77002	0.984856	2	4.05991
A0A010L9K7	ATP phosphoribosyltransferase OS=Acinetobacter baumannii 1578804 GN=hisG PE=3 SV=1 - [A0A010L9K7_ACIBA]	21.26	1	3	3	207	22.7955	9.31982	1.21059	1
A0A062L2F1	CoA-transferase III family protein (Fragment) OS=Acinetobacter baumannii 1288284 GN=J608_4588 PE=4 SV=1 - [A0A062L2F1_ACIBA]	9.21	1	1	1	228	25.1702	8.00146	0.944878	1
N9DC93	Uncharacterized protein OS=Acinetobacter calcoaceticus ANC 3680 GN=F937_00523 PE=4 SV=1 - [N9DC93_ACICA]	10.89	1	1	1	101	11.29	6.53662	0.935886	1
A0A009IQI0	CoA-transferase III family protein OS=Acinetobacter baumannii 1295743 GN=J512_1722 PE=4 SV=1 - [A0A009IQI0_ACIBA]	3.18	1	1	1	409	44.9751	5.71924	1.27262	1
A0A062RME6	YecA family protein (Fragment) OS=Acinetobacter baumannii 42057_3 GN=K034_1669 PE=4 SV=1 - [A0A062RME6_ACIBA]	7.64	1	1	1	144	16.3737	3.84033	1.0219	1
A0A062LRM0	Uncharacterized protein (Fragment) OS=Acinetobacter baumannii 1288284 GN=J608_3639 PE=4 SV=1 - [A0A062LRM0_ACIBA]	10.84	1	1	1	83	9.7557	4.80518	0.798017	1
A0A0E4D1D0	Uncharacterized protein OS=Acinetobacter baumannii PE=4 SV=1 - [A0A0E4D1D0_ACIBA]	28.71	2	2	2	101	11.4521	9.1001	1.04801	2	4.93958
A0A009F772	MviN-like family protein OS=Acinetobacter baumannii 984213 GN=J503_2660 PE=4 SV=1 - [A0A009F772_ACIBA]	19.59	1	1	1	97	10.9439	9.979	0.971861	1
A0A009IN60	Nucleotide sugar dehydrogenase family protein (Fragment) OS=Acinetobacter baumannii 1396970 GN=J514_2123 PE=4 SV=1 - [A0A009IN60_ACIBA]	4.29	1	1	1	350	39.1948	6.53662	0.966407	1
A0A062IF51	AefR-like transcriptional repressor domain protein OS=Acinetobacter baumannii 21072 GN=J596_3227 PE=4 SV=1 - [A0A062IF51_ACIBA]	9.68	1	1	1	93	10.9639	9.31982
A0A0C4Y9F0	Uncharacterized protein OS=Acinetobacter baumannii GN=NG19_0101 PE=4 SV=1 - [A0A0C4Y9F0_ACIBA]	9.92	1	1	1	131	14.7859	9.49561	0.907684	1
A0A062F4G8	Sugar (And other) transporter family protein (Fragment) OS=Acinetobacter baumannii 940793 GN=J532_4538 PE=4 SV=1 - [A0A062F4G8_ACIBA]	6.29	1	1	2	159	17.6708	8.86572	1.10609	2	2.06784
A0A014C9N8	DNA repair protein radA (Fragment) OS=Acinetobacter baumannii 25977_8 GN=J811_0001 PE=3 SV=1 - [A0A014C9N8_ACIBA]	6.91	2	2	2	333	35.9325	6.78564	0.903505	2	7.77117
A0A009FUN0	Uncharacterized protein OS=Acinetobacter baumannii 348935 GN=J504_1187 PE=4 SV=1 - [A0A009FUN0_ACIBA]	4.07	1	1	2	172	19.1119	6.52197	0.93523	2	20.199
A0A011I9U8	Acetoacetate decarboxylase family protein OS=Acinetobacter baumannii 457946 GN=J639_0825 PE=4 SV=1 - [A0A011I9U8_ACIBA]	15.49	3	3	3	297	33.3649	9.61279	0.98371	3	4.27163
A0A022I003	Protease HtpX OS=Acinetobacter baumannii 1592897 GN=htpX PE=3 SV=1 - [A0A022I003_ACIBA]	13	3	3	3	300	32.6669	6.12549	0.998689	3	12.5932
A0A009HXK8	Succinyl-diaminopimelate desuccinylase OS=Acinetobacter baumannii 1295743 GN=dapE PE=3 SV=1 - [A0A009HXK8_ACIBA]	6.02	2	2	2	349	37.9614	5.8335	0.955196	2	0.314619
A0A062CYF8	Dihydrouridine synthase family protein (Fragment) OS=Acinetobacter baumannii 496487 GN=J524_4463 PE=4 SV=1 - [A0A062CYF8_ACIBA]	7.84	1	1	1	153	16.4594	5.99854	0.997648	1
A0A010J9T9	Bifunctional protein folC OS=Acinetobacter baumannii 1542444 GN=folC PE=3 SV=1 - [A0A010J9T9_ACIBA]	8.67	2	2	3	427	47.2004	5.05908	0.965759	3	0.367224
R4P442	Glucose-6-phosphate isomerase (Fragment) OS=Acinetobacter baumannii GN=gpi PE=4 SV=1 - [R4P442_ACIBA]	14.71	1	1	1	102	11.0668	6.93213	0.874792	1
A0A009IL59	Aromatic amino acid lyase family protein OS=Acinetobacter baumannii 1295743 GN=J512_2214 PE=4 SV=1 - [A0A009IL59_ACIBA]	1.57	1	1	1	509	55.8557	5.47803	1.215	1
A0A062SJC0	Pseudouridine synthase II TruB domain protein (Fragment) OS=Acinetobacter baumannii 45002_9 GN=J802_4234 PE=4 SV=1 - [A0A062SJC0_ACIBA]	14.81	1	1	1	108	12.2994	5.71924	0.948712	1
A0A009F7W4	Beta-lactamase family protein OS=Acinetobacter baumannii 984213 GN=J503_2534 PE=4 SV=1 - [A0A009F7W4_ACIBA]	10.74	3	3	3	419	47.0508	7.29834	1.19416	3	2.97698
A0A062RNJ6	Nicotinate phosphoribosyltransferase OS=Acinetobacter baumannii 42057_3 GN=K034_0974 PE=4 SV=1 - [A0A062RNJ6_ACIBA]	9.43	1	1	1	212	23.1598	4.91943	1.10023	1
K8ZUJ0	Cof-like hydrolase OS=Acinetobacter sp. WC-141 GN=ACINWC141_0711 PE=4 SV=1 - [K8ZUJ0_9GAMM]	11.72	1	2	2	273	30.4766	5.74463	0.882914	1
A0A009P365	Uncharacterized protein OS=Acinetobacter baumannii 272263 GN=J538_0665 PE=4 SV=1 - [A0A009P365_ACIBA]	14.93	2	2	2	67	7.89756	4.14502	0.92174	2	8.29671
A0A062T8N9	Peptidase S24-like family protein OS=Acinetobacter baumannii 45002_9 GN=J802_3897 PE=4 SV=1 - [A0A062T8N9_ACIBA]	4.78	1	1	1	251	28.4596	5.17334	1.10441	1
A0A0L6YQ61	Bestrophin (Fragment) OS=Acinetobacter baumannii GN=RR04_20050 PE=4 SV=1 - [A0A0L6YQ61_ACIBA]	7.11	1	1	1	197	21.9655	4.94482	0.875233	1
A0A014DRQ3	MoeA domain protein OS=Acinetobacter baumannii 25977_2 GN=J805_3502 PE=4 SV=1 - [A0A014DRQ3_ACIBA]	7.35	1	1	1	136	14.6024	5.45264	1.02477	1
A0A009LS81	Glutaminase OS=Acinetobacter baumannii 1440422 GN=J540_2231 PE=4 SV=1 - [A0A009LS81_ACIBA]	3.41	1	1	1	264	29.036	6.22705	0.861209	1
A3M7Y6	Transport protein of outer membrane lipoproteins OS=Acinetobacter baumannii (strain ATCC 17978 / CIP 53.77 / LMG 1025 / NCDC KC755 / 5377) GN=A1S_2613 PE=4 SV=1 - [A3M7Y6_ACIBT]	11.02	2	2	2	254	27.3623	7.37158	1.10824	2	15.0043
A0A0K8Z5P9	Tetratricopeptide repeat protein OS=Acinetobacter baumannii GN=RQ80_07635 PE=4 SV=1 - [A0A0K8Z5P9_ACIBA]	5.67	2	2	2	423	48.8095	7.47412	0.915367	2	10.1461
A0A009KUV3	Alanine racemase OS=Acinetobacter baumannii 1461963 GN=J544_1183 PE=3 SV=1 - [A0A009KUV3_ACIBA]	13.2	3	3	3	356	39.604	6.04932	1.25855	3	8.15958
A0A009K5J1	Antibiotic biosynthesis monooxygenase family protein OS=Acinetobacter baumannii 1461963 GN=J544_3045 PE=4 SV=1 - [A0A009K5J1_ACIBA]	8.74	1	1	1	103	12.2893	6.52197	1.00932	1
A0A022IGX4	Aspartyl/Asparaginyl beta-hydroxylase family protein OS=Acinetobacter baumannii 1000160 GN=J699_02424 PE=4 SV=1 - [A0A022IGX4_ACIBA]	8.88	1	2	2	304	35.7804	9.37842	1.17996	1
A0A062F5Z2	Biopolymer transport ExbD/TolR family protein (Fragment) OS=Acinetobacter baumannii 940793 GN=J532_4440 PE=3 SV=1 - [A0A062F5Z2_ACIBA]	13.21	1	1	1	106	11.802	4.79248	1.02141	1
A0A009KIV8	Uncharacterized protein (Fragment) OS=Acinetobacter baumannii 1440422 GN=J540_3035 PE=4 SV=1 - [A0A009KIV8_ACIBA]	1.26	1	1	1	793	83.3032	8.03076	1.01855	1
K9BFR7	AMP-binding enzyme OS=Acinetobacter sp. WC-323 GN=ACINWC323_0127 PE=4 SV=1 - [K9BFR7_9GAMM]	7.47	1	2	2	549	60.5475	5.90967	0.890354	1
A0A009I3S2	Dienelactone hydrolase family protein OS=Acinetobacter baumannii 1295259 GN=J507_1977 PE=4 SV=1 - [A0A009I3S2_ACIBA]	6.97	2	2	2	330	36.5744	8.67529	0.864849	2	2.39983
A0A009L7L0	Glyceraldehyde-3-phosphate dehydrogenase OS=Acinetobacter baumannii 1461963 GN=J544_1775 PE=3 SV=1 - [A0A009L7L0_ACIBA]	2.64	1	1	1	341	37.9917	6.46826	0.886605	1
A0A009I922	FAD binding domain protein OS=Acinetobacter baumannii 1295259 GN=J507_0516 PE=4 SV=1 - [A0A009I922_ACIBA]	11.6	4	4	4	431	48.9139	5.22412	1.00028	4	7.48275
A0A010R3Q0	DNA primase OS=Acinetobacter baumannii 1294596 GN=J502_2320 PE=4 SV=1 - [A0A010R3Q0_ACIBA]	8.13	2	2	2	320	37.0287	6.56592	1.09482	2	0.333243
A0A009ER02	2-isopropylmalate synthase OS=Acinetobacter baumannii 348935 GN=leuA PE=3 SV=1 - [A0A009ER02_ACIBA]	13.98	1	5	6	565	62.8096	5.05908	0.987237	1
A0A009E175	Uncharacterized protein OS=Acinetobacter baumannii 984213 GN=J503_4196 PE=4 SV=1 - [A0A009E175_ACIBA]	52.94	2	2	2	51	5.7626	4.58936	1.2075	2	0.761224
A0A009H276	Short chain dehydrogenase family protein OS=Acinetobacter baumannii 1289694 GN=J508_3251 PE=4 SV=1 - [A0A009H276_ACIBA]	2.99	1	1	1	301	33.6877	8.23584	0.830326	1
A3M3E1	Uncharacterized protein OS=Acinetobacter baumannii (strain ATCC 17978 / CIP 53.77 / LMG 1025 / NCDC KC755 / 5377) GN=A1S_1003 PE=4 SV=2 - [A3M3E1_ACIBT]	18.13	2	2	2	160	18.1946	8.104	1.03283	2	11.8925
A0A0L6G4G5	Uncharacterized protein (Fragment) OS=Acinetobacter baumannii GN=RR24_22465 PE=4 SV=1 - [A0A0L6G4G5_ACIBA]	11	1	1	1	100	11.6429	9.56885	0.871879	1
A0A010JTI0	Uncharacterized protein OS=Acinetobacter baumannii 83444 GN=J583_3351 PE=4 SV=1 - [A0A010JTI0_ACIBA]	4.2	1	1	1	262	29.7297	9.46631	0.930387	1
A0A009QDL6	Uncharacterized protein OS=Acinetobacter baumannii 625974 GN=J506_1367 PE=4 SV=1 - [A0A009QDL6_ACIBA]	13.49	1	1	1	126	13.957	9.61279	1.31967	1
A0A022INZ0	Peptidase M23 family protein OS=Acinetobacter baumannii 1592897 GN=J595_00615 PE=4 SV=1 - [A0A022INZ0_ACIBA]	6.02	1	1	1	249	27.4603	9.14404	1.09246	1
A0A013HSG1	Acetyltransferase family protein (Fragment) OS=Acinetobacter baumannii 1130196 GN=J671_4114 PE=4 SV=1 - [A0A013HSG1_ACIBA]	29.49	2	2	4	78	8.54242	7.84033	1.10556	4	3.75182
A3M9J9	Phospho-N-acetylmuramoyl-pentapeptide transferase OS=Acinetobacter baumannii (strain ATCC 17978 / CIP 53.77 / LMG 1025 / NCDC KC755 / 5377) GN=A1S_3200 PE=4 SV=1 - [A3M9J9_ACIBT]	11.3	1	1	1	115	12.908	10.272	0.964212	1
A0A009IHN3	Thioredoxin OS=Acinetobacter baumannii 1295743 GN=J512_3416 PE=4 SV=1 - [A0A009IHN3_ACIBA]	13.1	2	2	2	145	16.2382	6.50732	0.880877	2	0.944928
A0A062EYA6	AMP-binding enzyme family protein (Fragment) OS=Acinetobacter baumannii 754286 GN=J567_4049 PE=4 SV=1 - [A0A062EYA6_ACIBA]	19.32	2	3	3	176	19.7559	6.55127	1.06458	2	3.90216
A0A062EW10	NUDIX domain protein OS=Acinetobacter baumannii 855125 GN=J560_2739 PE=4 SV=1 - [A0A062EW10_ACIBA]	11.54	2	2	2	182	21.0554	5.73193	0.989107	2	14.2849
A0A062B2N2	Uncharacterized protein OS=Acinetobacter baumannii 916567 GN=J467_2954 PE=4 SV=1 - [A0A062B2N2_ACIBA]	5.36	2	2	2	280	32.409	8.74854	1.10363	2	4.93387
A0A009QU58	Nicotinate phosphoribosyltransferase OS=Acinetobacter baumannii 809848 GN=pncB PE=3 SV=1 - [A0A009QU58_ACIBA]	11.3	4	4	4	354	41.2161	5.75732	0.981899	4	1.52541
A0A0J8V3L9	HRDC domain protein OS=Acinetobacter baumannii GN=AB987_3457 PE=4 SV=1 - [A0A0J8V3L9_ACIBA]	11.19	2	2	2	143	16.6871	9.34912	0.978519	2	6.70678
A0A062IQJ3	Membrane fusogenic activity family protein OS=Acinetobacter baumannii 21072 GN=J596_0467 PE=4 SV=1 - [A0A062IQJ3_ACIBA]	13.64	1	1	1	66	7.71726	7.25439	0.950993	1
A0A011CZU1	Bacterial transcriptional regulator family protein OS=Acinetobacter baumannii 1245249 GN=J623_1989 PE=4 SV=1 - [A0A011CZU1_ACIBA]	6.46	2	2	2	263	29.5301	8.17725	0.905729	2	2.4585
A0A0L6YSE1	LysR family transcriptional regulator (Fragment) OS=Acinetobacter baumannii GN=RQ96_22200 PE=4 SV=1 - [A0A0L6YSE1_ACIBA]	8.74	1	1	1	206	23.9024	6.27783	1.73583	1
A0A0L6TMB0	Recombinase XerC (Fragment) OS=Acinetobacter baumannii GN=RQ91_20075 PE=3 SV=1 - [A0A0L6TMB0_ACIBA]	4.2	1	1	1	286	33.2244	9.27588	0.971708	1
A0A0A8XM65	Ribonuclease P protein component OS=Acinetobacter calcoaceticus GN=rnpA PE=3 SV=1 - [A0A0A8XM65_ACICA]	7.44	1	1	1	121	14.0176	10.5063	0.875452	1
A0A009KHT7	7-carboxy-7-deazaguanine synthase OS=Acinetobacter baumannii 1419130 GN=queE PE=3 SV=1 - [A0A009KHT7_ACIBA]	11.02	2	2	2	236	26.3454	5.31299	1.23365	2	5.41809
A0A062F0Z1	Coenzyme PQQ synthesis protein B (Fragment) OS=Acinetobacter baumannii 855125 GN=J560_1686 PE=3 SV=1 - [A0A062F0Z1_ACIBA]	9.64	1	1	1	249	27.8236	6.0874	0.620132	1
A0A009G2P7	2-amino-4-hydroxy-6-hydroxymethyldihydropteridine diphosphokinase OS=Acinetobacter baumannii 984213 GN=folK PE=4 SV=1 - [A0A009G2P7_ACIBA]	11.97	1	1	1	117	13.4311	4.81787	0.832823	1
A0A014CQM4	Helix-turn-helix family protein OS=Acinetobacter baumannii 25977_7 GN=J810_3457 PE=4 SV=1 - [A0A014CQM4_ACIBA]	18.97	4	4	4	232	26.3218	7.09326	0.961322	4	0.891299
A0A0A8XJV6	Uncharacterized protein OS=Acinetobacter calcoaceticus GN=P23_2774 PE=4 SV=1 - [A0A0A8XJV6_ACICA]	2.05	1	1	1	341	39.4173	5.80811	0.733534	1
A0A062FSQ8	Alpha/beta hydrolase fold domain protein (Fragment) OS=Acinetobacter baumannii 15827 GN=J530_3447 PE=4 SV=1 - [A0A062FSQ8_ACIBA]	5.73	1	1	1	192	21.4253	9.33447	1.13115	1
A0A009IAX9	Acyltransferase family protein OS=Acinetobacter baumannii 1295259 GN=J507_0505 PE=4 SV=1 - [A0A009IAX9_ACIBA]	5.3	1	1	1	264	29.3553	9.27588	1.23712	1
A0A013SSS2	Non-canonical purine NTP pyrophosphatase OS=Acinetobacter baumannii 826659 GN=rdgB PE=3 SV=1 - [A0A013SSS2_ACIBA]	17.87	2	2	2	207	22.6426	5.16064	1.07485	2	26.2029
A0A009S310	Permease family protein (Fragment) OS=Acinetobacter baumannii 951631 GN=J552_3905 PE=4 SV=1 - [A0A009S310_ACIBA]	9.92	1	1	1	131	13.8745	9.68604	0.975654	1
A0A0K9A8Q6	Uncharacterized protein OS=Acinetobacter baumannii GN=RR20_01610 PE=3 SV=1 - [A0A0K9A8Q6_ACIBA]	9.78	1	1	1	92	10.1241	5.85889	1.09037	1
A0A013KMF8	Uncharacterized protein OS=Acinetobacter baumannii 1294243 GN=J655_1930 PE=4 SV=1 - [A0A013KMF8_ACIBA]	11.66	2	2	2	163	18.7509	6.20166	1.05152	1
A0A009SK28	Phosphate import ATP-binding protein PstB OS=Acinetobacter baumannii 951631 GN=pstB PE=3 SV=1 - [A0A009SK28_ACIBA]	18.6	3	3	3	285	31.768	5.50342	0.995022	3	2.59357
A0A062TC23	Bacterial lipid A biosynthesis acyltransferase family protein OS=Acinetobacter baumannii 25691_7 GN=J830_3792 PE=4 SV=1 - [A0A062TC23_ACIBA]	4.55	1	1	1	220	25.478	6.94678	0.888626	1
A0A062KWM0	Type II secretion system (T2SS), L family protein OS=Acinetobacter baumannii 1571545 GN=J715_3159 PE=4 SV=1 - [A0A062KWM0_ACIBA]	14.53	1	3	3	358	40.3439	6.80029	1.0083	1
D0S1K8	Uncharacterized protein OS=Acinetobacter calcoaceticus RUH2202 GN=HMPREF0012_00194 PE=4 SV=1 - [D0S1K8_ACICA]	7.89	1	1	1	190	19.6044	5.75732	0.92262	1
A0A062LTH6	Acetyl-CoA C-acetyltransferase family protein (Fragment) OS=Acinetobacter baumannii 1288284 GN=J608_3418 PE=3 SV=1 - [A0A062LTH6_ACIBA]	5.56	1	1	1	360	37.5354	5.60498	1.13409	1
A0A062K7R7	RNA pseudouridylate synthase family protein (Fragment) OS=Acinetobacter baumannii 1288284 GN=J608_5379 PE=4 SV=1 - [A0A062K7R7_ACIBA]	9.09	2	2	2	176	19.9828	9.87646	0.889991	2	11.2498
A0A0L6YQL4	Transcriptional regulator (Fragment) OS=Acinetobacter baumannii GN=RQ93_20920 PE=4 SV=1 - [A0A0L6YQL4_ACIBA]	14.12	2	2	3	177	20.0986	5.21143	0.958172	3	10.0696
A0A062DN80	Uncharacterized protein (Fragment) OS=Acinetobacter baumannii 1451147 GN=J541_3843 PE=4 SV=1 - [A0A062DN80_ACIBA]	9.82	1	1	1	112	12.4456	5.0083	1.08794	1
A0A062TDF1	PaaX-like family protein (Fragment) OS=Acinetobacter baumannii 25691_7 GN=J830_4563 PE=4 SV=1 - [A0A062TDF1_ACIBA]	11.24	1	1	1	89	10.0425	10.0962	1.07644	1
N8U886	Uncharacterized protein OS=Acinetobacter baumannii NIPH 615 GN=F978_03183 PE=4 SV=1 - [N8U886_ACIBA]	5.35	2	2	2	355	41.6886	5.33838	0.933337	2	2.81167
A0A009FF25	RND transporter, hydrophobe/amphiphile efflux-1 family protein OS=Acinetobacter baumannii 348935 GN=J504_0297 PE=4 SV=1 - [A0A009FF25_ACIBA]	1.61	1	1	1	1058	114.548	5.8208	1.05521	1
B2HYZ7	tRNA/tmRNA (uracil-C(5))-methyltransferase OS=Acinetobacter baumannii (strain ACICU) GN=trmA PE=3 SV=1 - [TRMA_ACIBC]	8.31	2	2	2	361	42.0723	5.33838	0.825679	2	2.52074
A0A0L6HBY7	Uncharacterized protein (Fragment) OS=Acinetobacter baumannii GN=RR23_20275 PE=4 SV=1 - [A0A0L6HBY7_ACIBA]	18.52	2	2	2	162	18.8819	9.5542	1.14586	2	3.07172
A0A062B8P9	3-deoxy-D-manno-octulosonate 8-phosphate phosphatase, YrbI family protein OS=Acinetobacter baumannii 916567 GN=J467_1684 PE=4 SV=1 - [A0A062B8P9_ACIBA]	16.76	3	3	3	179	19.558	5.38916	1.0478	3	6.32768
A0A009ZYV4	L-2,4-diaminobutyrate decarboxylase OS=Acinetobacter baumannii 479375 GN=ddc PE=3 SV=1 - [A0A009ZYV4_ACIBA]	15.88	1	5	8	510	55.9949	5.42725	1.2091	1
A0A0L6YW09	Transposase OS=Acinetobacter baumannii GN=RQ64_21205 PE=4 SV=1 - [A0A0L6YW09_ACIBA]	10.36	5	5	5	502	57.8688	8.74854	0.981021	5	10.6062
A0A090B623	Ribosomal RNA small subunit methyltransferase C OS=Acinetobacter baumannii GN=rsmC PE=3 SV=1 - [A0A090B623_ACIBA]	2.83	1	1	1	318	35.2342	6.59521	0.944001	1
A0A0C4Y2K5	Transglycosylase OS=Acinetobacter baumannii GN=NG19_0045 PE=4 SV=1 - [A0A0C4Y2K5_ACIBA]	4.23	1	1	1	189	20.7111	9.99365	0.817938	1
A0A062A4U5	Phage integrase family protein OS=Acinetobacter baumannii 1264765 GN=J723_2675 PE=4 SV=1 - [A0A062A4U5_ACIBA]	3.56	2	2	2	534	62.9916	8.66064	0.985784	2	16.6343
A0A009QK46	Peptidyl-tRNA hydrolase family protein (Fragment) OS=Acinetobacter baumannii 809848 GN=J536_3810 PE=4 SV=1 - [A0A009QK46_ACIBA]	11.69	1	1	2	77	8.46831	8.63135	1.16912	2	2.74991
A0A009FQ87	Maf-like protein J503_2680 OS=Acinetobacter baumannii 984213 GN=J503_2680 PE=3 SV=1 - [A0A009FQ87_ACIBA]	4.57	1	1	1	197	22.0723	6.37939	0.710003	1
A0A062TFX9	Uncharacterized protein (Fragment) OS=Acinetobacter baumannii 25691_7 GN=J830_4107 PE=4 SV=1 - [A0A062TFX9_ACIBA]	9.7	1	1	1	134	14.5951	5.71924	0.87056	1
A0A009K0S8	ABC transporter family protein OS=Acinetobacter baumannii 1419130 GN=J518_0836 PE=3 SV=1 - [A0A009K0S8_ACIBA]	8.36	2	2	2	311	35.1424	6.90283	1.02724	2	18.0948
A0A009FJZ9	Bacterial regulatory s, gntR family protein OS=Acinetobacter baumannii 984213 GN=J503_3594 PE=4 SV=1 - [A0A009FJZ9_ACIBA]	4.74	1	1	1	232	26.4578	6.22705	1.01468	1
A0A009K3T0	Stringent starvation B family protein OS=Acinetobacter baumannii 1461963 GN=J544_3595 PE=4 SV=1 - [A0A009K3T0_ACIBA]	21.83	2	2	2	142	15.9852	4.86865	0.90314	2	17.2784
A0A062SEU8	Endoribonuclease L-PSP domain protein OS=Acinetobacter baumannii 25977_9 GN=J812_4213 PE=4 SV=1 - [A0A062SEU8_ACIBA]	11.36	1	1	1	88	9.57504	5.99854	0.826089	1
A0A009IYU9	AAA domain family protein (Fragment) OS=Acinetobacter baumannii 1396970 GN=J514_3076 PE=4 SV=1 - [A0A009IYU9_ACIBA]	9.77	2	2	3	348	39.5411	7.35693	0.959162	1
A0A009F4G5	Ribonuclease H OS=Acinetobacter baumannii 984213 GN=dnaQ PE=3 SV=1 - [A0A009F4G5_ACIBA]	2.61	1	1	1	459	51.5456	4.76709	1.46148	1
A0A010M6M4	Uncharacterized protein OS=Acinetobacter baumannii 1578804 GN=J588_2073 PE=4 SV=1 - [A0A010M6M4_ACIBA]	11.32	2	2	2	159	18.0218	6.11279	0.892388	2	14.462
A0A0H4UJC0	Glycosyl transferase OS=Acinetobacter baumannii GN=ACX61_04825 PE=4 SV=1 - [A0A0H4UJC0_ACIBA]	2.4	1	1	1	416	47.8822	8.48486	0.804491	1
A0A0L6KDU9	Methyltransferase (Fragment) OS=Acinetobacter baumannii GN=RQ25_22160 PE=4 SV=1 - [A0A0L6KDU9_ACIBA]	5.63	1	1	1	160	17.9694	7.38623	1.02965	1
A0A0C4Y2S4	Uncharacterized protein OS=Acinetobacter baumannii GN=NG19_0063 PE=4 SV=1 - [A0A0C4Y2S4_ACIBA]	15.79	1	1	1	76	8.25218	8.60205	0.893547	1
A0A062G8A9	HAD phosphoserine phosphatase-like hydrolase, IB family protein OS=Acinetobacter baumannii 15827 GN=J530_0422 PE=4 SV=1 - [A0A062G8A9_ACIBA]	5.88	1	1	1	153	17.4609	5.8208	1.03454	1
A0A009I2H3	Uncharacterized protein OS=Acinetobacter baumannii 1295743 GN=J512_2871 PE=4 SV=1 - [A0A009I2H3_ACIBA]	3.49	1	1	1	372	41.4273	7.00537	0.987631	1
A0A0A8XH23	2-nonaprenyl-3-methyl-6-methoxy-1,4-benzoquinol hydroxylase OS=Acinetobacter calcoaceticus GN=coq7 PE=3 SV=1 - [A0A0A8XH23_ACICA]	27.96	3	4	4	211	23.4969	6.59521	0.804232	3	70.3765
A0A062F5K7	CoA-transferase III family protein OS=Acinetobacter baumannii 754286 GN=J567_3758 PE=4 SV=1 - [A0A062F5K7_ACIBA]	11.61	2	2	3	310	33.5621	5.0083	1.03577	3	4.34249
A0A009HRW5	Methionine biosynthesis protein MetW OS=Acinetobacter baumannii 1295259 GN=metW PE=4 SV=1 - [A0A009HRW5_ACIBA]	20.3	2	2	2	197	22.0564	7.02002	1.12299	2	26.9847
A0A013P8Z0	Uncharacterized protein OS=Acinetobacter baumannii 214216 GN=J682_3849 PE=4 SV=1 - [A0A013P8Z0_ACIBA]	16.28	1	1	1	43	4.98874	9.99365	0.902821	1
K9CQW5	Uncharacterized protein OS=Acinetobacter sp. WC-136 GN=ACINWC136_2825 PE=4 SV=1 - [K9CQW5_9GAMM]	6.87	1	1	1	364	42.1562	7.66455	1.055	1
A0A0M0XDI3	Uncharacterized protein (Fragment) OS=Acinetobacter baumannii GN=AKG96_20175 PE=4 SV=1 - [A0A0M0XDI3_ACIBA]	7.19	1	1	1	139	16.1822	5.10986	1.09271	1
S3UH68	Uncharacterized protein OS=Acinetobacter baumannii NIPH 410 GN=F910_01940 PE=4 SV=1 - [S3UH68_ACIBA]	35.71	1	1	2	84	9.13475	9.70068	0.969145	2	7.64143
A0A0L6G555	Uncharacterized protein OS=Acinetobacter baumannii GN=RR25_19405 PE=4 SV=1 - [A0A0L6G555_ACIBA]	6.8	1	1	1	103	11.5819	4.70361	0.976187	1
A0A0L6T2F2	Adenosylmethionine-8-amino-7-oxononanoate aminotransferase (Fragment) OS=Acinetobacter baumannii GN=RQ67_18615 PE=3 SV=1 - [A0A0L6T2F2_ACIBA]	2.87	1	1	1	314	35.2619	5.89697	1.08134	1
A0A009G5U0	Uncharacterized protein OS=Acinetobacter baumannii 118362 GN=J517_1719 PE=4 SV=1 - [A0A009G5U0_ACIBA]	26.58	3	3	3	222	25.3464	5.92236	0.879322	3	18.9984
L9P900	3-isopropylmalate dehydratase (Fragment) OS=Acinetobacter baumannii Naval-57 GN=leuD PE=3 SV=1 - [L9P900_ACIBA]	20.73	3	3	3	193	21.6539	5.13525	1.03542	3	4.06768
B0VU26	Putative MTA/SAH nucleosidase OS=Acinetobacter baumannii (strain SDF) GN=ABSDF2683 PE=4 SV=1 - [B0VU26_ACIBS]	2.48	1	1	1	282	30.8564	4.98291	1.07487	1
A0A062TTX0	Bacterial regulatory s, tetR family protein (Fragment) OS=Acinetobacter baumannii 25691_7 GN=J830_1672 PE=4 SV=1 - [A0A062TTX0_ACIBA]	23.81	1	1	2	42	4.82445	9.18799	0.991821	2	1.307
A0A062FLK2	Uncharacterized protein (Fragment) OS=Acinetobacter baumannii 15827 GN=J530_4517 PE=4 SV=1 - [A0A062FLK2_ACIBA]	8.7	1	1	1	92	10.0314	7.28369	1.0802	1
L9MBI9	Uncharacterized protein OS=Acinetobacter sp. OIFC021 GN=ACIN5021_1047 PE=4 SV=1 - [L9MBI9_9GAMM]	17.39	1	1	1	69	8.07914	7.23975	1.00964	1
B0VQP8	50S ribosomal protein L34 OS=Acinetobacter baumannii (strain SDF) GN=rpmH PE=3 SV=1 - [RL34_ACIBS]	20.45	1	1	2	44	5.18598	12.6011	0.968762	2	7.92685
G2JIB9	Uncharacterized protein OS=Acinetobacter baumannii MDR-ZJ06 GN=ABZJ_02824 PE=4 SV=1 - [G2JIB9_ACIBA]	16.24	1	1	1	117	13.3287	4.80518	1.00504	1
A0A062G3V8	S-formylglutathione hydrolase OS=Acinetobacter baumannii 15827 GN=fghA PE=4 SV=1 - [A0A062G3V8_ACIBA]	6.76	1	1	2	281	31.3805	6.11279	0.97846	2	8.69434
A0A009FX98	Uncharacterized protein OS=Acinetobacter baumannii 984213 GN=J503_1675 PE=4 SV=1 - [A0A009FX98_ACIBA]	7.62	1	2	2	328	38.1301	6.45557	0.935904	1
A0A062FX51	Uncharacterized protein OS=Acinetobacter baumannii 15827 GN=J530_3398 PE=4 SV=1 - [A0A062FX51_ACIBA]	7.14	1	1	1	196	22.1335	5.59229	0.827096	1
A0A009EWX2	Peptidylprolyl isomerase OS=Acinetobacter baumannii 348935 GN=J504_0824 PE=4 SV=1 - [A0A009EWX2_ACIBA]	1.48	1	1	1	610	66.4616	7.03467	0.848954	1
A0A014ED98	Prokaryotic cytochrome b561 family protein (Fragment) OS=Acinetobacter baumannii 25977_10 GN=J813_4221 PE=4 SV=1 - [A0A014ED98_ACIBA]	8.6	1	1	1	93	10.6206	9.18799	1.16166	1
A3M1M1	Exonuclease V gamma chain OS=Acinetobacter baumannii (strain ATCC 17978 / CIP 53.77 / LMG 1025 / NCDC KC755 / 5377) GN=A1S_0355 PE=4 SV=1 - [A3M1M1_ACIBT]	10.58	1	1	1	189	22.2562	6.53662	0.834871	1
A0A009JIV6	Addiction module antitoxin, RelB/DinJ family protein OS=Acinetobacter baumannii 1437282 GN=J537_0380 PE=4 SV=1 - [A0A009JIV6_ACIBA]	7.84	1	1	1	102	11.5731	5.5415	0.869807	1
A0A009FSS6	Outer membrane beta-barrel domain protein OS=Acinetobacter baumannii 348935 GN=J504_1536 PE=4 SV=1 - [A0A009FSS6_ACIBA]	4.6	1	1	1	261	28.2385	4.57666	1.15222	1
A0A009GTJ7	Prolipoprotein diacylglyceryl transferase OS=Acinetobacter baumannii 118362 GN=lgt PE=3 SV=1 - [A0A009GTJ7_ACIBA]	13.71	2	2	2	248	28.6375	8.82178	1.13313	2	20.3826
A0A011ILQ7	Uncharacterized protein OS=Acinetobacter baumannii 723929 GN=J610_2072 PE=4 SV=1 - [A0A011ILQ7_ACIBA]	10	1	1	1	110	12.3205	7.32764	0.889533	1
A0A062IAT6	Tetracycline repressor protein class B from transposon Tn10 OS=Acinetobacter baumannii 233846 GN=tetR PE=4 SV=1 - [A0A062IAT6_ACIBA]	6.28	1	1	1	207	23.3399	6.1001	1.01061	1
A0A009GKR5	Peptidyl-prolyl cis-trans isomerase OS=Acinetobacter baumannii 118362 GN=J517_1828 PE=4 SV=1 - [A0A009GKR5_ACIBA]	12.99	3	3	3	231	25.154	9.0708	0.99	3	30.9729
A0A062BG16	Peptide deformylase OS=Acinetobacter baumannii 916567 GN=def PE=3 SV=1 - [A0A062BG16_ACIBA]	6.96	1	1	2	158	17.497	5.14795	0.86375	2	15.9451
A0A009R0U0	Flavin oxidoreductase / NADH oxidase family protein (Fragment) OS=Acinetobacter baumannii 809848 GN=J536_3882 PE=4 SV=1 - [A0A009R0U0_ACIBA]	6.25	3	3	3	592	64.9291	8.54346	0.936289	3	20.2023
A0A009KDS9	Mechanosensitive ion channel family protein OS=Acinetobacter baumannii 1437282 GN=J537_0650 PE=4 SV=1 - [A0A009KDS9_ACIBA]	3.37	1	1	1	416	47.4221	8.98291	1.07229	1
A0A009F0P3	2-nonaprenyl-3-methyl-6-methoxy-1,4-benzoquinol hydroxylase OS=Acinetobacter baumannii 348935 GN=coq7 PE=3 SV=1 - [A0A009F0P3_ACIBA]	18.96	1	2	2	211	23.5368	6.45557	0.994925	1
A0A0L6KHN9	Recombinase (Fragment) OS=Acinetobacter baumannii GN=RQ61_20530 PE=4 SV=1 - [A0A0L6KHN9_ACIBA]	1.91	1	1	1	682	76.0564	7.38623	1.05182	1
A3M6Q8	Replicative DNA helicasechromosome replication chain elongation OS=Acinetobacter baumannii (strain ATCC 17978 / CIP 53.77 / LMG 1025 / NCDC KC755 / 5377) GN=A1S_2175 PE=4 SV=1 - [A3M6Q8_ACIBT]	5.56	1	1	1	234	26.3543	5.94775	1.16542	1
A0A062IJS5	Bacterial regulatory , Fis family protein OS=Acinetobacter baumannii 21072 GN=J596_1734 PE=4 SV=1 - [A0A062IJS5_ACIBA]	24.72	2	2	2	89	10.0473	9.5249	0.932083	2	12.2479
A0A0J8V2U9	Putative deoxyguanosinetriphosphate triphosphohydrolase OS=Acinetobacter baumannii GN=AB987_2475 PE=4 SV=1 - [A0A0J8V2U9_ACIBA]	8.13	2	2	2	443	50.1897	6.7417	1.0537	2	6.65499
A0A0C4Y997	Conjugal transfer protein TraL OS=Acinetobacter baumannii GN=NG19_0061 PE=4 SV=1 - [A0A0C4Y997_ACIBA]	13.4	1	1	1	97	10.9635	8.38232	1.09086	1
A0A009M0E0	EAL domain protein OS=Acinetobacter baumannii 1440422 GN=J540_1259 PE=4 SV=1 - [A0A009M0E0_ACIBA]	2.84	2	2	2	668	76.4838	5.21143	0.911882	1
A0A059ZNJ8	Fatty acid desaturase OS=Acinetobacter baumannii GN=AKG97_14505 PE=4 SV=1 - [A0A059ZNJ8_ACIBA]	5.76	1	1	1	330	37.4904	9.37842	1.04357	1
A0A0M1MTA1	Uncharacterized protein (Fragment) OS=Acinetobacter baumannii GN=RW58_20475 PE=4 SV=1 - [A0A0M1MTA1_ACIBA]	26.12	2	2	3	134	15.1987	5.36377	1.11104	3	4.74024
A0A0L6KFR0	Histidine kinase (Fragment) OS=Acinetobacter baumannii GN=RQ25_20400 PE=4 SV=1 - [A0A0L6KFR0_ACIBA]	11.03	1	1	1	145	16.2597	6.56592	0.945167	1
A0A011K4U2	Bacterial regulatory helix-turn-helix , lysR family protein OS=Acinetobacter baumannii 694762 GN=J604_3734 PE=4 SV=1 - [A0A011K4U2_ACIBA]	8.04	1	1	1	224	24.9039	7.45947	1.14474	1
A0A062FR50	Phosphate regulon sensor kinase PhoR (Fragment) OS=Acinetobacter baumannii 940793 GN=J532_1578 PE=4 SV=1 - [A0A062FR50_ACIBA]	3.35	1	1	1	269	30.6744	6.45557	0.955275	1
A0A009EQ78	Catalase family protein OS=Acinetobacter baumannii 348935 GN=J504_2208 PE=4 SV=1 - [A0A009EQ78_ACIBA]	2.43	1	1	1	412	46.9012	6.85889	1.07097	1
S3TUP4	Uncharacterized protein OS=Acinetobacter baumannii NIPH 410 GN=F910_02389 PE=4 SV=1 - [S3TUP4_ACIBA]	39.51	3	3	3	81	9.35397	8.93896	0.814548	2	0.0683481
A0A0L6G367	Uncharacterized protein (Fragment) OS=Acinetobacter baumannii GN=RQ07_20725 PE=4 SV=1 - [A0A0L6G367_ACIBA]	9.49	1	1	1	137	16.6133	4.93213	0.815953	1
A0A009IMN7	Penicillin amidase family protein OS=Acinetobacter baumannii 1295743 GN=J512_2628 PE=4 SV=1 - [A0A009IMN7_ACIBA]	2.3	1	1	1	392	43.8099	7.10791	0.720742	1
A0A009TP94	Dual-specificity RNA methyltransferase RlmN OS=Acinetobacter baumannii 99063 GN=rlmN PE=3 SV=1 - [A0A009TP94_ACIBA]	8.62	2	2	2	406	45.3841	7.89893	0.900311	2	20.0245
A0A062R5R8	Endonuclease/Exonuclease/phosphatase family protein (Fragment) OS=Acinetobacter baumannii 42057_3 GN=K034_4381 PE=4 SV=1 - [A0A062R5R8_ACIBA]	13.22	1	1	1	121	14.1572	6.31592	1.24417	1
A0A022IEV5	UPF0301 protein J595_01307 OS=Acinetobacter baumannii 1592897 GN=J595_01307 PE=3 SV=1 - [A0A022IEV5_ACIBA]	13.41	2	2	2	179	19.8358	4.7417	1.11396	2	7.08993
A0A062TAG7	Transcriptional regulator domain protein (Fragment) OS=Acinetobacter baumannii 25691_7 GN=dcaS PE=4 SV=1 - [A0A062TAG7_ACIBA]	11.49	1	1	1	87	10.2051	6.3667	0.89993	1
A0A009GU27	Uncharacterized protein OS=Acinetobacter baumannii 118362 GN=J517_4056 PE=4 SV=1 - [A0A009GU27_ACIBA]	8.67	2	2	2	173	20.5497	9.12939	1.05483	2	4.67371
A0A009JQC9	Porin B OS=Acinetobacter baumannii 1437282 GN=J537_2829 PE=4 SV=1 - [A0A009JQC9_ACIBA]	5.8	1	2	3	414	46.2139	5.78271	0.915438	1
A0A062IMG2	RibD C-terminal domain protein OS=Acinetobacter baumannii 233846 GN=J635_3542 PE=4 SV=1 - [A0A062IMG2_ACIBA]	5.59	1	1	1	161	18.3462	5.70654	0.824104	1
A0A0C4XXG3	Uncharacterized protein OS=Acinetobacter baumannii GN=NG19_0022 PE=4 SV=1 - [A0A0C4XXG3_ACIBA]	6.6	1	1	1	106	11.951	5.41455	1.00815	1
A0A0A8XLP4	Transcriptional regulator for lrp regulon and high-affinity branched-chain amino acid transport system, AsnC family OS=Acinetobacter calcoaceticus GN=P23_3395 PE=4 SV=1 - [A0A0A8XLP4_ACICA]	5.48	1	1	1	146	16.5948	6.56592	0.917152	1
A0A009HKJ7	Uncharacterized protein OS=Acinetobacter baumannii 1295743 GN=J512_3970 PE=4 SV=1 - [A0A009HKJ7_ACIBA]	15.84	2	2	2	101	11.986	6.80029	0.935764	2	1.7662
A0A062B8G7	Phosphoadenosine phosphosulfate reductase family protein OS=Acinetobacter baumannii 916567 GN=J467_2296 PE=4 SV=1 - [A0A062B8G7_ACIBA]	3.93	1	1	1	280	32.8477	7.78174	0.98229	1
A0A022HZA1	Dicarboxylate symporter family protein (Fragment) OS=Acinetobacter baumannii 1592897 GN=J595_03959 PE=4 SV=1 - [A0A022HZA1_ACIBA]	3.42	1	1	1	292	29.9741	6.40479	0.696942	1
A0A010KTM7	Glutamate--cysteine ligase OS=Acinetobacter baumannii 1578804 GN=gshA PE=3 SV=1 - [A0A010KTM7_ACIBA]	5.52	1	2	2	525	59.2748	6.16357	0.983202	1
A0A009HDV8	Uncharacterized protein OS=Acinetobacter baumannii 1295259 GN=J507_0517 PE=4 SV=1 - [A0A009HDV8_ACIBA]	9.94	1	1	1	181	20.9318	6.78564	0.865895	1
A0A062GF64	Uncharacterized protein (Fragment) OS=Acinetobacter baumannii 72431 GN=J584_4261 PE=4 SV=1 - [A0A062GF64_ACIBA]	17.31	1	1	1	52	5.94017	9.30518	0.907577	1
L9M5N0	Uncharacterized protein OS=Acinetobacter baumannii WC-A-92 GN=ACINWCA92_2157 PE=4 SV=1 - [L9M5N0_ACIBA]	10.28	1	3	3	399	43.9614	6.69775	1.02047	1
A0A009IIZ2	Dicarboxylate symporter family protein OS=Acinetobacter baumannii 1396970 GN=J514_2863 PE=4 SV=1 - [A0A009IIZ2_ACIBA]	5.47	2	2	2	274	29.3759	8.25049	0.924788	2	10.4353
A0A009ID81	Efflux pump membrane family protein OS=Acinetobacter baumannii 1396970 GN=J514_1434 PE=4 SV=1 - [A0A009ID81_ACIBA]	6.01	1	1	1	383	40.9154	6.72705	1.10886	1
A0A0M2DY50	Putative g/U mismatch-specific DNA glycosylase (Fragment) OS=Acinetobacter baumannii 26016_3 GN=J969_4351 PE=4 SV=1 - [A0A0M2DY50_ACIBA]	10.49	1	1	1	143	16.2765	6.13818	1.07069	1
A0A009EZV2	Bacterial regulatory helix-turn-helix , lysR family protein OS=Acinetobacter baumannii 984213 GN=J503_1944 PE=4 SV=1 - [A0A009EZV2_ACIBA]	4.53	1	1	1	309	35.5235	6.62451	1.02149	1
A0A0L6TI94	Transcriptional regulator (Fragment) OS=Acinetobacter baumannii GN=RP94_20445 PE=4 SV=1 - [A0A0L6TI94_ACIBA]	4.21	1	1	1	190	21.1242	7.50342	0.995482	1
A0A0L6G107	HIT family hydrolase (Fragment) OS=Acinetobacter baumannii GN=RQ06_19470 PE=4 SV=1 - [A0A0L6G107_ACIBA]	19.7	1	1	1	132	14.2886	5.97314
A0A062APB8	Cupin domain protein (Fragment) OS=Acinetobacter baumannii 916567 GN=J467_4163 PE=3 SV=1 - [A0A062APB8_ACIBA]	20.89	2	2	2	158	17.6158	4.89404	1.09783	2	7.56551
A0A062TAU3	Transglycosylase SLT domain protein OS=Acinetobacter baumannii 45002_9 GN=J802_3424 PE=4 SV=1 - [A0A062TAU3_ACIBA]	6.09	2	2	2	443	50.6382	9.31982	1.03416	2	10.6127
A0A0L6T283	Pilus assembly protein PilW (Fragment) OS=Acinetobacter baumannii GN=RQ08_20770 PE=4 SV=1 - [A0A0L6T283_ACIBA]	4.55	1	1	2	198	22.2452	6.21436	0.855095	2	19.492
A0A009R490	Helix-turn-helix family protein (Fragment) OS=Acinetobacter baumannii 951631 GN=J552_4091 PE=4 SV=1 - [A0A009R490_ACIBA]	8.96	1	1	2	134	14.4936	6.29053	1.2029	2	9.6088
A0A009F247	Uncharacterized protein OS=Acinetobacter baumannii 984213 GN=J503_0773 PE=4 SV=1 - [A0A009F247_ACIBA]	19.74	1	2	3	152	17.3553	8.11865	1.03369	1
R8YTE5	Uncharacterized protein OS=Acinetobacter pittii ANC 4052 GN=F929_02290 PE=4 SV=1 - [R8YTE5_ACIPI]	4.9	1	1	1	245	27.5573	6.31592	1.15414	1
A0A022IG05	Transcriptional repressor NrdR OS=Acinetobacter baumannii 1592897 GN=nrdR PE=3 SV=1 - [A0A022IG05_ACIBA]	7.84	1	1	1	102	12.0943	8.55811	1.06295	1
A0A009YMV4	UDP-N-acetylmuramyl-tripeptide synthetase OS=Acinetobacter baumannii 479375 GN=murE PE=3 SV=1 - [A0A009YMV4_ACIBA]	8.42	1	2	2	499	55.5574	6.25244	1.13886	1
A0A0M1MYM1	Uncharacterized protein (Fragment) OS=Acinetobacter baumannii GN=RR24_23070 PE=4 SV=1 - [A0A0M1MYM1_ACIBA]	17.35	2	2	2	98	10.9335	9.45166	0.976926	2	10.6581
[truncated: 242 more rows]

## Sheet: P.aeruginosa
Accession	Description	Coverage	Unique Peptides	Peptides	PSMs	AAs	MW [kDa]	calc. pI	Pa-Ca/Pa-C	Pa-Ca/Pa-C Count	Pa-Cathelicidin/Pa-Control Variability [%]
P30718	60 kDa chaperonin OS=Pseudomonas aeruginosa (strain ATCC 15692 / PAO1 / 1C / PRS 101 / LMG 12228) GN=groL PE=1 SV=3 - [CH60_PSEAE]	47.9	24	24	138	547	57.05	5.13525	0.985904	138	11.8199
P09591	Elongation factor Tu OS=Pseudomonas aeruginosa (strain ATCC 15692 / PAO1 / 1C / PRS 101 / LMG 12228) GN=tufA PE=3 SV=2 - [EFTU_PSEAE]	76.32	25	25	94	397	43.3421	5.37646	0.976642	93	12.1875
Q9HWD2	Elongation factor G 1 OS=Pseudomonas aeruginosa (strain ATCC 15692 / PAO1 / 1C / PRS 101 / LMG 12228) GN=fusA PE=1 SV=1 - [EFG1_PSEAE]	64.59	29	37	89	706	77.7353	5.16064	0.997621	72	12.271
O82851	Elongation factor Ts OS=Pseudomonas aeruginosa (strain ATCC 15692 / PAO1 / 1C / PRS 101 / LMG 12228) GN=tsf PE=3 SV=1 - [EFTS_PSEAE]	61.59	15	15	59	289	30.6341	5.2876	0.93821	58	12.6151
Q51561	DNA-directed RNA polymerase subunit beta OS=Pseudomonas aeruginosa (strain ATCC 15692 / PAO1 / 1C / PRS 101 / LMG 12228) GN=rpoB PE=3 SV=2 - [RPOB_PSEAE]	38.76	47	47	72	1357	150.744	5.84619	1.02017	72	9.06214
Q9HWC9	DNA-directed RNA polymerase subunit beta' OS=Pseudomonas aeruginosa (strain ATCC 15692 / PAO1 / 1C / PRS 101 / LMG 12228) GN=rpoC PE=3 SV=1 - [RPOC_PSEAE]	44.75	56	56	81	1399	154.287	7.09326	0.993986	81	10.0475
Q9HT20	ATP synthase subunit beta OS=Pseudomonas aeruginosa (strain ATCC 15692 / PAO1 / 1C / PRS 101 / LMG 12228) GN=atpD PE=3 SV=1 - [ATPB_PSEAE]	66.81	21	21	51	458	49.4686	5.10986	0.974155	51	7.29622
Q9HZ71	30S ribosomal protein S1 OS=Pseudomonas aeruginosa (strain ATCC 15692 / PAO1 / 1C / PRS 101 / LMG 12228) GN=rpsA PE=3 SV=1 - [RS1_PSEAE]	49.91	26	26	62	559	61.832	4.93213	1.0606	62	10.7372
Q9I2V5	Aconitate hydratase B OS=Pseudomonas aeruginosa (strain ATCC 15692 / PAO1 / 1C / PRS 101 / LMG 12228) GN=acnB PE=3 SV=1 - [ACNB_PSEAE]	39.59	28	28	48	869	93.5689	5.37646	0.971953	48	12.7193
Q9HV43	Chaperone protein DnaK OS=Pseudomonas aeruginosa (strain ATCC 15692 / PAO1 / 1C / PRS 101 / LMG 12228) GN=dnaK PE=3 SV=1 - [DNAK_PSEAE]	53.53	32	32	54	637	68.3613	4.91943	1.00022	54	9.37407
Q9HZE0	NAD-specific glutamate dehydrogenase OS=Pseudomonas aeruginosa (strain ATCC 15692 / PAO1 / 1C / PRS 101 / LMG 12228) GN=gdhB PE=1 SV=1 - [DHE2_PSEAE]	28.95	45	45	61	1620	182.525	6.22705	1.00111	61	7.93153
Q9I3C5	Chaperone protein HtpG OS=Pseudomonas aeruginosa (strain ATCC 15692 / PAO1 / 1C / PRS 101 / LMG 12228) GN=htpG PE=3 SV=1 - [HTPG_PSEAE]	50	25	25	45	634	71.6239	5.24951	0.989495	45	9.25521
Q9HVN5	Chaperone protein ClpB OS=Pseudomonas aeruginosa (strain ATCC 15692 / PAO1 / 1C / PRS 101 / LMG 12228) GN=clpB PE=3 SV=1 - [CLPB_PSEAE]	41.1	23	26	47	854	94.9472	5.47803	0.996257	44	11.4229
Q51567	Succinyl-CoA ligase [ADP-forming] subunit alpha OS=Pseudomonas aeruginosa (strain ATCC 15692 / PAO1 / 1C / PRS 101 / LMG 12228) GN=sucD PE=3 SV=2 - [SUCD_PSEAE]	55.93	13	13	40	295	30.2467	6.13818	0.987	40	7.74606
Q9I3D1	Dihydrolipoyl dehydrogenase OS=Pseudomonas aeruginosa (strain ATCC 15692 / PAO1 / 1C / PRS 101 / LMG 12228) GN=lpdG PE=3 SV=1 - [DLDH2_PSEAE]	40.59	17	17	31	478	50.1336	6.96143	1.02859	31	14.353
P13794	Outer membrane porin F OS=Pseudomonas aeruginosa (strain ATCC 15692 / PAO1 / 1C / PRS 101 / LMG 12228) GN=oprF PE=1 SV=1 - [PORF_PSEAE]	34.29	12	12	49	350	37.6162	5.13525	0.97736	49	13.0394
Q9HT18	ATP synthase subunit alpha OS=Pseudomonas aeruginosa (strain ATCC 15692 / PAO1 / 1C / PRS 101 / LMG 12228) GN=atpA PE=3 SV=1 - [ATPA_PSEAE]	40.27	21	21	39	514	55.3587	5.43994	1.01831	39	12.9119
P05384	DNA-binding protein HU-beta OS=Pseudomonas aeruginosa (strain ATCC 15692 / PAO1 / 1C / PRS 101 / LMG 12228) GN=hupB PE=1 SV=3 - [DBHB_PSEAE]	60	5	5	32	90	9.08105	9.99365	0.959954	32	16.9461
Q9I3D3	2-oxoglutarate dehydrogenase (E1 subunit) OS=Pseudomonas aeruginosa (strain ATCC 15692 / PAO1 / 1C / PRS 101 / LMG 12228) GN=sucA PE=4 SV=1 - [Q9I3D3_PSEAE]	30.43	26	26	43	943	105.812	6.55127	0.960348	43	8.52704
Q9HWD8	50S ribosomal protein L2 OS=Pseudomonas aeruginosa (strain ATCC 15692 / PAO1 / 1C / PRS 101 / LMG 12228) GN=rplB PE=3 SV=1 - [RL2_PSEAE]	53.48	15	15	33	273	29.5609	11.2241	0.967312	33	11.8515
Q9HV59	Polyribonucleotide nucleotidyltransferase OS=Pseudomonas aeruginosa (strain ATCC 15692 / PAO1 / 1C / PRS 101 / LMG 12228) GN=pnp PE=3 SV=1 - [PNP_PSEAE]	34.81	21	21	37	701	75.4061	5.18604	1.00231	37	8.05128
Q51487	Outer membrane protein OprM OS=Pseudomonas aeruginosa (strain ATCC 15692 / PAO1 / 1C / PRS 101 / LMG 12228) GN=oprM PE=1 SV=2 - [OPRM_PSEAE]	45.57	19	19	29	485	52.5662	5.70654	0.99918	29	9.32267
P53593	Succinyl-CoA ligase [ADP-forming] subunit beta OS=Pseudomonas aeruginosa (strain ATCC 15692 / PAO1 / 1C / PRS 101 / LMG 12228) GN=sucC PE=3 SV=2 - [SUCC_PSEAE]	64.18	22	22	42	388	41.5167	6.21436	1.01785	42	7.44117
Q9I0L5	Isocitrate dehydrogenase [NADP] OS=Pseudomonas aeruginosa (strain ATCC 15692 / PAO1 / 1C / PRS 101 / LMG 12228) GN=icd PE=3 SV=1 - [Q9I0L5_PSEAE]	65.07	23	23	43	418	45.5483	5.23682	0.991314	40	8.12954
Q59638	Dihydrolipoyllysine-residue acetyltransferase component of pyruvate dehydrogenase complex OS=Pseudomonas aeruginosa (strain ATCC 15692 / PAO1 / 1C / PRS 101 / LMG 12228) GN=aceF PE=3 SV=2 - [ODP2_PSEAE]	36.56	17	17	27	547	56.6739	5.35107	1.02682	27	9.76354
Q9HWF2	30S ribosomal protein S5 OS=Pseudomonas aeruginosa (strain ATCC 15692 / PAO1 / 1C / PRS 101 / LMG 12228) GN=rpsE PE=3 SV=1 - [RS5_PSEAE]	57.83	8	8	21	166	17.6143	9.94971	0.937543	21	11.3374
Q9I0L4	Isocitrate dehydrogenase OS=Pseudomonas aeruginosa (strain ATCC 15692 / PAO1 / 1C / PRS 101 / LMG 12228) GN=idh PE=4 SV=1 - [Q9I0L4_PSEAE]	34.01	23	23	35	741	81.5823	6.18896	0.992465	35	7.55806
Q9I659	Probable ClpA/B protease ATP binding subunit OS=Pseudomonas aeruginosa (strain ATCC 15692 / PAO1 / 1C / PRS 101 / LMG 12228) GN=PA0459 PE=4 SV=1 - [Q9I659_PSEAE]	29.29	20	24	30	850	94.1177	6.7417	1.02107	26	8.86082
Q9HV55	Translation initiation factor IF-2 OS=Pseudomonas aeruginosa (strain ATCC 15692 / PAO1 / 1C / PRS 101 / LMG 12228) GN=infB PE=3 SV=1 - [IF2_PSEAE]	28.69	21	21	29	840	90.8567	6.12549	0.994857	29	11.9326
Q9I2U2	Trigger factor OS=Pseudomonas aeruginosa (strain ATCC 15692 / PAO1 / 1C / PRS 101 / LMG 12228) GN=tig PE=3 SV=1 - [TIG_PSEAE]	55.73	20	20	29	436	48.5521	4.86865	0.999699	29	8.07756
Q9I2T9	Lon protease OS=Pseudomonas aeruginosa (strain ATCC 15692 / PAO1 / 1C / PRS 101 / LMG 12228) GN=lon PE=2 SV=1 - [Q9I2T9_PSEAE]	32.96	22	22	27	798	88.5919	6.13818	1.02071	27	6.48914
O82850	30S ribosomal protein S2 OS=Pseudomonas aeruginosa (strain ATCC 15692 / PAO1 / 1C / PRS 101 / LMG 12228) GN=rpsB PE=3 SV=2 - [RS2_PSEAE]	45.12	11	11	28	246	27.3191	8.52881	1.04043	28	9.23127
Q9I2W9	Phosphoenolpyruvate synthase OS=Pseudomonas aeruginosa (strain ATCC 15692 / PAO1 / 1C / PRS 101 / LMG 12228) GN=ppsA PE=3 SV=1 - [Q9I2W9_PSEAE]	31.61	21	21	30	791	85.7627	5.16064	0.956565	30	13.9228
Q9I5U9	Uncharacterized protein OS=Pseudomonas aeruginosa (strain ATCC 15692 / PAO1 / 1C / PRS 101 / LMG 12228) GN=PA0588 PE=4 SV=1 - [Q9I5U9_PSEAE]	34.22	17	17	25	640	73.6765	5.78271	0.914064	25	7.82109
Q9I3D2	Dihydrolipoyllysine-residue succinyltransferase component of 2-oxoglutarate dehydrogenase complex OS=Pseudomonas aeruginosa (strain ATCC 15692 / PAO1 / 1C / PRS 101 / LMG 12228) GN=sucB PE=3 SV=1 - [ODO2_PSEAE]	33.99	13	13	24	409	42.8605	5.5542	0.98648	24	9.45039
P13981	Arginine deiminase OS=Pseudomonas aeruginosa (strain ATCC 15692 / PAO1 / 1C / PRS 101 / LMG 12228) GN=arcA PE=1 SV=2 - [ARCA_PSEAE]	45.22	15	15	28	418	46.4066	5.75732	0.987456	28	11.7403
Q59637	Pyruvate dehydrogenase E1 component OS=Pseudomonas aeruginosa (strain ATCC 15692 / PAO1 / 1C / PRS 101 / LMG 12228) GN=aceE PE=3 SV=2 - [ODP1_PSEAE]	36.17	35	35	51	882	99.5009	5.8208	1.01923	51	8.344
Q9I5Y4	Phosphoglycerate kinase OS=Pseudomonas aeruginosa (strain ATCC 15692 / PAO1 / 1C / PRS 101 / LMG 12228) GN=pgk PE=3 SV=1 - [PGK_PSEAE]	33.59	11	11	27	387	40.3794	5.42725	0.994257	27	12.6814
Q9HVC4	50S ribosomal protein L25 OS=Pseudomonas aeruginosa (strain ATCC 15692 / PAO1 / 1C / PRS 101 / LMG 12228) GN=rplY PE=3 SV=1 - [RL25_PSEAE]	47.06	7	7	19	204	21.9487	6.21436	0.977052	19	13.2977
P26480	RNA polymerase sigma factor RpoD OS=Pseudomonas aeruginosa (strain ATCC 15692 / PAO1 / 1C / PRS 101 / LMG 12228) GN=rpoD PE=3 SV=1 - [RPOD_PSEAE]	23.5	13	13	24	617	69.6004	4.99561	0.973915	24	8.06525
Q9HYT5	Uncharacterized protein OS=Pseudomonas aeruginosa (strain ATCC 15692 / PAO1 / 1C / PRS 101 / LMG 12228) GN=PA3309 PE=4 SV=1 - [Q9HYT5_PSEAE]	78.15	11	11	28	151	16.4857	5.68115	0.961407	28	14.1565
Q9HXM5	Inosine-5'-monophosphate dehydrogenase OS=Pseudomonas aeruginosa (strain ATCC 15692 / PAO1 / 1C / PRS 101 / LMG 12228) GN=guaB PE=1 SV=1 - [Q9HXM5_PSEAE]	44.79	15	15	21	489	51.6749	6.68311	1.01678	21	10.8662
Q9LCT3	Protein translocase subunit SecA OS=Pseudomonas aeruginosa (strain ATCC 15692 / PAO1 / 1C / PRS 101 / LMG 12228) GN=secA PE=3 SV=1 - [SECA_PSEAE]	21.18	16	16	23	916	103.79	5.61768	0.995561	23	7.56275
Q9HW72	Pyruvate kinase OS=Pseudomonas aeruginosa (strain ATCC 15692 / PAO1 / 1C / PRS 101 / LMG 12228) GN=pykA PE=3 SV=1 - [Q9HW72_PSEAE]	36.02	15	15	21	483	52.2201	6.68311	1.01434	21	11.3714
Q9HVJ1	Probable ATP-binding component of ABC transporter OS=Pseudomonas aeruginosa (strain ATCC 15692 / PAO1 / 1C / PRS 101 / LMG 12228) GN=PA4595 PE=3 SV=1 - [Q9HVJ1_PSEAE]	37.18	16	16	26	554	61.2827	5.70654	0.987289	26	7.58942
Q9HZP6	Electron transfer flavoprotein subunit beta OS=Pseudomonas aeruginosa (strain ATCC 15692 / PAO1 / 1C / PRS 101 / LMG 12228) GN=etfB PE=3 SV=1 - [ETFB_PSEAE]	57.03	13	13	25	249	26.3604	8.98291	1.0179	25	12.8385
O52762	Catalase OS=Pseudomonas aeruginosa (strain ATCC 15692 / PAO1 / 1C / PRS 101 / LMG 12228) GN=katA PE=1 SV=1 - [CATA_PSEAE]	38.17	19	19	28	482	55.5546	6.69775	0.95591	28	10.623
Q9HWC6	50S ribosomal protein L1 OS=Pseudomonas aeruginosa (strain ATCC 15692 / PAO1 / 1C / PRS 101 / LMG 12228) GN=rplA PE=3 SV=1 - [RL1_PSEAE]	58.87	12	12	20	231	24.2191	9.5835	1.00344	20	12.3358
Q9HXZ5	Enolase OS=Pseudomonas aeruginosa (strain ATCC 15692 / PAO1 / 1C / PRS 101 / LMG 12228) GN=eno PE=3 SV=1 - [ENO_PSEAE]	41.72	11	12	20	429	45.1671	5.19873	1.01203	18	8.51119
P72151	B-type flagellin OS=Pseudomonas aeruginosa (strain ATCC 15692 / PAO1 / 1C / PRS 101 / LMG 12228) GN=fliC PE=1 SV=2 - [FLICB_PSEAE]	35.25	14	14	19	488	49.2131	5.61768	0.9077	19	9.93905
Q9HUN2	50S ribosomal protein L9 OS=Pseudomonas aeruginosa (strain ATCC 15692 / PAO1 / 1C / PRS 101 / LMG 12228) GN=rplI PE=3 SV=1 - [RL9_PSEAE]	51.35	6	6	18	148	15.5223	5.57959	0.966503	18	9.00616
Q9HY81	Probable peroxidase OS=Pseudomonas aeruginosa (strain ATCC 15692 / PAO1 / 1C / PRS 101 / LMG 12228) GN=PA3529 PE=4 SV=1 - [Q9HY81_PSEAE]	42	8	8	19	200	21.8082	5.60498	0.993429	19	9.40401
O68822	Cytosol aminopeptidase OS=Pseudomonas aeruginosa (strain ATCC 15692 / PAO1 / 1C / PRS 101 / LMG 12228) GN=pepA PE=3 SV=1 - [AMPA_PSEAE]	28.89	12	12	18	495	52.2988	8.48486	1.01078	17	11.8987
Q9I3D5	Succinate dehydrogenase flavoprotein subunit OS=Pseudomonas aeruginosa (strain ATCC 15692 / PAO1 / 1C / PRS 101 / LMG 12228) GN=sdhA PE=3 SV=1 - [Q9I3D5_PSEAE]	28.98	15	15	25	590	63.492	6.49365	1.00483	25	9.38755
Q9HZK4	Glyceraldehyde-3-phosphate dehydrogenase OS=Pseudomonas aeruginosa (strain ATCC 15692 / PAO1 / 1C / PRS 101 / LMG 12228) GN=PA3001 PE=3 SV=1 - [Q9HZK4_PSEAE]	41.65	16	16	27	461	50.08	7.89893	0.964052	27	7.93566
Q9HU11	Uncharacterized protein OS=Pseudomonas aeruginosa (strain ATCC 15692 / PAO1 / 1C / PRS 101 / LMG 12228) GN=PA5178 PE=4 SV=1 - [Q9HU11_PSEAE]	79.31	11	11	19	145	15.4511	5.5542	0.977681	19	14.9322
Q9I7B8	Glycine--tRNA ligase beta subunit OS=Pseudomonas aeruginosa (strain ATCC 15692 / PAO1 / 1C / PRS 101 / LMG 12228) GN=glyS PE=3 SV=1 - [SYGB_PSEAE]	26.61	14	14	17	684	73.9277	5.21143	1.04046	17	10.0615
Q9I502	Proline--tRNA ligase OS=Pseudomonas aeruginosa (strain ATCC 15692 / PAO1 / 1C / PRS 101 / LMG 12228) GN=proS PE=3 SV=1 - [SYP_PSEAE]	29.25	12	12	19	571	63.0645	5.42725	0.993472	19	11.0334
Q9HZM8	Ribonuclease E OS=Pseudomonas aeruginosa (strain ATCC 15692 / PAO1 / 1C / PRS 101 / LMG 12228) GN=rne PE=3 SV=1 - [Q9HZM8_PSEAE]	15.89	13	13	20	1057	117.395	4.94482	1.00401	20	7.6814
Q9HWE7	50S ribosomal protein L5 OS=Pseudomonas aeruginosa (strain ATCC 15692 / PAO1 / 1C / PRS 101 / LMG 12228) GN=rplE PE=3 SV=1 - [RL5_PSEAE]	69.27	15	15	29	179	20.379	9.68604	0.948557	29	12.4665
Q9I0L8	ATP-binding protease component ClpA OS=Pseudomonas aeruginosa (strain ATCC 15692 / PAO1 / 1C / PRS 101 / LMG 12228) GN=clpA PE=3 SV=1 - [Q9I0L8_PSEAE]	23.35	13	14	20	758	83.959	6.02393	1.00458	19	15.7124
Q9HXU0	Lysine--tRNA ligase OS=Pseudomonas aeruginosa (strain ATCC 15692 / PAO1 / 1C / PRS 101 / LMG 12228) GN=lysS PE=3 SV=1 - [SYK_PSEAE]	37.33	17	17	21	501	57.2932	5.37646	1.06736	21	5.82014
P48372	DNA gyrase subunit A OS=Pseudomonas aeruginosa (strain ATCC 15692 / PAO1 / 1C / PRS 101 / LMG 12228) GN=gyrA PE=3 SV=1 - [GYRA_PSEAE]	26	20	20	24	923	101.072	4.97021	1.01407	24	10.3254
P13982	Carbamate kinase OS=Pseudomonas aeruginosa (strain ATCC 15692 / PAO1 / 1C / PRS 101 / LMG 12228) GN=arcC PE=3 SV=1 - [ARCC_PSEAE]	43.23	10	10	19	310	33.0594	5.35107	1.03673	19	8.68962
Q9HWC7	50S ribosomal protein L10 OS=Pseudomonas aeruginosa (strain ATCC 15692 / PAO1 / 1C / PRS 101 / LMG 12228) GN=rplJ PE=3 SV=1 - [RL10_PSEAE]	48.19	7	7	16	166	17.6234	8.89502	1.03049	16	12.2862
Q9HTV1	Transcription termination factor Rho OS=Pseudomonas aeruginosa (strain ATCC 15692 / PAO1 / 1C / PRS 101 / LMG 12228) GN=rho PE=3 SV=1 - [RHO_PSEAE]	36.52	14	14	20	419	47.0397	6.82959	1.00592	20	11.3907
Q9HV96	Uncharacterized protein OS=Pseudomonas aeruginosa (strain ATCC 15692 / PAO1 / 1C / PRS 101 / LMG 12228) GN=PA4701 PE=4 SV=1 - [Q9HV96_PSEAE]	41.73	13	13	18	520	58.3399	6.07471	0.987642	17	9.57596
Q9HY79	Ferroxidase OS=Pseudomonas aeruginosa (strain ATCC 15692 / PAO1 / 1C / PRS 101 / LMG 12228) GN=bfrB PE=1 SV=1 - [Q9HY79_PSEAE]	46.84	6	6	18	158	18.5414	5.17334	1.00963	18	9.49902
P52002	Multidrug resistance protein MexB OS=Pseudomonas aeruginosa (strain ATCC 15692 / PAO1 / 1C / PRS 101 / LMG 12228) GN=mexB PE=1 SV=2 - [MEXB_PSEAE]	19.5	18	18	22	1046	112.719	5.70654	1.02717	22	9.02966
Q9HWD1	30S ribosomal protein S7 OS=Pseudomonas aeruginosa (strain ATCC 15692 / PAO1 / 1C / PRS 101 / LMG 12228) GN=rpsG PE=3 SV=1 - [RS7_PSEAE]	58.97	10	10	20	156	17.4934	10.2427	0.94444	20	8.06558
Q9HXZ4	CTP synthase OS=Pseudomonas aeruginosa (strain ATCC 15692 / PAO1 / 1C / PRS 101 / LMG 12228) GN=pyrG PE=3 SV=1 - [PYRG_PSEAE]	29.34	12	12	15	542	59.5806	5.65576	0.974612	15	8.07407
Q9I6Z3	Alkyl hydroperoxide reductase subunit C OS=Pseudomonas aeruginosa (strain ATCC 15692 / PAO1 / 1C / PRS 101 / LMG 12228) GN=ahpC PE=4 SV=1 - [Q9I6Z3_PSEAE]	56.68	9	9	18	187	20.5285	6.32861	0.975306	18	8.05015
Q9HTZ7	Phosphoenolpyruvate carboxykinase [ATP] OS=Pseudomonas aeruginosa (strain ATCC 15692 / PAO1 / 1C / PRS 101 / LMG 12228) GN=pckA PE=3 SV=1 - [PCKA_PSEAE]	38.01	16	16	23	513	55.697	5.40186	1.00332	23	7.31541
Q9HW91	Methyl-accepting chemotaxis protein PctB OS=Pseudomonas aeruginosa (strain ATCC 15692 / PAO1 / 1C / PRS 101 / LMG 12228) GN=pctB PE=1 SV=1 - [PCTB_PSEAE]	23.21	4	11	12	629	68.0348	5.10986	0.929437	4	1.78329
Q9I2T8	Peptidylprolyl isomerase OS=Pseudomonas aeruginosa (strain ATCC 15692 / PAO1 / 1C / PRS 101 / LMG 12228) GN=ppiD PE=4 SV=1 - [Q9I2T8_PSEAE]	29.15	15	15	19	621	68.6993	5.09717	1.00007	19	9.44198
Q9HVA2	Ketol-acid reductoisomerase OS=Pseudomonas aeruginosa (strain ATCC 15692 / PAO1 / 1C / PRS 101 / LMG 12228) GN=ilvC PE=1 SV=1 - [ILVC_PSEAE]	40.24	10	10	19	338	36.4013	5.84619	1.03266	19	5.27075
Q9I765	Oligopeptidase A OS=Pseudomonas aeruginosa (strain ATCC 15692 / PAO1 / 1C / PRS 101 / LMG 12228) GN=prlC PE=3 SV=1 - [Q9I765_PSEAE]	20.12	12	12	16	681	75.9961	5.26221	0.989343	16	4.71724
Q9HZP7	Electron transfer flavoprotein subunit alpha OS=Pseudomonas aeruginosa (strain ATCC 15692 / PAO1 / 1C / PRS 101 / LMG 12228) GN=etfA PE=3 SV=1 - [ETFA_PSEAE]	46.6	8	8	15	309	31.4036	5.13525	0.955806	15	5.70469
Q9I553	Alanine--tRNA ligase OS=Pseudomonas aeruginosa (strain ATCC 15692 / PAO1 / 1C / PRS 101 / LMG 12228) GN=alaS PE=3 SV=1 - [SYA_PSEAE]	15.56	11	11	16	874	94.6431	5.47803	1.0392	16	6.95641
Q9HYZ6	Site-determining protein OS=Pseudomonas aeruginosa (strain ATCC 15692 / PAO1 / 1C / PRS 101 / LMG 12228) GN=minD PE=3 SV=1 - [Q9HYZ6_PSEAE]	35.79	10	10	17	271	29.6167	5.78271	0.938767	17	9.31617
Q9I4I1	Ribonucleoside-diphosphate reductase OS=Pseudomonas aeruginosa (strain ATCC 15692 / PAO1 / 1C / PRS 101 / LMG 12228) GN=nrdA PE=3 SV=1 - [Q9I4I1_PSEAE]	22.64	20	20	22	963	107.039	5.89697	1.03627	22	9.83923
P08308	Ornithine carbamoyltransferase, catabolic OS=Pseudomonas aeruginosa (strain ATCC 15692 / PAO1 / 1C / PRS 101 / LMG 12228) GN=arcB PE=1 SV=3 - [OTCC_PSEAE]	41.37	15	15	22	336	38.0842	6.59521	0.999022	22	6.32728
Q9I7C2	DNA gyrase subunit B OS=Pseudomonas aeruginosa (strain ATCC 15692 / PAO1 / 1C / PRS 101 / LMG 12228) GN=gyrB PE=3 SV=1 - [GYRB_PSEAE]	22.95	16	16	20	806	90.1329	5.90967	0.981216	20	7.61657
Q9HU65	Glutamine synthetase OS=Pseudomonas aeruginosa (strain ATCC 15692 / PAO1 / 1C / PRS 101 / LMG 12228) GN=glnA PE=1 SV=1 - [GLNA_PSEAE]	30.49	12	12	18	469	51.9118	5.30029	1.0199	18	7.52181
Q9HYX8	Peptidyl-prolyl cis-trans isomerase OS=Pseudomonas aeruginosa (strain ATCC 15692 / PAO1 / 1C / PRS 101 / LMG 12228) GN=PA3262 PE=4 SV=1 - [Q9HYX8_PSEAE]	36.76	8	8	11	253	26.8288	5.21143	1.03091	11	12.9063
P38100	Carbamoyl-phosphate synthase large chain OS=Pseudomonas aeruginosa (strain ATCC 15692 / PAO1 / 1C / PRS 101 / LMG 12228) GN=carB PE=3 SV=3 - [CARB_PSEAE]	19.2	18	18	21	1073	117.257	5.14795	1.00173	21	10.1003
Q9HXH0	Valine--tRNA ligase OS=Pseudomonas aeruginosa (strain ATCC 15692 / PAO1 / 1C / PRS 101 / LMG 12228) GN=valS PE=1 SV=1 - [SYV_PSEAE]	12.11	10	10	12	950	107.64	5.5542	0.951349	12	3.19302
Q9HZP5	Electron transfer flavoprotein-ubiquinone oxidoreductase OS=Pseudomonas aeruginosa (strain ATCC 15692 / PAO1 / 1C / PRS 101 / LMG 12228) GN=PA2953 PE=1 SV=1 - [ETFD_PSEAE]	28.13	12	12	17	551	59.891	5.79541	1.06734	17	5.94517
Q9HVY6	Probable cytochrome c1 OS=Pseudomonas aeruginosa (strain ATCC 15692 / PAO1 / 1C / PRS 101 / LMG 12228) GN=PA4429 PE=4 SV=1 - [Q9HVY6_PSEAE]	29.62	6	6	15	260	28.9748	7.44482	0.998857	15	13.6525
Q9HT76	NrdJa OS=Pseudomonas aeruginosa (strain ATCC 15692 / PAO1 / 1C / PRS 101 / LMG 12228) GN=nrdJa PE=4 SV=1 - [Q9HT76_PSEAE]	17.57	10	10	14	734	82.6893	6.11279	0.994191	14	10.1798
Q9HVC5	Ribose-phosphate pyrophosphokinase OS=Pseudomonas aeruginosa (strain ATCC 15692 / PAO1 / 1C / PRS 101 / LMG 12228) GN=prs PE=3 SV=1 - [KPRS_PSEAE]	39.62	10	10	17	313	34.0187	6.55127	1.05949	17	5.63051
Q9HWW7	Probable thioredoxin OS=Pseudomonas aeruginosa (strain ATCC 15692 / PAO1 / 1C / PRS 101 / LMG 12228) GN=PA4061 PE=4 SV=1 - [Q9HWW7_PSEAE]	39.79	8	8	11	289	31.8584	4.77979	1.07732	11	9.2453
Q9HW93	Methyl-accepting chemotaxis protein PctC OS=Pseudomonas aeruginosa (strain ATCC 15692 / PAO1 / 1C / PRS 101 / LMG 12228) GN=pctC PE=1 SV=1 - [PCTC_PSEAE]	23.1	4	11	12	632	68.2658	4.99561	0.907722	4	16.4086
P37798	Biotin carboxylase OS=Pseudomonas aeruginosa (strain ATCC 15692 / PAO1 / 1C / PRS 101 / LMG 12228) GN=accC PE=1 SV=1 - [ACCC_PSEAE]	34.52	12	12	16	449	48.857	6.32861	0.965427	16	5.46977
P11221	Major outer membrane lipoprotein OS=Pseudomonas aeruginosa (strain ATCC 15692 / PAO1 / 1C / PRS 101 / LMG 12228) GN=oprI PE=3 SV=1 - [OPRI_PSEAE]	38.55	4	4	15	83	8.82949	8.17725	1.03682	15	12.9273
Q9I2U0	ATP-dependent Clp protease ATP-binding subunit ClpX OS=Pseudomonas aeruginosa (strain ATCC 15692 / PAO1 / 1C / PRS 101 / LMG 12228) GN=clpX PE=3 SV=1 - [CLPX_PSEAE]	28.87	10	10	14	426	46.9624	5.19873	1.0465	14	7.34982
Q9I6M4	5-aminovalerate aminotransferase DavT OS=Pseudomonas aeruginosa (strain ATCC 15692 / PAO1 / 1C / PRS 101 / LMG 12228) GN=davT PE=1 SV=1 - [DAVT_PSEAE]	29.58	9	9	15	426	45.1917	6.46826	0.960464	15	11.8619
Q9HV44	Chaperone protein DnaJ OS=Pseudomonas aeruginosa (strain ATCC 15692 / PAO1 / 1C / PRS 101 / LMG 12228) GN=dnaJ PE=3 SV=1 - [DNAJ_PSEAE]	27.59	10	10	12	377	40.2349	7.35693	1.00752	12	8.98459
Q9HZP8	Enoyl-[acyl-carrier-protein] reductase [NADH] OS=Pseudomonas aeruginosa (strain ATCC 15692 / PAO1 / 1C / PRS 101 / LMG 12228) GN=fabV PE=1 SV=1 - [FABV_PSEAE]	31.66	11	11	14	398	43.5013	5.13525	0.996628	14	7.8731
G3XD11	PhoP/Q and low Mg2+ inducible outer membrane protein H1 OS=Pseudomonas aeruginosa (strain ATCC 15692 / PAO1 / 1C / PRS 101 / LMG 12228) GN=oprH PE=4 SV=1 - [G3XD11_PSEAE]	48	7	7	15	200	21.5609	9.02686	1.07453	15	10.5808
Q9HWF0	50S ribosomal protein L6 OS=Pseudomonas aeruginosa (strain ATCC 15692 / PAO1 / 1C / PRS 101 / LMG 12228) GN=rplF PE=3 SV=1 - [RL6_PSEAE]	46.89	9	9	20	177	19.0874	9.87646	1.01745	20	9.41836
Q9I0J6	NADH-quinone oxidoreductase subunit G OS=Pseudomonas aeruginosa (strain ATCC 15692 / PAO1 / 1C / PRS 101 / LMG 12228) GN=nuoG PE=3 SV=1 - [NUOG_PSEAE]	19.78	13	13	16	905	98.9378	6.0874	0.942537	16	12.6051
P42257	Protein PilJ OS=Pseudomonas aeruginosa (strain ATCC 15692 / PAO1 / 1C / PRS 101 / LMG 12228) GN=pilJ PE=3 SV=1 - [PILJ_PSEAE]	15.69	8	8	12	682	72.4842	4.7417	0.991117	12	9.17115
G3XDA5	Anaerobically-induced outer membrane porin OprE OS=Pseudomonas aeruginosa (strain ATCC 15692 / PAO1 / 1C / PRS 101 / LMG 12228) GN=oprE PE=1 SV=1 - [G3XDA5_PSEAE]	25.87	9	9	12	460	49.6369	8.70459	1.0775	12	9.73825
Q9HZJ2	Fatty acid oxidation complex subunit alpha OS=Pseudomonas aeruginosa (strain ATCC 15692 / PAO1 / 1C / PRS 101 / LMG 12228) GN=fadB PE=3 SV=1 - [FADB_PSEAE]	24.34	14	14	18	715	76.9052	5.85889	1.04465	18	11.4941
Q9HXR3	Uncharacterized protein OS=Pseudomonas aeruginosa (strain ATCC 15692 / PAO1 / 1C / PRS 101 / LMG 12228) GN=PA3729 PE=4 SV=1 - [Q9HXR3_PSEAE]	27.91	18	18	19	688	75.8361	5.22412	0.93567	19	6.96255
Q9I244	Elongation factor G 2 OS=Pseudomonas aeruginosa (strain ATCC 15692 / PAO1 / 1C / PRS 101 / LMG 12228) GN=fusB PE=3 SV=1 - [EFG2_PSEAE]	15.81	1	9	20	702	77.5252	5.23682	1.02023	4	4.65462
Q9HXI8	Cysteine desulfurase IscS OS=Pseudomonas aeruginosa (strain ATCC 15692 / PAO1 / 1C / PRS 101 / LMG 12228) GN=iscS PE=3 SV=1 - [ISCS_PSEAE]	43.32	14	14	19	404	44.6387	6.02393	1.03278	19	7.47521
Q9I4Z7	Probable dna-binding stress protein OS=Pseudomonas aeruginosa (strain ATCC 15692 / PAO1 / 1C / PRS 101 / LMG 12228) GN=PA0962 PE=3 SV=1 - [Q9I4Z7_PSEAE]	62.18	9	9	15	156	17.4819	5.04639	1.00815	14	6.46133
Q9I5F6	Bifunctional protein PutA OS=Pseudomonas aeruginosa (strain ATCC 15692 / PAO1 / 1C / PRS 101 / LMG 12228) GN=putA PE=3 SV=1 - [Q9I5F6_PSEAE]	13.58	13	13	14	1060	115.559	6.15088	1.00919	14	7.67778
O52759	30S ribosomal protein S4 OS=Pseudomonas aeruginosa (strain ATCC 15692 / PAO1 / 1C / PRS 101 / LMG 12228) GN=rpsD PE=3 SV=2 - [RS4_PSEAE]	49.51	12	12	24	206	23.2633	9.92041	0.944672	24	13.1136
Q9I3F5	Aconitate hydratase A OS=Pseudomonas aeruginosa (strain ATCC 15692 / PAO1 / 1C / PRS 101 / LMG 12228) GN=acnA PE=3 SV=1 - [ACNA_PSEAE]	18.35	13	13	16	910	99.0855	5.64307	0.995281	16	11.6531
Q9HUM9	30S ribosomal protein S6 OS=Pseudomonas aeruginosa (strain ATCC 15692 / PAO1 / 1C / PRS 101 / LMG 12228) GN=rpsF PE=3 SV=1 - [RS6_PSEAE]	33.81	4	4	10	139	16.1547	4.94482	0.919768	10	8.86275
Q9X2T1	Thioredoxin OS=Pseudomonas aeruginosa (strain ATCC 15692 / PAO1 / 1C / PRS 101 / LMG 12228) GN=trxA PE=3 SV=1 - [THIO_PSEAE]	75.93	7	7	16	108	11.862	4.88135	0.98615	16	12.1065
Q9I456	Probable outer membrane protein OS=Pseudomonas aeruginosa (strain ATCC 15692 / PAO1 / 1C / PRS 101 / LMG 12228) GN=PA1288 PE=4 SV=1 - [Q9I456_PSEAE]	20.05	6	6	8	424	45.5338	6.11279	0.997638	8	7.90456
Q9I4I2	Ribonucleoside-diphosphate reductase subunit beta OS=Pseudomonas aeruginosa (strain ATCC 15692 / PAO1 / 1C / PRS 101 / LMG 12228) GN=nrdB PE=3 SV=1 - [Q9I4I2_PSEAE]	32.53	11	11	13	415	47.3561	4.88135	1.01614	13	10.6816
Q9HV54	Transcription termination/antitermination protein NusA OS=Pseudomonas aeruginosa (strain ATCC 15692 / PAO1 / 1C / PRS 101 / LMG 12228) GN=nusA PE=3 SV=1 - [Q9HV54_PSEAE]	32.45	13	13	14	493	54.6252	4.64014	0.970591	14	9.3686
O30508	Succinylornithine transaminase/acetylornithine aminotransferase OS=Pseudomonas aeruginosa (strain ATCC 15692 / PAO1 / 1C / PRS 101 / LMG 12228) GN=aruC PE=1 SV=2 - [ARUC_PSEAE]	26.35	8	8	10	406	43.7205	5.94775	1.04675	10	8.90311
O82853	Ribosome-recycling factor OS=Pseudomonas aeruginosa (strain ATCC 15692 / PAO1 / 1C / PRS 101 / LMG 12228) GN=frr PE=3 SV=1 - [RRF_PSEAE]	34.59	7	7	11	185	20.4727	6.11279	0.988961	11	4.23181
Q9HWE1	30S ribosomal protein S3 OS=Pseudomonas aeruginosa (strain ATCC 15692 / PAO1 / 1C / PRS 101 / LMG 12228) GN=rpsC PE=3 SV=1 - [RS3_PSEAE]	44.74	9	9	22	228	25.822	10.1401	1.01925	22	12.3265
Q9HZA6	Motility protein FimV OS=Pseudomonas aeruginosa (strain ATCC 15692 / PAO1 / 1C / PRS 101 / LMG 12228) GN=fimV PE=1 SV=1 - [Q9HZA6_PSEAE]	14.15	10	10	12	919	96.8705	4.36084	0.935261	12	13.5153
Q9I742	Protein ClpV1 OS=Pseudomonas aeruginosa (strain ATCC 15692 / PAO1 / 1C / PRS 101 / LMG 12228) GN=clpV1 PE=1 SV=1 - [CLPV1_PSEAE]	11.97	8	9	12	902	98.6767	5.57959	1.01868	11	10.2057
G3XD89	Putative copper transport outer membrane porin OprC OS=Pseudomonas aeruginosa (strain ATCC 15692 / PAO1 / 1C / PRS 101 / LMG 12228) GN=oprC PE=3 SV=1 - [G3XD89_PSEAE]	16.18	7	7	9	723	79.2539	6.45557	0.996682	9	12.1517
Q51422	Aspartate--tRNA(Asp/Asn) ligase OS=Pseudomonas aeruginosa (strain ATCC 15692 / PAO1 / 1C / PRS 101 / LMG 12228) GN=aspS PE=1 SV=2 - [SYDND_PSEAE]	31.98	19	19	23	591	66.1659	5.5542	1.02577	23	10.7576
Q9HX05	Probable aldehyde dehydrogenase OS=Pseudomonas aeruginosa (strain ATCC 15692 / PAO1 / 1C / PRS 101 / LMG 12228) GN=PA4022 PE=3 SV=1 - [Q9HX05_PSEAE]	31.62	10	10	12	506	54.945	5.71924	0.952388	12	10.6306
Q59643	Delta-aminolevulinic acid dehydratase OS=Pseudomonas aeruginosa (strain ATCC 15692 / PAO1 / 1C / PRS 101 / LMG 12228) GN=hemB PE=1 SV=1 - [HEM2_PSEAE]	18.4	5	5	9	337	37.0138	5.21143	1.09491	9	7.58435
Q9I747	Protein hcp1 OS=Pseudomonas aeruginosa (strain ATCC 15692 / PAO1 / 1C / PRS 101 / LMG 12228) GN=hcp1 PE=1 SV=1 - [HCP1_PSEAE]	38.27	5	5	8	162	17.4036	6.78564	0.935161	8	8.26448
P52477	Multidrug resistance protein MexA OS=Pseudomonas aeruginosa (strain ATCC 15692 / PAO1 / 1C / PRS 101 / LMG 12228) GN=mexA PE=1 SV=1 - [MEXA_PSEAE]	30.29	10	10	17	383	40.9447	8.71924	1.05692	17	7.35895
Q9HW32	Insulin-cleaving metalloproteinase outer membrane protein OS=Pseudomonas aeruginosa (strain ATCC 15692 / PAO1 / 1C / PRS 101 / LMG 12228) GN=icmP PE=4 SV=1 - [Q9HW32_PSEAE]	30.94	10	10	11	446	47.2016	4.85596	1.00107	11	8.58995
Q9HTL9	Uncharacterized protein OS=Pseudomonas aeruginosa (strain ATCC 15692 / PAO1 / 1C / PRS 101 / LMG 12228) GN=PA5339 PE=4 SV=1 - [Q9HTL9_PSEAE]	58.73	6	6	10	126	13.601	5.14795	1.00587	10	10.415
P14165	Citrate synthase OS=Pseudomonas aeruginosa (strain ATCC 15692 / PAO1 / 1C / PRS 101 / LMG 12228) GN=gltA PE=3 SV=2 - [CISY_PSEAE]	28.04	11	11	15	428	47.664	6.96143	1.01342	15	5.42255
Q9I636	Malate synthase G OS=Pseudomonas aeruginosa (strain ATCC 15692 / PAO1 / 1C / PRS 101 / LMG 12228) GN=glcB PE=3 SV=1 - [MASZ_PSEAE]	22.07	11	11	16	725	78.611	5.71924	0.994309	16	9.98932
Q9I0J9	NADH-quinone oxidoreductase subunit C/D OS=Pseudomonas aeruginosa (strain ATCC 15692 / PAO1 / 1C / PRS 101 / LMG 12228) GN=nuoC PE=3 SV=1 - [NUOCD_PSEAE]	17.2	10	10	16	593	68.2794	6.69775	0.95116	16	7.79892
Q9HUD3	Malic enzyme OS=Pseudomonas aeruginosa (strain ATCC 15692 / PAO1 / 1C / PRS 101 / LMG 12228) GN=PA5046 PE=3 SV=1 - [Q9HUD3_PSEAE]	38.63	15	15	19	422	45.3996	5.18604	1.00081	19	10.85
Q9I748	Uncharacterized protein OS=Pseudomonas aeruginosa (strain ATCC 15692 / PAO1 / 1C / PRS 101 / LMG 12228) GN=PA0084 PE=4 SV=1 - [Q9I748_PSEAE]	17.87	8	8	13	498	55.7368	5.31299	0.96986	13	12.0437
Q9I685	Adenosylhomocysteinase OS=Pseudomonas aeruginosa (strain ATCC 15692 / PAO1 / 1C / PRS 101 / LMG 12228) GN=ahcY PE=3 SV=1 - [SAHH_PSEAE]	35.61	13	13	17	469	51.3672	6.06201	0.993263	17	8.7074
Q9HVU0	Rod shape-determining protein MreB OS=Pseudomonas aeruginosa (strain ATCC 15692 / PAO1 / 1C / PRS 101 / LMG 12228) GN=mreB PE=4 SV=1 - [Q9HVU0_PSEAE]	37.39	12	12	15	345	36.9533	5.38916	1.03054	15	9.18552
Q9HXK5	2-isopropylmalate synthase OS=Pseudomonas aeruginosa (strain ATCC 15692 / PAO1 / 1C / PRS 101 / LMG 12228) GN=leuA PE=3 SV=2 - [LEU1_PSEAE]	16.55	7	7	12	556	61.6884	5.38916	1.01243	12	10.0515
Q9HWD9	30S ribosomal protein S19 OS=Pseudomonas aeruginosa (strain ATCC 15692 / PAO1 / 1C / PRS 101 / LMG 12228) GN=rpsS PE=3 SV=1 - [RS19_PSEAE]	45.05	6	6	14	91	10.3507	10.6235	0.980015	14	5.68168
Q9HVC2	Ribosome-binding ATPase YchF OS=Pseudomonas aeruginosa (strain ATCC 15692 / PAO1 / 1C / PRS 101 / LMG 12228) GN=ychF PE=3 SV=1 - [Q9HVC2_PSEAE]	33.33	10	10	15	366	40.0527	5.12256	0.983722	15	6.88143
Q9HXR1	Uncharacterized protein OS=Pseudomonas aeruginosa (strain ATCC 15692 / PAO1 / 1C / PRS 101 / LMG 12228) GN=PA3731 PE=4 SV=1 - [Q9HXR1_PSEAE]	42.86	7	7	9	231	24.8781	7.26904	1.00554	9	5.75296
Q9HX76	Probable DNA binding protein OS=Pseudomonas aeruginosa (strain ATCC 15692 / PAO1 / 1C / PRS 101 / LMG 12228) GN=PA3940 PE=3 SV=1 - [Q9HX76_PSEAE]	59.14	5	5	9	93	9.88641	8.47021	1.03974	9	13.0067
Q9HXQ2	50S ribosomal protein L19 OS=Pseudomonas aeruginosa (strain ATCC 15692 / PAO1 / 1C / PRS 101 / LMG 12228) GN=rplS PE=3 SV=1 - [RL19_PSEAE]	46.55	4	4	10	116	13.0242	10.4038	1.03929	10	7.57512
Q9HX33	Leucine--tRNA ligase OS=Pseudomonas aeruginosa (strain ATCC 15692 / PAO1 / 1C / PRS 101 / LMG 12228) GN=leuS PE=3 SV=1 - [SYL_PSEAE]	19.82	14	14	14	873	97.5856	5.71924	1.05626	14	6.03973
Q9HVM4	Isoleucine--tRNA ligase OS=Pseudomonas aeruginosa (strain ATCC 15692 / PAO1 / 1C / PRS 101 / LMG 12228) GN=ileS PE=3 SV=1 - [SYI_PSEAE]	12.2	10	10	11	943	105.398	6.15088	0.970753	11	4.42919
Q9S646	Polyphosphate kinase OS=Pseudomonas aeruginosa (strain ATCC 15692 / PAO1 / 1C / PRS 101 / LMG 12228) GN=ppk PE=3 SV=1 - [PPK_PSEAE]	18.84	11	11	13	690	78.2435	8.79248	0.99161	13	8.58585
Q9HV42	Protein GrpE OS=Pseudomonas aeruginosa (strain ATCC 15692 / PAO1 / 1C / PRS 101 / LMG 12228) GN=grpE PE=3 SV=1 - [GRPE_PSEAE]	58.06	8	8	12	186	20.6893	4.57666	0.96178	12	14.5979
Q9HW49	Uncharacterized protein OS=Pseudomonas aeruginosa (strain ATCC 15692 / PAO1 / 1C / PRS 101 / LMG 12228) GN=PA4352 PE=4 SV=1 - [Q9HW49_PSEAE]	38.11	9	9	12	286	30.9527	6.26514	1.00857	12	2.78937
Q9I5Y8	Transketolase OS=Pseudomonas aeruginosa (strain ATCC 15692 / PAO1 / 1C / PRS 101 / LMG 12228) GN=tktA PE=1 SV=1 - [Q9I5Y8_PSEAE]	17.89	9	9	11	665	72.1749	5.32568	0.994944	11	7.36637
Q9HWF7	30S ribosomal protein S13 OS=Pseudomonas aeruginosa (strain ATCC 15692 / PAO1 / 1C / PRS 101 / LMG 12228) GN=rpsM PE=3 SV=1 - [RS13_PSEAE]	53.39	7	7	15	118	13.2572	10.9312	0.941561	15	7.54829
Q9HVW7	UDP-N-acetylglucosamine 1-carboxyvinyltransferase OS=Pseudomonas aeruginosa (strain ATCC 15692 / PAO1 / 1C / PRS 101 / LMG 12228) GN=murA PE=1 SV=1 - [MURA_PSEAE]	24.94	9	9	11	421	44.6173	5.74463	0.9882	11	7.76316
G3XD47	Arginine/ornithine binding protein AotJ OS=Pseudomonas aeruginosa (strain ATCC 15692 / PAO1 / 1C / PRS 101 / LMG 12228) GN=aotJ PE=3 SV=1 - [G3XD47_PSEAE]	40.54	8	8	11	259	27.9924	6.82959	0.916445	11	6.52883
Q9HYC7	Methionine--tRNA ligase OS=Pseudomonas aeruginosa (strain ATCC 15692 / PAO1 / 1C / PRS 101 / LMG 12228) GN=metG PE=3 SV=1 - [SYM_PSEAE]	21.86	12	12	16	677	74.8558	5.64307	1.02112	16	8.28651
Q9I3D4	Succinate dehydrogenase (B subunit) OS=Pseudomonas aeruginosa (strain ATCC 15692 / PAO1 / 1C / PRS 101 / LMG 12228) GN=sdhB PE=4 SV=1 - [Q9I3D4_PSEAE]	36.17	7	7	14	235	26.1381	6.90283	0.993803	14	9.56135
Q9HWE9	30S ribosomal protein S8 OS=Pseudomonas aeruginosa (strain ATCC 15692 / PAO1 / 1C / PRS 101 / LMG 12228) GN=rpsH PE=3 SV=1 - [RS8_PSEAE]	45.38	6	6	14	130	14.1615	9.56885	1.01348	13	4.93571
Q9HUV8	Phosphoribosylamine--glycine ligase OS=Pseudomonas aeruginosa (strain ATCC 15692 / PAO1 / 1C / PRS 101 / LMG 12228) GN=purD PE=3 SV=1 - [PUR2_PSEAE]	10.72	3	3	6	429	45.1841	5.05908	0.98223	6	8.24768
Q9HVL6	50S ribosomal protein L21 OS=Pseudomonas aeruginosa (strain ATCC 15692 / PAO1 / 1C / PRS 101 / LMG 12228) GN=rplU PE=3 SV=1 - [RL21_PSEAE]	52.43	5	5	13	103	11.6464	9.84717	1.03061	13	8.60503
Q9HU67	Regulatory protein TypA OS=Pseudomonas aeruginosa (strain ATCC 15692 / PAO1 / 1C / PRS 101 / LMG 12228) GN=typA PE=4 SV=1 - [Q9HU67_PSEAE]	15.04	9	9	13	605	66.8935	5.37646	0.975151	13	13.3666
Q9HWE0	50S ribosomal protein L22 OS=Pseudomonas aeruginosa (strain ATCC 15692 / PAO1 / 1C / PRS 101 / LMG 12228) GN=rplV PE=3 SV=1 - [RL22_PSEAE]	52.73	6	6	10	110	11.9035	10.1108	0.909728	10	4.86025
Q9HTN9	50S ribosomal protein L33 OS=Pseudomonas aeruginosa (strain ATCC 15692 / PAO1 / 1C / PRS 101 / LMG 12228) GN=rpmG PE=1 SV=1 - [RL33_PSEAE]	54.9	3	3	6	51	6.04135	9.99365	0.948929	6	8.00252
Q9HXV4	Adenylate kinase OS=Pseudomonas aeruginosa (strain ATCC 15692 / PAO1 / 1C / PRS 101 / LMG 12228) GN=adk PE=3 SV=1 - [KAD_PSEAE]	47.91	9	9	11	215	23.0931	6.43018	0.953723	11	8.31528
Q9HWD4	30S ribosomal protein S10 OS=Pseudomonas aeruginosa (strain ATCC 15692 / PAO1 / 1C / PRS 101 / LMG 12228) GN=rpsJ PE=3 SV=1 - [RS10_PSEAE]	41.75	4	4	10	103	11.7594	9.77393	1.00947	10	8.06131
P30720	10 kDa chaperonin OS=Pseudomonas aeruginosa (strain ATCC 15692 / PAO1 / 1C / PRS 101 / LMG 12228) GN=groS PE=3 SV=1 - [CH10_PSEAE]	48.45	6	6	12	97	10.2605	5.23682	0.903079	12	13.6107
Q59636	Nucleoside diphosphate kinase OS=Pseudomonas aeruginosa (strain ATCC 15692 / PAO1 / 1C / PRS 101 / LMG 12228) GN=ndk PE=3 SV=2 - [NDK_PSEAE]	60.14	7	7	12	143	15.582	5.63037	0.960257	12	4.64933
P29363	Threonine synthase OS=Pseudomonas aeruginosa (strain ATCC 15692 / PAO1 / 1C / PRS 101 / LMG 12228) GN=thrC PE=3 SV=3 - [THRC_PSEAE]	15.78	6	6	9	469	51.7625	6.62451	1.08016	8	11.7033
Q9I696	Component of chemotactic signal transduction system OS=Pseudomonas aeruginosa (strain ATCC 15692 / PAO1 / 1C / PRS 101 / LMG 12228) GN=chpA PE=4 SV=1 - [Q9I696_PSEAE]	7.16	13	13	14	2472	268.412	4.52588	1.01794	14	7.36399
Q9HY13	Uncharacterized protein OS=Pseudomonas aeruginosa (strain ATCC 15692 / PAO1 / 1C / PRS 101 / LMG 12228) GN=PA3613 PE=4 SV=1 - [Q9HY13_PSEAE]	17.48	12	12	16	801	88.324	6.41748	1.01505	16	5.97546
Q9HV48	ATP-dependent zinc metalloprotease FtsH OS=Pseudomonas aeruginosa (strain ATCC 15692 / PAO1 / 1C / PRS 101 / LMG 12228) GN=ftsH PE=3 SV=1 - [Q9HV48_PSEAE]	23	11	11	13	639	69.9107	5.87158	1.03194	13	6.61933
Q9HTP2	Probable aldehyde dehydrogenase OS=Pseudomonas aeruginosa (strain ATCC 15692 / PAO1 / 1C / PRS 101 / LMG 12228) GN=PA5312 PE=3 SV=1 - [Q9HTP2_PSEAE]	21.73	7	7	10	497	53.1104	5.57959	1.01667	10	5.28719
Q9I4Z4	Peptidoglycan-associated lipoprotein OS=Pseudomonas aeruginosa (strain ATCC 15692 / PAO1 / 1C / PRS 101 / LMG 12228) GN=pal PE=3 SV=1 - [PAL_PSEAE]	26.79	4	4	9	168	17.9139	6.34131	0.976451	9	7.66014
Q9I0A0	Translation initiation factor IF-3 OS=Pseudomonas aeruginosa (strain ATCC 15692 / PAO1 / 1C / PRS 101 / LMG 12228) GN=infC PE=3 SV=1 - [IF3_PSEAE]	44.81	7	8	11	183	20.8693	9.59814	0.988767	10	9.57993
Q9I2U8	Glutamine--tRNA ligase OS=Pseudomonas aeruginosa (strain ATCC 15692 / PAO1 / 1C / PRS 101 / LMG 12228) GN=glnS PE=1 SV=1 - [SYQ_PSEAE]	19.06	9	9	10	556	62.8732	5.84619	1.00369	10	12.7033
Q9HUM2	Protease subunit HflK OS=Pseudomonas aeruginosa (strain ATCC 15692 / PAO1 / 1C / PRS 101 / LMG 12228) GN=hflK PE=4 SV=1 - [Q9HUM2_PSEAE]	19.75	5	5	7	400	44.0181	5.24951	0.96876	7	4.21056
Q9HWF1	50S ribosomal protein L18 OS=Pseudomonas aeruginosa (strain ATCC 15692 / PAO1 / 1C / PRS 101 / LMG 12228) GN=rplR PE=3 SV=1 - [RL18_PSEAE]	51.72	6	6	10	116	12.6538	10.228	0.985247	10	16.3475
Q9I762	Uncharacterized protein OS=Pseudomonas aeruginosa (strain ATCC 15692 / PAO1 / 1C / PRS 101 / LMG 12228) GN=PA0070 PE=4 SV=1 - [Q9I762_PSEAE]	23.36	7	7	10	304	31.6969	8.71924	1.04234	10	5.90765
Q9HWF4	50S ribosomal protein L15 OS=Pseudomonas aeruginosa (strain ATCC 15692 / PAO1 / 1C / PRS 101 / LMG 12228) GN=rplO PE=3 SV=1 - [RL15_PSEAE]	53.47	8	8	12	144	15.1652	10.9604	1.00193	12	8.58789
Q9HWW1	Outer membrane protein OprG OS=Pseudomonas aeruginosa (strain ATCC 15692 / PAO1 / 1C / PRS 101 / LMG 12228) GN=oprG PE=1 SV=1 - [Q9HWW1_PSEAE]	32.76	7	7	10	232	25.1775	5.12256	0.951461	10	14.6404
Q9HY84	Argininosuccinate synthase OS=Pseudomonas aeruginosa (strain ATCC 15692 / PAO1 / 1C / PRS 101 / LMG 12228) GN=argG PE=3 SV=1 - [ASSY_PSEAE]	22.72	8	8	10	405	45.269	5.57959	1.04487	10	4.83122
Q9HXZ2	Acetyl-coenzyme A carboxylase carboxyl transferase subunit alpha OS=Pseudomonas aeruginosa (strain ATCC 15692 / PAO1 / 1C / PRS 101 / LMG 12228) GN=accA PE=1 SV=1 - [ACCA_PSEAE]	36.71	9	9	16	316	34.9248	5.47803	1.03879	16	6.51091
Q9I407	Glutaminase-asparaginase OS=Pseudomonas aeruginosa (strain ATCC 15692 / PAO1 / 1C / PRS 101 / LMG 12228) GN=ansB PE=1 SV=1 - [ASPQ_PSEAE]	19.06	6	6	9	362	38.6202	7.21045	0.936573	9	9.85852
O52760	DNA-directed RNA polymerase subunit alpha OS=Pseudomonas aeruginosa (strain ATCC 15692 / PAO1 / 1C / PRS 101 / LMG 12228) GN=rpoA PE=3 SV=2 - [RPOA_PSEAE]	39.04	12	12	21	333	36.6273	5.0083	0.994923	21	9.36169
Q9HUC8	Arginine--tRNA ligase OS=Pseudomonas aeruginosa (strain ATCC 15692 / PAO1 / 1C / PRS 101 / LMG 12228) GN=argS PE=3 SV=1 - [SYR_PSEAE]	18.06	10	10	14	587	65.1584	5.5542	0.977517	14	3.65167
Q9HUM7	Ribonuclease R OS=Pseudomonas aeruginosa (strain ATCC 15692 / PAO1 / 1C / PRS 101 / LMG 12228) GN=rnr PE=3 SV=1 - [Q9HUM7_PSEAE]	12.83	9	9	9	904	100.088	8.95361	1.02588	9	5.20331
P47204	Cell division protein FtsZ OS=Pseudomonas aeruginosa (strain ATCC 15692 / PAO1 / 1C / PRS 101 / LMG 12228) GN=ftsZ PE=1 SV=2 - [FTSZ_PSEAE]	26.65	8	8	10	394	41.1922	5.04639	0.975472	10	19.2289
P33641	Outer membrane protein assembly factor BamD OS=Pseudomonas aeruginosa (strain ATCC 15692 / PAO1 / 1C / PRS 101 / LMG 12228) GN=bamD PE=3 SV=2 - [BAMD_PSEAE]	22.87	7	7	8	341	38.5911	5.09717	1.0427	8	5.81578
Q9HVT8	Glutamyl-tRNA(Gln) amidotransferase subunit A OS=Pseudomonas aeruginosa (strain ATCC 15692 / PAO1 / 1C / PRS 101 / LMG 12228) GN=gatA PE=1 SV=1 - [GATA_PSEAE]	23.35	7	7	8	484	51.8304	5.79541	1.01087	8	8.38198
Q9HYK7	Ferredoxin--NADP+ reductase OS=Pseudomonas aeruginosa (strain ATCC 15692 / PAO1 / 1C / PRS 101 / LMG 12228) GN=fpr PE=1 SV=1 - [Q9HYK7_PSEAE]	40.31	8	8	12	258	29.499	5.98584	1.04402	12	9.33251
Q9HWC8	50S ribosomal protein L7/L12 OS=Pseudomonas aeruginosa (strain ATCC 15692 / PAO1 / 1C / PRS 101 / LMG 12228) GN=rplL PE=3 SV=1 - [RL7_PSEAE]	54.92	7	7	12	122	12.4716	4.70361	0.988721	12	6.25829
Q9I3F6	Aerotaxis receptor Aer OS=Pseudomonas aeruginosa (strain ATCC 15692 / PAO1 / 1C / PRS 101 / LMG 12228) GN=aer PE=4 SV=1 - [Q9I3F6_PSEAE]	28.02	9	9	11	521	57.1444	5.88428	0.93564	11	8.8946
Q9I083	Probable outer membrane protein OS=Pseudomonas aeruginosa (strain ATCC 15692 / PAO1 / 1C / PRS 101 / LMG 12228) GN=PA2760 PE=4 SV=1 - [Q9I083_PSEAE]	19.29	7	7	7	425	46.822	5.8208	1.01706	7	7.57339
Q9HTD9	Alcohol dehydrogenase OS=Pseudomonas aeruginosa (strain ATCC 15692 / PAO1 / 1C / PRS 101 / LMG 12228) GN=adhA PE=1 SV=1 - [Q9HTD9_PSEAE]	13.74	4	4	8	342	35.8886	5.90967	0.981587	8	9.20544
Q9I6Z1	Uncharacterized protein OS=Pseudomonas aeruginosa (strain ATCC 15692 / PAO1 / 1C / PRS 101 / LMG 12228) GN=PA0141 PE=4 SV=1 - [Q9I6Z1_PSEAE]	27.85	8	8	12	298	34.4415	8.35303	1.01921	12	10.6991
P72173	Aspartate aminotransferase OS=Pseudomonas aeruginosa (strain ATCC 15692 / PAO1 / 1C / PRS 101 / LMG 12228) GN=aspC PE=3 SV=2 - [AAT_PSEAE]	24.87	8	8	10	398	43.2924	6.66846	0.925402	10	12.4505
Q9HZC5	Aminopeptidase N OS=Pseudomonas aeruginosa (strain ATCC 15692 / PAO1 / 1C / PRS 101 / LMG 12228) GN=pepN PE=4 SV=1 - [Q9HZC5_PSEAE]	12.2	10	10	13	885	99.9843	5.23682	0.971052	13	7.91002
Q9I0H1	Uncharacterized protein OS=Pseudomonas aeruginosa (strain ATCC 15692 / PAO1 / 1C / PRS 101 / LMG 12228) GN=PA2667 PE=4 SV=1 - [Q9I0H1_PSEAE]	45.3	5	5	8	117	13.3711	9.45166	1.01624	8	6.87269
Q9HTQ4	Cytochrome c5 OS=Pseudomonas aeruginosa (strain ATCC 15692 / PAO1 / 1C / PRS 101 / LMG 12228) GN=cycB PE=4 SV=1 - [Q9HTQ4_PSEAE]	40.44	5	5	8	136	13.4498	7.15186	1.04371	8	10.4867
Q9HVY4	Ubiquinol-cytochrome c reductase iron-sulfur subunit OS=Pseudomonas aeruginosa (strain ATCC 15692 / PAO1 / 1C / PRS 101 / LMG 12228) GN=PA4431 PE=4 SV=1 - [Q9HVY4_PSEAE]	40.61	6	6	9	197	20.8147	6.53662	1.02304	9	8.19016
Q9HW04	Arginine biosynthesis bifunctional protein ArgJ OS=Pseudomonas aeruginosa (strain ATCC 15692 / PAO1 / 1C / PRS 101 / LMG 12228) GN=argJ PE=3 SV=1 - [ARGJ_PSEAE]	22.22	6	6	8	405	41.7364	5.56689	0.964132	8	9.15999
Q9HZJ5	DNA topoisomerase 1 OS=Pseudomonas aeruginosa (strain ATCC 15692 / PAO1 / 1C / PRS 101 / LMG 12228) GN=topA PE=3 SV=1 - [TOP1_PSEAE]	14.52	11	11	13	868	97.2214	8.48486	1.0196	13	6.17343
Q9I4W0	Phosphoribosylaminoimidazole-succinocarboxamide synthase OS=Pseudomonas aeruginosa (strain ATCC 15692 / PAO1 / 1C / PRS 101 / LMG 12228) GN=purC PE=3 SV=1 - [PUR7_PSEAE]	25	6	6	8	236	26.8139	5.45264	0.962005	8	4.75872
P53641	Superoxide dismutase [Fe] OS=Pseudomonas aeruginosa (strain ATCC 15692 / PAO1 / 1C / PRS 101 / LMG 12228) GN=sodB PE=3 SV=3 - [SODF_PSEAE]	30.05	5	5	13	193	21.3374	5.47803	0.971539	13	8.19395
Q9HWE2	50S ribosomal protein L16 OS=Pseudomonas aeruginosa (strain ATCC 15692 / PAO1 / 1C / PRS 101 / LMG 12228) GN=rplP PE=3 SV=1 - [RL16_PSEAE]	46.72	6	6	12	137	15.3915	11.2095	0.979004	12	6.03402
Q9I6H5	D-3-phosphoglycerate dehydrogenase OS=Pseudomonas aeruginosa (strain ATCC 15692 / PAO1 / 1C / PRS 101 / LMG 12228) GN=serA PE=3 SV=1 - [Q9I6H5_PSEAE]	17.36	6	6	8	409	44.1892	6.53662	1.039	8	7.00965
Q9HXY5	Skp-like protein OS=Pseudomonas aeruginosa (strain ATCC 15692 / PAO1 / 1C / PRS 101 / LMG 12228) GN=PA3647 PE=3 SV=1 - [SKPL_PSEAE]	38.1	7	7	11	168	19.078	9.37842	0.998209	11	7.51927
Q9HVA9	Uncharacterized protein OS=Pseudomonas aeruginosa (strain ATCC 15692 / PAO1 / 1C / PRS 101 / LMG 12228) GN=PA4686 PE=4 SV=1 - [Q9HVA9_PSEAE]	14.45	13	13	14	948	106.763	5.5542	0.993523	14	5.08841
Q9HWD5	50S ribosomal protein L3 OS=Pseudomonas aeruginosa (strain ATCC 15692 / PAO1 / 1C / PRS 101 / LMG 12228) GN=rplC PE=3 SV=1 - [RL3_PSEAE]	34.6	8	8	11	211	22.5777	9.87646	1.00414	11	7.86932
Q9HW68	Probable fumarase OS=Pseudomonas aeruginosa (strain ATCC 15692 / PAO1 / 1C / PRS 101 / LMG 12228) GN=PA4333 PE=4 SV=1 - [Q9HW68_PSEAE]	15.98	7	7	10	507	54.728	5.49072	1.02451	10	22.1206
Q9HT16	ATP synthase subunit b OS=Pseudomonas aeruginosa (strain ATCC 15692 / PAO1 / 1C / PRS 101 / LMG 12228) GN=atpF PE=3 SV=1 - [ATPF_PSEAE]	39.74	5	5	7	156	16.946	6.02393	0.945502	7	17.0191
Q9I6M5	Glutarate-semialdehyde dehydrogenase DavD OS=Pseudomonas aeruginosa (strain ATCC 15692 / PAO1 / 1C / PRS 101 / LMG 12228) GN=davD PE=1 SV=1 - [DAVD_PSEAE]	16.98	7	7	10	483	51.5898	5.75732	0.984748	10	4.75556
Q9HZA7	Acetyl-coenzyme A carboxylase carboxyl transferase subunit beta OS=Pseudomonas aeruginosa (strain ATCC 15692 / PAO1 / 1C / PRS 101 / LMG 12228) GN=accD PE=1 SV=1 - [ACCD_PSEAE]	36.55	9	9	12	290	31.8224	7.06396	0.9492	12	10.3202
Q9I7C4	DNA polymerase III subunit beta OS=Pseudomonas aeruginosa (strain ATCC 15692 / PAO1 / 1C / PRS 101 / LMG 12228) GN=dnaN PE=3 SV=1 - [DPO3B_PSEAE]	27.79	9	9	11	367	40.6693	5.24951	1.02588	11	8.19437
Q9I352	Bacteriohemerythrin OS=Pseudomonas aeruginosa (strain ATCC 15692 / PAO1 / 1C / PRS 101 / LMG 12228) GN=PA1673 PE=3 SV=1 - [HEMTB_PSEAE]	47.71	6	6	7	153	17.8419	6.21436	0.927246	7	11.8469
Q9HWD7	50S ribosomal protein L23 OS=Pseudomonas aeruginosa (strain ATCC 15692 / PAO1 / 1C / PRS 101 / LMG 12228) GN=rplW PE=3 SV=1 - [RL23_PSEAE]	33.33	5	5	8	99	10.943	10.0522	1.04681	8	17.4364
Q9HWD6	50S ribosomal protein L4 OS=Pseudomonas aeruginosa (strain ATCC 15692 / PAO1 / 1C / PRS 101 / LMG 12228) GN=rplD PE=3 SV=1 - [RL4_PSEAE]	39.5	7	7	13	200	21.6267	9.90576	1.02313	12	15.4449
Q9I3I5	Cell division protein ZipA OS=Pseudomonas aeruginosa (strain ATCC 15692 / PAO1 / 1C / PRS 101 / LMG 12228) GN=zipA PE=3 SV=1 - [ZIPA_PSEAE]	23.18	5	5	7	289	32.2167	5.93506	1.05935	7	3.1253
Q9HZG1	Probable D-alanyl-D-alanine carboxypeptidase OS=Pseudomonas aeruginosa (strain ATCC 15692 / PAO1 / 1C / PRS 101 / LMG 12228) GN=PA3047 PE=4 SV=1 - [Q9HZG1_PSEAE]	7.77	3	3	6	476	51.8281	9.68604	1.07363	6	13.9266
P21175	Leucine-, isoleucine-, valine-, threonine-, and alanine-binding protein OS=Pseudomonas aeruginosa (strain ATCC 15692 / PAO1 / 1C / PRS 101 / LMG 12228) GN=braC PE=1 SV=2 - [BRAC_PSEAE]	26.27	8	8	9	373	39.7443	5.8208	0.92265	8	11.7939
G3XD74	D-ala-D-ala-carboxypeptidase OS=Pseudomonas aeruginosa (strain ATCC 15692 / PAO1 / 1C / PRS 101 / LMG 12228) GN=dacC PE=3 SV=1 - [G3XD74_PSEAE]	33.68	9	9	10	386	42.4308	6.7417	1.05422	10	6.71383
Q9HXJ6	Uncharacterized protein OS=Pseudomonas aeruginosa (strain ATCC 15692 / PAO1 / 1C / PRS 101 / LMG 12228) GN=PA3801 PE=4 SV=1 - [Q9HXJ6_PSEAE]	37.85	7	7	8	214	23.126	5.14795	0.955097	8	7.70764
Q9I5F9	Lon protease OS=Pseudomonas aeruginosa (strain ATCC 15692 / PAO1 / 1C / PRS 101 / LMG 12228) GN=lon PE=2 SV=1 - [Q9I5F9_PSEAE]	19.52	13	13	15	799	88.52	6.85889	1.00386	15	8.38428
Q9HT95	Acetyltransferase PA5475 OS=Pseudomonas aeruginosa (strain ATCC 15692 / PAO1 / 1C / PRS 101 / LMG 12228) GN=PA5475 PE=3 SV=1 - [ATSE4_PSEAE]	32.8	5	5	8	186	20.9872	5.19873	0.96926	8	9.43414
Q9HWC5	50S ribosomal protein L11 OS=Pseudomonas aeruginosa (strain ATCC 15692 / PAO1 / 1C / PRS 101 / LMG 12228) GN=rplK PE=3 SV=1 - [RL11_PSEAE]	51.05	6	6	8	143	14.8979	9.74463	0.992612	8	7.98492
Q9HV58	30S ribosomal protein S15 OS=Pseudomonas aeruginosa (strain ATCC 15692 / PAO1 / 1C / PRS 101 / LMG 12228) GN=rpsO PE=3 SV=1 - [RS15_PSEAE]	41.57	4	4	9	89	10.1094	10.0669	0.949639	9	7.96115
Q9HTU9	Uncharacterized protein OS=Pseudomonas aeruginosa (strain ATCC 15692 / PAO1 / 1C / PRS 101 / LMG 12228) GN=PA5245 PE=4 SV=1 - [Q9HTU9_PSEAE]	26.13	3	3	5	222	23.4109	5.09717	0.968197	5	11.5277
Q9HVK8	Probable ATP-dependent protease OS=Pseudomonas aeruginosa (strain ATCC 15692 / PAO1 / 1C / PRS 101 / LMG 12228) GN=PA4576 PE=4 SV=1 - [Q9HVK8_PSEAE]	11.38	6	6	8	817	90.1674	5.04639	0.962048	8	8.88004
Q9HUG9	Bifunctional protein HldE OS=Pseudomonas aeruginosa (strain ATCC 15692 / PAO1 / 1C / PRS 101 / LMG 12228) GN=hldE PE=3 SV=1 - [HLDE_PSEAE]	17.3	6	6	9	474	50.3178	6.27783	1.08671	9	9.14518
Q9I0D3	Cysteine synthase OS=Pseudomonas aeruginosa (strain ATCC 15692 / PAO1 / 1C / PRS 101 / LMG 12228) GN=cysK PE=3 SV=1 - [Q9I0D3_PSEAE]	28.09	7	7	7	324	34.2879	6.62451	0.924378	7	5.27249
P47205	UDP-3-O-[3-hydroxymyristoyl] N-acetylglucosamine deacetylase OS=Pseudomonas aeruginosa (strain ATCC 15692 / PAO1 / 1C / PRS 101 / LMG 12228) GN=lpxC PE=1 SV=2 - [LPXC_PSEAE]	19.47	5	5	7	303	33.4143	5.36377	1.00202	7	6.14656
Q9I028	Probable acyl-CoA dehydrogenase OS=Pseudomonas aeruginosa (strain ATCC 15692 / PAO1 / 1C / PRS 101 / LMG 12228) GN=PA2815 PE=4 SV=1 - [Q9I028_PSEAE]	14.85	8	8	9	815	88.7069	6.03662	1.04875	9	7.66186
Q9HZG8	Uncharacterized protein OS=Pseudomonas aeruginosa (strain ATCC 15692 / PAO1 / 1C / PRS 101 / LMG 12228) GN=PA3040 PE=4 SV=1 - [Q9HZG8_PSEAE]	35.78	3	3	5	109	11.9092	5.97314	0.887714	5	27.3616
Q9HZ86	Nucleotide sugar epimerase/dehydratase WbpM OS=Pseudomonas aeruginosa (strain ATCC 15692 / PAO1 / 1C / PRS 101 / LMG 12228) GN=wbpM PE=4 SV=1 - [Q9HZ86_PSEAE]	9.77	5	5	7	665	74.3685	9.29053	1.09483	7	18.427
Q9HTV8	Uncharacterized protein OS=Pseudomonas aeruginosa (strain ATCC 15692 / PAO1 / 1C / PRS 101 / LMG 12228) GN=PA5232 PE=4 SV=1 - [Q9HTV8_PSEAE]	25.21	7	7	7	357	38.5856	9.11475	1.02258	7	15.9055
Q9HUD0	50S ribosomal protein L31 OS=Pseudomonas aeruginosa (strain ATCC 15692 / PAO1 / 1C / PRS 101 / LMG 12228) GN=rpmE PE=1 SV=1 - [RL31_PSEAE]	71.83	3	3	5	71	7.91495	8.6167	0.977173	5	9.17661
Q9HUM6	Adenylosuccinate synthetase OS=Pseudomonas aeruginosa (strain ATCC 15692 / PAO1 / 1C / PRS 101 / LMG 12228) GN=purA PE=3 SV=1 - [PURA_PSEAE]	34.42	11	11	12	430	46.7852	6.06201	1.00514	12	8.16589
P50587	Orotate phosphoribosyltransferase OS=Pseudomonas aeruginosa (strain ATCC 15692 / PAO1 / 1C / PRS 101 / LMG 12228) GN=pyrE PE=3 SV=2 - [PYRE_PSEAE]	48.83	9	9	12	213	23.3062	5.46533	1.0487	12	4.70125
Q9HWE5	50S ribosomal protein L14 OS=Pseudomonas aeruginosa (strain ATCC 15692 / PAO1 / 1C / PRS 101 / LMG 12228) GN=rplN PE=3 SV=1 - [RL14_PSEAE]	40.16	5	5	8	122	13.4034	10.7554	1.0241	6	13.4991
Q9HTD1	Probable transcarboxylase subunit OS=Pseudomonas aeruginosa (strain ATCC 15692 / PAO1 / 1C / PRS 101 / LMG 12228) GN=PA5435 PE=4 SV=1 - [Q9HTD1_PSEAE]	21.09	10	10	12	607	66.054	5.87158	1.03343	12	8.13115
Q9I3G2	Cbb3-type cytochrome c oxidase subunit OS=Pseudomonas aeruginosa (strain ATCC 15692 / PAO1 / 1C / PRS 101 / LMG 12228) GN=ccoP2 PE=3 SV=1 - [Q9I3G2_PSEAE]	22.4	5	6	10	308	33.7908	6.53662	0.974914	9	12.5798
Q9I6A7	Uncharacterized protein OS=Pseudomonas aeruginosa (strain ATCC 15692 / PAO1 / 1C / PRS 101 / LMG 12228) GN=PA0388 PE=1 SV=1 - [Q9I6A7_PSEAE]	35.25	4	4	6	139	15.2931	7.18115	0.847918	6	4.36832
Q9I4W3	4-hydroxy-tetrahydrodipicolinate synthase OS=Pseudomonas aeruginosa (strain ATCC 15692 / PAO1 / 1C / PRS 101 / LMG 12228) GN=dapA PE=1 SV=1 - [DAPA_PSEAE]	30.82	8	8	8	292	31.4293	6.43018	0.959089	8	7.65851
Q9HW86	MvaT OS=Pseudomonas aeruginosa (strain ATCC 15692 / PAO1 / 1C / PRS 101 / LMG 12228) GN=mvaT PE=1 SV=1 - [Q9HW86_PSEAE]	29.03	4	4	8	124	14.1716	9.46631	0.993407	8	8.67618
Q9HUC0	Ubiquinone/menaquinone biosynthesis C-methyltransferase UbiE OS=Pseudomonas aeruginosa (strain ATCC 15692 / PAO1 / 1C / PRS 101 / LMG 12228) GN=ubiE PE=3 SV=1 - [UBIE_PSEAE]	32.03	7	7	8	256	28.2365	9.02686	1.00256	8	10.7613
P55222	Cyclic AMP receptor-like protein OS=Pseudomonas aeruginosa (strain ATCC 15692 / PAO1 / 1C / PRS 101 / LMG 12228) GN=vfr PE=1 SV=1 - [VFR_PSEAE]	30.84	7	7	9	214	24.2095	8.08936	1.01526	9	8.07951
Q9HTN8	50S ribosomal protein L28 OS=Pseudomonas aeruginosa (strain ATCC 15692 / PAO1 / 1C / PRS 101 / LMG 12228) GN=rpmB PE=3 SV=1 - [RL28_PSEAE]	61.54	6	6	9	78	9.05991	11.7222	0.937952	9	9.01483
Q9I690	UPF0312 protein PA0423 OS=Pseudomonas aeruginosa (strain ATCC 15692 / PAO1 / 1C / PRS 101 / LMG 12228) GN=PA0423 PE=3 SV=1 - [Y423_PSEAE]	30.89	6	6	7	191	20.7636	6.55127	0.939125	7	6.04072
O54439	Acyl carrier protein 1 OS=Pseudomonas aeruginosa (strain ATCC 15692 / PAO1 / 1C / PRS 101 / LMG 12228) GN=acpP1 PE=3 SV=4 - [ACP1_PSEAE]	41.03	4	4	11	78	8.73533	4.11963	0.982337	10	8.38361
Q9HUC3	Polyhydroxyalkanoate synthesis protein PhaF OS=Pseudomonas aeruginosa (strain ATCC 15692 / PAO1 / 1C / PRS 101 / LMG 12228) GN=phaF PE=4 SV=1 - [Q9HUC3_PSEAE]	39.16	5	6	8	309	30.559	10.3013	0.976494	7	7.37706
G3XD20	Serine protease MucD OS=Pseudomonas aeruginosa (strain ATCC 15692 / PAO1 / 1C / PRS 101 / LMG 12228) GN=mucD PE=4 SV=1 - [G3XD20_PSEAE]	16.67	6	6	9	474	50.2906	7.57666	0.95624	9	8.25795
Q9I099	Threonine--tRNA ligase OS=Pseudomonas aeruginosa (strain ATCC 15692 / PAO1 / 1C / PRS 101 / LMG 12228) GN=thrS PE=3 SV=1 - [SYT_PSEAE]	24.06	15	15	18	640	73.0339	6.39209	1.01843	18	5.11567
Q9HXN2	Phosphoribosylformylglycinamidine synthase OS=Pseudomonas aeruginosa (strain ATCC 15692 / PAO1 / 1C / PRS 101 / LMG 12228) GN=purL PE=3 SV=1 - [PUR4_PSEAE]	9.71	12	12	13	1298	140.559	5.18604	1.01774	13	6.48297
Q9I0M2	Thioredoxin reductase OS=Pseudomonas aeruginosa (strain ATCC 15692 / PAO1 / 1C / PRS 101 / LMG 12228) GN=trxB1 PE=3 SV=1 - [Q9I0M2_PSEAE]	19.3	3	3	5	316	33.7968	5.47803	0.967873	5	14.2999
Q9HVI7	Serine hydroxymethyltransferase 3 OS=Pseudomonas aeruginosa (strain ATCC 15692 / PAO1 / 1C / PRS 101 / LMG 12228) GN=glyA2 PE=3 SV=1 - [GLYA3_PSEAE]	15.83	7	7	9	417	45.1289	6.07471	0.981276	9	15.9384
Q9HVF2	Uncharacterized protein OS=Pseudomonas aeruginosa (strain ATCC 15692 / PAO1 / 1C / PRS 101 / LMG 12228) GN=PA4639 PE=4 SV=1 - [Q9HVF2_PSEAE]	29.23	5	5	7	195	20.7229	9.45166	0.996795	7	13.5329
Q9HXY4	Outer membrane protein assembly factor BamA OS=Pseudomonas aeruginosa (strain ATCC 15692 / PAO1 / 1C / PRS 101 / LMG 12228) GN=opr86 PE=3 SV=1 - [Q9HXY4_PSEAE]	13.3	9	9	10	797	88.2326	5.19873	1.08304	10	6.64673
Q9HY12	Uncharacterized protein OS=Pseudomonas aeruginosa (strain ATCC 15692 / PAO1 / 1C / PRS 101 / LMG 12228) GN=PA3614 PE=4 SV=1 - [Q9HY12_PSEAE]	17.13	6	6	9	467	51.8895	6.96143	0.99831	9	6.43897
Q9HT25	Glutamine--fructose-6-phosphate aminotransferase [isomerizing] OS=Pseudomonas aeruginosa (strain ATCC 15692 / PAO1 / 1C / PRS 101 / LMG 12228) GN=glmS PE=3 SV=3 - [GLMS_PSEAE]	14.08	6	6	6	611	66.2538	5.98584	0.99331	6	7.05206
Q9HUV9	Bifunctional purine biosynthesis protein PurH OS=Pseudomonas aeruginosa (strain ATCC 15692 / PAO1 / 1C / PRS 101 / LMG 12228) GN=purH PE=3 SV=1 - [PUR9_PSEAE]	24.11	11	11	13	535	57.6297	6.49365	0.999141	13	7.76325
Q9HWZ6	Inorganic pyrophosphatase OS=Pseudomonas aeruginosa (strain ATCC 15692 / PAO1 / 1C / PRS 101 / LMG 12228) GN=ppa PE=1 SV=1 - [IPYR_PSEAE]	37.71	6	6	11	175	19.384	5.24951	0.994097	11	9.21155
Q9I2U7	Cysteine--tRNA ligase OS=Pseudomonas aeruginosa (strain ATCC 15692 / PAO1 / 1C / PRS 101 / LMG 12228) GN=cysS PE=3 SV=1 - [SYC_PSEAE]	18.91	8	8	9	460	51.2446	5.65576	0.934262	9	6.70987
Q9HWF9	Bacterioferritin OS=Pseudomonas aeruginosa (strain ATCC 15692 / PAO1 / 1C / PRS 101 / LMG 12228) GN=bfr PE=1 SV=1 - [BFR_PSEAE]	42.21	5	5	8	154	17.929	5.13525	1.0277	8	14.2744
Q9I6J2	Putrescine aminotransferase OS=Pseudomonas aeruginosa (strain ATCC 15692 / PAO1 / 1C / PRS 101 / LMG 12228) GN=spuC PE=3 SV=1 - [Q9I6J2_PSEAE]	17.54	5	5	6	456	50.4207	6.06201	0.999754	6	5.29864
P08280	Protein RecA OS=Pseudomonas aeruginosa (strain ATCC 15692 / PAO1 / 1C / PRS 101 / LMG 12228) GN=recA PE=3 SV=1 - [RECA_PSEAE]	20.23	5	5	7	346	36.8562	5.51611	0.947944	7	26.8826
Q9HU24	dTDP-glucose 4,6-dehydratase OS=Pseudomonas aeruginosa (strain ATCC 15692 / PAO1 / 1C / PRS 101 / LMG 12228) GN=rmlB PE=3 SV=1 - [Q9HU24_PSEAE]	23.86	6	6	8	352	39.5179	5.99854	1.02846	8	6.02572
Q9I2V3	Uncharacterized protein OS=Pseudomonas aeruginosa (strain ATCC 15692 / PAO1 / 1C / PRS 101 / LMG 12228) GN=PA1789 PE=1 SV=1 - [Q9I2V3_PSEAE]	32.06	8	8	10	287	31.2543	5.59229	0.95211	10	7.17385
Q9I4S1	Uncharacterized protein OS=Pseudomonas aeruginosa (strain ATCC 15692 / PAO1 / 1C / PRS 101 / LMG 12228) GN=PA1053 PE=4 SV=1 - [Q9I4S1_PSEAE]	30.52	3	3	7	154	15.6392	9.61279	1.0419	7	8.66753
Q9I0K4	Isocitrate lyase OS=Pseudomonas aeruginosa (strain ATCC 15692 / PAO1 / 1C / PRS 101 / LMG 12228) GN=PA2634 PE=1 SV=1 - [ACEA_PSEAE]	10.73	5	5	9	531	58.8497	6.03662	1.09507	9	12.5402
Q9HVY2	50S ribosomal protein L13 OS=Pseudomonas aeruginosa (strain ATCC 15692 / PAO1 / 1C / PRS 101 / LMG 12228) GN=rplM PE=3 SV=1 - [RL13_PSEAE]	37.32	4	4	12	142	16.0185	9.83252	0.976526	12	3.39778
Q9HTQ0	D-amino acid dehydrogenase 1 OS=Pseudomonas aeruginosa (strain ATCC 15692 / PAO1 / 1C / PRS 101 / LMG 12228) GN=dadA1 PE=1 SV=1 - [DADA1_PSEAE]	24.54	11	11	12	432	47.1103	7.41553	1.0316	12	9.88559
Q9HXM6	GMP synthase [glutamine-hydrolyzing] OS=Pseudomonas aeruginosa (strain ATCC 15692 / PAO1 / 1C / PRS 101 / LMG 12228) GN=guaA PE=3 SV=1 - [GUAA_PSEAE]	28.76	12	12	14	525	57.9228	5.78271	1.02016	14	8.09829
Q51390	Glycerol kinase 2 OS=Pseudomonas aeruginosa (strain ATCC 15692 / PAO1 / 1C / PRS 101 / LMG 12228) GN=glpK2 PE=3 SV=2 - [GLPK2_PSEAE]	15.05	8	8	14	505	55.9311	6.02393	1.00602	14	9.39217
Q9I4W2	Uncharacterized protein OS=Pseudomonas aeruginosa (strain ATCC 15692 / PAO1 / 1C / PRS 101 / LMG 12228) GN=PA1011 PE=4 SV=1 - [Q9I4W2_PSEAE]	21.97	5	5	6	396	43.0296	5.04639	1.02653	6	4.39482
Q9I558	Acetyl-coenzyme A synthetase 1 OS=Pseudomonas aeruginosa (strain ATCC 15692 / PAO1 / 1C / PRS 101 / LMG 12228) GN=acsA1 PE=3 SV=1 - [ACSA1_PSEAE]	15.51	8	8	10	651	71.7171	6.354	0.984964	9	3.95878
Q9HUJ1	Probable outer membrane protein OS=Pseudomonas aeruginosa (strain ATCC 15692 / PAO1 / 1C / PRS 101 / LMG 12228) GN=PA4974 PE=4 SV=1 - [Q9HUJ1_PSEAE]	27.18	9	9	10	482	53.3734	6.1001	0.982548	10	4.68295
Q9HXI1	Protein translocase subunit SecD OS=Pseudomonas aeruginosa (strain ATCC 15692 / PAO1 / 1C / PRS 101 / LMG 12228) GN=secD PE=3 SV=1 - [SECD_PSEAE]	12.42	6	6	7	620	67.6322	8.89502	0.984131	7	5.0779
Q9HVT7	Aspartyl/glutamyl-tRNA(Asn/Gln) amidotransferase subunit B OS=Pseudomonas aeruginosa (strain ATCC 15692 / PAO1 / 1C / PRS 101 / LMG 12228) GN=gatB PE=1 SV=1 - [GATB_PSEAE]	19.54	9	9	10	481	53.048	5.40186	1.00957	10	6.27959
[truncated: 1,138 more rows]
