# Supplementary material for: Systemic Responses of Multidrug-Resistant Pseudomonas aeruginosa and Acinetobacter baumannii Following Exposure to the Antimicrobial Peptide Cathelicidin-BF Imply Multiple Intracellular Targets
Source: Front Cell Infect Microbiol. 2017 Nov 7;7:466. doi: 10.3389/fcimb.2017.00466 (PMC5681922; doi:10.3389/fcimb.2017.00466)
Supplement: Table S3 — Quantivative and differential analysis of proteins. [file Table3.XLS]

## Sheet: A.baumannii
Accession	Description	Coverage	Unique Peptides	Peptides	PSMs	AAs	MW [kDa]	calc. pI	Ab-Cathelicidin/Ab-Control	Significance A
W3T4R4	Uncharacterized protein OS=Acinetobacter baumannii CI78 GN=M211_0997 PE=4 SV=1 - [W3T4R4_ACIBA]	67.57	1	1	1	37	4.37732	9.31982	4.38766	3.28988e-50
A0A0M2DXA8	Putative membrane protein OS=Acinetobacter baumannii 26016_3 GN=J969_4522 PE=4 SV=1 - [A0A0M2DXA8_ACIBA]	19.25	1	1	1	161	17.6364	9.27588	3.02928	6.00586e-29
A0A059ZF88	Uncharacterized protein OS=Acinetobacter baumannii GN=AKG97_15215 PE=4 SV=1 - [A0A059ZF88_ACIBA]	12.5	1	1	3	256	28.6935	8.42627	2.5668	2.18876e-21
A0A0A8XCS3	Protein kinase OS=Acinetobacter calcoaceticus GN=P23_0959 PE=4 SV=1 - [A0A0A8XCS3_ACICA]	12.46	1	1	1	305	34.3253	6.12549	2.43425	3.21193e-19
A0A0A8XKB7	Putative transcriptional regulator, GntR family OS=Acinetobacter calcoaceticus GN=P23_1773 PE=4 SV=1 - [A0A0A8XKB7_ACICA]	5.33	1	1	1	450	50.6941	7.26904	2.08297	1.46616e-13
A0A009H100	Uncharacterized protein OS=Acinetobacter baumannii 1295259 GN=J507_3140 PE=4 SV=1 - [A0A009H100_ACIBA]	10.98	1	1	1	255	27.2038	5.2749	1.96993	8.62509e-12
A0A009Z5E5	Cell division protein FtsZ OS=Acinetobacter baumannii 479375 GN=ftsZ PE=3 SV=1 - [A0A009Z5E5_ACIBA]	41.73	2	14	21	393	42.0553	5.14795	1.81866	1.7193e-09
Q5DQT3	Uncharacterized protein OS=Acinetobacter baumannii PE=4 SV=1 - [Q5DQT3_ACIBA]	13.33	1	1	3	180	20.0828	4.79248	1.78624	5.18846e-09
A0A0L6YSE1	LysR family transcriptional regulator (Fragment) OS=Acinetobacter baumannii GN=RQ96_22200 PE=4 SV=1 - [A0A0L6YSE1_ACIBA]	8.74	1	1	1	206	23.9024	6.27783	1.73583	2.81642e-08
R8Y105	Uncharacterized protein OS=Acinetobacter calcoaceticus ANC 3811 GN=F935_02176 PE=4 SV=1 - [R8Y105_ACICA]	7.96	1	1	2	314	34.6497	9.51025	1.69037	1.25731e-07
A0A009KLA8	Tim44-like domain protein OS=Acinetobacter baumannii 1419130 GN=J518_2875 PE=4 SV=1 - [A0A009KLA8_ACIBA]	13.23	3	3	5	325	34.2621	6.69775	1.66804	2.59225e-07
A0A009MWX7	50S ribosomal protein L13 OS=Acinetobacter baumannii 272263 GN=rplM PE=3 SV=1 - [A0A009MWX7_ACIBA]	40.85	1	4	9	142	15.8104	9.5249	1.63239	8.09225e-07
A0A009FY87	Ferroxidase OS=Acinetobacter baumannii 348935 GN=J504_0207 PE=3 SV=1 - [A0A009FY87_ACIBA]	18.18	1	2	5	154	18.192	4.85596	1.55187	9.72637e-06
A0A009FUE3	SCP-2 sterol transfer family protein OS=Acinetobacter baumannii 348935 GN=J504_1244 PE=4 SV=1 - [A0A009FUE3_ACIBA]	10.06	1	1	1	159	17.6225	9.49561	1.51836	2.63259e-05
A0A062G9A4	Formamidopyrimidine-DNA glycosylase OS=Acinetobacter baumannii 15827 GN=mutM PE=3 SV=1 - [A0A062G9A4_ACIBA]	8.03	1	1	1	274	31.1052	8.01611	1.51434	2.96136e-05
A0A0A8XG07	Putative pyruvate decarboxylase OS=Acinetobacter calcoaceticus GN=P23_0221 PE=3 SV=1 - [A0A0A8XG07_ACICA]	27.23	1	13	34	573	62.8356	5.73193	1.50563	3.81762e-05
A0A062HA61	Glycine zipper family protein OS=Acinetobacter baumannii 1499986 GN=J572_0013 PE=4 SV=1 - [A0A062HA61_ACIBA]	41.05	2	2	4	95	8.20625	9.42236	1.49952	4.55662e-05
K9A582	Succinate CoA transferase OS=Acinetobacter sp. WC-141 GN=ACINWC141_3547 PE=4 SV=1 - [K9A582_9GAMM]	26.39	1	10	13	504	54.595	5.69385	1.47459	9.29484e-05
A0A009KF19	NLPA lipofamily protein OS=Acinetobacter baumannii 1437282 GN=J537_0332 PE=4 SV=1 - [A0A009KF19_ACIBA]	12.03	1	3	4	291	31.2965	5.79541	1.4629	0.000129155
A0A009F4G5	Ribonuclease H OS=Acinetobacter baumannii 984213 GN=dnaQ PE=3 SV=1 - [A0A009F4G5_ACIBA]	2.61	1	1	1	459	51.5456	4.76709	1.46148	0.000134393
A0A013RTR8	Uncharacterized protein OS=Acinetobacter baumannii 573719 GN=J658_0217 PE=4 SV=1 - [A0A013RTR8_ACIBA]	4.23	1	2	3	614	68.6796	7.95752	1.44985	0.000185708
A0A0A7XJQ1	Transaldolase OS=Acinetobacter baumannii GN=RR32_07585 PE=3 SV=1 - [A0A0A7XJQ1_ACIBA]	46.5	1	12	20	329	36.2219	4.97021	1.43572	0.000273719
A0A014BCT3	Bacterial extracellular solute-binding s, 3 family protein OS=Acinetobacter baumannii 25977_7 GN=J810_2282 PE=4 SV=1 - [A0A014BCT3_ACIBA]	46.13	1	10	33	297	32.0105	9.48096	1.43478	0.000280826
D0S727	RNA polymerase sigma factor RpoD OS=Acinetobacter calcoaceticus RUH2202 GN=rpoD PE=3 SV=1 - [D0S727_ACICA]	31.58	1	13	24	627	71.6122	4.81787	1.41517	0.00047642
A0A062E5R4	Glutathione S-transferase, N-terminal domain protein (Fragment) OS=Acinetobacter baumannii 754286 GN=J567_4595 PE=4 SV=1 - [A0A062E5R4_ACIBA]	16.83	1	1	1	101	11.7624	9.74463	1.40673	0.000596057
A0A014BP04	Uncharacterized protein OS=Acinetobacter baumannii 25977_7 GN=J810_2114 PE=4 SV=1 - [A0A014BP04_ACIBA]	56.79	1	3	9	81	9.57569	4.50049	1.40529	0.000619178
K9AAA3	Competence/damage-inducible protein CinA OS=Acinetobacter sp. WC-141 GN=cinA_2 PE=4 SV=1 - [K9AAA3_9GAMM]	17.09	1	1	1	158	18.1775	8.90967	1.40515	0.000621478
A0A009Z694	Uncharacterized protein OS=Acinetobacter baumannii 479375 GN=J500_1906 PE=4 SV=1 - [A0A009Z694_ACIBA]	23.81	1	1	1	84	8.90711	4.17041	1.38699	0.00099868
F0KIK7	RNA polymerase sigma factor RpoH OS=Acinetobacter calcoaceticus (strain PHEA-2) GN=rpoH PE=3 SV=1 - [F0KIK7_ACICP]	25.36	1	6	7	276	31.5139	5.36377	1.3826	0.0011183
A0A009EZC7	30S ribosomal protein S12 OS=Acinetobacter baumannii 348935 GN=rpsL PE=3 SV=1 - [A0A009EZC7_ACIBA]	20.97	3	3	4	124	13.7714	10.8726	1.37925	0.00121856
R8YZP1	Uncharacterized protein OS=Acinetobacter pittii ANC 4052 GN=F929_00690 PE=3 SV=1 - [R8YZP1_ACIPI]	12.96	1	1	1	270	29.2983	9.24658	1.37441	0.00137883
A0A010K7F3	Beta-lactamase family protein OS=Acinetobacter baumannii 83444 GN=J583_2301 PE=4 SV=1 - [A0A010K7F3_ACIBA]	39.63	1	6	26	164	18.4354	9.02686	1.36836	0.00160733
A0A009HNE7	OmpA family protein OS=Acinetobacter baumannii 1295259 GN=J507_1140 PE=3 SV=1 - [A0A009HNE7_ACIBA]	15.16	1	4	20	475	49.1637	6.13818	1.35952	0.00200663
S3UHP6	Uncharacterized protein OS=Acinetobacter baumannii NIPH 410 GN=F910_02135 PE=4 SV=1 - [S3UHP6_ACIBA]	45.95	2	2	2	74	8.26816	4.48779	1.34973	0.00255758
A0A010JJK4	Peptidase inhibitor I78 family protein OS=Acinetobacter baumannii 1566109 GN=J582_3436 PE=4 SV=1 - [A0A010JJK4_ACIBA]	20.51	1	1	1	78	8.72037	7.95752	1.34661	0.00276156
A0A013TIB9	Cytochrome o ubiquinol oxidase subunit IV OS=Acinetobacter baumannii 742879 GN=cyoD PE=4 SV=1 - [A0A013TIB9_ACIBA]	14.68	1	1	1	109	12.0762	8.23584	1.34201	0.00309057
A0A009H936	Uncharacterized protein OS=Acinetobacter baumannii 1295259 GN=J507_0838 PE=4 SV=1 - [A0A009H936_ACIBA]	24	1	1	2	75	8.5046	8.48486	1.34097	0.00317013
A0A0G4QM14	Outer membrane protein W OS=Acinetobacter baumannii GN=ABCIP7010_0297 PE=4 SV=1 - [A0A0G4QM14_ACIBA]	29.59	1	6	33	196	21.6401	6.80029	1.33999	0.0032463
A0A010LQK2	Pyrroloquinoline-quinone synthase OS=Acinetobacter baumannii 1578804 GN=pqqC PE=3 SV=1 - [A0A010LQK2_ACIBA]	15.87	1	2	2	252	29.5799	6.59521	1.33696	0.00349406
A0A062S812	Cytochrome oxidase subunit II family protein (Fragment) OS=Acinetobacter baumannii 25977_9 GN=J812_4307 PE=4 SV=1 - [A0A062S812_ACIBA]	8.86	1	1	1	79	8.87583	8.5874	1.33189	0.00394845
A0A0A8XB44	Elongation factor Ts OS=Acinetobacter calcoaceticus GN=tsf PE=3 SV=1 - [A0A0A8XB44_ACICA]	42.27	2	12	33	291	30.6591	5.2876	1.3305	0.00408229
D0S0M9	OmpA family protein OS=Acinetobacter calcoaceticus RUH2202 GN=HMPREF0012_01981 PE=3 SV=1 - [D0S0M9_ACICA]	41.47	1	7	71	217	22.3794	9.27588	1.32783	0.00435136
A0A009QDL6	Uncharacterized protein OS=Acinetobacter baumannii 625974 GN=J506_1367 PE=4 SV=1 - [A0A009QDL6_ACIBA]	13.49	1	1	1	126	13.957	9.61279	1.31967	0.00528057
A0A062DL18	Carbon storage regulator (Fragment) OS=Acinetobacter baumannii 1451147 GN=J541_3892 PE=3 SV=1 - [A0A062DL18_ACIBA]	53.01	3	3	6	83	9.68388	6.3667	1.31856	0.00542113
A0A0J8V3X5	Response regulator OS=Acinetobacter baumannii GN=AB987_2891 PE=4 SV=1 - [A0A0J8V3X5_ACIBA]	5.46	1	1	1	238	27.2456	6.23975	1.31646	0.00569591
A0A009I276	Zinc-binding dehydrogenase family protein OS=Acinetobacter baumannii 1295743 GN=J512_2963 PE=4 SV=1 - [A0A009I276_ACIBA]	28	1	6	6	325	34.8793	6.23975	1.31357	0.00609405
A0A062B3U3	OmpA family protein OS=Acinetobacter baumannii 916567 GN=J467_1821 PE=3 SV=1 - [A0A062B3U3_ACIBA]	50.53	2	12	55	471	48.9266	5.73193	1.31277	0.00620884
A0A009QGW4	RNA recognition motif family protein (Fragment) OS=Acinetobacter baumannii 809848 GN=J536_3906 PE=4 SV=1 - [A0A009QGW4_ACIBA]	8	1	1	1	75	8.20842	9.0708	1.31234	0.00627169
W3SV43	Glutamine--fructose-6-phosphate aminotransferase [isomerizing] OS=Acinetobacter baumannii CI78 GN=glmS PE=3 SV=1 - [W3SV43_ACIBA]	33.17	1	14	25	612	67.3521	5.40186	1.30585	0.00729183
A0A066PKZ5	Uncharacterized protein OS=Acinetobacter baumanii BIDMC 57 GN=AE32_00280 PE=4 SV=1 - [A0A066PKZ5_ACIBA]	21.53	1	3	4	209	23.15	4.67822	1.30549	0.00735129
A0A0M1MTH8	Lipopolysaccharide biosynthesis protein (Fragment) OS=Acinetobacter baumannii GN=RW58_20175 PE=4 SV=1 - [A0A0M1MTH8_ACIBA]	8.84	1	1	1	181	21.084	9.53955	1.30447	0.00752648
A0A062F801	RNA polymerase sigma factor, sigma-70 family protein (Fragment) OS=Acinetobacter baumannii 754286 GN=J567_2813 PE=4 SV=1 - [A0A062F801_ACIBA]	12.94	2	2	3	170	19.4748	5.14795	1.30354	0.00769042
A0A013KFJ3	Glycine zipper family protein OS=Acinetobacter baumannii 1281984 GN=J694_2609 PE=3 SV=1 - [A0A013KFJ3_ACIBA]	68.2	1	11	97	217	22.4635	9.27588	1.30209	0.00795028
A0A062B9U9	Uncharacterized protein (Fragment) OS=Acinetobacter baumannii 916567 GN=J467_2429 PE=4 SV=1 - [A0A062B9U9_ACIBA]	26.03	1	1	3	73	8.17928	9.90576	1.30052	0.00824073
A0A0B2XZ45	Beta-lactamase OS=Acinetobacter baumannii GN=NT90_03710 PE=3 SV=1 - [A0A0B2XZ45_ACIBA]	32.64	5	16	43	383	43.0824	9.46631	1.2962	0.00909441
A0A009K416	Phosphoenolpyruvate carboxykinase [GTP] OS=Acinetobacter baumannii 1461402 GN=pckG PE=3 SV=1 - [A0A009K416_ACIBA]	30.86	1	12	26	606	66.7428	5.2876	1.29435	0.00948387
A0A062FVA1	META domain protein OS=Acinetobacter baumannii 940793 GN=J532_0931 PE=4 SV=1 - [A0A062FVA1_ACIBA]	17.83	2	2	2	157	17.5551	9.43701	1.29246	0.00989838
A0A062IT09	Glycine zipper family protein OS=Acinetobacter baumannii 21072 GN=J596_0684 PE=3 SV=1 - [A0A062IT09_ACIBA]	69.12	2	12	155	217	22.4715	9.27588	1.29232	0.00993097
W3SUR9	D-alanine--D-alanine ligase OS=Acinetobacter baumannii CI78 GN=ddl PE=3 SV=1 - [W3SUR9_ACIBA]	35.39	1	8	13	308	33.3149	4.80518	1.27907	0.0133483
A0A009J7J6	Proline--tRNA ligase OS=Acinetobacter baumannii 1437282 GN=proS PE=3 SV=1 - [A0A009J7J6_ACIBA]	17.69	1	7	12	571	63.1481	5.37646	1.27763	0.0137766
A0A009K6J1	GlcNAc-PI de-N-acetylase family protein OS=Acinetobacter baumannii 1461963 GN=J544_3542 PE=4 SV=1 - [A0A009K6J1_ACIBA]	15.48	2	2	2	252	28.1342	5.38916	1.27347	0.015093
A0A009HFQ4	Serine--tRNA ligase OS=Acinetobacter baumannii 1295259 GN=serS PE=3 SV=1 - [A0A009HFQ4_ACIBA]	36.88	1	11	13	423	47.3891	5.42725	1.27277	0.0153268
A0A009IQI0	CoA-transferase III family protein OS=Acinetobacter baumannii 1295743 GN=J512_1722 PE=4 SV=1 - [A0A009IQI0_ACIBA]	3.18	1	1	1	409	44.9751	5.71924	1.27262	0.0153748
A0A013SI00	Outer-membrane lipoprotein carrier protein OS=Acinetobacter baumannii 826659 GN=J663_1998 PE=4 SV=1 - [A0A013SI00_ACIBA]	11	1	1	1	209	23.1281	10.0962	1.27245	0.0154341
A0A010MTA1	Glutaredoxin 3 OS=Acinetobacter baumannii 1578804 GN=grxC PE=4 SV=1 - [A0A010MTA1_ACIBA]	34.12	2	2	3	85	9.69504	6.01123	1.27232	0.0154766
A0A009FUY8	Uncharacterized protein OS=Acinetobacter baumannii 984213 GN=J503_1988 PE=4 SV=1 - [A0A009FUY8_ACIBA]	9.76	1	1	1	82	9.03449	8.26514	1.27172	0.0156798
D0S6B1	General secretion pathway protein G OS=Acinetobacter calcoaceticus RUH2202 GN=gspG PE=4 SV=1 - [D0S6B1_ACICA]	28.96	1	4	4	183	19.5967	5.5542	1.27132	0.0158173
A0A014DW79	Carbamoyl-phosphate synthase (glutamine-hydrolyzing) OS=Acinetobacter baumannii 25977_7 GN=carB PE=3 SV=1 - [A0A014DW79_ACIBA]	31.32	1	26	38	1076	118.282	5.18604	1.27085	0.015981
A0A009HWB8	ABC1 family protein OS=Acinetobacter baumannii 1295743 GN=J512_0438 PE=4 SV=1 - [A0A009HWB8_ACIBA]	12.73	1	4	5	432	48.7075	7.6499	1.2707	0.016033
A0A0C4XXD9	Uncharacterized protein OS=Acinetobacter baumannii GN=NG19_002 PE=4 SV=1 - [A0A0C4XXD9_ACIBA]	11.36	1	1	1	88	10.0964	8.41162	1.26934	0.0165115
A0A062MI03	Acetyl-CoA C-acetyltransferase family protein (Fragment) OS=Acinetobacter baumannii 1288284 GN=J608_1334 PE=3 SV=1 - [A0A062MI03_ACIBA]	19.26	4	4	6	270	28.8028	5.90967	1.2688	0.0167045
A0A009YXQ4	Nucleoside diphosphate kinase OS=Acinetobacter baumannii 479375 GN=ndk PE=3 SV=1 - [A0A009YXQ4_ACIBA]	22.38	1	2	4	143	15.448	5.79541	1.26711	0.0173294
A0A009ZAH6	Phosphoenolpyruvate carboxykinase [GTP] OS=Acinetobacter baumannii 479375 GN=pckG PE=3 SV=1 - [A0A009ZAH6_ACIBA]	33.33	1	13	26	606	66.8439	5.16064	1.26631	0.017628
A0A009YJ82	50S ribosomal protein L21 OS=Acinetobacter baumannii 479375 GN=rplU PE=3 SV=1 - [A0A009YJ82_ACIBA]	60.19	1	4	9	103	11.4402	10.0669	1.26567	0.0178733
A0A013SXW1	Cytochrome d ubiquinol oxidase, subunit II OS=Acinetobacter baumannii 826659 GN=J663_0148 PE=4 SV=1 - [A0A013SXW1_ACIBA]	5.51	1	1	1	381	41.6596	8.06006	1.25983	0.0202555
N9EIQ6	Alanine racemase OS=Acinetobacter calcoaceticus ANC 3680 GN=F937_01972 PE=3 SV=1 - [N9EIQ6_ACICA]	7.54	1	1	1	358	39.9033	6.78564	1.25936	0.0204587
A0A009KUV3	Alanine racemase OS=Acinetobacter baumannii 1461963 GN=J544_1183 PE=3 SV=1 - [A0A009KUV3_ACIBA]	13.2	3	3	3	356	39.604	6.04932	1.25855	0.0208156
N8YW55	Alkyl hydroperoxide reductase, F subunit OS=Acinetobacter baumannii NIPH 190 GN=F962_02231 PE=3 SV=1 - [N8YW55_ACIBA]	33.59	1	16	22	521	56.3318	4.98291	1.25391	0.0229606
A0A0B2Y153	Uncharacterized protein OS=Acinetobacter baumannii GN=NT90_00660 PE=4 SV=1 - [A0A0B2Y153_ACIBA]	12.5	1	1	1	104	11.3941	9.72998	1.25362	0.0230999
A0A013RNG2	Elongation factor G OS=Acinetobacter baumannii 573719 GN=fusA PE=3 SV=1 - [A0A013RNG2_ACIBA]	51.69	1	30	88	712	78.9096	5.14795	1.2536	0.0231102
A0A062AWJ2	Uncharacterized protein (Fragment) OS=Acinetobacter baumannii 916567 GN=J467_3488 PE=4 SV=1 - [A0A062AWJ2_ACIBA]	12.5	1	1	2	96	11.2027	8.39697	1.2533	0.0232568
A0A062EKR7	Putative lipoprotein OS=Acinetobacter baumannii 855125 GN=J560_3437 PE=4 SV=1 - [A0A062EKR7_ACIBA]	10.26	1	1	1	302	31.7085	8.17725	1.25259	0.0236052
A0A009EWD7	EcsC family protein OS=Acinetobacter baumannii 984213 GN=J503_1907 PE=4 SV=1 - [A0A009EWD7_ACIBA]	24.94	1	8	12	441	49.1613	5.96045	1.25102	0.0243946
A0A009IFF7	Uncharacterized protein OS=Acinetobacter baumannii 1295743 GN=J512_4108 PE=4 SV=1 - [A0A009IFF7_ACIBA]	7.27	1	1	1	110	13.039	6.29053	1.25002	0.0249111
A0A062B9H0	Bacterial regulatory s, gntR family protein OS=Acinetobacter baumannii 916567 GN=J467_2077 PE=4 SV=1 - [A0A062B9H0_ACIBA]	9.05	1	1	1	243	28.3689	6.69775	1.24909	0.0254004
A0A010L6P7	Deoxycytidine triphosphate deaminase OS=Acinetobacter baumannii 1578804 GN=dcd PE=3 SV=1 - [A0A010L6P7_ACIBA]	12.7	2	2	2	189	21.4156	5.2749	1.24745	0.0262817
K9A1G1	ATP synthase subunit b OS=Acinetobacter sp. WC-141 GN=atpF PE=3 SV=1 - [K9A1G1_9GAMM]	55.13	1	8	15	156	16.9378	5.63037	1.24655	0.0267782
A0A062R5R8	Endonuclease/Exonuclease/phosphatase family protein (Fragment) OS=Acinetobacter baumannii 42057_3 GN=K034_4381 PE=4 SV=1 - [A0A062R5R8_ACIBA]	13.22	1	1	1	121	14.1572	6.31592	1.24417	0.0281265
A0A009G9F1	Histidine biosynthesis bifunctional protein HisIE OS=Acinetobacter baumannii 118362 GN=hisE PE=3 SV=1 - [A0A009G9F1_ACIBA]	21.79	3	3	3	257	29.1476	5.73193	1.24251	0.0291033
A0A009J896	Quinoprotein glucose dehydrogenase OS=Acinetobacter baumannii 1437282 GN=gcd PE=4 SV=1 - [A0A009J896_ACIBA]	10.99	1	7	8	801	86.8723	7.45947	1.24049	0.0303369
K9ABQ0	Transaldolase OS=Acinetobacter sp. WC-141 GN=tal PE=3 SV=1 - [K9ABQ0_9GAMM]	43.16	1	14	20	329	36.2297	4.88135	1.24013	0.0305651
A0A0L6YQF4	Lysyl-tRNA synthetase (Fragment) OS=Acinetobacter baumannii GN=RQ90_21675 PE=4 SV=1 - [A0A0L6YQF4_ACIBA]	14.15	2	2	2	212	23.8632	4.83057	1.23876	0.0314303
A0A0A7XMW4	Membrane protein OS=Acinetobacter baumannii GN=RR32_13790 PE=3 SV=1 - [A0A0A7XMW4_ACIBA]	68.2	1	11	97	217	22.4635	9.27588	1.238	0.0319199
A0A009IAX9	Acyltransferase family protein OS=Acinetobacter baumannii 1295259 GN=J507_0505 PE=4 SV=1 - [A0A009IAX9_ACIBA]	5.3	1	1	1	264	29.3553	9.27588	1.23712	0.0325019
A0A010F498	Heme ABC exporter, ATP-binding protein CcmA OS=Acinetobacter baumannii 983759 GN=J559_1263 PE=3 SV=1 - [A0A010F498_ACIBA]	26.67	1	10	21	540	60.5521	5.17334	1.23619	0.033122
A0A011K7N6	META domain protein OS=Acinetobacter baumannii 694762 GN=J604_2871 PE=4 SV=1 - [A0A011K7N6_ACIBA]	37.67	2	10	17	369	41.0007	7.88428	1.2349	0.0339967
U1U8X5	Membrane protein OS=Acinetobacter baumannii EGD-HP18 GN=N173_01470 PE=4 SV=1 - [U1U8X5_ACIBA]	5.76	1	1	1	191	20.9745	6.29053	1.23486	0.0340219
A0A009KHT7	7-carboxy-7-deazaguanine synthase OS=Acinetobacter baumannii 1419130 GN=queE PE=3 SV=1 - [A0A009KHT7_ACIBA]	11.02	2	2	2	236	26.3454	5.31299	1.23365	0.0348648
A0A0C0B817	Transposase (Fragment) OS=Acinetobacter baumannii GN=RQ54_20115 PE=4 SV=1 - [A0A0C0B817_ACIBA]	37.39	2	2	4	115	13.272	6.78564	1.23291	0.0353933
A0A0L6KG68	Uncharacterized protein (Fragment) OS=Acinetobacter baumannii GN=RQ25_21135 PE=4 SV=1 - [A0A0L6KG68_ACIBA]	22.36	3	3	3	237	26.5613	5.84619	1.23229	0.0358363
A0A009H5L8	Na+/H+ ion antiporter subunit OS=Acinetobacter baumannii 118362 GN=J517_1728 PE=4 SV=1 - [A0A009H5L8_ACIBA]	18.86	2	2	2	175	20.0458	7.1958	1.23167	0.0362862
A0A0A8XGY8	Aconitate hydratase OS=Acinetobacter calcoaceticus GN=P23_2461 PE=3 SV=1 - [A0A0A8XGY8_ACICA]	23.88	1	16	32	917	99.965	5.24951	1.22837	0.0387686
A0A062TPC9	Alkyl hydroperoxide reductase subunit F (Fragment) OS=Acinetobacter baumannii 25691_7 GN=J830_2941 PE=3 SV=1 - [A0A062TPC9_ACIBA]	34.11	1	16	22	513	55.2923	4.99561	1.22741	0.0395165
A0A009KAA4	Citrate synthase OS=Acinetobacter baumannii 1437282 GN=gltA PE=3 SV=1 - [A0A009KAA4_ACIBA]	34.67	1	11	35	424	47.269	6.771	1.22373	0.0425103
A0A009FUN5	DNA polymerase I OS=Acinetobacter baumannii 348935 GN=polA PE=3 SV=1 - [A0A009FUN5_ACIBA]	6.84	1	4	4	921	103.126	5.35107	1.22353	0.0426761
A0A0M9VGP3	Adenylyltransferase (Fragment) OS=Acinetobacter baumannii GN=RQ47_20255 PE=4 SV=1 - [A0A0M9VGP3_ACIBA]	4.72	1	1	1	254	28.3158	4.71631	1.22298	0.0431451
A0A062T485	2Fe-2S iron-sulfur cluster binding domain protein (Fragment) OS=Acinetobacter baumannii 45002_9 GN=J802_3706 PE=4 SV=1 - [A0A062T485_ACIBA]	11.36	2	3	5	317	35.4973	5.24951	1.2205	0.0452966
R8Z3A8	Octanoyltransferase OS=Acinetobacter pittii ANC 4052 GN=lipB PE=3 SV=1 - [R8Z3A8_ACIPI]	22.12	1	2	2	217	24.8616	6.11279	1.21923	0.0464413
A0A0L6YP65	Short-chain dehydrogenase (Fragment) OS=Acinetobacter baumannii GN=RQ90_23375 PE=3 SV=1 - [A0A0L6YP65_ACIBA]	13.41	2	2	2	246	26.9212	9.43701	1.21864	0.0469761
A0A062IIG9	Pseudouridine synthase OS=Acinetobacter baumannii 21072 GN=rluD PE=3 SV=1 - [A0A062IIG9_ACIBA]	8	2	2	2	350	39.2001	6.29053	1.21838	0.0472187
A0A0L6YXH5	Endonuclease (Fragment) OS=Acinetobacter baumannii GN=RQ36_20565 PE=4 SV=1 - [A0A0L6YXH5_ACIBA]	14.29	1	1	1	77	8.71064	7.28369	1.21793	0.0476346
E0YCL4	Initiator Replication family protein OS=Acinetobacter baumannii GN=repA PE=4 SV=1 - [E0YCL4_ACIBA]	6.43	2	2	2	311	36.0988	9.23193	1.21699	0.0485159
A0A010KNL0	Aminotransferase class-III family protein OS=Acinetobacter baumannii 1566109 GN=J582_2810 PE=3 SV=1 - [A0A010KNL0_ACIBA]	20.79	1	3	4	279	29.9594	5.23682	1.21672	0.048767
A0A0L6YID7	Uncharacterized protein (Fragment) OS=Acinetobacter baumannii GN=RQ97_23535 PE=4 SV=1 - [A0A0L6YID7_ACIBA]	14.14	2	2	2	191	21.4442	9.27588	0.182764	1.56626e-78
A0A009LVQ9	Uncharacterized protein OS=Acinetobacter baumannii 1440422 GN=J540_1164 PE=4 SV=1 - [A0A009LVQ9_ACIBA]	10.08	1	1	1	129	15.3717	8.11865	0.283196	4.23599e-44
A0A0L6YIX9	Cytochrome B (Fragment) OS=Acinetobacter baumannii GN=RQ94_20220 PE=4 SV=1 - [A0A0L6YIX9_ACIBA]	11.81	1	1	1	127	13.8643	6.78564	0.308852	1.76756e-38
A0A0C4Y2K3	Uncharacterized protein OS=Acinetobacter baumannii GN=NG19_008 PE=4 SV=1 - [A0A0C4Y2K3_ACIBA]	16.67	4	4	4	198	21.3558	9.83252	0.427415	6.18744e-21
A0A0J0ZBE5	Putative extracellular serine proteinase OS=Acinetobacter baumannii MRSN 4106 GN=T632_2142 PE=3 SV=1 - [A0A0J0ZBE5_ACIBA]	5.61	2	2	2	374	38.7183	7.00537	0.526481	1.37531e-12
A0A009YQB8	Dihydrolipoyllysine-residue succinyltransferase component of 2-oxoglutarate dehydrogenase complex OS=Acinetobacter baumannii 479375 GN=sucB PE=3 SV=1 - [A0A009YQB8_ACIBA]	15.42	1	7	19	402	43.3373	5.37646	0.619018	1.15928e-07
A0A009I7E4	Phosphoglucosamine mutase OS=Acinetobacter baumannii 1295259 GN=glmM PE=3 SV=1 - [A0A009I7E4_ACIBA]	22.92	1	8	12	445	48.1121	6.02393	0.619993	1.27485e-07
A0A062F0Z1	Coenzyme PQQ synthesis protein B (Fragment) OS=Acinetobacter baumannii 855125 GN=J560_1686 PE=3 SV=1 - [A0A062F0Z1_ACIBA]	9.64	1	1	1	249	27.8236	6.0874	0.620132	1.29208e-07
A0A009JBT9	NADH-quinone oxidoreductase subunit H OS=Acinetobacter baumannii 1437282 GN=nuoH PE=3 SV=1 - [A0A009JBT9_ACIBA]	6.8	2	2	2	338	37.7218	6.80029	0.646489	1.43086e-06
A0A009S0D4	Putative membrane protein (Fragment) OS=Acinetobacter baumannii 951631 GN=J552_4272 PE=4 SV=1 - [A0A009S0D4_ACIBA]	26.47	1	1	1	34	3.7449	4.50049	0.656533	3.31061e-06
A0A009H6X6	HxlR-like helix-turn-helix family protein OS=Acinetobacter baumannii 1295259 GN=J507_1922 PE=4 SV=1 - [A0A009H6X6_ACIBA]	4.38	1	1	1	160	18.8005	9.0415	0.659387	4.17078e-06
A0A009GC13	Uncharacterized protein OS=Acinetobacter baumannii 118362 GN=J517_0415 PE=4 SV=1 - [A0A009GC13_ACIBA]	42.76	4	7	14	145	15.5613	9.65674	0.661033	4.75839e-06
A0A062FVB7	Inorganic pyrophosphatase family protein (Fragment) OS=Acinetobacter baumannii 15827 GN=J530_4279 PE=4 SV=1 - [A0A062FVB7_ACIBA]	50	1	4	7	114	12.4485	5.2749	0.681109	2.18573e-05
A0A062HR38	Uncharacterized protein (Fragment) OS=Acinetobacter baumannii 21072 GN=J596_4069 PE=4 SV=1 - [A0A062HR38_ACIBA]	15	1	1	1	100	10.8926	8.35303	0.690097	4.1251e-05
A0A0L6TIP5	Uncharacterized protein (Fragment) OS=Acinetobacter baumannii GN=RQ13_20360 PE=4 SV=1 - [A0A0L6TIP5_ACIBA]	21.82	1	2	2	110	13.033	9.17334	0.690966	4.3797e-05
A0A022HZA1	Dicarboxylate symporter family protein (Fragment) OS=Acinetobacter baumannii 1592897 GN=J595_03959 PE=4 SV=1 - [A0A022HZA1_ACIBA]	3.42	1	1	1	292	29.9741	6.40479	0.696942	6.56697e-05
A0A013PZ95	Putative monovalent cation/H+ antiporter subunit D domain protein OS=Acinetobacter baumannii 214216 GN=J682_1367 PE=4 SV=1 - [A0A013PZ95_ACIBA]	14.2	2	2	2	169	19.1608	5.0083	0.701826	9.06278e-05
A0A014AZB3	Aminotransferase class I and II family protein (Fragment) OS=Acinetobacter baumannii 25977_7 GN=J810_4102 PE=4 SV=1 - [A0A014AZB3_ACIBA]	15.87	1	1	2	126	14.1455	5.89697	0.70342	0.00010051
A0A009FQ87	Maf-like protein J503_2680 OS=Acinetobacter baumannii 984213 GN=J503_2680 PE=3 SV=1 - [A0A009FQ87_ACIBA]	4.57	1	1	1	197	22.0723	6.37939	0.710003	0.00015274
L9M0L9	UDP-N-acetylglucosamine 4,6-dehydratase OS=Acinetobacter baumannii WC-A-92 GN=pseB PE=4 SV=1 - [L9M0L9_ACIBA]	56.33	1	14	43	332	37.311	6.56592	0.711164	0.000164198
A7FBN4	Uncharacterized protein OS=Acinetobacter baumannii (strain ATCC 17978 / CIP 53.77 / LMG 1025 / NCDC KC755 / 5377) GN=A1S_3797 PE=4 SV=2 - [A7FBN4_ACIBT]	48.89	2	2	3	45	5.15475	5.0083	0.711246	0.000165034
A0A014CEU4	Bacterial regulatory s, tetR family protein OS=Acinetobacter baumannii 25977_7 GN=J810_2665 PE=4 SV=1 - [A0A014CEU4_ACIBA]	15.35	2	2	2	202	23.6372	6.80029	0.719924	0.000279658
A0A009IMN7	Penicillin amidase family protein OS=Acinetobacter baumannii 1295743 GN=J512_2628 PE=4 SV=1 - [A0A009IMN7_ACIBA]	2.3	1	1	1	392	43.8099	7.10791	0.720742	0.000293549
A0A062B437	Putative phosphoribosylglycinamide formyltransferase OS=Acinetobacter baumannii 916567 GN=J467_1781 PE=4 SV=1 - [A0A062B437_ACIBA]	40.97	5	5	5	144	15.3198	9.43701	0.721967	0.000315556
A0A062TJC6	Uncharacterized protein OS=Acinetobacter baumannii 25691_7 GN=J830_3558 PE=4 SV=1 - [A0A062TJC6_ACIBA]	14.74	2	2	2	156	18.0745	8.68994	0.722542	0.000326388
A0A0M1MVV4	Energy transducer TonB (Fragment) OS=Acinetobacter baumannii GN=RW53_18455 PE=4 SV=1 - [A0A0M1MVV4_ACIBA]	35.14	1	1	1	37	4.40649	11.1655	0.725405	0.000385586
A0A009YH97	ATP synthase subunit alpha OS=Acinetobacter baumannii 479375 GN=atpA PE=3 SV=1 - [A0A009YH97_ACIBA]	41.25	1	20	66	514	55.4245	5.42725	0.729788	0.00049529
A0A009H9M5	Uncharacterized protein OS=Acinetobacter baumannii 1295259 GN=J507_0671 PE=4 SV=1 - [A0A009H9M5_ACIBA]	5.62	1	1	1	178	20.1987	7.45947	0.731357	0.000540991
A0A0A8XJV6	Uncharacterized protein OS=Acinetobacter calcoaceticus GN=P23_2774 PE=4 SV=1 - [A0A0A8XJV6_ACICA]	2.05	1	1	1	341	39.4173	5.80811	0.733534	0.00061076
A0A062T681	UDP-N-acetylglucosamine 4,6-dehydratase OS=Acinetobacter baumannii 45002_9 GN=pseB PE=4 SV=1 - [A0A062T681_ACIBA]	50.6	1	14	44	332	37.382	6.56592	0.734368	0.000639555
A0A0E2G9P6	Uncharacterized protein OS=Acinetobacter nosocomialis NIPH 2119 GN=F984_03626 PE=4 SV=1 - [A0A0E2G9P6_9GAMM]	23.04	1	6	16	434	46.9078	8.6167	0.738529	0.000802548
A0A009ENZ0	Tryptophan synthase beta chain OS=Acinetobacter baumannii 348935 GN=trpB PE=3 SV=1 - [A0A009ENZ0_ACIBA]	16.87	1	6	8	403	44.3223	6.13818	0.744843	0.00112212
A0A009SXY8	TonB family C-terminal domain protein (Fragment) OS=Acinetobacter baumannii 99063 GN=J529_1630 PE=4 SV=1 - [A0A009SXY8_ACIBA]	6.06	1	1	2	132	14.1313	9.77393	0.745862	0.00118327
K1E690	Uncharacterized protein OS=Acinetobacter baumannii WC-692 GN=ACINWC692_2034 PE=4 SV=1 - [K1E690_ACIBA]	16.92	1	1	1	65	7.15465	7.18115	0.75063	0.00151098
A0A0J8TGV4	Uncharacterized protein OS=Acinetobacter baumannii GN=AB895_0985 PE=4 SV=1 - [A0A0J8TGV4_ACIBA]	5.38	1	1	1	186	21.8011	6.68311	0.753437	0.00173984
B2I0I3	Pyrroloquinoline-quinone synthase OS=Acinetobacter baumannii (strain ACICU) GN=pqqC PE=3 SV=1 - [PQQC_ACIBC]	20.63	1	3	3	252	29.6459	6.53662	0.755619	0.00193864
A0A0B3ZEA3	Signal peptide protein OS=Acinetobacter baumannii GN=ACX60_05400 PE=4 SV=1 - [A0A0B3ZEA3_ACIBA]	44.93	4	4	7	138	15.1259	8.33838	0.756793	0.00205381
D0S705	Acriflavine resistance protein A OS=Acinetobacter calcoaceticus RUH2202 GN=acrA PE=4 SV=1 - [D0S705_ACICA]	18.4	1	5	5	413	43.5276	8.93896	0.758711	0.00225502
A0A011IKI5	Uncharacterized protein OS=Acinetobacter baumannii 607805 GN=J618_2200 PE=4 SV=1 - [A0A011IKI5_ACIBA]	47.83	8	8	13	138	14.7097	9.56885	0.762109	0.00265484
A0A009FQ66	Aspartate--tRNA ligase OS=Acinetobacter baumannii 348935 GN=aspS PE=3 SV=1 - [A0A009FQ66_ACIBA]	16.67	1	7	10	594	66.6131	5.2876	0.763798	0.00287612
A0A009ZMZ9	ATPase associated with various cellular activities family protein OS=Acinetobacter baumannii 479375 GN=J500_0394 PE=4 SV=1 - [A0A009ZMZ9_ACIBA]	9.02	1	1	12	255	28.2218	8.104	0.765941	0.00318027
A0A062BDD5	Uncharacterized protein OS=Acinetobacter baumannii 916567 GN=J467_1178 PE=4 SV=1 - [A0A062BDD5_ACIBA]	51.37	1	10	12	255	28.9905	4.98291	0.767654	0.00344333
A0A062BK09	Uncharacterized protein OS=Acinetobacter baumannii 916567 GN=J467_0099 PE=4 SV=1 - [A0A062BK09_ACIBA]	7.87	1	1	1	216	24.712	5.63037	0.770413	0.00390772
A0A0M1MS84	Flavoprotein (Fragment) OS=Acinetobacter baumannii GN=RW60_20485 PE=4 SV=1 - [A0A0M1MS84_ACIBA]	54.61	2	5	7	141	15.597	5.90967	0.776393	0.00510717
A0A013MLH8	Translation initiation factor IF-2 (Fragment) OS=Acinetobacter baumannii 1294243 GN=infB PE=3 SV=1 - [A0A013MLH8_ACIBA]	25.28	1	14	28	894	96.8467	7.02002	0.780282	0.00604985
A0A0M2DY66	Ferrochelatase (Fragment) OS=Acinetobacter baumannii 26016_3 GN=J969_4512 PE=3 SV=1 - [A0A0M2DY66_ACIBA]	3.38	1	1	1	266	30.717	6.80029	0.780556	0.00612162
A0A0C4Y2J9	Uncharacterized protein OS=Acinetobacter baumannii GN=NG19_0040 PE=4 SV=1 - [A0A0C4Y2J9_ACIBA]	34.15	2	2	4	82	8.99562	9.20264	0.780618	0.00613805
A0A010H704	Penicillin-binding , 1A family protein OS=Acinetobacter baumannii 907131 GN=J569_2710 PE=4 SV=1 - [A0A010H704_ACIBA]	13.12	1	10	13	823	91.5893	9.27588	0.781946	0.00649761
A0A009KWT9	Malic enzyme, NAD binding domain protein OS=Acinetobacter baumannii 1440422 GN=J540_1665 PE=3 SV=1 - [A0A009KWT9_ACIBA]	45.9	3	24	39	756	82.7749	5.74463	0.786061	0.00773013
A0A062IPA2	Cell cycle family protein (Fragment) OS=Acinetobacter baumannii 21072 GN=J596_0243 PE=4 SV=1 - [A0A062IPA2_ACIBA]	3.73	1	1	1	295	32.3339	6.68311	0.786844	0.00798624
A0A013SBW5	Uncharacterized protein OS=Acinetobacter baumannii 742879 GN=J690_1884 PE=4 SV=1 - [A0A013SBW5_ACIBA]	11.36	1	1	1	132	14.9914	8.1626	0.787104	0.00807276
A0A022I966	Uncharacterized protein OS=Acinetobacter baumannii 1592897 GN=J595_02099 PE=4 SV=1 - [A0A022I966_ACIBA]	9.71	1	1	1	103	11.3207	4.95752	0.789495	0.0089087
A0A0C4Y2T1	Site-specific recombinase, DNA invertase Pin-like protein OS=Acinetobacter baumannii GN=NG19_0068 PE=4 SV=1 - [A0A0C4Y2T1_ACIBA]	18.4	3	3	3	212	24.0951	9.49561	0.794043	0.0107059
A0A009KCD0	50S ribosomal protein L21 OS=Acinetobacter baumannii 1461963 GN=rplU PE=3 SV=1 - [A0A009KCD0_ACIBA]	38.83	1	4	8	103	11.4662	10.228	0.795439	0.0113163
A0A013LFM5	2-C-methyl-D-erythritol 2,4-cyclodiphosphate synthase OS=Acinetobacter baumannii 1294243 GN=J655_1934 PE=4 SV=1 - [A0A013LFM5_ACIBA]	10.71	1	1	1	84	9.39301	8.80713	0.795483	0.0113363
A0A0J8UUM8	Uncharacterized protein OS=Acinetobacter baumannii GN=AB987_0148 PE=4 SV=1 - [A0A0J8UUM8_ACIBA]	4.04	1	1	2	223	25.3552	8.44092	0.797113	0.0120875
A0A062LRM0	Uncharacterized protein (Fragment) OS=Acinetobacter baumannii 1288284 GN=J608_3639 PE=4 SV=1 - [A0A062LRM0_ACIBA]	10.84	1	1	1	83	9.7557	4.80518	0.798017	0.0125227
A0A062DEU4	Putative outer membrane W domain protein (Fragment) OS=Acinetobacter baumannii 496487 GN=J524_3654 PE=4 SV=1 - [A0A062DEU4_ACIBA]	22.41	1	1	2	58	6.23815	5.8335	0.798405	0.0127133
B1A5Z6	CsuE (Fragment) OS=Acinetobacter baumannii GN=csuE PE=4 SV=1 - [B1A5Z6_ACIBA]	10.74	1	1	1	149	15.759	9.20264	0.798994	0.0130075
N9I304	Uncharacterized protein OS=Acinetobacter baumannii NIPH 201 GN=F922_01725 PE=4 SV=1 - [N9I304_ACIBA]	3.38	1	1	1	237	27.4272	6.17627	0.799193	0.013108
A0A062F9L6	Glycerate kinase family protein (Fragment) OS=Acinetobacter baumannii 940793 GN=J532_4219 PE=4 SV=1 - [A0A062F9L6_ACIBA]	3.09	1	1	1	291	30.1689	7.06396	0.801196	0.0141595
A0A014BAQ9	Peroxiredoxin OS=Acinetobacter baumannii 25977_7 GN=ahpC PE=4 SV=1 - [A0A014BAQ9_ACIBA]	68.45	1	10	53	187	20.7615	5.13525	0.803568	0.015496
A0A009QV05	O-succinylhomoserine sulfhydrylase OS=Acinetobacter baumannii 809848 GN=metZ PE=3 SV=1 - [A0A009QV05_ACIBA]	19.49	1	5	6	395	42.6108	5.5542	0.803953	0.0157225
A0A0A8XH23	2-nonaprenyl-3-methyl-6-methoxy-1,4-benzoquinol hydroxylase OS=Acinetobacter calcoaceticus GN=coq7 PE=3 SV=1 - [A0A0A8XH23_ACICA]	27.96	3	4	4	211	23.4969	6.59521	0.804232	0.0158886
A0A0H4UJC0	Glycosyl transferase OS=Acinetobacter baumannii GN=ACX61_04825 PE=4 SV=1 - [A0A0H4UJC0_ACIBA]	2.4	1	1	1	416	47.8822	8.48486	0.804491	0.0160439
A0A009G2X3	Acyl-CoA dehydrogenase, N-terminal domain protein OS=Acinetobacter baumannii 984213 GN=J503_0204 PE=3 SV=1 - [A0A009G2X3_ACIBA]	45.64	1	16	29	390	42.2762	6.18896	0.804953	0.0163249
A0A010K8W1	Nickel import ATP-binding protein NikE OS=Acinetobacter baumannii 83444 GN=J583_0343 PE=3 SV=1 - [A0A010K8W1_ACIBA]	5.79	2	2	2	484	54.6136	6.94678	0.805132	0.0164345
A0A0F5EJD1	Uncharacterized protein OS=Acinetobacter baumannii GN=VM83_05985 PE=4 SV=1 - [A0A0F5EJD1_ACIBA]	39.15	10	10	14	189	21.134	9.39307	0.806327	0.0171836
A0A010R3L3	tRNA 2-thiocytidine biosynthesis protein TtcA OS=Acinetobacter baumannii 1294596 GN=ttcA PE=3 SV=1 - [A0A010R3L3_ACIBA]	8.53	2	2	2	258	29.5332	6.16357	0.808185	0.0184054
A0A0M1MYQ8	Preprotein translocase subunit SecF (Fragment) OS=Acinetobacter baumannii GN=RW49_22455 PE=3 SV=1 - [A0A0M1MYQ8_ACIBA]	6.45	2	2	2	310	33.9022	8.79248	0.808332	0.0185049
U4NMU5	Uncharacterized protein OS=Acinetobacter pittii 42F GN=APICBIBUN_17352 PE=4 SV=1 - [U4NMU5_ACIPI]	17.19	2	2	2	128	14.1288	8.06006	0.808625	0.0187054
K8ZYZ1	Putative octaprenyl-diphosphate synthase OS=Acinetobacter sp. WC-141 GN=ACINWC141_3087 PE=3 SV=1 - [K8ZYZ1_9GAMM]	32.92	1	4	4	325	35.3942	5.14795	0.808729	0.0187765
A0A062JES7	Uncharacterized protein (Fragment) OS=Acinetobacter baumannii 1288284 GN=J608_5755 PE=4 SV=1 - [A0A062JES7_ACIBA]	20.59	1	1	1	34	3.75613	9.83252	0.810872	0.0203013
S3TUP4	Uncharacterized protein OS=Acinetobacter baumannii NIPH 410 GN=F910_02389 PE=4 SV=1 - [S3TUP4_ACIBA]	39.51	3	3	3	81	9.35397	8.93896	0.814548	0.0231574
K9CRJ1	Elongation factor Ts OS=Acinetobacter sp. WC-136 GN=tsf PE=3 SV=1 - [K9CRJ1_9GAMM]	65.29	1	17	58	291	30.6721	5.2876	0.815328	0.023805
A0A0C4XXK4	Protein-disulfide isomerase OS=Acinetobacter baumannii GN=NG19_0057 PE=4 SV=1 - [A0A0C4XXK4_ACIBA]	42.86	10	10	16	245	27.1129	8.11865	0.815356	0.0238282
A0A0L6G367	Uncharacterized protein (Fragment) OS=Acinetobacter baumannii GN=RQ07_20725 PE=4 SV=1 - [A0A0L6G367_ACIBA]	9.49	1	1	1	137	16.6133	4.93213	0.815953	0.0243345
K9C6J8	Peroxiredoxin OS=Acinetobacter sp. WC-136 GN=ahpC PE=4 SV=1 - [K9C6J8_9GAMM]	45.45	1	7	33	187	20.7455	5.13525	0.81764	0.0258126
A0A0C4Y2K5	Transglycosylase OS=Acinetobacter baumannii GN=NG19_0045 PE=4 SV=1 - [A0A0C4Y2K5_ACIBA]	4.23	1	1	1	189	20.7111	9.99365	0.817938	0.0260821
A0A009IRW5	4-hydroxy-tetrahydrodipicolinate synthase OS=Acinetobacter baumannii 1295743 GN=dapA PE=3 SV=1 - [A0A009IRW5_ACIBA]	61.28	1	15	26	297	31.9438	5.2749	0.819107	0.0271583
A0A013MM49	Uncharacterized protein OS=Acinetobacter baumannii 1294243 GN=J655_1363 PE=4 SV=1 - [A0A013MM49_ACIBA]	35.17	1	4	7	145	15.5563	9.65674	0.819608	0.0276307
A0A0L6KFB2	Uncharacterized protein (Fragment) OS=Acinetobacter baumannii GN=RQ25_21885 PE=4 SV=1 - [A0A0L6KFB2_ACIBA]	5.68	1	1	1	176	21.5594	5.42725	0.819719	0.0277363
K9B5A6	Rieske [2Fe-2S] domain protein OS=Acinetobacter sp. WC-323 GN=ACINWC323_1649 PE=4 SV=1 - [K9B5A6_9GAMM]	9.43	1	1	1	106	12.1056	4.41162	0.821115	0.0290936
A0A0L6YPK8	Phosphatidylserine decarboxylase (Fragment) OS=Acinetobacter baumannii GN=RQ90_22790 PE=4 SV=1 - [A0A0L6YPK8_ACIBA]	12.83	3	3	3	226	24.5759	8.104	0.821954	0.0299348
A0A062AYA9	TonB-dependent siderophore receptor family protein OS=Acinetobacter baumannii 916567 GN=J467_3013 PE=3 SV=1 - [A0A062AYA9_ACIBA]	12.5	3	7	7	704	78.0651	5.64307	0.82307	0.0310856
A0A011IRN9	5-carboxymethyl-2-hydroxymuconate isomerase family protein OS=Acinetobacter baumannii 457946 GN=J639_2568 PE=4 SV=1 - [A0A011IRN9_ACIBA]	11.76	1	1	1	119	13.5301	5.09717	0.823872	0.0319345
A0A062IMG2	RibD C-terminal domain protein OS=Acinetobacter baumannii 233846 GN=J635_3542 PE=4 SV=1 - [A0A062IMG2_ACIBA]	5.59	1	1	1	161	18.3462	5.70654	0.824104	0.0321837
A0A013T680	Nudix-type nucleoside diphosphatase, YffH/AdpP family protein OS=Acinetobacter baumannii 883425 GN=J672_2786 PE=3 SV=1 - [A0A013T680_ACIBA]	13.21	2	2	2	159	18.1901	4.91943	0.824753	0.0328885
A0A062IWI5	Uncharacterized protein OS=Acinetobacter baumannii 233846 GN=J635_1759 PE=4 SV=1 - [A0A062IWI5_ACIBA]	1.68	1	1	1	1250	146.511	5.66846	0.824975	0.0331336
B2HYZ7	tRNA/tmRNA (uracil-C(5))-methyltransferase OS=Acinetobacter baumannii (strain ACICU) GN=trmA PE=3 SV=1 - [TRMA_ACIBC]	8.31	2	2	2	361	42.0723	5.33838	0.825679	0.0339169
A0A009RP76	Uncharacterized protein OS=Acinetobacter baumannii 809848 GN=J536_3621 PE=4 SV=1 - [A0A009RP76_ACIBA]	56.79	1	3	6	81	9.52068	4.60205	0.825962	0.0342373
A0A062SEU8	Endoribonuclease L-PSP domain protein OS=Acinetobacter baumannii 25977_9 GN=J812_4213 PE=4 SV=1 - [A0A062SEU8_ACIBA]	11.36	1	1	1	88	9.57504	5.99854	0.826089	0.0343807
A0A062FX51	Uncharacterized protein OS=Acinetobacter baumannii 15827 GN=J530_3398 PE=4 SV=1 - [A0A062FX51_ACIBA]	7.14	1	1	1	196	22.1335	5.59229	0.827096	0.035542
A0A009SHB6	Substrate binding domain of ABC-type glycine betaine transport system family protein OS=Acinetobacter baumannii 99063 GN=J529_3543 PE=4 SV=1 - [A0A009SHB6_ACIBA]	18.49	3	3	4	238	25.6086	8.98291	0.828514	0.0372305
A0A062FTH1	Molybdenum cofactor synthesis domain protein OS=Acinetobacter baumannii 940793 GN=J532_0080 PE=4 SV=1 - [A0A062FTH1_ACIBA]	28.15	1	5	6	302	32.7941	6.01123	0.829638	0.038614
A0A009H276	Short chain dehydrogenase family protein OS=Acinetobacter baumannii 1289694 GN=J508_3251 PE=4 SV=1 - [A0A009H276_ACIBA]	2.99	1	1	1	301	33.6877	8.23584	0.830326	0.0394825
A0A0L6YPX6	LysR family transcriptional regulator (Fragment) OS=Acinetobacter baumannii GN=RQ90_22475 PE=4 SV=1 - [A0A0L6YPX6_ACIBA]	3.27	1	1	1	214	24.7837	5.57959	0.830331	0.0394889
A0A013S7A1	Acyl-CoA dehydrogenase, N-terminal domain protein OS=Acinetobacter baumannii 883425 GN=J672_1512 PE=3 SV=1 - [A0A013S7A1_ACIBA]	50.77	1	16	28	390	42.2081	6.18896	0.830871	0.0401806
N9JIZ8	Uncharacterized protein OS=Acinetobacter baumannii NIPH 80 GN=F913_02372 PE=3 SV=1 - [N9JIZ8_ACIBA]	61.51	1	16	34	317	33.7321	6.354	0.831936	0.0415752
A0A009K7M8	Uncharacterized protein OS=Acinetobacter baumannii 1461963 GN=J544_3187 PE=4 SV=1 - [A0A009K7M8_ACIBA]	26.97	2	2	2	152	17.6792	7.12256	0.832247	0.0419897
A0A013SCV5	Aminotransferase class-V family protein OS=Acinetobacter baumannii 742879 GN=J690_1651 PE=4 SV=1 - [A0A013SCV5_ACIBA]	9.9	1	3	4	384	43.408	5.87158	0.83237	0.0421537
A0A009G2P7	2-amino-4-hydroxy-6-hydroxymethyldihydropteridine diphosphokinase OS=Acinetobacter baumannii 984213 GN=folK PE=4 SV=1 - [A0A009G2P7_ACIBA]	11.97	1	1	1	117	13.4311	4.81787	0.832823	0.0427653
A0A0E2G6U2	Uncharacterized protein OS=Acinetobacter nosocomialis NIPH 2119 GN=F984_00028 PE=4 SV=1 - [A0A0E2G6U2_9GAMM]	21.31	2	2	4	122	13.4408	8.63135	0.832891	0.0428585
A0A0C4XXH5	Uncharacterized protein OS=Acinetobacter baumannii GN=NG19_0032 PE=4 SV=1 - [A0A0C4XXH5_ACIBA]	4.6	1	1	1	174	19.8941	7.09326	0.833127	0.0431803
N8YXD2	Quinoprotein glucose dehydrogenase B OS=Acinetobacter baumannii NIPH 190 GN=F962_01785 PE=4 SV=1 - [N8YXD2_ACIBA]	12.16	2	3	4	329	36.2241	7.50342	0.834079	0.0444982
A0A090BEH2	High-affinity gluconate permease OS=Acinetobacter baumannii GN=gntT PE=4 SV=1 - [A0A090BEH2_ACIBA]	4.04	2	2	2	445	46.9999	8.73389	0.834449	0.0450194
A3M1M1	Exonuclease V gamma chain OS=Acinetobacter baumannii (strain ATCC 17978 / CIP 53.77 / LMG 1025 / NCDC KC755 / 5377) GN=A1S_0355 PE=4 SV=1 - [A3M1M1_ACIBT]	10.58	1	1	1	189	22.2562	6.53662	0.834871	0.0456211
R8Y5S4	Uncharacterized protein OS=Acinetobacter calcoaceticus ANC 3811 GN=F935_00461 PE=4 SV=1 - [R8Y5S4_ACICA]	7.38	1	2	2	271	30.6596	5.2876	0.835235	0.0461428
L9MSE8	Uncharacterized protein OS=Acinetobacter baumannii WC-A-92 GN=ACINWCA92_1853 PE=4 SV=1 - [L9MSE8_ACIBA]	20.69	1	1	1	58	5.99605	9.0415	0.8371	0.0488999
N8XZP7	Uncharacterized protein OS=Acinetobacter baumannii NIPH 60 GN=F961_01646 PE=3 SV=1 - [N8XZP7_ACIBA]	7.76	1	3	3	464	50.8484	6.04932	1.2154	0.0500311
A0A062G1R3	Bacterial regulatory helix-turn-helix s, AraC family protein (Fragment) OS=Acinetobacter baumannii 15827 GN=J530_1039 PE=4 SV=1 - [A0A062G1R3_ACIBA]	8.62	1	1	1	174	20.4265	7.10791	1.21513	0.0503008
A0A009IL59	Aromatic amino acid lyase family protein OS=Acinetobacter baumannii 1295743 GN=J512_2214 PE=4 SV=1 - [A0A009IL59_ACIBA]	1.57	1	1	1	509	55.8557	5.47803	1.215	0.0504272
A0A062DB03	Uncharacterized protein (Fragment) OS=Acinetobacter baumannii 496487 GN=J524_2752 PE=4 SV=1 - [A0A062DB03_ACIBA]	12	1	1	1	75	8.63243	7.98682	1.21492	0.0505067
A0A009G0U2	Laccase domain protein OS=Acinetobacter baumannii 118362 GN=J517_3446 PE=3 SV=1 - [A0A009G0U2_ACIBA]	5.31	1	1	1	245	27.0724	5.92236	0.838459	0.0509901
A0A013T3Z6	Cytidyltransferase-like domain protein (Fragment) OS=Acinetobacter baumannii 573719 GN=J658_0502 PE=4 SV=1 - [A0A013T3Z6_ACIBA]	16.13	1	1	1	93	10.3176	8.48486	0.838567	0.0511584
A0A009I8G5	Phosphoglucomutase/phosphomannomutase, C-terminal domain protein OS=Acinetobacter baumannii 1295259 GN=J507_1059 PE=3 SV=1 - [A0A009I8G5_ACIBA]	18.86	1	7	11	456	51.0198	5.38916	1.21292	0.0524875
A0A010PJA8	2,6-dichlorophenolindophenol oxidoreductase subunit alpha OS=Acinetobacter baumannii 1294596 GN=acoA PE=4 SV=1 - [A0A010PJA8_ACIBA]	21.7	1	3	5	212	22.3424	5.16064	1.21286	0.0525569
K1E5D5	Transcriptional regulator, TetR family OS=Acinetobacter baumannii WC-692 GN=ACINWC692_0227 PE=4 SV=1 - [K1E5D5_ACIBA]	6.72	1	1	1	134	15.3873	7.63525	0.839486	0.052616
A0A022J2B2	Fumarylacetoacetate (FAA) hydrolase family protein OS=Acinetobacter baumannii 1564232 GN=J622_02403 PE=4 SV=1 - [A0A022J2B2_ACIBA]	8.33	1	1	1	120	13.4027	4.94482	0.839674	0.0529178
A0A009KDZ3	Fatty acyl-CoA reductase OS=Acinetobacter baumannii 1437282 GN=J537_1554 PE=3 SV=1 - [A0A009KDZ3_ACIBA]	17.29	1	4	4	295	32.3553	9.48096	0.839982	0.0534154
A0A062KM35	Transglycosylase SLT domain protein (Fragment) OS=Acinetobacter baumannii 1288284 GN=J608_5139 PE=4 SV=1 - [A0A062KM35_ACIBA]	11.43	2	2	3	245	27.0634	8.06006	0.840372	0.0540517
A0A0B2XZ32	DNA gyrase subunit B OS=Acinetobacter baumannii GN=gyrB PE=3 SV=1 - [A0A0B2XZ32_ACIBA]	24.21	1	14	23	822	92.1409	5.63037	1.21095	0.0545172
L9P8F4	Acetylornithine aminotransferase OS=Acinetobacter baumannii Naval-57 GN=astC PE=3 SV=1 - [L9P8F4_ACIBA]	39.07	1	10	16	389	41.3883	5.65576	0.840862	0.05486
A0A010L9K7	ATP phosphoribosyltransferase OS=Acinetobacter baumannii 1578804 GN=hisG PE=3 SV=1 - [A0A010L9K7_ACIBA]	21.26	1	3	3	207	22.7955	9.31982	1.21059	0.0548953
A0A0L6GVM3	Lytic murein transglycosylase (Fragment) OS=Acinetobacter baumannii GN=RQ81_19495 PE=4 SV=1 - [A0A0L6GVM3_ACIBA]	10.09	6	6	6	803	85.6184	9.37842	0.84093	0.054972
A0A062TJ76	Competence-damaged family protein (Fragment) OS=Acinetobacter baumannii 25691_7 GN=J830_2954 PE=4 SV=1 - [A0A062TJ76_ACIBA]	10.34	1	1	1	116	12.5964	4.93213	0.841338	0.0556527
A0A062E6Z3	Uncharacterized protein OS=Acinetobacter baumannii 855125 GN=J560_4375 PE=4 SV=1 - [A0A062E6Z3_ACIBA]	16.28	1	1	1	86	9.65291	5.0083	1.2095	0.0560515
A0A009FL52	Outer-membrane lipoprotein LolB (Fragment) OS=Acinetobacter baumannii 118362 GN=J517_4144 PE=4 SV=1 - [A0A009FL52_ACIBA]	11.41	2	2	3	184	20.1594	6.93213	1.20936	0.0562001
A0A013SM68	Histidinol dehydrogenase OS=Acinetobacter baumannii 573719 GN=hisD PE=3 SV=1 - [A0A013SM68_ACIBA]	11.85	1	3	3	405	44.2937	4.90674	1.2092	0.0563803
A0A011D6K9	2-dehydro-3-deoxyphosphogluconate aldolase/4-hydroxy-2-oxoglutarate aldolase family protein OS=Acinetobacter baumannii 1245249 GN=eda PE=4 SV=1 - [A0A011D6K9_ACIBA]	47.37	1	7	12	209	21.9076	5.57959	0.841818	0.0564618
A0A009ZYV4	L-2,4-diaminobutyrate decarboxylase OS=Acinetobacter baumannii 479375 GN=ddc PE=3 SV=1 - [A0A009ZYV4_ACIBA]	15.88	1	5	8	510	55.9949	5.42725	1.2091	0.0564872
A0A0L6H7E6	Polysaccharide deacetylase (Fragment) OS=Acinetobacter baumannii GN=RQ20_20860 PE=4 SV=1 - [A0A0L6H7E6_ACIBA]	5.54	2	2	2	469	52.9281	7.06396	0.842461	0.0575614
A0A009E175	Uncharacterized protein OS=Acinetobacter baumannii 984213 GN=J503_4196 PE=4 SV=1 - [A0A009E175_ACIBA]	52.94	2	2	2	51	5.7626	4.58936	1.2075	0.0582369
A0A009JJA0	N-succinylglutamate 5-semialdehyde dehydrogenase OS=Acinetobacter baumannii 1437282 GN=astD PE=3 SV=1 - [A0A009JJA0_ACIBA]	13.09	1	3	3	489	52.2446	5.75732	0.843224	0.058888
A0A013IPG1	Uncharacterized protein OS=Acinetobacter baumannii 1130196 GN=J671_1855 PE=4 SV=1 - [A0A013IPG1_ACIBA]	18.89	1	1	1	90	10.5093	5.08447	1.2069	0.0589053
A0A009HNG8	Flavin oxidoreductase / NADH oxidase family protein OS=Acinetobacter baumannii 1295743 GN=J512_3020 PE=4 SV=1 - [A0A009HNG8_ACIBA]	10.63	3	4	5	414	45.0076	9.05615	0.844059	0.0603656
A0A0B2XLA5	Acetyl-CoA acetyltransferase OS=Acinetobacter baumannii GN=NT90_05895 PE=3 SV=1 - [A0A0B2XLA5_ACIBA]	58.72	1	18	40	390	40.762	6.45557	1.20549	0.0604948
A0A010JGS4	Uncharacterized protein OS=Acinetobacter baumannii 1542444 GN=J580_3367 PE=4 SV=1 - [A0A010JGS4_ACIBA]	17.19	2	2	2	128	13.601	9.56885	0.844182	0.060586
A0A014EBD5	N utilization substance protein B homolog OS=Acinetobacter baumannii 25977_10 GN=nusB PE=3 SV=1 - [A0A014EBD5_ACIBA]	38.93	1	4	6	149	16.9657	6.13818	0.844828	0.061753
A0A0B2XTA3	Hydroperoxidase OS=Acinetobacter baumannii GN=katE PE=4 SV=1 - [A0A0B2XTA3_ACIBA]	33.85	1	18	71	712	79.7658	5.87158	1.20355	0.0627572
A0A062TB54	Aldo/keto reductase family protein (Fragment) OS=Acinetobacter baumannii 25691_7 GN=J830_4123 PE=4 SV=1 - [A0A062TB54_ACIBA]	9.6	1	1	1	198	22.1302	6.04932	0.845487	0.0629614
A0A0L6G3B5	3'-5' exonuclease (Fragment) OS=Acinetobacter baumannii GN=RR24_22920 PE=4 SV=1 - [A0A0L6G3B5_ACIBA]	17.53	2	2	2	194	22.5333	6.52197	1.20329	0.0630633
A0A009H493	Uncharacterized protein OS=Acinetobacter baumannii 1295259 GN=J507_1751 PE=4 SV=1 - [A0A009H493_ACIBA]	8.66	1	1	2	127	14.6041	5.59229	1.20319	0.063191
K8ZVQ2	Succinate dehydrogenase flavoprotein subunit OS=Acinetobacter sp. WC-141 GN=sdhA PE=3 SV=1 - [K8ZVQ2_9GAMM]	47.3	1	25	59	611	66.9546	6.31592	1.20306	0.0633446
A0A009R490	Helix-turn-helix family protein (Fragment) OS=Acinetobacter baumannii 951631 GN=J552_4091 PE=4 SV=1 - [A0A009R490_ACIBA]	8.96	1	1	2	134	14.4936	6.29053	1.2029	0.0635291
A0A009FTV1	Ribosome-binding ATPase YchF OS=Acinetobacter baumannii 348935 GN=engD PE=3 SV=1 - [A0A009FTV1_ACIBA]	20.66	1	5	7	363	39.1952	4.79248	1.20245	0.0640718
A0A062DW85	Uncharacterized protein OS=Acinetobacter baumannii 1451147 GN=J541_2255 PE=4 SV=1 - [A0A062DW85_ACIBA]	42.75	1	8	9	255	29.0145	5.05908	0.8461	0.0641035
A0A009FU78	50S ribosomal protein L35 OS=Acinetobacter baumannii 348935 GN=rpmI PE=3 SV=1 - [A0A009FU78_ACIBA]	21.88	1	1	2	64	7.44116	12.0151	1.20239	0.0641403
A0A009FF73	Erythronate-4-phosphate dehydrogenase OS=Acinetobacter baumannii 984213 GN=pdxB PE=3 SV=1 - [A0A009FF73_ACIBA]	15.49	4	4	4	355	39.2533	5.88428	0.846664	0.0651667
B0VPT9	N utilization substance protein B homolog OS=Acinetobacter baumannii (strain SDF) GN=nusB PE=3 SV=1 - [NUSB_ACIBS]	39.6	1	4	6	149	17.0828	6.32861	1.20046	0.0665048
A0A0M2DXJ1	Bacterial transferase hexapeptide family protein (Fragment) OS=Acinetobacter baumannii 26016_3 GN=J969_4398 PE=4 SV=1 - [A0A0M2DXJ1_ACIBA]	11.29	1	1	1	124	13.692	7.26904	0.847815	0.0673826
A3MA78	Putative peptidase OS=Acinetobacter baumannii (strain ATCC 17978 / CIP 53.77 / LMG 1025 / NCDC KC755 / 5377) GN=A1S_3433 PE=4 SV=1 - [A3MA78_ACIBT]	7.97	1	1	1	138	15.1759	9.5835	0.847843	0.0674357
A0A0L6KIH0	Repressor (Fragment) OS=Acinetobacter baumannii GN=RP86_20170 PE=4 SV=1 - [A0A0L6KIH0_ACIBA]	9.27	1	1	1	151	16.6725	8.73389	1.19966	0.0675115
A0A062CS75	HAD ATPase, P-type, IC family protein (Fragment) OS=Acinetobacter baumannii 496487 GN=J524_4464 PE=3 SV=1 - [A0A062CS75_ACIBA]	10.67	1	1	2	150	15.7255	7.25439	1.19926	0.06801
A0A009LPC5	Putative iacB OS=Acinetobacter baumannii 1440422 GN=J540_2713 PE=4 SV=1 - [A0A009LPC5_ACIBA]	9.35	1	1	1	107	11.9478	4.95752	0.848496	0.0687194
A0A009ESE3	ATP synthase subunit b OS=Acinetobacter baumannii 348935 GN=atpF PE=3 SV=1 - [A0A009ESE3_ACIBA]	44.87	1	7	13	156	16.8389	5.63037	1.19869	0.0687453
A0A0L6G4G4	Uncharacterized protein (Fragment) OS=Acinetobacter baumannii GN=RR24_21425 PE=4 SV=1 - [A0A0L6G4G4_ACIBA]	25.29	2	2	2	87	10.4873	4.7417	1.19852	0.0689629
A0A009EWX2	Peptidylprolyl isomerase OS=Acinetobacter baumannii 348935 GN=J504_0824 PE=4 SV=1 - [A0A009EWX2_ACIBA]	1.48	1	1	1	610	66.4616	7.03467	0.848954	0.069631
A0A009H331	Acyltransferase family protein OS=Acinetobacter baumannii 118362 GN=J517_1985 PE=4 SV=1 - [A0A009H331_ACIBA]	10.39	2	2	2	308	35.3753	8.55811	0.850142	0.0720385
A0A009Z5T3	Phosphoribosylformylglycinamidine cyclo-ligase OS=Acinetobacter baumannii 479375 GN=purM PE=3 SV=1 - [A0A009Z5T3_ACIBA]	35.11	1	8	12	356	37.7011	4.88135	1.19603	0.0722167
A0A011HEX7	Uncharacterized protein OS=Acinetobacter baumannii 457946 GN=J639_2862 PE=4 SV=1 - [A0A011HEX7_ACIBA]	18.89	5	5	6	307	32.6011	6.80029	0.850344	0.0724551
A0A062MUR2	FabA-like domain protein (Fragment) OS=Acinetobacter baumannii 1288284 GN=J608_1145 PE=4 SV=1 - [A0A062MUR2_ACIBA]	58.33	3	3	5	60	6.96558	5.17334	1.19572	0.0726314
B0VM82	Putative helicase OS=Acinetobacter baumannii (strain SDF) GN=ABSDF1642 PE=4 SV=1 - [B0VM82_ACIBS]	12.63	4	4	4	570	64.3822	6.44287	1.19517	0.0733778
A0A0A8XEK1	Lysophospholipase L2 OS=Acinetobacter calcoaceticus GN=P23_0601 PE=4 SV=1 - [A0A0A8XEK1_ACICA]	4.35	1	1	1	322	36.6501	8.89502	1.19487	0.0737905
A0A009F7W4	Beta-lactamase family protein OS=Acinetobacter baumannii 984213 GN=J503_2534 PE=4 SV=1 - [A0A009F7W4_ACIBA]	10.74	3	3	3	419	47.0508	7.29834	1.19416	0.0747569
A0A009MUE2	D-alanyl-D-alanine carboxypeptidase family protein OS=Acinetobacter baumannii 272263 GN=J538_2476 PE=3 SV=1 - [A0A009MUE2_ACIBA]	15.18	1	5	6	382	41.8833	8.17725	1.19379	0.0752724
A0A009YKW4	Succinyl-CoA ligase [ADP-forming] subunit alpha OS=Acinetobacter baumannii 479375 GN=sucD PE=3 SV=1 - [A0A009YKW4_ACIBA]	36.49	1	8	26	296	30.6188	6.13818	0.851717	0.0753295
A0A0E1JNA7	3-oxoacyl-ACP reductase OS=Acinetobacter baumannii GN=RU84_08070 PE=3 SV=1 - [A0A0E1JNA7_ACIBA]	28.57	1	4	6	245	26.0904	7.03467	1.19247	0.0771137
A0A009EM56	Crossover junction endodeoxyribonuclease RuvC OS=Acinetobacter baumannii 984213 GN=ruvC PE=3 SV=1 - [A0A009EM56_ACIBA]	4.97	1	1	1	181	19.4883	9.90576	0.852594	0.0772132
A0A009RPT0	Thiazole synthase OS=Acinetobacter baumannii 809848 GN=thiG PE=3 SV=1 - [A0A009RPT0_ACIBA]	21.46	1	4	7	261	27.7593	5.09717	1.19109	0.0790884
A0A014E936	Thiamine biosynthesis protein ThiS OS=Acinetobacter baumannii 25977_7 GN=thiS PE=4 SV=1 - [A0A014E936_ACIBA]	18.46	1	1	2	65	7.28485	5.68115	0.853659	0.0795474
A0A022IUW6	Ferredoxin OS=Acinetobacter baumannii 1000160 GN=J699_00707 PE=4 SV=1 - [A0A022IUW6_ACIBA]	35.37	1	1	1	82	9.15325	4.42432	0.853822	0.0799101
A0A0E0WIA8	Putative phosphoenolpyruvate synthase regulatory protein OS=Acinetobacter baumannii MDR-TJ GN=ABTJ_01378 PE=3 SV=1 - [A0A0E0WIA8_ACIBA]	48.23	8	8	8	226	25.4122	6.15088	0.853961	0.0802196
A0A062GN79	Conserved TM helix family protein (Fragment) OS=Acinetobacter baumannii 72431 GN=J584_2696 PE=4 SV=1 - [A0A062GN79_ACIBA]	9.47	1	1	1	95	10.4198	9.24658	1.19021	0.080373
A0A062AYC1	Alpha/beta hydrolase fold family protein OS=Acinetobacter baumannii 916567 GN=J467_3023 PE=4 SV=1 - [A0A062AYC1_ACIBA]	10.45	2	2	2	287	33.108	8.45557	1.18989	0.0808407
A0A009P8L2	Glutamate dehydrogenase OS=Acinetobacter baumannii 272263 GN=gdhA PE=3 SV=1 - [A0A009P8L2_ACIBA]	7.83	1	3	4	447	48.8332	5.66846	0.854884	0.0822991
A0A009QUC9	Hydroxypyruvate isomerase OS=Acinetobacter baumannii 809848 GN=J536_0346 PE=3 SV=1 - [A0A009QUC9_ACIBA]	8.33	1	1	1	264	29.5807	4.70361	0.85489	0.082313
A0A010KR67	Glutaminase-asparaginase OS=Acinetobacter baumannii 1566109 GN=ansB PE=3 SV=1 - [A0A010KR67_ACIBA]	11.58	1	4	6	354	37.7268	8.70459	0.854992	0.0825452
A0A009KK17	Aldo/keto reductase family protein OS=Acinetobacter baumannii 1419130 GN=J518_3255 PE=4 SV=1 - [A0A009KK17_ACIBA]	21.49	1	5	6	349	39.3989	6.07471	1.18862	0.0827345
A0A0L6T283	Pilus assembly protein PilW (Fragment) OS=Acinetobacter baumannii GN=RQ08_20770 PE=4 SV=1 - [A0A0L6T283_ACIBA]	4.55	1	1	2	198	22.2452	6.21436	0.855095	0.0827801
L7USM0	OXA-143-like class D beta-lactamase (Fragment) OS=Acinetobacter pittii GN=blaOXA-143-like PE=4 SV=1 - [L7USM0_ACIPI]	11.7	1	1	3	188	21.2519	9.02686	1.1884	0.0830528
B7GWI2	50S ribosomal protein L13 OS=Acinetobacter baumannii (strain AB307-0294) GN=rplM PE=3 SV=1 - [RL13_ACIB3]	49.3	2	5	11	142	15.9424	9.46631	1.1876	0.0842675
A0A062B7F3	TetR family protein (Fragment) OS=Acinetobacter baumannii 916567 GN=J467_2991 PE=4 SV=1 - [A0A062B7F3_ACIBA]	11.11	1	1	1	117	12.9575	5.79541	0.856082	0.0850626
A0A009R6S8	AIG2-like family protein OS=Acinetobacter baumannii 99063 GN=J529_4650 PE=4 SV=1 - [A0A009R6S8_ACIBA]	29.36	2	2	4	109	12.5192	4.7417	1.18569	0.0872232
A0A009G325	Lyase family protein OS=Acinetobacter baumannii 118362 GN=J517_2903 PE=4 SV=1 - [A0A009G325_ACIBA]	13.59	5	5	5	471	51.4224	5.59229	1.18553	0.0874763
A0A009I9E5	Flavin reductase like domain protein OS=Acinetobacter baumannii 1295743 GN=J512_0851 PE=4 SV=1 - [A0A009I9E5_ACIBA]	6.25	1	1	1	192	21.3979	6.7124	0.857275	0.0878821
A0A013SIC8	OsmC-like family protein OS=Acinetobacter baumannii 742879 GN=J690_0293 PE=4 SV=1 - [A0A013SIC8_ACIBA]	31.11	1	3	4	135	14.9296	5.46533	0.857988	0.089603
A3M990	Probable GTP-binding protein EngB OS=Acinetobacter baumannii (strain ATCC 17978 / CIP 53.77 / LMG 1025 / NCDC KC755 / 5377) GN=engB PE=3 SV=1 - [ENGB_ACIBT]	18.48	3	3	4	211	23.8843	7.13721	1.18386	0.0901431
A0A009JR32	Succinate dehydrogenase flavoprotein subunit OS=Acinetobacter baumannii 1437282 GN=sdhA PE=3 SV=1 - [A0A009JR32_ACIBA]	41.84	1	19	46	631	69.5049	6.26514	1.18375	0.0903254
A0A009L3U6	Pyridine nucleotide-disulfide oxidoreductase family protein OS=Acinetobacter baumannii 1461963 GN=J544_1370 PE=4 SV=1 - [A0A009L3U6_ACIBA]	15.32	1	5	5	457	51.0687	6.85889	1.18315	0.0913016
B0VV07	Uncharacterized protein OS=Acinetobacter baumannii (strain SDF) GN=ABSDF2824 PE=4 SV=1 - [B0VV07_ACIBS]	6.79	1	1	1	162	17.337	6.78564	1.18208	0.0930714
A0A010VLC3	Pyridine nucleotide-disulfide oxidoreductase family protein OS=Acinetobacter baumannii 263903-2 GN=J733_2775 PE=4 SV=1 - [A0A010VLC3_ACIBA]	39.58	1	15	21	432	48.6172	8.07471	0.859758	0.0939805
A0A022IGX4	Aspartyl/Asparaginyl beta-hydroxylase family protein OS=Acinetobacter baumannii 1000160 GN=J699_02424 PE=4 SV=1 - [A0A022IGX4_ACIBA]	8.88	1	2	2	304	35.7804	9.37842	1.17996	0.0966332
A0A062T126	Endoribonuclease L-PSP family protein (Fragment) OS=Acinetobacter baumannii 45002_9 GN=J802_4240 PE=4 SV=1 - [A0A062T126_ACIBA]	85.15	7	7	10	101	11.0938	5.36377	0.861059	0.0973022
A0A009LS81	Glutaminase OS=Acinetobacter baumannii 1440422 GN=J540_2231 PE=4 SV=1 - [A0A009LS81_ACIBA]	3.41	1	1	1	264	29.036	6.22705	0.861209	0.0976906
A0A0M1MX36	Uncharacterized protein (Fragment) OS=Acinetobacter baumannii GN=RW47_20770 PE=4 SV=1 - [A0A0M1MX36_ACIBA]	17.72	1	1	1	79	9.43772	6.78564	1.17931	0.0977693
I6TUC8	Beta-lactamase OS=Acinetobacter baumannii GN=blaADC-64 PE=3 SV=1 - [I6TUC8_ACIBA]	49.35	3	26	101	383	43.1852	9.40771	1.17835	0.0994383
A0A009K6J2	Uncharacterized protein OS=Acinetobacter baumannii 1461963 GN=J544_2716 PE=4 SV=1 - [A0A009K6J2_ACIBA]	46.67	7	7	8	195	21.6764	5.71924	1.17804	0.0999836
A0A0M3BTK8	3-oxoacyl-ACP synthase OS=Acinetobacter pittii GN=YA64_15735 PE=3 SV=1 - [A0A0M3BTK8_ACIPI]	30.07	1	8	27	409	43.0022	5.5415	1.17793	0.100184
A0A009I2X7	NUDIX domain protein OS=Acinetobacter baumannii 1295259 GN=J507_1763 PE=4 SV=1 - [A0A009I2X7_ACIBA]	3.36	1	1	1	298	34.1845	6.01123	0.862194	0.100272
A0A009L8A6	Peptidase S24-like family protein OS=Acinetobacter baumannii 1461963 GN=J544_1582 PE=4 SV=1 - [A0A009L8A6_ACIBA]	9.7	1	1	1	165	18.6219	5.38916	0.863002	0.102425
A0A009T352	Acyl-CoA dehydrogenase, C-terminal domain protein OS=Acinetobacter baumannii 99063 GN=J529_3620 PE=4 SV=1 - [A0A009T352_ACIBA]	9.95	3	3	3	382	41.6379	5.21143	0.863011	0.102449
A0A009F5M2	Malonyl-[acyl-carrier protein] O-methyltransferase OS=Acinetobacter baumannii 984213 GN=bioC PE=3 SV=1 - [A0A009F5M2_ACIBA]	4.42	1	1	1	249	28.6784	6.84424	0.863032	0.102508
A0A009IHV2	Uncharacterized protein OS=Acinetobacter baumannii 1295743 GN=J512_3345 PE=4 SV=1 - [A0A009IHV2_ACIBA]	19.19	3	3	3	172	18.6684	7.54736	0.863092	0.102668
A0A009KNS8	Thioredoxin reductase OS=Acinetobacter baumannii 1419130 GN=J518_2369 PE=3 SV=1 - [A0A009KNS8_ACIBA]	36.83	6	6	7	315	33.7718	5.12256	0.863105	0.102703
A0A062BHC3	Hydrolyase, tartrate alpha subunit/fumarate, Fe-S type domain protein OS=Acinetobacter baumannii 916567 GN=J467_0328 PE=4 SV=1 - [A0A062BHC3_ACIBA]	53.78	3	20	48	476	51.1962	5.78271	0.863576	0.103979
A0A062T795	Polysaccharide biosynthesis/export family protein OS=Acinetobacter baumannii 45002_9 GN=J802_3292 PE=4 SV=1 - [A0A062T795_ACIBA]	22.13	1	7	8	366	40.6028	8.27979	0.863654	0.104189
A0A062BG16	Peptide deformylase OS=Acinetobacter baumannii 916567 GN=def PE=3 SV=1 - [A0A062BG16_ACIBA]	6.96	1	1	2	158	17.497	5.14795	0.86375	0.104452
A0A009KIU0	Valine--tRNA ligase OS=Acinetobacter baumannii 1419130 GN=valS PE=3 SV=1 - [A0A009KIU0_ACIBA]	34.52	6	27	37	959	108.566	5.51611	0.86402	0.105191
A0A062F7A8	Uncharacterized protein (Fragment) OS=Acinetobacter baumannii 15827 GN=J530_4956 PE=4 SV=1 - [A0A062F7A8_ACIBA]	59.79	1	14	25	189	21.2093	4.91943	1.17477	0.105895
A0A010JZX1	Bacterial regulatory s, tetR family protein (Fragment) OS=Acinetobacter baumannii 1566109 GN=J582_1440 PE=4 SV=1 - [A0A010JZX1_ACIBA]	10.68	1	1	1	103	12.1331	6.13818	1.17464	0.106135
A0A009I5U0	Stress-induced bacterial acidophilic repeat motif family protein OS=Acinetobacter baumannii 1295743 GN=J512_1806 PE=4 SV=1 - [A0A009I5U0_ACIBA]	57.21	3	16	27	451	50.3443	5.16064	0.864558	0.106674
A0A009L0G9	Catalase family protein OS=Acinetobacter baumannii 1440422 GN=J540_0511 PE=4 SV=1 - [A0A009L0G9_ACIBA]	49.58	1	26	96	712	79.9518	6.02393	0.86471	0.107096
A0A009I3S2	Dienelactone hydrolase family protein OS=Acinetobacter baumannii 1295259 GN=J507_1977 PE=4 SV=1 - [A0A009I3S2_ACIBA]	6.97	2	2	2	330	36.5744	8.67529	0.864849	0.107483
L9P4Q3	Aminoglycoside/hydroxyurea antibiotic resistance kinase OS=Acinetobacter baumannii Naval-57 GN=ACINNAV57_0203 PE=4 SV=1 - [L9P4Q3_ACIBA]	5.26	1	1	2	247	27.2875	4.91943	1.17324	0.108764
A0A022J6Y8	Aspartokinase OS=Acinetobacter baumannii 1564232 GN=J622_01145 PE=3 SV=1 - [A0A022J6Y8_ACIBA]	18.49	3	6	8	384	41.2459	4.66553	0.86547	0.109225
A0A010K1X9	MarR family protein (Fragment) OS=Acinetobacter baumannii 83444 GN=J583_4354 PE=4 SV=1 - [A0A010K1X9_ACIBA]	13.54	1	1	1	96	11.212	5.45264	0.865518	0.109359
A0A009EY26	Glutamyl-tRNA(Gln) amidotransferase subunit A OS=Acinetobacter baumannii 348935 GN=gatA PE=3 SV=1 - [A0A009EY26_ACIBA]	1.22	1	1	1	492	52.9576	5.5542	1.17291	0.109396
A0A010K045	DNA polymerase I OS=Acinetobacter baumannii 1542444 GN=polA PE=3 SV=1 - [A0A010K045_ACIBA]	18.09	1	10	12	923	103.735	5.70654	0.865707	0.109894
A0A009HDV8	Uncharacterized protein OS=Acinetobacter baumannii 1295259 GN=J507_0517 PE=4 SV=1 - [A0A009HDV8_ACIBA]	9.94	1	1	1	181	20.9318	6.78564	0.865895	0.110426
A0A009YHS6	Zeta toxin family protein OS=Acinetobacter baumannii 479375 GN=J500_2534 PE=4 SV=1 - [A0A009YHS6_ACIBA]	2.49	1	1	1	241	27.8143	7.1958	0.866423	0.111937
A0A009NN58	Demethylmenaquinone methyltransferase family protein OS=Acinetobacter baumannii 272263 GN=J538_2760 PE=4 SV=1 - [A0A009NN58_ACIBA]	4.63	1	1	1	216	24.0092	6.20166	0.86648	0.112101
A0A0M1MW04	Peroxiredoxin (Fragment) OS=Acinetobacter baumannii GN=RW56_20885 PE=4 SV=1 - [A0A0M1MW04_ACIBA]	11.04	1	1	1	154	17.3975	6.44287	0.866565	0.112344
A0A011FM05	Uncharacterized protein OS=Acinetobacter baumannii 216872 GN=J633_0165 PE=4 SV=1 - [A0A011FM05_ACIBA]	8.09	1	1	1	136	16.0051	8.85107	1.17127	0.112549
A0A009ET63	Alpha/beta hydrolase family protein OS=Acinetobacter baumannii 348935 GN=J504_1642 PE=4 SV=1 - [A0A009ET63_ACIBA]	9.33	1	1	1	193	21.211	7.91357	1.17081	0.113438
G2JKK3	UDP-glucose 4-epimerase OS=Acinetobacter baumannii MDR-ZJ06 GN=ABZJ_00096 PE=4 SV=1 - [G2JKK3_ACIBA]	39.64	1	11	19	338	37.1716	5.31299	0.867225	0.114259
A8QIQ4	Dihydropteroate synthase type 1 (Fragment) OS=Acinetobacter baumannii GN=sul1 PE=4 SV=1 - [A8QIQ4_ACIBA]	32.22	2	2	3	90	9.78293	4.70361	1.17029	0.114475
A0A0H4V2R1	Uncharacterized protein OS=Acinetobacter baumannii GN=ACX61_00995 PE=4 SV=1 - [A0A0H4V2R1_ACIBA]	40.39	1	7	9	255	28.9785	5.04639	0.867388	0.114736
A0A0A8XGW2	Oxidoreductase, short-chaindehydrogenase/reductase family protein OS=Acinetobacter calcoaceticus GN=P23_1707 PE=3 SV=1 - [A0A0A8XGW2_ACICA]	38.18	1	9	21	296	32.6711	9.27588	1.17014	0.114768
A0A009F4Y5	Uncharacterized protein OS=Acinetobacter baumannii 984213 GN=J503_1158 PE=4 SV=1 - [A0A009F4Y5_ACIBA]	59.04	13	13	28	166	18.2986	5.99854	1.16977	0.115496
A0A0E1JJ77	Thiazole synthase OS=Acinetobacter baumannii GN=thiG PE=3 SV=1 - [A0A0E1JJ77_ACIBA]	21.07	1	4	7	261	27.7463	5.021	0.867988	0.116501
A0A009QK46	Peptidyl-tRNA hydrolase family protein (Fragment) OS=Acinetobacter baumannii 809848 GN=J536_3810 PE=4 SV=1 - [A0A009QK46_ACIBA]	11.69	1	1	2	77	8.46831	8.63135	1.16912	0.116815
A0A009LST0	LPS-assembly lipoprotein LptE OS=Acinetobacter baumannii 1440422 GN=lptE PE=3 SV=1 - [A0A009LST0_ACIBA]	17.75	4	4	4	169	18.8201	8.63135	0.868434	0.117827
A0A009H555	Glutamate dehydrogenase OS=Acinetobacter baumannii 1295259 GN=J507_1536 PE=3 SV=1 - [A0A009H555_ACIBA]	25.53	1	9	26	423	46.1396	6.21436	1.1679	0.119279
R8Y5T6	Uncharacterized protein OS=Acinetobacter calcoaceticus ANC 3811 GN=F935_00275 PE=4 SV=1 - [R8Y5T6_ACICA]	7.34	1	1	1	177	20.9642	5.69385	1.16778	0.119535
A0A009JIV6	Addiction module antitoxin, RelB/DinJ family protein OS=Acinetobacter baumannii 1437282 GN=J537_0380 PE=4 SV=1 - [A0A009JIV6_ACIBA]	7.84	1	1	1	102	11.5731	5.5415	0.869807	0.121974
A0A009IAS0	Putative AcnD-accessory protein PrpF OS=Acinetobacter baumannii 1295259 GN=J507_0158 PE=4 SV=1 - [A0A009IAS0_ACIBA]	8.61	4	4	5	395	42.0053	5.2749	0.870238	0.1233
A0A0L6YIL8	Peptidase S49 (Fragment) OS=Acinetobacter baumannii GN=RQ94_20430 PE=4 SV=1 - [A0A0L6YIL8_ACIBA]	29.28	8	8	10	304	33.835	8.80713	1.16588	0.123469
A0A062IH53	Uncharacterized protein OS=Acinetobacter baumannii 21072 GN=J596_1092 PE=4 SV=1 - [A0A062IH53_ACIBA]	47.37	3	3	5	95	10.9637	5.21143	1.16581	0.123632
A0A0M3BXI4	Erythronate-4-phosphate dehydrogenase OS=Acinetobacter pittii GN=pdxB PE=3 SV=1 - [A0A0M3BXI4_ACIPI]	4.23	1	1	1	355	39.4212	5.2876	1.16551	0.124246
A0A062TFX9	Uncharacterized protein (Fragment) OS=Acinetobacter baumannii 25691_7 GN=J830_4107 PE=4 SV=1 - [A0A062TFX9_ACIBA]	9.7	1	1	1	134	14.5951	5.71924	0.87056	0.124297
A3M6Q8	Replicative DNA helicasechromosome replication chain elongation OS=Acinetobacter baumannii (strain ATCC 17978 / CIP 53.77 / LMG 1025 / NCDC KC755 / 5377) GN=A1S_2175 PE=4 SV=1 - [A3M6Q8_ACIBT]	5.56	1	1	1	234	26.3543	5.94775	1.16542	0.12444
A0A009HN00	tRNA dimethylallyltransferase OS=Acinetobacter baumannii 1295743 GN=miaA PE=3 SV=1 - [A0A009HN00_ACIBA]	7.32	1	1	1	314	35.8345	5.93506	1.1651	0.125126
A0A062B9U7	Glutathione S-transferase, C-terminal domain protein OS=Acinetobacter baumannii 916567 GN=J467_0371 PE=4 SV=1 - [A0A062B9U7_ACIBA]	32.52	3	8	13	286	32.3073	5.78271	1.16505	0.125235
A0A009PAC2	Outer membrane transport family protein OS=Acinetobacter baumannii 625974 GN=J506_3666 PE=4 SV=1 - [A0A009PAC2_ACIBA]	5.54	1	2	4	451	47.7378	5.04639	1.16475	0.125873
A0A0L6YIG7	Uncharacterized protein (Fragment) OS=Acinetobacter baumannii GN=RQ97_23670 PE=4 SV=1 - [A0A0L6YIG7_ACIBA]	23.81	1	1	2	63	7.38695	8.80713	1.16455	0.126312
A0A062FSB5	Type II/IV secretion system family protein (Fragment) OS=Acinetobacter baumannii 15827 GN=J530_4246 PE=4 SV=1 - [A0A062FSB5_ACIBA]	2.37	1	1	1	379	41.9892	6.26514	0.871513	0.127281
A0A0L6G4G5	Uncharacterized protein (Fragment) OS=Acinetobacter baumannii GN=RR24_22465 PE=4 SV=1 - [A0A0L6G4G5_ACIBA]	11	1	1	1	100	11.6429	9.56885	0.871879	0.128439
W3T2Q3	Uncharacterized protein OS=Acinetobacter baumannii CI78 GN=M211_0769 PE=4 SV=1 - [W3T2Q3_ACIBA]	33.12	1	5	23	157	16.8268	5.33838	1.16326	0.129089
N9HS56	Aldose 1-epimerase OS=Acinetobacter baumannii NIPH 601 GN=F918_02586 PE=3 SV=1 - [N9HS56_ACIBA]	25.2	1	6	8	381	41.5743	9.14404	0.872325	0.129863
A0A062IFH6	Thiamine pyrophosphate enzyme, C-terminal TPP binding domain protein OS=Acinetobacter baumannii 21072 GN=J596_1333 PE=4 SV=1 - [A0A062IFH6_ACIBA]	3.97	1	1	1	403	43.3955	5.2876	1.16281	0.130075
A0A009R478	Malonyl CoA-acyl carrier protein transacylase OS=Acinetobacter baumannii 809848 GN=fabD PE=3 SV=1 - [A0A009R478_ACIBA]	36.28	3	8	14	328	34.3317	5.021	1.16273	0.130264
R8Y177	Uncharacterized protein OS=Acinetobacter calcoaceticus ANC 3811 GN=F935_02256 PE=3 SV=1 - [R8Y177_ACICA]	43.32	1	7	74	217	22.4105	9.43701	1.16271	0.130294
A0A009RV08	Ribosomal RNA small subunit methyltransferase H OS=Acinetobacter baumannii 809848 GN=rsmH PE=3 SV=1 - [A0A009RV08_ACIBA]	11.4	2	2	2	307	34.6272	6.46826	1.16266	0.13042
A0A062F488	Thiolase, N-terminal domain protein (Fragment) OS=Acinetobacter baumannii 15827 GN=J530_4907 PE=4 SV=1 - [A0A062F488_ACIBA]	13.97	2	2	2	179	19.2038	7.25439	0.872799	0.131391
A0A062FSD1	Efflux transporter, RND family, MFP subunit (Fragment) OS=Acinetobacter baumannii 15827 GN=J530_4287 PE=4 SV=1 - [A0A062FSD1_ACIBA]	22.61	4	6	8	376	41.1315	7.47412	1.16202	0.131841
A0A022J126	Nitronate monooxygenase family protein OS=Acinetobacter baumannii 1564232 GN=J622_02777 PE=4 SV=1 - [A0A022J126_ACIBA]	6.48	1	1	2	216	22.9538	5.43994	1.16199	0.131908
A0A0C4Y2G2	Uncharacterized protein OS=Acinetobacter baumannii GN=NG19_005 PE=4 SV=1 - [A0A0C4Y2G2_ACIBA]	10.24	1	1	1	166	19.2168	4.81787	1.16196	0.131964
A0A014ED98	Prokaryotic cytochrome b561 family protein (Fragment) OS=Acinetobacter baumannii 25977_10 GN=J813_4221 PE=4 SV=1 - [A0A014ED98_ACIBA]	8.6	1	1	1	93	10.6206	9.18799	1.16166	0.132629
A0A014CEV4	Chaperone SurA OS=Acinetobacter baumannii 25977_7 GN=surA PE=3 SV=1 - [A0A014CEV4_ACIBA]	31.65	1	10	15	436	48.9595	7.31299	0.873353	0.13319
A0A009SE74	Putative enoyl-CoA hydratase/isomerase OS=Acinetobacter baumannii 99063 GN=J529_2059 PE=4 SV=1 - [A0A009SE74_ACIBA]	22.52	4	4	4	262	28.7727	5.64307	1.16095	0.134234
R8YQ61	Phosphoenolpyruvate synthase OS=Acinetobacter pittii ANC 4050 GN=F931_00465 PE=3 SV=1 - [R8YQ61_ACIPI]	32.83	1	21	48	792	86.5982	5.2749	0.873683	0.134272
A0A009HXD2	His Kinase A domain protein OS=Acinetobacter baumannii 1295743 GN=J512_0004 PE=4 SV=1 - [A0A009HXD2_ACIBA]	25.83	8	8	8	422	47.8742	6.06201	0.873924	0.135062
A0A0C4Y2J4	Uncharacterized protein OS=Acinetobacter baumannii GN=NG19_0035 PE=4 SV=1 - [A0A0C4Y2J4_ACIBA]	16.48	3	3	4	176	20.6717	8.6167	0.873981	0.135251
A0A009FTB9	Aspartokinase OS=Acinetobacter baumannii 348935 GN=J504_1438 PE=3 SV=1 - [A0A009FTB9_ACIBA]	13.62	1	4	6	426	45.8956	4.98291	1.15959	0.137328
A0A062INX5	Pyrroline-5-carboxylate reductase OS=Acinetobacter baumannii 21072 GN=proC PE=3 SV=1 - [A0A062INX5_ACIBA]	9.23	2	2	2	260	27.4306	5.65576	0.874788	0.137936
R4P442	Glucose-6-phosphate isomerase (Fragment) OS=Acinetobacter baumannii GN=gpi PE=4 SV=1 - [R4P442_ACIBA]	14.71	1	1	1	102	11.0668	6.93213	0.874792	0.137947
A0A0L6YQ61	Bestrophin (Fragment) OS=Acinetobacter baumannii GN=RR04_20050 PE=4 SV=1 - [A0A0L6YQ61_ACIBA]	7.11	1	1	1	197	21.9655	4.94482	0.875233	0.139429
A0A0A8XM65	Ribonuclease P protein component OS=Acinetobacter calcoaceticus GN=rnpA PE=3 SV=1 - [A0A0A8XM65_ACICA]	7.44	1	1	1	121	14.0176	10.5063	0.875452	0.140171
A0A022KPI9	Uncharacterized protein (Fragment) OS=Acinetobacter baumannii 478810 GN=J619_02801 PE=4 SV=1 - [A0A022KPI9_ACIBA]	30.77	1	1	1	39	4.57435	6.50732	1.15833	0.140239
K9CMD6	Phosphoglycerate kinase OS=Acinetobacter sp. WC-136 GN=pgk PE=3 SV=1 - [K9CMD6_9GAMM]	46.33	1	11	27	395	41.2696	4.80518	1.1583	0.140324
A0A009FHF0	Helix-turn-helix family protein OS=Acinetobacter baumannii 984213 GN=J503_1055 PE=4 SV=1 - [A0A009FHF0_ACIBA]	14.42	2	2	3	208	23.1238	5.66846	1.15823	0.140495
A0A0L6YJ54	Aromatic amino acid aminotransferase (Fragment) OS=Acinetobacter baumannii GN=RQ97_22850 PE=3 SV=1 - [A0A0L6YJ54_ACIBA]	47.62	2	13	19	378	42.2834	5.21143	0.875801	0.141359
A0A009F2F0	Phosphoribosylamine--glycine ligase OS=Acinetobacter baumannii 348935 GN=purD PE=3 SV=1 - [A0A009F2F0_ACIBA]	9.6	1	3	3	427	45.4678	4.88135	1.15749	0.142231
A0A009G4Q9	Coenzyme A transferase family protein OS=Acinetobacter baumannii 118362 GN=J517_4467 PE=4 SV=1 - [A0A009G4Q9_ACIBA]	11.9	1	1	1	84	9.08478	5.12256	0.876138	0.142508
A0A009G644	Ferric uptake regulation protein OS=Acinetobacter baumannii 1289694 GN=J508_3260 PE=4 SV=1 - [A0A009G644_ACIBA]	46.9	6	6	7	145	16.7394	6.23975	1.15721	0.142891
N8UJV7	Uncharacterized protein OS=Acinetobacter baumannii NIPH 615 GN=F978_00362 PE=4 SV=1 - [N8UJV7_ACIBA]	9.02	2	2	2	266	30.3156	6.65381	0.876293	0.143042
A0A0L6KF54	3-deoxy-D-manno-2-octulosonate transferase (Fragment) OS=Acinetobacter baumannii GN=RQ25_21765 PE=4 SV=1 - [A0A0L6KF54_ACIBA]	12.66	3	3	3	237	26.8157	5.26221	1.15694	0.143541
R8Z6Y9	Glutamyl-tRNA reductase OS=Acinetobacter pittii ANC 4052 GN=hemA PE=3 SV=1 - [R8Z6Y9_ACIPI]	3.51	1	1	1	427	47.9996	6.41748	0.876494	0.143734
A0A0B2Y0G3	Multidrug transporter OS=Acinetobacter baumannii GN=NT90_00840 PE=4 SV=1 - [A0A0B2Y0G3_ACIBA]	9.55	1	9	12	1058	114.277	6.82959	1.15547	0.147071
A0A059ZME7	N-succinylglutamate 5-semialdehyde dehydrogenase OS=Acinetobacter baumannii GN=astD PE=3 SV=1 - [A0A059ZME7_ACIBA]	19.43	1	8	10	489	52.4397	5.8335	0.877664	0.147811
A0A0L6YWY1	8-amino-7-oxononanoate synthase (Fragment) OS=Acinetobacter baumannii GN=RP98_20010 PE=3 SV=1 - [A0A0L6YWY1_ACIBA]	4.67	1	1	2	321	36.4036	6.53662	1.15512	0.147928
A0A009LI91	Alanine dehydrogenase/PNT, C-terminal domain protein OS=Acinetobacter baumannii 1440422 GN=J540_0644 PE=4 SV=1 - [A0A009LI91_ACIBA]	14.4	5	5	6	375	39.9159	5.37646	1.15448	0.149507
N8YX38	Uncharacterized protein OS=Acinetobacter baumannii NIPH 190 GN=F962_01862 PE=4 SV=1 - [N8YX38_ACIBA]	21.7	1	3	3	212	23.3523	8.99756	1.15428	0.149998
R8YTE5	Uncharacterized protein OS=Acinetobacter pittii ANC 4052 GN=F929_02290 PE=4 SV=1 - [R8YTE5_ACIPI]	4.9	1	1	1	245	27.5573	6.31592	1.15414	0.150343
A0A009NND2	10 kDa chaperonin OS=Acinetobacter baumannii 272263 GN=groS PE=3 SV=1 - [A0A009NND2_ACIBA]	22.92	2	2	5	96	10.1504	5.17334	1.15411	0.150424
A0A0L6SX87	TetR family transcriptional regulator (Fragment) OS=Acinetobacter baumannii GN=RQ95_20425 PE=4 SV=1 - [A0A0L6SX87_ACIBA]	7.79	1	1	1	154	17.4122	5.52881	1.15338	0.152227
A0A062B3G4	Purine catabolism regulatory-like family protein OS=Acinetobacter baumannii 916567 GN=J467_2775 PE=4 SV=1 - [A0A062B3G4_ACIBA]	2.11	1	1	1	427	48.0133	5.2876	0.879315	0.153703
A0A009G5U0	Uncharacterized protein OS=Acinetobacter baumannii 118362 GN=J517_1719 PE=4 SV=1 - [A0A009G5U0_ACIBA]	26.58	3	3	3	222	25.3464	5.92236	0.879322	0.153731
A0A0L6G4E9	Glycerol-3-phosphate dehydrogenase (Fragment) OS=Acinetobacter baumannii GN=RR24_22525 PE=3 SV=1 - [A0A0L6G4E9_ACIBA]	15.14	5	5	5	350	39.4716	7.29834	0.879375	0.153922
A0A009LG04	Phosphotransferase enzyme family protein OS=Acinetobacter baumannii 1461963 GN=J544_0434 PE=4 SV=1 - [A0A009LG04_ACIBA]	13.95	4	4	4	337	39.2678	5.16064	0.879386	0.153962
A0A009FSS6	Outer membrane beta-barrel domain protein OS=Acinetobacter baumannii 348935 GN=J504_1536 PE=4 SV=1 - [A0A009FSS6_ACIBA]	4.6	1	1	1	261	28.2385	4.57666	1.15222	0.155148
A0A0L6G4H0	DNA replication and repair protein RecF (Fragment) OS=Acinetobacter baumannii GN=RR24_21410 PE=3 SV=1 - [A0A0L6G4H0_ACIBA]	9.22	2	2	2	282	32.539	8.29443	0.879732	0.155217
A0A009FRZ3	Ferredoxin 1 OS=Acinetobacter baumannii 348935 GN=fdxA PE=4 SV=1 - [A0A009FRZ3_ACIBA]	9.35	1	1	2	107	12.2486	4.06885	1.1521	0.155464
A0A010UUG9	Uncharacterized protein OS=Acinetobacter baumannii 722310 GN=J712_0902 PE=4 SV=1 - [A0A010UUG9_ACIBA]	8.26	1	1	1	242	28.6786	7.63525	1.15186	0.156082
A0A062T5G6	BolA-like family protein OS=Acinetobacter baumannii 45002_9 GN=J802_3909 PE=3 SV=1 - [A0A062T5G6_ACIBA]	33.33	2	2	4	102	11.2567	6.50732	0.880014	0.156251
R8XUM1	50S ribosomal protein L17 OS=Acinetobacter calcoaceticus ANC 3811 GN=rplQ PE=3 SV=1 - [R8XUM1_ACICA]	47.2	2	7	12	125	13.9765	10.9458	1.15174	0.156376
A0A009EX71	UPF0234 protein J504_0788 OS=Acinetobacter baumannii 348935 GN=J504_0788 PE=3 SV=1 - [A0A009EX71_ACIBA]	28.4	1	5	7	162	18.6327	7.32764	1.15163	0.156652
A0A013KQX8	Transglycosylase family protein OS=Acinetobacter baumannii 1281984 GN=J694_0305 PE=4 SV=1 - [A0A013KQX8_ACIBA]	9.82	2	2	2	285	32.0077	8.25049	0.880384	0.157609
R8YAK7	Uncharacterized protein OS=Acinetobacter pittii ANC 4050 GN=F931_03301 PE=4 SV=1 - [R8YAK7_ACIPI]	16.85	1	4	4	362	38.7392	5.46533	1.15105	0.158165
A0A022IDJ6	MerR HTH regulatory family protein OS=Acinetobacter baumannii 1592897 GN=J595_01262 PE=4 SV=1 - [A0A022IDJ6_ACIBA]	9.17	1	1	2	109	12.6583	4.95752	1.15071	0.159047
A0A090B492	Anthranilate synthase component II OS=Acinetobacter baumannii GN=trpG PE=4 SV=1 - [A0A090B492_ACIBA]	35.26	3	3	3	173	19.1526	6.59521	1.15063	0.159248
A0A009IHN3	Thioredoxin OS=Acinetobacter baumannii 1295743 GN=J512_3416 PE=4 SV=1 - [A0A009IHN3_ACIBA]	13.1	2	2	2	145	16.2382	6.50732	0.880877	0.159432
A0A011JTL8	Uncharacterized protein OS=Acinetobacter baumannii 723929 GN=J610_0460 PE=4 SV=1 - [A0A011JTL8_ACIBA]	24.02	1	9	10	333	36.9513	5.61768	0.880924	0.159605
A0A009JP93	Cobalamin-independent synthase, Catalytic domain protein OS=Acinetobacter baumannii 1437282 GN=J537_3105 PE=4 SV=1 - [A0A009JP93_ACIBA]	23.1	1	5	6	342	38.6419	5.78271	0.881057	0.160103
A0A062B1R0	Helix-turn-helix family protein (Fragment) OS=Acinetobacter baumannii 916567 GN=J467_3819 PE=4 SV=1 - [A0A062B1R0_ACIBA]	24.3	2	2	2	107	12.3193	5.08447	1.15023	0.160285
G2JM11	Uncharacterized protein OS=Acinetobacter baumannii MDR-ZJ06 GN=ABZJ_02946 PE=4 SV=1 - [G2JM11_ACIBA]	8	1	1	1	200	23.6126	5.61768	0.881524	0.161849
A0A0M1MU37	Aminoglycoside adenylyltransferase (Fragment) OS=Acinetobacter baumannii GN=RQ70_21440 PE=4 SV=1 - [A0A0M1MU37_ACIBA]	13.3	1	2	3	203	22.4813	4.99561	0.881594	0.16211
K8ZSQ0	Putative oxygen-insensitive NAD(P)H nitroreductase OS=Acinetobacter sp. WC-141 GN=ACINWC141_2521 PE=4 SV=1 - [K8ZSQ0_9GAMM]	17.51	1	3	3	217	24.7198	6.01123	0.881739	0.162657
A0A022I0G1	UDP-N-acetylglucosamine 1-carboxyvinyltransferase OS=Acinetobacter baumannii 1000160 GN=murA PE=3 SV=1 - [A0A022I0G1_ACIBA]	26.49	1	9	10	419	44.6421	5.14795	0.881783	0.162823
A0A009EBM2	Uncharacterized protein OS=Acinetobacter baumannii 984213 GN=J503_4255 PE=4 SV=1 - [A0A009EBM2_ACIBA]	11.29	1	1	1	62	7.05643	5.04639	0.881899	0.16326
A0A009K883	Isocitrate dehydrogenase, NADP-dependent OS=Acinetobacter baumannii 1437282 GN=J537_2201 PE=4 SV=1 - [A0A009K883_ACIBA]	39.03	2	21	53	743	82.3266	5.68115	1.14831	0.165347
A0A0C4Y2Q7	Conjugal transfer protein TraF OS=Acinetobacter baumannii GN=NG19_0048 PE=4 SV=1 - [A0A0C4Y2Q7_ACIBA]	5.58	1	1	1	269	30.5566	8.98291	1.14825	0.165526
A0A062RFJ4	Intracellular septation A family protein (Fragment) OS=Acinetobacter baumannii 42057_3 GN=K034_3650 PE=4 SV=1 - [A0A062RFJ4_ACIBA]	15	2	2	2	160	18.0188	9.43701	0.8825	0.165541
N9EKP0	Uncharacterized protein OS=Acinetobacter calcoaceticus ANC 3680 GN=F937_02667 PE=4 SV=1 - [N9EKP0_ACICA]	47.79	1	11	16	339	36.5386	5.43994	0.882501	0.165544
R8YE14	Uncharacterized protein OS=Acinetobacter pittii ANC 4050 GN=F931_02715 PE=4 SV=1 - [R8YE14_ACIPI]	14.71	1	1	1	204	22.6836	6.02393	0.882606	0.165946
A0A0M1MSI9	Acyl-CoA dehydrogenase (Fragment) OS=Acinetobacter baumannii GN=RW58_20795 PE=3 SV=1 - [A0A0M1MSI9_ACIBA]	21.75	10	11	13	593	65.2794	6.23975	1.14786	0.166558
A0A009MD84	Phospholipase A1 family protein OS=Acinetobacter baumannii 230853 GN=J550_0454 PE=4 SV=1 - [A0A009MD84_ACIBA]	5.32	1	1	1	357	40.271	5.30029	1.14779	0.166754
A0A0L6YQH5	Nicotinate-nucleotide--dimethylbenzimidazole phosphoribosyltransferase (Fragment) OS=Acinetobacter baumannii GN=RQ90_21400 PE=4 SV=1 - [A0A0L6YQH5_ACIBA]	2.47	1	1	1	324	34.5845	6.21436	0.88282	0.166765
K8ZUJ0	Cof-like hydrolase OS=Acinetobacter sp. WC-141 GN=ACINWC141_0711 PE=4 SV=1 - [K8ZUJ0_9GAMM]	11.72	1	2	2	273	30.4766	5.74463	0.882914	0.167125
A0A009FDZ4	Acyl-CoA dehydrogenase, N-terminal domain protein OS=Acinetobacter baumannii 348935 GN=J504_0541 PE=3 SV=1 - [A0A009FDZ4_ACIBA]	24.87	1	7	9	390	42.3492	5.71924	1.14741	0.167776
A0A062H2Y6	Cyd operon YbgE family protein (Fragment) OS=Acinetobacter baumannii 1499986 GN=J572_2703 PE=4 SV=1 - [A0A062H2Y6_ACIBA]	10.87	1	1	1	92	10.2854	9.42236	0.883193	0.1682
A0A0L6Z062	IclR family transcriptional regulator (Fragment) OS=Acinetobacter baumannii GN=RQ79_18640 PE=4 SV=1 - [A0A0L6Z062_ACIBA]	13.58	3	3	5	265	29.6781	5.88428	0.88351	0.169426
A0A0M0XI66	Adhesin OS=Acinetobacter baumannii GN=AKG97_13440 PE=4 SV=1 - [A0A0M0XI66_ACIBA]	39.43	20	20	25	700	72.0319	4.81787	0.883873	0.170835
A0A062FZL1	NLPA lipofamily protein OS=Acinetobacter baumannii 6112 GN=J568_3912 PE=4 SV=1 - [A0A062FZL1_ACIBA]	32.19	2	8	12	292	31.8448	7.95752	1.14595	0.171761
A0A0L6HBY7	Uncharacterized protein (Fragment) OS=Acinetobacter baumannii GN=RR23_20275 PE=4 SV=1 - [A0A0L6HBY7_ACIBA]	18.52	2	2	2	162	18.8819	9.5542	1.14586	0.172014
A0A009I7W6	ATP phosphoribosyltransferase regulatory subunit OS=Acinetobacter baumannii 1295259 GN=hisZ PE=3 SV=1 - [A0A009I7W6_ACIBA]	4.9	2	2	2	388	42.7708	5.13525	0.884354	0.17272
A0A062IM64	Probable D-serine dehydratase OS=Acinetobacter baumannii 21072 GN=dsdA PE=3 SV=1 - [A0A062IM64_ACIBA]	16.67	5	5	6	444	49.082	6.23975	0.884467	0.173166
A0A009T8P4	LemA family protein OS=Acinetobacter baumannii 99063 GN=J529_2401 PE=4 SV=1 - [A0A009T8P4_ACIBA]	50	8	8	13	196	21.7092	7.32764	0.884665	0.173946
A0A009JN02	Membrane protein insertase YidC OS=Acinetobacter baumannii 1437282 GN=yidC PE=3 SV=1 - [A0A009JN02_ACIBA]	3.76	1	2	2	585	65.5995	7.12256	1.1451	0.17414
A0A009ZZT4	Ferredoxin, 2Fe-2S type, ISC system OS=Acinetobacter baumannii 479375 GN=fdx PE=4 SV=1 - [A0A009ZZT4_ACIBA]	16.96	2	2	2	112	12.556	4.64014	1.14498	0.174455
A0A011K4U2	Bacterial regulatory helix-turn-helix , lysR family protein OS=Acinetobacter baumannii 694762 GN=J604_3734 PE=4 SV=1 - [A0A011K4U2_ACIBA]	8.04	1	1	1	224	24.9039	7.45947	1.14474	0.17513
A0A009IK36	Methylmalonate-semialdehyde dehydrogenase OS=Acinetobacter baumannii 1396970 GN=J514_2673 PE=3 SV=1 - [A0A009IK36_ACIBA]	28.91	1	10	14	505	54.4	5.61768	1.14473	0.175165
A0A0B2XHM1	Methionyl-tRNA formyltransferase OS=Acinetobacter baumannii GN=fmt PE=3 SV=1 - [A0A0B2XHM1_ACIBA]	9.69	1	2	2	320	34.6778	5.49072	1.14468	0.175311
A0A062AWI3	Alpha/beta hydrolase fold family protein OS=Acinetobacter baumannii 916567 GN=J467_3478 PE=4 SV=1 - [A0A062AWI3_ACIBA]	3.5	1	1	1	314	34.7942	9.26123	1.14461	0.175506
A0A0A8XIW0	Phosphate transporter OS=Acinetobacter calcoaceticus GN=P23_2166 PE=4 SV=1 - [A0A0A8XIW0_ACICA]	3.73	2	2	2	509	54.5479	7.92822	0.88526	0.176306
A0A009KDM2	Tautomerase enzyme family protein OS=Acinetobacter baumannii 1461963 GN=J544_0346 PE=4 SV=1 - [A0A009KDM2_ACIBA]	27.91	3	3	7	129	15.258	7.43018	1.14432	0.176321
A0A062FJ74	Amino ABC transporter, permease , 3-TM region, His/Glu/Gln/Arg/opine family domain protein (Fragment) OS=Acinetobacter baumannii 15827 GN=J530_4587 PE=3 SV=1 - [A0A062FJ74_ACIBA]	3.96	1	1	1	227	25.0524	9.62744	0.885503	0.177278
A0A009EU91	Uncharacterized protein (Fragment) OS=Acinetobacter baumannii 984213 GN=J503_2839 PE=4 SV=1 - [A0A009EU91_ACIBA]	19.48	1	1	1	77	8.74645	6.771	0.885591	0.177631
A0A010UI85	SecY translocase family protein OS=Acinetobacter baumannii 263903-2 GN=J733_3549 PE=3 SV=1 - [A0A010UI85_ACIBA]	10.26	1	1	2	156	17.225	8.45557	0.885707	0.178093
A0A062B5L7	Aminopeptidase P, N-terminal domain protein OS=Acinetobacter baumannii 916567 GN=J467_3432 PE=3 SV=1 - [A0A062B5L7_ACIBA]	10	1	4	4	440	49.8557	4.89404	1.14351	0.178619
A0A0J8TP50	Uncharacterized protein OS=Acinetobacter baumannii GN=AB988_0263 PE=4 SV=1 - [A0A0J8TP50_ACIBA]	3.78	1	1	1	450	50.6397	4.83057	0.885969	0.179147
A0A011EEB6	Aspartate 4-decarboxylase OS=Acinetobacter baumannii 1245249 GN=aspD PE=3 SV=1 - [A0A011EEB6_ACIBA]	40.98	1	16	34	532	59.7549	5.70654	1.14327	0.179291
A0A062IVS4	Response regulator OS=Acinetobacter baumannii 21072 GN=J596_0280 PE=4 SV=1 - [A0A062IVS4_ACIBA]	39.47	8	8	11	228	26.6626	5.68115	1.14313	0.179694
A0A009EVC6	Queuine tRNA-ribosyltransferase OS=Acinetobacter baumannii 984213 GN=tgt PE=3 SV=1 - [A0A009EVC6_ACIBA]	10.61	2	3	4	377	42.9725	6.68311	1.1431	0.179765
A0A011I9B7	TENA/THI-4/PQQC family protein OS=Acinetobacter baumannii 457946 GN=J639_0625 PE=4 SV=1 - [A0A011I9B7_ACIBA]	20.95	2	2	2	105	12.052	6.52197	0.886155	0.179899
A0A009L7L0	Glyceraldehyde-3-phosphate dehydrogenase OS=Acinetobacter baumannii 1461963 GN=J544_1775 PE=3 SV=1 - [A0A009L7L0_ACIBA]	2.64	1	1	1	341	37.9917	6.46826	0.886605	0.181725
A0A010LMC0	Short chain dehydrogenase family protein OS=Acinetobacter baumannii 83444 GN=J583_1701 PE=3 SV=1 - [A0A010LMC0_ACIBA]	25.13	3	3	3	195	21.4133	6.69775	1.14231	0.18205
A0A009LXD3	Carbon-nitrogen hydrolase family protein OS=Acinetobacter baumannii 1440422 GN=J540_0590 PE=4 SV=1 - [A0A009LXD3_ACIBA]	19.17	4	4	4	266	29.7959	5.94775	0.88677	0.182395
A0A0L6HBL1	Protease (Fragment) OS=Acinetobacter baumannii GN=RR23_21035 PE=3 SV=1 - [A0A0L6HBL1_ACIBA]	7.37	4	4	6	746	85.0237	6.90283	1.14188	0.183301
A0A062JHS9	Ribosomal protein L29 (Fragment) OS=Acinetobacter baumannii 1288284 GN=J608_5834 PE=3 SV=1 - [A0A062JHS9_ACIBA]	18.75	1	1	3	64	7.30203	10.0815	1.14165	0.183975
A0A062I9K3	Binding--dependent transport system inner membrane component family protein (Fragment) OS=Acinetobacter baumannii 21072 GN=J596_3402 PE=3 SV=1 - [A0A062I9K3_ACIBA]	3.72	1	1	1	376	40.8677	8.92432	0.887541	0.185562
A0A009GB24	3-Oxoacyl-[acyl-carrier-(ACP)] synthase family protein OS=Acinetobacter baumannii 118362 GN=J517_3961 PE=4 SV=1 - [A0A009GB24_ACIBA]	7.37	3	3	3	339	37.311	5.47803	0.887688	0.18617
A0A022ITG6	Adenylosuccinate lyase OS=Acinetobacter baumannii 1000160 GN=purB PE=3 SV=1 - [A0A022ITG6_ACIBA]	27.92	1	9	17	462	51.3972	5.64307	0.887712	0.186272
A0A010LGA3	NADH-quinone oxidoreductase subunit D OS=Acinetobacter baumannii 1578804 GN=nuoD PE=3 SV=1 - [A0A010LGA3_ACIBA]	34.72	1	18	32	527	60.5201	6.13818	0.887915	0.187112
A0A0E2GR63	Dihydroorotase OS=Acinetobacter pittii CIP 70.29 GN=pyrC PE=3 SV=1 - [A0A0E2GR63_ACIPI]	22.42	1	6	8	339	38.1257	6.62451	0.888051	0.187679
A0A0B2XSA8	Phosphoribosylformylglycinamidine synthase OS=Acinetobacter baumannii GN=purL PE=3 SV=1 - [A0A0B2XSA8_ACIBA]	27.8	1	26	38	1277	139.256	5.23682	1.1401	0.188529
A0A0F5EMF5	Protein FilF OS=Acinetobacter baumannii GN=VM83_03180 PE=4 SV=1 - [A0A0F5EMF5_ACIBA]	18.21	10	10	13	648	70.8037	6.97607	0.888263	0.188559
A0A010L519	Short chain dehydrogenase family protein OS=Acinetobacter baumannii 1578804 GN=J588_1108 PE=3 SV=1 - [A0A010L519_ACIBA]	51.95	2	9	13	256	27.0519	6.65381	1.13988	0.18917
A0A0C4XXF7	Uncharacterized protein OS=Acinetobacter baumannii GN=NG19_0017 PE=4 SV=1 - [A0A0C4XXF7_ACIBA]	17.01	3	3	3	194	22.9578	8.90967	0.888425	0.189239
K8ZS20	Tetratricopeptide repeat protein OS=Acinetobacter sp. WC-141 GN=ACINWC141_0846 PE=4 SV=1 - [K8ZS20_9GAMM]	6.61	2	2	2	545	61.7984	6.23975	0.888441	0.189303
A0A0C4Y2U3	Uncharacterized protein OS=Acinetobacter baumannii GN=NG19_0078 PE=4 SV=1 - [A0A0C4Y2U3_ACIBA]	16.67	2	2	2	168	19.1182	9.5542	1.13977	0.189498
A0A0J8T9C8	Aldehyde dehydrogenase family protein OS=Acinetobacter baumannii GN=AB895_0261 PE=3 SV=1 - [A0A0J8T9C8_ACIBA]	7.63	1	2	2	354	38.3205	5.5542	1.13963	0.18992
A0A062TC23	Bacterial lipid A biosynthesis acyltransferase family protein OS=Acinetobacter baumannii 25691_7 GN=J830_3792 PE=4 SV=1 - [A0A062TC23_ACIBA]	4.55	1	1	1	220	25.478	6.94678	0.888626	0.19008
A0A060GU81	DNA-directed RNA polymerase (Fragment) OS=Acinetobacter nosocomialis GN=rpoB PE=3 SV=1 - [A0A060GU81_9GAMM]	45.33	1	10	17	289	31.4738	5.35107	1.13915	0.191364
A0A062RI54	Lipopolysaccharide-assembly, LptC-related family protein OS=Acinetobacter baumannii 42057_3 GN=K034_2609 PE=4 SV=1 - [A0A062RI54_ACIBA]	15.38	2	2	2	182	20.2483	8.88037	0.889047	0.191854
A0A009YMV4	UDP-N-acetylmuramyl-tripeptide synthetase OS=Acinetobacter baumannii 479375 GN=murE PE=3 SV=1 - [A0A009YMV4_ACIBA]	8.42	1	2	2	499	55.5574	6.25244	1.13886	0.192233
A0A062FGA3	Outer membrane porin, OprD family protein OS=Acinetobacter baumannii 15827 GN=J530_2585 PE=4 SV=1 - [A0A062FGA3_ACIBA]	23.74	6	6	8	438	47.8326	6.55127	0.889405	0.19337
A0A011ILQ7	Uncharacterized protein OS=Acinetobacter baumannii 723929 GN=J610_2072 PE=4 SV=1 - [A0A011ILQ7_ACIBA]	10	1	1	1	110	12.3205	7.32764	0.889533	0.193914
A0A009LAF7	3-hydroxybutyrate dehydrogenase family protein OS=Acinetobacter baumannii 1461963 GN=J544_2151 PE=3 SV=1 - [A0A009LAF7_ACIBA]	36.4	1	8	11	261	27.6484	5.69385	1.13808	0.194609
A0A009ZJU0	Hypoxanthine phosphoribosyltransferase OS=Acinetobacter baumannii 479375 GN=hpt PE=4 SV=1 - [A0A009ZJU0_ACIBA]	32.57	1	5	7	175	19.7052	5.05908	1.13798	0.194895
A0A009IL14	GlyGly-CTERM domain protein (Fragment) OS=Acinetobacter baumannii 1295743 GN=J512_2303 PE=4 SV=1 - [A0A009IL14_ACIBA]	5.78	2	2	2	346	38.3065	6.17627	0.889977	0.19581
A0A062K7R7	RNA pseudouridylate synthase family protein (Fragment) OS=Acinetobacter baumannii 1288284 GN=J608_5379 PE=4 SV=1 - [A0A062K7R7_ACIBA]	9.09	2	2	2	176	19.9828	9.87646	0.889991	0.19587
A0A062R769	Elongation factor Tu (Fragment) OS=Acinetobacter baumannii 42057_3 GN=K034_4319 PE=4 SV=1 - [A0A062R769_ACIBA]	17.22	1	4	24	302	33.1181	5.30029	1.13758	0.196127
A0A062TB69	Capsule polysaccharide biosynthesis family protein OS=Acinetobacter baumannii 45002_9 GN=J802_3040 PE=4 SV=1 - [A0A062TB69_ACIBA]	16.25	7	7	9	480	57.0283	8.45557	0.890091	0.196301
A0A009P0A7	Uracil-DNA glycosylase OS=Acinetobacter baumannii 272263 GN=ung PE=3 SV=1 - [A0A009P0A7_ACIBA]	4.22	1	1	1	237	26.9109	7.1665	1.13735	0.196847
A0A009N8A1	Signal recognition particle protein OS=Acinetobacter baumannii 272263 GN=ffh PE=3 SV=1 - [A0A009N8A1_ACIBA]	19.53	1	6	8	471	51.1396	8.89502	1.13731	0.196958
A0A009QLJ4	30S ribosomal protein S6 OS=Acinetobacter baumannii 809848 GN=rpsF PE=3 SV=1 - [A0A009QLJ4_ACIBA]	51.18	6	6	19	127	14.9817	6.02393	1.1372	0.197288
K9BFR7	AMP-binding enzyme OS=Acinetobacter sp. WC-323 GN=ACINWC323_0127 PE=4 SV=1 - [K9BFR7_9GAMM]	7.47	1	2	2	549	60.5475	5.90967	0.890354	0.19743
A0A062I9T6	Metallo-beta-lactamase superfamily protein (Fragment) OS=Acinetobacter baumannii 21072 GN=J596_3391 PE=4 SV=1 - [A0A062I9T6_ACIBA]	11.11	1	1	1	162	18.241	4.79248	0.890472	0.197943
A0A009ETZ0	Nucleoside-specific channel-forming , Tsx family protein OS=Acinetobacter baumannii 984213 GN=J503_2273 PE=4 SV=1 - [A0A009ETZ0_ACIBA]	5.39	1	1	3	241	27.6604	4.79248	0.890613	0.198548
A0A0G4QRN3	Uncharacterized protein OS=Acinetobacter baumannii GN=ABCIP7010_2048 PE=4 SV=1 - [A0A0G4QRN3_ACIBA]	9.72	2	2	3	216	24.0135	6.22705	0.89073	0.199056
A0A009J8M8	Trigger factor OS=Acinetobacter baumannii 1437282 GN=tig PE=3 SV=1 - [A0A009J8M8_ACIBA]	24.83	1	9	16	443	49.5224	4.88135	1.13656	0.199274
A0A009KN50	Ribosomal silencing factor RsfS OS=Acinetobacter baumannii 1419130 GN=rsfS PE=3 SV=1 - [A0A009KN50_ACIBA]	26.5	4	4	5	117	12.7647	5.49072	1.13641	0.199746
A0A0M3BYD5	3-hydroxy-2-methylbutyryl-CoA dehydrogenase OS=Acinetobacter pittii GN=YA64_04860 PE=3 SV=1 - [A0A0M3BYD5_ACIPI]	47.66	1	8	10	256	27.22	6.43018	0.891118	0.200744
A0A062GUB1	RecR family protein (Fragment) OS=Acinetobacter baumannii 72431 GN=J584_1627 PE=3 SV=1 - [A0A062GUB1_ACIBA]	18.68	2	2	2	91	10.1319	5.63037	0.891155	0.200905
A0A009FSS0	Acetolactate synthase OS=Acinetobacter baumannii 348935 GN=ilvB PE=3 SV=1 - [A0A009FSS0_ACIBA]	14.43	1	7	9	575	63.1587	6.66846	1.13574	0.201847
R8YDP6	Chaperone protein HtpG OS=Acinetobacter pittii ANC 4050 GN=htpG PE=3 SV=1 - [R8YDP6_ACIPI]	45.07	3	26	37	639	71.6926	4.99561	1.13553	0.202492
D0RZ50	Putative oxygen-insensitive NAD(P)H nitroreductase OS=Acinetobacter calcoaceticus RUH2202 GN=HMPREF0012_01452 PE=4 SV=1 - [D0RZ50_ACICA]	17.51	1	3	3	217	24.6697	6.81494	0.891602	0.202862
A0A009HBM8	DNA helicase OS=Acinetobacter baumannii 1295259 GN=J507_0949 PE=4 SV=1 - [A0A009HBM8_ACIBA]	2.8	1	1	1	500	56.3623	8.80713	0.891737	0.203451
A0A0E4HPT3	Uncharacterized protein OS=Acinetobacter baumannii PE=4 SV=1 - [A0A0E4HPT3_ACIBA]	2.78	1	1	1	324	38.2552	5.63037	0.891834	0.20388
A0A009Y8G3	Efflux transporter, RND family, MFP subunit OS=Acinetobacter baumannii 479375 GN=J500_3057 PE=4 SV=1 - [A0A009Y8G3_ACIBA]	4.85	1	1	1	392	42.4519	8.79248	0.891868	0.20403
A0A0K8ZF82	Hydrolase OS=Acinetobacter baumannii GN=AKG97_13275 PE=4 SV=1 - [A0A0K8ZF82_ACIBA]	60	2	14	21	320	35.3423	8.85107	0.891954	0.204407
A0A0J0Z6J5	50S ribosomal protein L7/L12 OS=Acinetobacter baumannii MRSN 4106 GN=rplL PE=3 SV=1 - [A0A0J0Z6J5_ACIBA]	92.68	1	11	55	123	12.7358	4.56396	0.892118	0.205133
A0A062IL62	Uncharacterized protein OS=Acinetobacter baumannii 21072 GN=J596_1098 PE=4 SV=1 - [A0A062IL62_ACIBA]	15.48	2	2	2	155	17.8322	8.11865	1.13463	0.205337
A0A062IYE1	NAD binding domain of 6-phosphogluconate dehydrogenase family protein OS=Acinetobacter baumannii 21072 GN=J596_0121 PE=3 SV=1 - [A0A062IYE1_ACIBA]	42.06	10	10	12	321	35.7919	6.44287	0.892217	0.205573
A0A010M6M4	Uncharacterized protein OS=Acinetobacter baumannii 1578804 GN=J588_2073 PE=4 SV=1 - [A0A010M6M4_ACIBA]	11.32	2	2	2	159	18.0218	6.11279	0.892388	0.20633
A0A0G3CWW4	Integrase OS=Acinetobacter baumannii GN=AKG97_05885 PE=4 SV=1 - [A0A0G3CWW4_ACIBA]	1.76	1	1	1	454	52.5443	9.24658	0.89245	0.206604
A0A062FVF1	YCII-related domain protein OS=Acinetobacter baumannii 940793 GN=J532_0333 PE=4 SV=1 - [A0A062FVF1_ACIBA]	12.36	1	1	2	89	10.4443	5.22412	1.13414	0.20692
A0A062LTH6	Acetyl-CoA C-acetyltransferase family protein (Fragment) OS=Acinetobacter baumannii 1288284 GN=J608_3418 PE=3 SV=1 - [A0A062LTH6_ACIBA]	5.56	1	1	1	360	37.5354	5.60498	1.13409	0.207076
A0A009EU45	Alpha/beta hydrolase fold family protein OS=Acinetobacter baumannii 984213 GN=J503_2251 PE=4 SV=1 - [A0A009EU45_ACIBA]	14.29	5	5	6	322	36.7921	8.89502	0.892569	0.207136
A0A0A8XLN5	RND efflux system, outer membrane lipoprotein CmeC OS=Acinetobacter calcoaceticus GN=P23_2442 PE=3 SV=1 - [A0A0A8XLN5_ACICA]	5.6	2	2	2	464	50.6884	7.94287	1.13367	0.208418
N8Z4C7	UTP--glucose-1-phosphate uridylyltransferase OS=Acinetobacter baumannii NIPH 60 GN=F961_03053 PE=3 SV=1 - [N8Z4C7_ACIBA]	37.11	1	9	21	291	31.7216	5.2876	1.13353	0.208879
B2I1Z0	50S ribosomal protein L7/L12 OS=Acinetobacter baumannii (strain ACICU) GN=rplL PE=3 SV=1 - [RL7_ACIBC]	92.68	1	11	79	123	12.7318	4.56396	0.893016	0.209131
A0A013TVU5	Peptidyl-prolyl cis-trans isomerase OS=Acinetobacter baumannii 573719 GN=J658_2755 PE=4 SV=1 - [A0A013TVU5_ACIBA]	34.82	1	3	3	112	12.4515	7.34229	1.13339	0.209305
A0A0M1MVT3	Uncharacterized protein (Fragment) OS=Acinetobacter baumannii GN=RW53_18495 PE=4 SV=1 - [A0A0M1MVT3_ACIBA]	87.84	2	9	21	74	8.4012	5.14795	1.13337	0.209374
A0A009GTJ7	Prolipoprotein diacylglyceryl transferase OS=Acinetobacter baumannii 118362 GN=lgt PE=3 SV=1 - [A0A009GTJ7_ACIBA]	13.71	2	2	2	248	28.6375	8.82178	1.13313	0.210145
A0A009LCN5	HAD hydrolase, IA, variant 1 family protein OS=Acinetobacter baumannii 1461963 GN=J544_0197 PE=4 SV=1 - [A0A009LCN5_ACIBA]	4.46	1	1	1	224	24.7097	5.17334	1.13308	0.21033
A0A062BCB4	Octanoyltransferase OS=Acinetobacter baumannii 916567 GN=lipB PE=3 SV=1 - [A0A062BCB4_ACIBA]	12.9	2	3	4	217	24.8856	6.11279	1.13302	0.210519
A0A028IS38	Putative chorismate mutase OS=Acinetobacter baumannii LAC-4 GN=ABLAC_14310 PE=4 SV=1 - [A0A028IS38_ACIBA]	21.98	1	1	1	91	10.6036	9.5542	1.13297	0.210691
A0A062RL14	Putative rND type efflux pump OS=Acinetobacter baumannii 42057_3 GN=K034_3117 PE=4 SV=1 - [A0A062RL14_ACIBA]	46.27	15	15	24	335	36.3246	9.46631	0.893383	0.21078
A0A009ES76	Glutamyl-tRNA(Gln) amidotransferase subunit A OS=Acinetobacter baumannii 984213 GN=gatA PE=3 SV=1 - [A0A009ES76_ACIBA]	20.33	7	7	11	492	52.9589	6.11279	0.89354	0.211486
A0A0C4Y2S4	Uncharacterized protein OS=Acinetobacter baumannii GN=NG19_0063 PE=4 SV=1 - [A0A0C4Y2S4_ACIBA]	15.79	1	1	1	76	8.25218	8.60205	0.893547	0.211516
A0A009IKI1	OsmC-like family protein OS=Acinetobacter baumannii 1295743 GN=J512_3281 PE=4 SV=1 - [A0A009IKI1_ACIBA]	31.85	1	3	4	135	14.8476	6.06201	0.893596	0.211739
A0A009ZQ83	Segregation and condensation protein B OS=Acinetobacter baumannii 479375 GN=scpB PE=4 SV=1 - [A0A009ZQ83_ACIBA]	10.2	1	1	1	196	22.2347	7.59131	0.893601	0.211763
A0A009ZWS7	Aconitate hydratase B OS=Acinetobacter baumannii 479375 GN=acnB PE=3 SV=1 - [A0A009ZWS7_ACIBA]	34.47	1	22	69	879	94.6078	5.17334	1.13221	0.213163
A0A009K315	GTP-binding protein TypA/BipA OS=Acinetobacter baumannii 1437282 GN=typA PE=4 SV=1 - [A0A009K315_ACIBA]	20.79	1	11	16	611	67.5985	5.23682	1.13197	0.213937
N9JA72	Uncharacterized protein OS=Acinetobacter baumannii NIPH 80 GN=F913_02970 PE=3 SV=1 - [N9JA72_ACIBA]	47.77	1	11	52	471	48.9387	6.07471	1.1319	0.214175
A0A011HAQ4	OsmC-like family protein OS=Acinetobacter baumannii 607805 GN=J618_2358 PE=4 SV=1 - [A0A011HAQ4_ACIBA]	50.71	6	6	7	140	15.1527	6.07471	0.8943	0.214934
A0A009HCB3	50S ribosomal protein L25 OS=Acinetobacter baumannii 1295259 GN=rplY PE=3 SV=1 - [A0A009HCB3_ACIBA]	24.49	2	2	17	98	10.9619	9.46631	1.13139	0.215831
A0A062FSQ8	Alpha/beta hydrolase fold domain protein (Fragment) OS=Acinetobacter baumannii 15827 GN=J530_3447 PE=4 SV=1 - [A0A062FSQ8_ACIBA]	5.73	1	1	1	192	21.4253	9.33447	1.13115	0.216644
X5CWG4	OmpA (Fragment) OS=Acinetobacter baumannii GN=ompA PE=3 SV=1 - [X5CWG4_ACIBA]	53.33	1	15	115	315	34.3863	5.23682	0.894847	0.217443
A0A062FU13	Transglycosylase family protein OS=Acinetobacter baumannii 15827 GN=J530_4153 PE=4 SV=1 - [A0A062FU13_ACIBA]	21.88	1	1	1	64	7.58589	9.64209	0.89487	0.217547
A0A0M1MZ25	Uncharacterized protein (Fragment) OS=Acinetobacter baumannii GN=RW49_21790 PE=3 SV=1 - [A0A0M1MZ25_ACIBA]	17.21	5	5	7	308	34.7416	5.88428	0.894984	0.218071
A0A009KU79	Entericidin EcnA/B family protein OS=Acinetobacter baumannii 1461963 GN=J544_1496 PE=4 SV=1 - [A0A009KU79_ACIBA]	41.3	1	2	4	46	4.86348	9.37842	0.895029	0.218279
A0A009EBF1	'Cold-shock' DNA-binding domain protein (Fragment) OS=Acinetobacter baumannii 984213 GN=J503_4282 PE=4 SV=1 - [A0A009EBF1_ACIBA]	23.08	1	1	1	39	4.21527	9.71533	0.895064	0.218441
A0A009IQW5	Putative coenzyme A transferase OS=Acinetobacter baumannii 1295743 GN=J512_0707 PE=4 SV=1 - [A0A009IQW5_ACIBA]	24.01	1	10	13	504	54.6501	5.79541	1.13034	0.219348
A0A0M8MFE5	Uncharacterized protein (Fragment) OS=Acinetobacter baumannii GN=RQ47_19925 PE=4 SV=1 - [A0A0M8MFE5_ACIBA]	34.97	7	7	7	183	20.9531	9.49561	0.895273	0.219407
A0A0J8T5V2	ATP phosphoribosyltransferase OS=Acinetobacter baumannii GN=hisG PE=3 SV=1 - [A0A0J8T5V2_ACIBA]	21.74	2	4	4	207	22.7935	9.21729	0.895372	0.219863
A6XB79	Carbapenem-associated resistance protein (Fragment) OS=Acinetobacter sp. 283 GN=carO PE=4 SV=1 - [A6XB79_9GAMM]	16.29	2	4	40	221	24.2727	4.77979	1.1301	0.220158
B0VQS5	50S ribosomal protein L16 OS=Acinetobacter baumannii (strain SDF) GN=rplP PE=3 SV=1 - [RL16_ACIBS]	35.77	4	4	16	137	15.4265	11.0044	1.13007	0.220248
A0A062AXY8	GTP cyclohydrolase 1 type 2 homolog (Fragment) OS=Acinetobacter baumannii 916567 GN=J467_3953 PE=3 SV=1 - [A0A062AXY8_ACIBA]	18.38	3	3	3	234	26.0123	5.90967	0.895458	0.220263
A0A062FG61	Uncharacterized protein (Fragment) OS=Acinetobacter baumannii 15827 GN=J530_4688 PE=4 SV=1 - [A0A062FG61_ACIBA]	29.79	1	1	1	47	5.44758	5.68115	1.12928	0.222902
A0A062EQ15	Uncharacterized protein (Fragment) OS=Acinetobacter baumannii 855125 GN=J560_3479 PE=4 SV=1 - [A0A062EQ15_ACIBA]	10.33	4	5	6	571	63.3176	7.10791	0.896099	0.223251
A0A009G348	Ribosome maturation factor RimP OS=Acinetobacter baumannii 984213 GN=rimP PE=3 SV=1 - [A0A009G348_ACIBA]	17.9	3	3	3	162	18.1302	4.4624	0.896309	0.224234
A0A022KCZ7	Sensory box protein (Fragment) OS=Acinetobacter baumannii 478810 GN=J619_04119 PE=4 SV=1 - [A0A022KCZ7_ACIBA]	30.5	2	2	2	141	16.0654	5.98584	1.12868	0.22495
A0A009KCF0	30S ribosomal protein S21 OS=Acinetobacter baumannii 1437282 GN=rpsU PE=3 SV=1 - [A0A009KCF0_ACIBA]	42.25	4	4	8	71	8.47574	10.5356	0.89647	0.224991
A0A062IS85	Bacterial regulatory s, tetR family protein OS=Acinetobacter baumannii 233846 GN=J635_3114 PE=4 SV=1 - [A0A062IS85_ACIBA]	11.96	1	1	1	184	21.7563	8.06006	0.896547	0.225355
A0A0L6YRW7	ABC transporter ATP-binding protein (Fragment) OS=Acinetobacter baumannii GN=RQ96_22745 PE=3 SV=1 - [A0A0L6YRW7_ACIBA]	7.31	3	3	4	602	67.7217	5.40186	0.896602	0.225612
A0A010FAH9	2-dehydro-3-deoxyphosphogluconate aldolase/4-hydroxy-2-oxoglutarate aldolase family protein OS=Acinetobacter baumannii 1106579 GN=eda PE=4 SV=1 - [A0A010FAH9_ACIBA]	59.22	3	9	14	206	21.5754	6.17627	1.12829	0.226284
A0A011CK25	Short chain dehydrogenase family protein OS=Acinetobacter baumannii 1245593 GN=J627_1330 PE=3 SV=1 - [A0A011CK25_ACIBA]	10.45	3	3	4	268	29.3644	7.54736	1.12815	0.226752
A0A009ELH4	Universal stress protein OS=Acinetobacter baumannii 348935 GN=J504_2989 PE=3 SV=1 - [A0A009ELH4_ACIBA]	11.64	1	1	2	146	15.5814	5.94775	1.12811	0.226895
A0A062T793	Betaine aldehyde dehydrogenase (Fragment) OS=Acinetobacter baumannii 45002_9 GN=J802_4152 PE=3 SV=1 - [A0A062T793_ACIBA]	14.39	3	3	5	403	43.3991	4.98291	1.12803	0.227178
A0A062KY66	Sulfate adenylyltransferase subunit 1 OS=Acinetobacter baumannii 1571545 GN=C PE=3 SV=1 - [A0A062KY66_ACIBA]	37.99	1	16	27	537	59.141	5.26221	1.12797	0.2274
A0A014BL14	Uncharacterized protein OS=Acinetobacter baumannii 25977_7 GN=J810_0780 PE=4 SV=1 - [A0A014BL14_ACIBA]	30.65	1	1	1	62	7.17139	4.70361	1.12778	0.228034
A0A0C4Y4L4	Conjugal transfer protein TraK OS=Acinetobacter baumannii GN=NG19_0059 PE=4 SV=1 - [A0A0C4Y4L4_ACIBA]	60.25	11	11	14	239	26.7427	5.77002	0.897473	0.229741
A0A062DEM8	Uncharacterized protein (Fragment) OS=Acinetobacter baumannii 496487 GN=J524_3521 PE=4 SV=1 - [A0A062DEM8_ACIBA]	11.88	1	1	1	160	18.5707	9.21729	1.12722	0.229985
A0A0L6YRI5	Phosphoglucosamine mutase (Fragment) OS=Acinetobacter baumannii GN=glmM PE=4 SV=1 - [A0A0L6YRI5_ACIBA]	45.79	1	6	9	190	20.637	5.87158	0.897588	0.230292
A0A011JJ58	AhpC/TSA family protein OS=Acinetobacter baumannii 457946 GN=J639_2655 PE=4 SV=1 - [A0A011JJ58_ACIBA]	62.91	11	11	20	213	24.1143	5.22412	1.12705	0.23055
A0A0L6TF44	Protein CsuA/B (Fragment) OS=Acinetobacter baumannii GN=RQ59_21970 PE=4 SV=1 - [A0A0L6TF44_ACIBA]	33.6	3	3	9	125	12.8454	4.88135	0.897765	0.231135
A0A062RL44	SpoU rRNA Methylase family protein (Fragment) OS=Acinetobacter baumannii 42057_3 GN=K034_3110 PE=4 SV=1 - [A0A062RL44_ACIBA]	13.04	2	2	3	230	25.305	6.50732	1.12684	0.2313
A0A010KHT8	Bacterial lipid A biosynthesis acyltransferase family protein OS=Acinetobacter baumannii 83444 GN=J583_3667 PE=4 SV=1 - [A0A010KHT8_ACIBA]	17.42	4	4	5	310	35.4736	9.15869	0.898372	0.234058
A0A009JV72	Uncharacterized protein OS=Acinetobacter baumannii 1419130 GN=J518_3891 PE=4 SV=1 - [A0A009JV72_ACIBA]	14.84	2	2	2	182	20.2316	6.03662	0.8984	0.23419
A0A0L6HBY4	Short-chain dehydrogenase (Fragment) OS=Acinetobacter baumannii GN=RR17_19935 PE=3 SV=1 - [A0A0L6HBY4_ACIBA]	50.17	4	12	17	291	31.8202	5.2876	0.898434	0.234354
K1EE35	Polyprenyl synthetase OS=Acinetobacter baumannii WC-692 GN=ACINWC692_3250 PE=3 SV=1 - [K1EE35_ACIBA]	18.15	1	4	5	303	32.8058	5.46533	1.12539	0.236382
A0A0L6YNU0	Peptidyl-prolyl cis-trans isomerase (Fragment) OS=Acinetobacter baumannii GN=RR02_19895 PE=4 SV=1 - [A0A0L6YNU0_ACIBA]	55.91	2	4	6	93	10.2523	8.67529	0.899017	0.237183
K6N0N0	Type I secretion outer membrane protein, TolC family OS=Acinetobacter baumannii Naval-82 GN=ACINNAV82_A0138 PE=4 SV=1 - [K6N0N0_ACIBA]	3.86	1	1	1	415	45.8627	8.00146	1.12492	0.238074
A0A0A8XJC9	Fatty acid oxidation complex subunit alpha OS=Acinetobacter calcoaceticus GN=fadB PE=3 SV=1 - [A0A0A8XJC9_ACICA]	31.94	1	19	36	717	77.6979	6.3667	1.12478	0.238554
K8ZSH8	Glyceraldehyde-3-phosphate dehydrogenase OS=Acinetobacter sp. WC-141 GN=gap_2 PE=3 SV=1 - [K8ZSH8_9GAMM]	51.34	1	21	45	485	52.9168	7.50342	0.899385	0.238979
A0A062G253	Sel1 repeat family protein OS=Acinetobacter baumannii 15827 GN=J530_2790 PE=4 SV=1 - [A0A062G253_ACIBA]	8.19	1	1	1	171	18.9632	4.85596	0.899448	0.239288
A0A009LII2	Bacterial regulatory helix-turn-helix , lysR family protein OS=Acinetobacter baumannii 1440422 GN=J540_0485 PE=4 SV=1 - [A0A009LII2_ACIBA]	28.14	6	6	8	295	32.907	5.50342	0.899483	0.23946
A0A0L6G356	NAD synthetase (Fragment) OS=Acinetobacter baumannii GN=RR24_22925 PE=4 SV=1 - [A0A0L6G356_ACIBA]	11.43	2	2	2	210	22.3922	5.41455	1.12431	0.240251
A0A0D8GW25	Uncharacterized protein OS=Acinetobacter baumannii GN=AKG97_02000 PE=4 SV=1 - [A0A0D8GW25_ACIBA]	25	7	7	9	348	39.143	5.18604	0.899673	0.240393
A0A014BVX9	Protein TolB OS=Acinetobacter baumannii 25977_7 GN=tolB PE=3 SV=1 - [A0A014BVX9_ACIBA]	22.3	9	9	12	426	46.5488	9.08545	1.12414	0.240871
A0A009KH36	HAD phosphoserine phosphatase-like hydrolase, IB family protein OS=Acinetobacter baumannii 1461963 GN=J544_0188 PE=4 SV=1 - [A0A009KH36_ACIBA]	14.35	2	2	2	216	24.8954	5.32568	0.899776	0.240896
A0A0L6TH08	Membrane protein (Fragment) OS=Acinetobacter baumannii GN=RQ59_21475 PE=4 SV=1 - [A0A0L6TH08_ACIBA]	4	1	1	1	175	20.2786	6.80029	0.899824	0.241135
A0A009EN02	N-terminal domain of DJ-1_PfpI family protein OS=Acinetobacter baumannii 984213 GN=J503_3323 PE=4 SV=1 - [A0A009EN02_ACIBA]	31.3	8	8	14	230	25.8093	5.94775	1.124	0.241372
A0A062RFD3	Uncharacterized protein (Fragment) OS=Acinetobacter baumannii 42057_3 GN=K034_3714 PE=4 SV=1 - [A0A062RFD3_ACIBA]	33.87	2	2	2	62	7.07884	5.85889	1.12398	0.241428
A0A062L0D0	Thioesterase-like superfamily protein OS=Acinetobacter baumannii 1288284 GN=J608_4723 PE=4 SV=1 - [A0A062L0D0_ACIBA]	5.24	1	1	2	229	25.5829	6.34131	0.899925	0.241631
A0A062TAG7	Transcriptional regulator domain protein (Fragment) OS=Acinetobacter baumannii 25691_7 GN=dcaS PE=4 SV=1 - [A0A062TAG7_ACIBA]	11.49	1	1	1	87	10.2051	6.3667	0.89993	0.241657
A0A009MV30	Elongation factor Ts OS=Acinetobacter baumannii 272263 GN=tsf PE=3 SV=1 - [A0A009MV30_ACIBA]	28.18	3	10	38	291	30.672	5.05908	1.1238	0.242073
A0A009FRV2	Uncharacterized protein OS=Acinetobacter baumannii 348935 GN=J504_1739 PE=4 SV=1 - [A0A009FRV2_ACIBA]	6.07	1	1	1	214	23.4114	6.16357	1.12342	0.243472
A0A009TP94	Dual-specificity RNA methyltransferase RlmN OS=Acinetobacter baumannii 99063 GN=rlmN PE=3 SV=1 - [A0A009TP94_ACIBA]	8.62	2	2	2	406	45.3841	7.89893	0.900311	0.243539
A0A0D8EKE8	7-cyano-7-deazaguanine synthase OS=Acinetobacter baumannii GN=AKG97_02025 PE=4 SV=1 - [A0A0D8EKE8_ACIBA]	23.76	10	10	11	442	50.4442	9.29053	0.900334	0.243653
L9LSF4	Lon protease OS=Acinetobacter sp. OIFC021 GN=lon PE=2 SV=1 - [L9LSF4_9GAMM]	46.48	2	32	51	809	90.0582	5.79541	1.12301	0.244954
A0A009HRW5	Methionine biosynthesis protein MetW OS=Acinetobacter baumannii 1295259 GN=metW PE=4 SV=1 - [A0A009HRW5_ACIBA]	20.3	2	2	2	197	22.0564	7.02002	1.12299	0.245037
A0A097I5H8	GalU OS=Acinetobacter baumannii GN=galU PE=4 SV=1 - [A0A097I5H8_ACIBA]	45.66	1	8	17	265	29.035	5.14795	1.12278	0.245777
A0A009HLQ9	M61 glycyl aminopeptidase family protein OS=Acinetobacter baumannii 1295743 GN=J512_2555 PE=4 SV=1 - [A0A009HLQ9_ACIBA]	17.81	7	7	9	567	64.8507	5.46533	0.900778	0.245858
A0A009F1K7	Uncharacterized protein OS=Acinetobacter baumannii 984213 GN=J503_4073 PE=4 SV=1 - [A0A009F1K7_ACIBA]	10.13	2	2	3	237	27.4875	8.04541	0.901006	0.246996
A0A0A8JD40	AdeB protein (Fragment) OS=Acinetobacter baumannii GN=adeB PE=4 SV=1 - [A0A0A8JD40_ACIBA]	33.87	1	1	1	62	6.51738	5.021	1.12243	0.247072
A0A009F3A3	50S ribosomal protein L17 OS=Acinetobacter baumannii 984213 GN=rplQ PE=3 SV=1 - [A0A009F3A3_ACIBA]	55.93	2	8	22	118	13.1791	10.5796	1.12231	0.247528
L9P659	Carboxymuconolactone decarboxylase family protein OS=Acinetobacter baumannii Naval-57 GN=ACINNAV57_2708 PE=4 SV=1 - [L9P659_ACIBA]	9.6	1	1	2	125	14.1522	6.30322	0.90131	0.248523
A0A0M1MYP5	ABC transporter permease (Fragment) OS=Acinetobacter baumannii GN=RW49_23135 PE=4 SV=1 - [A0A0M1MYP5_ACIBA]	14.24	2	2	2	288	31.8847	9.33447	0.901449	0.249218
A0A0C4Y2I4	Uncharacterized protein OS=Acinetobacter baumannii GN=NG19_0025 PE=4 SV=1 - [A0A0C4Y2I4_ACIBA]	59.09	3	3	6	66	7.57007	5.89697	1.1218	0.249378
A0A0B3ZYJ7	4-hydroxythreonine-4-phosphate dehydrogenase OS=Acinetobacter baumannii GN=pdxA PE=3 SV=1 - [A0A0B3ZYJ7_ACIBA]	16.77	4	4	6	322	34.6533	5.78271	0.901725	0.250612
A0A009ZA92	UDP-glucose 4-epimerase GalE OS=Acinetobacter baumannii 479375 GN=J500_0564 PE=4 SV=1 - [A0A009ZA92_ACIBA]	11.73	1	3	6	341	37.9551	5.77002	1.12134	0.25109
A0A009FWX9	Bifunctional protein GlmU OS=Acinetobacter baumannii 984213 GN=glmU PE=3 SV=1 - [A0A009FWX9_ACIBA]	29.84	10	10	12	439	47.3176	6.29053	0.90188	0.251393
A0A010JBT0	Major Facilitator Superfamily protein OS=Acinetobacter baumannii 1542444 GN=J580_3027 PE=4 SV=1 - [A0A010JBT0_ACIBA]	5.06	1	1	1	336	36.5334	8.55811	1.12116	0.251744
A0A013N349	Phosphotransferase enzyme family protein OS=Acinetobacter baumannii 214216 GN=J682_3986 PE=4 SV=1 - [A0A013N349_ACIBA]	21.72	4	4	5	290	33.2804	6.3667	0.902002	0.25201
A0A010KK26	Nucleoside diphosphate kinase OS=Acinetobacter baumannii 83444 GN=ndk PE=3 SV=1 - [A0A010KK26_ACIBA]	48.95	4	5	25	143	15.4669	5.79541	1.12107	0.252113
A0A009KI69	Uncharacterized protein OS=Acinetobacter baumannii 1440422 GN=J540_3207 PE=4 SV=1 - [A0A009KI69_ACIBA]	9.26	1	1	1	216	25.4752	5.74463	0.902257	0.253303
A0A013TPH5	Gamma-glutamyltransferase OS=Acinetobacter baumannii 826659 GN=ggt PE=4 SV=1 - [A0A013TPH5_ACIBA]	6.81	4	4	4	602	63.7688	5.57959	0.9026	0.255052
A0A0K8YL15	Uncharacterized protein (Fragment) OS=Acinetobacter baumannii GN=RQ17_19080 PE=4 SV=1 - [A0A0K8YL15_ACIBA]	29.49	2	2	2	78	8.88049	5.8335	0.902627	0.25519
A0A009GCE9	tRNA threonylcarbamoyl adenosine modification protein, Sua5/YciO/YrdC/YwlC family OS=Acinetobacter baumannii 118362 GN=J517_1099 PE=4 SV=1 - [A0A009GCE9_ACIBA]	57.07	6	6	9	205	22.5668	6.11279	1.12021	0.255321
A0A062IFX8	Glyceraldehyde-3-phosphate dehydrogenase OS=Acinetobacter baumannii 21072 GN=J596_2614 PE=3 SV=1 - [A0A062IFX8_ACIBA]	55.05	3	23	51	485	52.8738	7.81104	1.12001	0.256066
A0A013P8Z0	Uncharacterized protein OS=Acinetobacter baumannii 214216 GN=J682_3849 PE=4 SV=1 - [A0A013P8Z0_ACIBA]	16.28	1	1	1	43	4.98874	9.99365	0.902821	0.256178
A0A009YNV7	Diaminobutyrate--2-oxoglutarate aminotransferase OS=Acinetobacter baumannii 479375 GN=dat PE=3 SV=1 - [A0A009YNV7_ACIBA]	20.09	1	6	9	433	46.2549	6.97607	0.902828	0.256216
A0A0C4Y964	Uncharacterized protein OS=Acinetobacter baumannii GN=NG19_0036 PE=4 SV=1 - [A0A0C4Y964_ACIBA]	7.69	2	2	2	403	46.5148	6.39209	1.11968	0.257321
A0A009K3T0	Stringent starvation B family protein OS=Acinetobacter baumannii 1461963 GN=J544_3595 PE=4 SV=1 - [A0A009K3T0_ACIBA]	21.83	2	2	2	142	15.9852	4.86865	0.90314	0.257817
A0A009FH47	Phosphoribosylformylglycinamidine synthase OS=Acinetobacter baumannii 348935 GN=purL PE=3 SV=1 - [A0A009FH47_ACIBA]	9.16	1	9	12	1277	139.032	5.13525	0.90332	0.258741
A0A009IM57	Transaldolase OS=Acinetobacter baumannii 1295743 GN=tal PE=3 SV=1 - [A0A009IM57_ACIBA]	51.98	2	17	29	329	36.2688	4.85596	0.90345	0.259415
A0A014C9N8	DNA repair protein radA (Fragment) OS=Acinetobacter baumannii 25977_8 GN=J811_0001 PE=3 SV=1 - [A0A014C9N8_ACIBA]	6.91	2	2	2	333	35.9325	6.78564	0.903505	0.259694
A0A010LD77	FAD-containing monooxygenase EthA OS=Acinetobacter baumannii 83444 GN=ethA PE=4 SV=1 - [A0A010LD77_ACIBA]	11.35	4	4	4	467	52.3827	8.77783	1.11884	0.260496
A0A009HF65	Bacterial regulatory helix-turn-helix , lysR family protein OS=Acinetobacter baumannii 1295259 GN=J507_2943 PE=4 SV=1 - [A0A009HF65_ACIBA]	12.14	3	3	3	313	35.0177	5.77002	0.903758	0.261003
A0A0L6YQN6	Transcriptional regulator (Fragment) OS=Acinetobacter baumannii GN=RQ96_23770 PE=4 SV=1 - [A0A0L6YQN6_ACIBA]	11.76	1	1	1	68	8.05795	4.61475	0.903895	0.261715
A0A009JNY6	RNA polymerase-binding transcription factor DksA OS=Acinetobacter baumannii 1437282 GN=dksA PE=3 SV=1 - [A0A009JNY6_ACIBA]	22.16	1	3	7	176	20.1091	5.05908	0.903901	0.261746
A0A009FSB2	Threonine ammonia-lyase OS=Acinetobacter baumannii 984213 GN=J503_2410 PE=4 SV=1 - [A0A009FSB2_ACIBA]	29.2	8	8	12	411	44.3294	5.90967	0.903989	0.262201
A0A009KYB1	BolA-like family protein OS=Acinetobacter baumannii 1440422 GN=J540_3330 PE=3 SV=1 - [A0A009KYB1_ACIBA]	51.81	3	3	3	83	9.15072	7.25439	0.904124	0.262907
A0A062TMM3	Integration host factor subunit beta OS=Acinetobacter baumannii 25691_7 GN=J830_1638 PE=3 SV=1 - [A0A062TMM3_ACIBA]	60	6	6	21	100	11.0019	9.12939	1.11801	0.263691
A0A062IIT9	Uncharacterized protein OS=Acinetobacter baumannii 21072 GN=J596_2108 PE=4 SV=1 - [A0A062IIT9_ACIBA]	57.14	2	2	2	42	4.51089	7.1665	0.904414	0.264415
A0A013JE27	Oxidoreductase, short chain dehydrogenase/reductase family OS=Acinetobacter baumannii 1281984 GN=J694_3027 PE=3 SV=1 - [A0A013JE27_ACIBA]	45.21	1	9	13	292	31.8341	5.19873	0.904524	0.264991
A0A062REJ2	YjeF-related family protein OS=Acinetobacter baumannii 42057_3 GN=K034_3452 PE=4 SV=1 - [A0A062REJ2_ACIBA]	3.48	1	1	1	316	34.6945	6.65381	0.904818	0.266535
A0A009H9F8	DegT/DnrJ/EryC1/StrS aminotransferase family protein OS=Acinetobacter baumannii 1295259 GN=J507_0595 PE=4 SV=1 - [A0A009H9F8_ACIBA]	18.07	7	7	8	476	53.4934	6.40479	0.904912	0.267026
A0A062BIZ7	Glucose / Sorbosone dehydrogenase family protein OS=Acinetobacter baumannii 916567 GN=J467_0151 PE=4 SV=1 - [A0A062BIZ7_ACIBA]	20.22	6	6	10	455	49.441	8.41162	0.905204	0.268564
A0A062GM67	Uncharacterized protein (Fragment) OS=Acinetobacter baumannii 1499986 GN=J572_4200 PE=4 SV=1 - [A0A062GM67_ACIBA]	14.12	3	3	3	177	20.7842	7.62061	1.11668	0.26884
A0A009FYF0	Bacterial regulatory s, tetR family protein OS=Acinetobacter baumannii 984213 GN=J503_1579 PE=4 SV=1 - [A0A009FYF0_ACIBA]	7.98	1	1	1	188	21.0618	7.02002	1.11647	0.269682
A0A013SPH6	Acetylornithine aminotransferase OS=Acinetobacter baumannii 573719 GN=argD PE=3 SV=1 - [A0A013SPH6_ACIBA]	16.55	1	5	7	411	44.1677	5.46533	1.11646	0.269721
A0A022I7I7	Uncharacterized protein OS=Acinetobacter baumannii 1592897 GN=J595_02526 PE=4 SV=1 - [A0A022I7I7_ACIBA]	58.46	2	3	3	65	7.146	8.49951	0.90554	0.270341
A0A009KMG2	Superoxide dismutase OS=Acinetobacter baumannii 1461963 GN=sodB PE=3 SV=1 - [A0A009KMG2_ACIBA]	37.5	1	7	34	208	22.9175	5.92236	1.11624	0.270581
A0A0L6SZJ3	DNA-directed RNA polymerase subunit N (Fragment) OS=Acinetobacter baumannii GN=RQ95_20035 PE=4 SV=1 - [A0A0L6SZJ3_ACIBA]	9.81	3	3	3	469	53.708	4.95752	1.11622	0.27063
A0A011CZU1	Bacterial transcriptional regulator family protein OS=Acinetobacter baumannii 1245249 GN=J623_1989 PE=4 SV=1 - [A0A011CZU1_ACIBA]	6.46	2	2	2	263	29.5301	8.17725	0.905729	0.271342
B0V524	Tryptophan synthase beta chain OS=Acinetobacter baumannii (strain AYE) GN=trpB PE=3 SV=1 - [B0V524_ACIBY]	31.27	1	9	11	403	44.0812	6.29053	1.11598	0.271601
A0A013T5S6	Universal stress protein OS=Acinetobacter baumannii 573719 GN=J658_0006 PE=3 SV=1 - [A0A013T5S6_ACIBA]	44.83	1	5	12	145	15.9576	5.80811	0.905811	0.271776
A0A062GD44	Tetrapyrrole (Corrin/Porphyrin) Methylases family protein (Fragment) OS=Acinetobacter baumannii 6112 GN=J568_2846 PE=3 SV=1 - [A0A062GD44_ACIBA]	5.2	1	1	1	250	27.5054	5.66846	1.11567	0.272799
A0A009FSX4	2Fe-2S iron-sulfur cluster binding domain protein OS=Acinetobacter baumannii 984213 GN=J503_2317 PE=4 SV=1 - [A0A009FSX4_ACIBA]	8.83	2	2	3	317	34.944	4.91943	1.11539	0.273942
A0A009ENX2	Sodium symporter family protein OS=Acinetobacter baumannii 984213 GN=J503_3137 PE=3 SV=1 - [A0A009ENX2_ACIBA]	5.6	3	3	3	571	60.9429	9.05615	0.906228	0.273998
A0A062ETY1	His Kinase A domain protein (Fragment) OS=Acinetobacter baumannii 855125 GN=J560_3381 PE=4 SV=1 - [A0A062ETY1_ACIBA]	5.46	3	3	3	714	81.7243	6.15088	1.11497	0.275595
A0A0L6GVC7	UDP diphosphate synthase (Fragment) OS=Acinetobacter baumannii GN=RQ81_20020 PE=3 SV=1 - [A0A0L6GVC7_ACIBA]	10.48	2	2	4	229	26.3324	6.02393	0.906535	0.275642
A0A009HHM8	Quinoprotein glucose dehydrogenase OS=Acinetobacter baumannii 1289694 GN=gcd PE=4 SV=1 - [A0A009HHM8_ACIBA]	27.72	1	17	24	801	86.9326	8.39697	1.11481	0.276244
A0A062F737	Phosphotransferase enzyme family protein OS=Acinetobacter baumannii 940793 GN=J532_4386 PE=4 SV=1 - [A0A062F737_ACIBA]	12.08	3	3	5	298	35.081	7.48877	0.906971	0.277985
A0A013T1R6	Aspartyl/glutamyl-tRNA(Asn/Gln) amidotransferase subunit C OS=Acinetobacter baumannii 742879 GN=gatC PE=3 SV=1 - [A0A013T1R6_ACIBA]	43.27	3	3	5	104	11.2766	4.66553	1.11403	0.279349
A0A022IEV5	UPF0301 protein J595_01307 OS=Acinetobacter baumannii 1592897 GN=J595_01307 PE=3 SV=1 - [A0A022IEV5_ACIBA]	13.41	2	2	2	179	19.8358	4.7417	1.11396	0.279632
A0A0L6YT76	Sulfate adenylyltransferase subunit 1 (Fragment) OS=Acinetobacter baumannii GN=cysN PE=3 SV=1 - [A0A0L6YT76_ACIBA]	50.85	5	20	33	531	58.4936	5.21143	0.90731	0.279816
A0A013SCR7	Dihydrolipoyllysine-residue succinyltransferase component of 2-oxoglutarate dehydrogenase complex OS=Acinetobacter baumannii 883425 GN=sucB PE=3 SV=1 - [A0A013SCR7_ACIBA]	34.76	1	12	30	397	42.478	5.2876	1.11371	0.280643
A0A010L4V3	Type II secretion system protein G OS=Acinetobacter baumannii 1566109 GN=gspG PE=4 SV=1 - [A0A010L4V3_ACIBA]	25.75	1	4	7	167	18.0483	8.74854	1.11358	0.28115
A0A062GF64	Uncharacterized protein (Fragment) OS=Acinetobacter baumannii 72431 GN=J584_4261 PE=4 SV=1 - [A0A062GF64_ACIBA]	17.31	1	1	1	52	5.94017	9.30518	0.907577	0.281261
K9BF50	KR domain protein OS=Acinetobacter sp. WC-323 GN=ACINWC323_2100 PE=3 SV=1 - [K9BF50_9GAMM]	26.95	2	4	5	256	26.9098	5.90967	1.1135	0.28149
A0A0C4Y9F0	Uncharacterized protein OS=Acinetobacter baumannii GN=NG19_0101 PE=4 SV=1 - [A0A0C4Y9F0_ACIBA]	9.92	1	1	1	131	14.7859	9.49561	0.907684	0.281842
A0A0L6HBH3	Uncharacterized protein (Fragment) OS=Acinetobacter baumannii GN=RR23_21140 PE=4 SV=1 - [A0A0L6HBH3_ACIBA]	50.77	5	5	8	130	15.2638	6.68311	1.1133	0.282305
A0A009GIV9	Phage tail family protein (Fragment) OS=Acinetobacter baumannii 1289694 GN=J508_3364 PE=4 SV=1 - [A0A009GIV9_ACIBA]	1	1	1	1	1100	116.129	5.66846	0.907803	0.282491
A0A062FE66	NLPA lipofamily protein OS=Acinetobacter baumannii 15827 GN=J530_3597 PE=4 SV=1 - [A0A062FE66_ACIBA]	31.96	3	9	14	291	31.5547	8.38232	1.11318	0.282799
A0A009KB49	Flavin oxidoreductase / NADH oxidase family protein OS=Acinetobacter baumannii 1437282 GN=J537_1092 PE=4 SV=1 - [A0A009KB49_ACIBA]	12.76	1	6	6	674	73.5468	6.29053	1.11303	0.283378
A0A0L6G1Z1	Uncharacterized protein (Fragment) OS=Acinetobacter baumannii GN=RQ02_19885 PE=4 SV=1 - [A0A0L6G1Z1_ACIBA]	8.97	6	6	8	1015	103.988	4.66553	0.908008	0.283608
A0A009T0K4	Dihydroorotase (Fragment) OS=Acinetobacter baumannii 99063 GN=J529_4003 PE=3 SV=1 - [A0A009T0K4_ACIBA]	23.68	1	6	8	321	36.0746	6.68311	0.908042	0.283794
A0A009GH53	Exonuclease family protein OS=Acinetobacter baumannii 118362 GN=J517_2208 PE=4 SV=1 - [A0A009GH53_ACIBA]	3.51	1	1	1	228	25.6374	6.25244	0.908097	0.284096
A0A011HM86	Orotate phosphoribosyltransferase OS=Acinetobacter baumannii 457946 GN=pyrE PE=3 SV=1 - [A0A011HM86_ACIBA]	36.57	6	6	12	216	23.2972	5.65576	1.11281	0.284287
A0A010M5B1	UDP-N-acetylglucosamine 1-carboxyvinyltransferase OS=Acinetobacter baumannii 1578804 GN=murA PE=3 SV=1 - [A0A010M5B1_ACIBA]	30.62	2	10	12	418	44.5552	5.26221	0.908444	0.285995
A0A062TCI3	DNA gyrase B subunit, carboxyl terminus family protein (Fragment) OS=Acinetobacter baumannii 45002_9 GN=J802_0936 PE=4 SV=1 - [A0A062TCI3_ACIBA]	15.13	5	5	5	456	50.5503	5.69385	0.908488	0.286235
A0A009YJR5	Xanthine phosphoribosyltransferase OS=Acinetobacter baumannii 479375 GN=xpt PE=3 SV=1 - [A0A009YJR5_ACIBA]	17.28	1	3	4	191	20.9113	6.96143	0.908515	0.286382
A0A009GC39	PLD-like domain protein OS=Acinetobacter baumannii 118362 GN=J517_1164 PE=4 SV=1 - [A0A009GC39_ACIBA]	1.85	1	1	1	487	55.0343	9.0415	0.90852	0.286409
A0A0L6YQ07	Formimidoylglutamase (Fragment) OS=Acinetobacter baumannii GN=RQ90_22210 PE=3 SV=1 - [A0A0L6YQ07_ACIBA]	10.14	2	2	3	276	30.1683	6.31592	0.908824	0.288082
A0A009N8E8	C-terminal processing peptidase family protein OS=Acinetobacter baumannii 272263 GN=J538_0129 PE=3 SV=1 - [A0A009N8E8_ACIBA]	5.79	1	3	3	725	80.1896	8.41162	1.11166	0.288994
A0A010JBC9	MotA/TolQ/ExbB proton channel family protein OS=Acinetobacter baumannii 1542444 GN=J580_2857 PE=3 SV=1 - [A0A010JBC9_ACIBA]	12.62	1	1	1	206	22.0578	9.42236	1.11143	0.289966
A0A009IT51	Phosphotransferase enzyme family protein OS=Acinetobacter baumannii 1295743 GN=J512_0853 PE=4 SV=1 - [A0A009IT51_ACIBA]	16.2	5	5	6	432	48.6399	5.89697	0.909309	0.290761
A0A009LW68	Universal stress protein OS=Acinetobacter baumannii 1440422 GN=J540_1028 PE=3 SV=1 - [A0A009LW68_ACIBA]	51.03	1	5	12	145	16.0898	6.53662	0.909316	0.290799
A0A0M1MTA1	Uncharacterized protein (Fragment) OS=Acinetobacter baumannii GN=RW58_20475 PE=4 SV=1 - [A0A0M1MTA1_ACIBA]	26.12	2	2	3	134	15.1987	5.36377	1.11104	0.291577
A0A009YF26	Acetyl-CoA C-acetyltransferase family protein OS=Acinetobacter baumannii 479375 GN=J500_2269 PE=3 SV=1 - [A0A009YF26_ACIBA]	25.83	1	7	9	391	41.027	6.32861	1.11097	0.291869
A0A009LCI1	S1 RNA binding domain protein OS=Acinetobacter baumannii 1440422 GN=J540_2265 PE=4 SV=1 - [A0A009LCI1_ACIBA]	35.93	5	23	32	782	86.5675	5.90967	0.909661	0.292717
A0A0N2HV15	Uncharacterized protein OS=Acinetobacter baumannii NIPH 527 GN=F921_01716 PE=4 SV=1 - [A0A0N2HV15_ACIBA]	4.73	1	1	1	275	30.6791	5.33838	0.909747	0.293197
A0A014E1Y7	Phosphocarrier, HPr family protein OS=Acinetobacter baumannii 25977_7 GN=J810_1688 PE=4 SV=1 - [A0A014E1Y7_ACIBA]	47.19	3	3	5	89	9.61208	5.87158	1.11048	0.293913
A0A010JT73	Prolyl oligopeptidase family protein OS=Acinetobacter baumannii 1566109 GN=J582_2877 PE=4 SV=1 - [A0A010JT73_ACIBA]	37.96	8	8	12	245	26.6083	5.14795	1.11034	0.294484
A0A011K5Z8	Aldehyde dehydrogenase family protein OS=Acinetobacter baumannii 723929 GN=J610_0371 PE=3 SV=1 - [A0A011K5Z8_ACIBA]	33.4	1	10	30	476	51.0692	5.5542	0.909996	0.294587
A4GVE5	Outer membrane protein A (Fragment) OS=Acinetobacter baumannii GN=ompA PE=3 SV=1 - [A4GVE5_ACIBA]	45.59	2	16	113	340	36.9387	5.60498	1.11016	0.29524
A0A011I323	tRNA-2-methylthio-N(6)-dimethylallyladenosine synthase OS=Acinetobacter baumannii 694762 GN=miaB PE=3 SV=1 - [A0A011I323_ACIBA]	24.02	8	8	8	483	54.2366	5.32568	1.10965	0.297403
A0A014BLW5	Outer membrane family protein OS=Acinetobacter baumannii 25977_7 GN=J810_2339 PE=4 SV=1 - [A0A014BLW5_ACIBA]	58.08	1	11	14	167	18.6717	9.5249	1.10935	0.298647
A0A009ID81	Efflux pump membrane family protein OS=Acinetobacter baumannii 1396970 GN=J514_1434 PE=4 SV=1 - [A0A009ID81_ACIBA]	6.01	1	1	1	383	40.9154	6.72705	1.10886	0.300723
A0A009N8I0	Acetylornithine aminotransferase OS=Acinetobacter baumannii 272263 GN=astC PE=3 SV=1 - [A0A009N8I0_ACIBA]	11.47	1	2	3	401	42.949	5.5415	1.10883	0.300865
A0A009GNP0	Glycine--tRNA ligase alpha subunit OS=Acinetobacter baumannii 118362 GN=glyQ PE=3 SV=1 - [A0A009GNP0_ACIBA]	26.23	7	7	9	324	36.9994	5.07178	1.10841	0.302651
A0A062IH42	Polyprenyl synthetase family protein OS=Acinetobacter baumannii 21072 GN=J596_1077 PE=3 SV=1 - [A0A062IH42_ACIBA]	31.08	2	5	5	325	35.5253	5.32568	0.911484	0.302969
A0A062TR66	Putative surface antigen (Fragment) OS=Acinetobacter baumannii 25691_7 GN=J830_2237 PE=4 SV=1 - [A0A062TR66_ACIBA]	27.52	4	4	4	109	12.9822	4.95752	1.10826	0.30327
A3M7Y6	Transport protein of outer membrane lipoproteins OS=Acinetobacter baumannii (strain ATCC 17978 / CIP 53.77 / LMG 1025 / NCDC KC755 / 5377) GN=A1S_2613 PE=4 SV=1 - [A3M7Y6_ACIBT]	11.02	2	2	2	254	27.3623	7.37158	1.10824	0.303346
A0A013LM95	Hemerythrin HHE cation binding domain protein OS=Acinetobacter baumannii 1294243 GN=J655_2240 PE=4 SV=1 - [A0A013LM95_ACIBA]	62.59	9	9	19	147	17.4717	5.88428	1.10796	0.304562
A3M5S6	Muconate cycloisomerase I OS=Acinetobacter baumannii (strain ATCC 17978 / CIP 53.77 / LMG 1025 / NCDC KC755 / 5377) GN=A1S_1843 PE=4 SV=2 - [A3M5S6_ACIBT]	11.5	3	3	4	313	33.8179	6.44287	0.91186	0.305112
A0A009M0E0	EAL domain protein OS=Acinetobacter baumannii 1440422 GN=J540_1259 PE=4 SV=1 - [A0A009M0E0_ACIBA]	2.84	2	2	2	668	76.4838	5.21143	0.911882	0.305238
A0A098SK90	Pyrroloquinoline-quinone synthase OS=Acinetobacter baumannii GN=pqqC PE=3 SV=1 - [A0A098SK90_ACIBA]	15.87	1	2	2	252	29.6469	6.53662	1.10779	0.305302
L9M290	Glutamine synthetase OS=Acinetobacter baumannii WC-A-92 GN=glnA_1 PE=3 SV=1 - [L9M290_ACIBA]	38.64	14	14	26	471	52.3837	5.30029	1.1076	0.30611
A0A009SF64	Serine--tRNA ligase OS=Acinetobacter baumannii 99063 GN=serS PE=3 SV=1 - [A0A009SF64_ACIBA]	33.57	1	11	14	423	47.3821	5.50342	1.10758	0.306211
A0A028J2L7	ParB-like protein OS=Acinetobacter baumannii LAC-4 GN=ABLAC_24030 PE=4 SV=1 - [A0A028J2L7_ACIBA]	40.34	9	9	17	295	33.2769	6.75635	1.10707	0.308382
A0A062R7X6	Calcineurin-like phosphoesterase family protein OS=Acinetobacter baumannii 42057_3 GN=K034_4317 PE=4 SV=1 - [A0A062R7X6_ACIBA]	10.74	1	1	1	242	27.4734	6.52197	1.10672	0.309928
A0A062B6H9	Quinoprotein glucose dehydrogenase B OS=Acinetobacter baumannii 916567 GN=J467_2165 PE=4 SV=1 - [A0A062B6H9_ACIBA]	25.42	7	8	13	480	53.1161	8.70459	0.912705	0.309953
A0A009IKM0	Peroxiredoxin OS=Acinetobacter baumannii 1295743 GN=J512_3265 PE=4 SV=1 - [A0A009IKM0_ACIBA]	77.01	1	12	72	187	20.7895	5.13525	0.912817	0.310602
A0A009FLC4	Ribonucleoside-diphosphate reductase, alpha subunit OS=Acinetobacter baumannii 348935 GN=J504_2794 PE=4 SV=1 - [A0A009FLC4_ACIBA]	18.64	1	16	24	944	105.497	5.45264	0.912902	0.31109
K1F924	Uncharacterized protein OS=Acinetobacter baumannii WC-692 GN=ACINWC692_1994 PE=4 SV=1 - [K1F924_ACIBA]	11.61	1	1	1	155	18.0924	9.08545	1.10641	0.311271
A0A0K9B0P0	GTP cyclohydrolase 1 OS=Acinetobacter baumannii GN=folE PE=3 SV=1 - [A0A0K9B0P0_ACIBA]	39.67	4	4	6	184	20.5333	6.68311	0.913108	0.312281
A0A062F4G8	Sugar (And other) transporter family protein (Fragment) OS=Acinetobacter baumannii 940793 GN=J532_4538 PE=4 SV=1 - [A0A062F4G8_ACIBA]	6.29	1	1	2	159	17.6708	8.86572	1.10609	0.312637
A0A009LLX3	Putative O-methyltransferase OS=Acinetobacter baumannii 1440422 GN=J540_2827 PE=4 SV=1 - [A0A009LLX3_ACIBA]	31.96	4	4	5	219	24.4185	5.21143	0.913268	0.313208
A0A010UMH9	Isocitrate dehydrogenase, NADP-dependent OS=Acinetobacter baumannii 722310 GN=J712_2825 PE=4 SV=1 - [A0A010UMH9_ACIBA]	51.81	1	30	76	745	82.5728	5.92236	1.10574	0.314193
A0A013HSG1	Acetyltransferase family protein (Fragment) OS=Acinetobacter baumannii 1130196 GN=J671_4114 PE=4 SV=1 - [A0A013HSG1_ACIBA]	29.49	2	2	4	78	8.54242	7.84033	1.10556	0.314961
P05149	Aldose 1-epimerase OS=Acinetobacter calcoaceticus GN=mro PE=1 SV=1 - [GALM_ACICA]	37.27	1	8	10	381	41.5243	9.12939	0.913655	0.31546
A0A009F4E2	Flavin oxidoreductase / NADH oxidase family protein OS=Acinetobacter baumannii 984213 GN=J503_1309 PE=4 SV=1 - [A0A009F4E2_ACIBA]	14.24	2	7	7	674	73.6168	5.99854	1.1052	0.31655
A0A009QXN8	Ribosomal RNA large subunit methyltransferase E OS=Acinetobacter baumannii 869535 GN=rlmE PE=3 SV=1 - [A0A009QXN8_ACIBA]	27.64	4	4	4	199	22.0267	8.54346	1.10512	0.316921
A0A062TH43	Uncharacterized protein OS=Acinetobacter baumannii 25691_7 GN=J830_3673 PE=4 SV=1 - [A0A062TH43_ACIBA]	65.67	4	4	6	67	7.31195	6.68311	0.913973	0.317311
A0A0J8TDU0	Short chain dehydrogenase family protein OS=Acinetobacter baumannii GN=AB895_2107 PE=3 SV=1 - [A0A0J8TDU0_ACIBA]	11.57	2	2	2	268	29.4803	8.77783	1.10503	0.317311
A0A009IMC0	Bacterial regulatory helix-turn-helix , lysR family protein OS=Acinetobacter baumannii 1295743 GN=J512_1829 PE=4 SV=1 - [A0A009IMC0_ACIBA]	3.92	1	1	1	306	34.7238	5.99854	1.1048	0.318333
A0A009N9T0	EAL domain protein OS=Acinetobacter baumannii 1475718 GN=J551_3301 PE=4 SV=1 - [A0A009N9T0_ACIBA]	12.64	1	1	1	87	9.58511	5.70654	1.10442	0.320026
A0A062T8N9	Peptidase S24-like family protein OS=Acinetobacter baumannii 45002_9 GN=J802_3897 PE=4 SV=1 - [A0A062T8N9_ACIBA]	4.78	1	1	1	251	28.4596	5.17334	1.10441	0.32004
A0A009SFK1	Putative peptidoglycan binding domain protein OS=Acinetobacter baumannii 99063 GN=J529_1705 PE=4 SV=1 - [A0A009SFK1_ACIBA]	51.57	13	13	23	415	44.5248	8.52881	0.914439	0.320044
A0A062RI16	Phage integrase, N-terminal SAM-like domain protein (Fragment) OS=Acinetobacter baumannii 42057_3 GN=K034_2483 PE=4 SV=1 - [A0A062RI16_ACIBA]	12.24	1	1	1	147	16.6839	9.1001	1.10422	0.320916
A0A062BGK5	Outer membrane beta-barrel domain protein OS=Acinetobacter baumannii 916567 GN=J467_0918 PE=4 SV=1 - [A0A062BGK5_ACIBA]	46.34	3	9	78	246	26.4891	5.021	1.10407	0.321555
A0A009KAB7	50S ribosomal protein L27 OS=Acinetobacter baumannii 1437282 GN=rpmA PE=3 SV=1 - [A0A009KAB7_ACIBA]	58.33	1	4	21	84	8.89459	10.272	1.10395	0.322123
A0A009GBW1	Aminotransferase class-V family protein OS=Acinetobacter baumannii 118362 GN=J517_0378 PE=4 SV=1 - [A0A009GBW1_ACIBA]	14.58	2	4	6	384	43.508	6.17627	0.914906	0.322794
D0S3A2	Putative glutamate-aspartate periplasmic-binding protein OS=Acinetobacter calcoaceticus RUH2202 GN=HMPREF0012_00788 PE=4 SV=1 - [D0S3A2_ACICA]	50.51	3	11	22	297	31.9955	9.53955	0.914937	0.322972
A0A062EIK3	Uncharacterized protein (Fragment) OS=Acinetobacter baumannii 855125 GN=J560_3823 PE=4 SV=1 - [A0A062EIK3_ACIBA]	8.86	2	2	2	271	31.1317	8.73389	1.10368	0.323322
A0A062B2N2	Uncharacterized protein OS=Acinetobacter baumannii 916567 GN=J467_2954 PE=4 SV=1 - [A0A062B2N2_ACIBA]	5.36	2	2	2	280	32.409	8.74854	1.10363	0.323536
D0S203	Uncharacterized protein OS=Acinetobacter calcoaceticus RUH2202 GN=HMPREF0012_00339 PE=4 SV=1 - [D0S203_ACICA]	29.63	1	6	7	216	23.8655	7.59131	1.10362	0.323591
A0A0K8Z5P9	Tetratricopeptide repeat protein OS=Acinetobacter baumannii GN=RQ80_07635 PE=4 SV=1 - [A0A0K8Z5P9_ACIBA]	5.67	2	2	2	423	48.8095	7.47412	0.915367	0.325517
A0A009KVS2	L-lactate dehydrogenase OS=Acinetobacter baumannii 1419130 GN=lldD PE=3 SV=1 - [A0A009KVS2_ACIBA]	31.33	10	10	11	383	41.6473	7.44482	0.915424	0.325855
A0A009JQC9	Porin B OS=Acinetobacter baumannii 1437282 GN=J537_2829 PE=4 SV=1 - [A0A009JQC9_ACIBA]	5.8	1	2	3	414	46.2139	5.78271	0.915438	0.325941
A0A009GUV3	DNA-directed DNA polymerase OS=Acinetobacter baumannii 118362 GN=J517_3753 PE=4 SV=1 - [A0A009GUV3_ACIBA]	6.57	2	6	7	1187	133.38	5.46533	1.10304	0.326172
A0A009FD80	Glycosyltransferase 20 family protein OS=Acinetobacter baumannii 984213 GN=J503_1746 PE=4 SV=1 - [A0A009FD80_ACIBA]	20.8	7	7	10	476	54.8606	6.11279	1.10299	0.3264
A0A0M2DXG5	Glutaredoxin family protein (Fragment) OS=Acinetobacter baumannii 26016_3 GN=J969_4429 PE=4 SV=1 - [A0A0M2DXG5_ACIBA]	60.81	3	3	9	74	8.30532	8.19189	1.10287	0.326928
A0A022I103	Peptidase M15 family protein OS=Acinetobacter baumannii 1592897 GN=J595_03449 PE=4 SV=1 - [A0A022I103_ACIBA]	22.52	2	4	5	222	25.1757	8.54346	0.91567	0.327322
A0A062B993	Saccharopine dehydrogenase family protein OS=Acinetobacter baumannii 916567 GN=J467_2604 PE=4 SV=1 - [A0A062B993_ACIBA]	18.31	5	5	6	355	37.9287	8.86572	0.915682	0.327392
A0A062BD86	CobQ/CobB/MinD/ParA nucleotide binding domain protein OS=Acinetobacter baumannii 916567 GN=J467_1722 PE=4 SV=1 - [A0A062BD86_ACIBA]	5.13	2	2	3	409	44.3911	6.02393	0.915702	0.327508
A0A009GM41	Riboflavin biosynthesis protein RibD OS=Acinetobacter baumannii 118362 GN=ribD PE=3 SV=1 - [A0A009GM41_ACIBA]	27.98	7	7	7	361	39.6416	6.17627	1.10264	0.328004
A0A062B194	Uncharacterized protein OS=Acinetobacter baumannii 916567 GN=J467_2378 PE=4 SV=1 - [A0A062B194_ACIBA]	36.36	2	2	4	88	9.95317	5.45264	1.10261	0.328104
A0A009FYK5	Signal recognition particle protein OS=Acinetobacter baumannii 348935 GN=ffh PE=3 SV=1 - [A0A009FYK5_ACIBA]	20.94	1	6	8	468	50.7853	8.74854	1.10226	0.329702
A0A009LCZ5	NAD binding domain of 6-phosphogluconate dehydrogenase family protein OS=Acinetobacter baumannii 1440422 GN=J540_2135 PE=4 SV=1 - [A0A009LCZ5_ACIBA]	14.29	2	2	2	259	28.9928	6.3667	1.10226	0.329717
A0A0E4HMD5	Beta-lactamase OS=Acinetobacter baumannii GN=adc78 PE=3 SV=1 - [A0A0E4HMD5_ACIBA]	71.02	5	29	107	383	43.1274	9.36377	0.916106	0.329919
A0A0A8XH62	Uncharacterized protein OS=Acinetobacter calcoaceticus GN=P23_1846 PE=4 SV=1 - [A0A0A8XH62_ACICA]	7.45	1	1	1	255	27.4387	4.79248	1.10206	0.330613
A0A0L6KGE5	DNA-binding protein (Fragment) OS=Acinetobacter baumannii GN=RQ25_20945 PE=4 SV=1 - [A0A0L6KGE5_ACIBA]	77.14	3	3	14	35	3.92602	4.42432	1.10196	0.33106
A0A009L4C1	ABC transporter family protein (Fragment) OS=Acinetobacter baumannii 1461963 GN=J544_2909 PE=3 SV=1 - [A0A009L4C1_ACIBA]	25.91	4	4	5	193	21.241	6.41748	1.1019	0.331361
A0A009RZT5	Uncharacterized protein (Fragment) OS=Acinetobacter baumannii 951631 GN=J552_4275 PE=4 SV=1 - [A0A009RZT5_ACIBA]	30.22	5	5	7	182	20.993	6.15088	1.10162	0.332642
A0A009EZ97	Molybdopterin dinucleotide binding domain protein OS=Acinetobacter baumannii 984213 GN=J503_1577 PE=4 SV=1 - [A0A009EZ97_ACIBA]	25.69	2	12	14	802	89.2568	6.45557	1.10144	0.333459
A0A013S7P7	Hypoxanthine phosphoribosyltransferase OS=Acinetobacter baumannii 826659 GN=hpt PE=4 SV=1 - [A0A013S7P7_ACIBA]	42.86	3	7	9	175	19.5921	5.05908	0.916701	0.333488
A0A0H4UQU2	Membrane protein OS=Acinetobacter baumannii GN=ACX61_17770 PE=4 SV=1 - [A0A0H4UQU2_ACIBA]	11.13	2	4	4	530	58.8907	4.84326	1.10134	0.333923
A0A009PVT8	Universal stress protein OS=Acinetobacter baumannii 625974 GN=J506_2639 PE=3 SV=1 - [A0A009PVT8_ACIBA]	60.54	3	6	46	147	15.8114	5.87158	1.10114	0.33484
A0A009N894	Aspartate-semialdehyde dehydrogenase OS=Acinetobacter baumannii 272263 GN=asd PE=3 SV=1 - [A0A009N894_ACIBA]	33.33	1	9	16	372	40.7357	5.79541	1.10098	0.335542
A0A009QWC5	Ankyrin repeats family protein OS=Acinetobacter baumannii 809848 GN=J536_0531 PE=4 SV=1 - [A0A009QWC5_ACIBA]	53.04	5	5	8	181	20.4551	4.2085	0.917045	0.335563
A0A009EXD2	Signal recognition particle protein OS=Acinetobacter baumannii 984213 GN=ffh PE=3 SV=1 - [A0A009EXD2_ACIBA]	53.94	11	17	27	469	51.1066	8.98291	0.917135	0.336106
A0A0A8XLP4	Transcriptional regulator for lrp regulon and high-affinity branched-chain amino acid transport system, AsnC family OS=Acinetobacter calcoaceticus GN=P23_3395 PE=4 SV=1 - [A0A0A8XLP4_ACICA]	5.48	1	1	1	146	16.5948	6.56592	0.917152	0.33621
A0A0A8XLS6	Threonine--tRNA ligase OS=Acinetobacter calcoaceticus GN=thrS PE=3 SV=1 - [A0A0A8XLS6_ACICA]	30	1	16	22	640	73.0386	5.65576	1.1007	0.336822
A0A062RNJ6	Nicotinate phosphoribosyltransferase OS=Acinetobacter baumannii 42057_3 GN=K034_0974 PE=4 SV=1 - [A0A062RNJ6_ACIBA]	9.43	1	1	1	212	23.1598	4.91943	1.10023	0.339005
A0A0L6YYD6	Uncharacterized protein (Fragment) OS=Acinetobacter baumannii GN=RQ53_21380 PE=4 SV=1 - [A0A0L6YYD6_ACIBA]	9.65	1	1	1	114	12.6455	9.80322	0.917639	0.339159
D0CAD7	Oligoribonuclease OS=Acinetobacter baumannii ATCC 19606 = CIP 70.34 GN=orn PE=4 SV=1 - [D0CAD7_ACIBA]	25.15	4	4	7	163	18.9197	7.02002	0.917667	0.33933
A0A009JYA8	tRNA/tmRNA (uracil-C(5))-methyltransferase OS=Acinetobacter baumannii 1437282 GN=trmA PE=3 SV=1 - [A0A009JYA8_ACIBA]	5.82	1	1	1	361	41.8111	5.13525	1.10015	0.339399
A0A0C4Y2M2	Uncharacterized protein OS=Acinetobacter baumannii GN=NG19_0023 PE=4 SV=1 - [A0A0C4Y2M2_ACIBA]	10.99	1	1	1	191	22.1625	6.04932	0.917839	0.340376
B7I3K0	Elongation factor Ts OS=Acinetobacter baumannii (strain AB0057) GN=tsf PE=3 SV=1 - [EFTS_ACIB5]	88.32	7	23	78	291	30.6911	5.36377	1.09992	0.340449
A0A009R2K1	UPF0234 protein J520_1119 OS=Acinetobacter baumannii 869535 GN=J520_1119 PE=3 SV=1 - [A0A009R2K1_ACIBA]	41.98	1	7	10	162	18.6717	7.32764	1.09963	0.341811
B0VQS0	50S ribosomal protein L23 OS=Acinetobacter baumannii (strain SDF) GN=rplW PE=3 SV=1 - [RL23_ACIBS]	50	7	7	9	106	11.5973	9.5249	1.09928	0.343437
A0A061ZXW1	Membrane protein insertase YidC OS=Acinetobacter baumannii 1264765 GN=yidC PE=3 SV=1 - [A0A061ZXW1_ACIBA]	4.53	2	3	4	574	64.1749	8.32373	0.918407	0.343844
A0A009I4Q3	Indole-3-glycerol phosphate synthase OS=Acinetobacter baumannii 1295259 GN=trpC PE=3 SV=1 - [A0A009I4Q3_ACIBA]	13.81	3	3	3	268	29.9206	5.8208	0.918412	0.343877
A0A0F5EHP5	Uncharacterized protein OS=Acinetobacter baumannii GN=VM83_13720 PE=4 SV=1 - [A0A0F5EHP5_ACIBA]	18.37	2	2	2	245	27.5697	5.19873	0.918453	0.344128
A0A013JD28	2,6-dichlorophenolindophenol oxidoreductase subunit beta OS=Acinetobacter baumannii 1281984 GN=acoB PE=4 SV=1 - [A0A013JD28_ACIBA]	53.1	1	12	18	339	36.5536	5.35107	0.91847	0.344233
A0A086HV77	Aminoglycoside 3'-phosphotransferase OS=Acinetobacter baumannii GN=IOMTU433_p046 PE=4 SV=1 - [A0A086HV77_ACIBA]	53.02	11	11	15	281	31.1926	4.97021	1.09883	0.345517
A0A0J8TXP3	Catalytic LigB subunit of aromatic ring-opening dioxygenase family protein OS=Acinetobacter baumannii GN=AB988_2362 PE=4 SV=1 - [A0A0J8TXP3_ACIBA]	25.21	4	4	4	242	27.2689	6.34131	0.91868	0.345517
A0A009GZX0	Uncharacterized protein OS=Acinetobacter baumannii 118362 GN=J517_2728 PE=4 SV=1 - [A0A009GZX0_ACIBA]	17.54	1	1	1	57	6.36722	8.33838	0.918717	0.345749
A3M7F7	5'-nucleotidase SurE OS=Acinetobacter baumannii (strain ATCC 17978 / CIP 53.77 / LMG 1025 / NCDC KC755 / 5377) GN=surE PE=3 SV=2 - [SURE_ACIBT]	21.57	5	5	5	255	27.419	5.04639	0.918827	0.346421
A0A009EXY2	D-lactate dehydrogenase OS=Acinetobacter baumannii 984213 GN=J503_2230 PE=4 SV=1 - [A0A009EXY2_ACIBA]	6.25	3	3	3	560	63.3142	6.69775	0.918885	0.346783
A0A062BB92	Aspartate-alanine antiporter OS=Acinetobacter baumannii 916567 GN=aspT PE=4 SV=1 - [A0A062BB92_ACIBA]	15.51	2	7	8	561	59.6274	7.94287	0.919142	0.348365
A0A009NX01	Chorismate synthase family protein OS=Acinetobacter baumannii 272263 GN=J538_2460 PE=4 SV=1 - [A0A009NX01_ACIBA]	22.64	1	4	5	212	22.7596	5.71924	1.0982	0.348493
A0A0L6G4Q5	Chemotaxis protein CheY (Fragment) OS=Acinetobacter baumannii GN=RR24_20960 PE=4 SV=1 - [A0A0L6G4Q5_ACIBA]	13.97	1	1	1	136	15.5142	5.17334	1.09819	0.348533
A0A009P6Y5	Malate synthase G OS=Acinetobacter baumannii 272263 GN=glcB PE=3 SV=1 - [A0A009P6Y5_ACIBA]	17.06	1	11	19	721	80.2208	5.18604	1.09789	0.349978
A0A062APB8	Cupin domain protein (Fragment) OS=Acinetobacter baumannii 916567 GN=J467_4163 PE=3 SV=1 - [A0A062APB8_ACIBA]	20.89	2	2	2	158	17.6158	4.89404	1.09783	0.350247
A0A009YDS5	4-hydroxy-tetrahydrodipicolinate synthase OS=Acinetobacter baumannii 479375 GN=dapA PE=3 SV=1 - [A0A009YDS5_ACIBA]	10.7	1	3	3	299	31.9506	5.46533	0.919678	0.35168
A0A0L6H7W5	DNA breaking-rejoining protein (Fragment) OS=Acinetobacter baumannii GN=RQ20_20455 PE=4 SV=1 - [A0A0L6H7W5_ACIBA]	18.87	1	1	1	53	5.83125	9.90576	0.919704	0.351842
N9EHK8	Uncharacterized protein OS=Acinetobacter calcoaceticus ANC 3680 GN=F937_01618 PE=4 SV=1 - [N9EHK8_ACICA]	16	1	1	1	125	14.7606	9.89111	1.09749	0.351843
A0A009LFX9	Quinolinate synthase A OS=Acinetobacter baumannii 1440422 GN=nadA PE=3 SV=1 - [A0A009LFX9_ACIBA]	20.34	6	6	8	354	38.6625	5.38916	0.91975	0.352126
A0A009L6F4	Threonylcarbamoyl-AMP synthase OS=Acinetobacter baumannii 1461963 GN=tsaC PE=3 SV=1 - [A0A009L6F4_ACIBA]	15.34	2	2	2	189	20.7575	5.63037	1.0974	0.352269
A0A0M3FCR9	N-succinylglutamate 5-semialdehyde dehydrogenase OS=Acinetobacter baumannii GN=astD PE=3 SV=1 - [A0A0M3FCR9_ACIBA]	19.43	1	8	10	489	52.4407	5.70654	1.09739	0.352344
A0A0E0WKT4	Putative hydrolase or acyltransferase of alpha/beta superfamily OS=Acinetobacter baumannii MDR-TJ GN=ABTJ_01773 PE=4 SV=1 - [A0A0E0WKT4_ACIBA]	64.39	11	11	21	205	22.4263	5.70654	1.09728	0.352836
A0A0M1MSN5	Uncharacterized protein (Fragment) OS=Acinetobacter baumannii GN=RP92_20195 PE=4 SV=1 - [A0A0M1MSN5_ACIBA]	40	2	2	2	60	6.95657	4.77979	0.919897	0.353044
A0A009YIU8	Aldehyde dehydrogenase OS=Acinetobacter baumannii 479375 GN=J500_1703 PE=3 SV=1 - [A0A009YIU8_ACIBA]	9.96	2	3	6	482	54.1148	7.50342	1.09723	0.353109
A0A0L6YTX7	Uncharacterized protein (Fragment) OS=Acinetobacter baumannii GN=RQ96_20275 PE=4 SV=1 - [A0A0L6YTX7_ACIBA]	14.29	1	1	1	70	7.85432	9.18799	1.09695	0.354433
L9LS36	Dihydrolipoyllysine-residue acetyltransferase OS=Acinetobacter sp. OIFC021 GN=aceF PE=3 SV=1 - [L9LS36_9GAMM]	22.91	1	14	24	659	68.2635	5.0083	1.09688	0.354767
A0A013S8P4	UTP--glucose-1-phosphate uridylyltransferase OS=Acinetobacter baumannii 742879 GN=galU PE=3 SV=1 - [A0A013S8P4_ACIBA]	37.8	1	10	20	291	31.7767	5.51611	1.0968	0.355152
A0A062KTC6	Coenzyme PQQ synthesis protein E OS=Acinetobacter baumannii 1571545 GN=pqqE PE=3 SV=1 - [A0A062KTC6_ACIBA]	4.23	1	1	1	331	37.5327	6.88818	0.920322	0.35569
K9A2H7	PF06127 family protein OS=Acinetobacter sp. WC-141 GN=ACINWC141_2842 PE=4 SV=1 - [K9A2H7_9GAMM]	15.2	1	1	1	125	14.7416	9.80322	1.09664	0.355921
A0A0D5YHC0	Aldehyde dehydrogenase OS=Acinetobacter baumannii GN=ald1 PE=3 SV=1 - [A0A0D5YHC0_ACIBA]	30.82	1	12	21	503	55.2811	5.64307	1.09662	0.355991
A0A0N0RQA8	C4-dicarboxylate transporter (Fragment) OS=Acinetobacter baumannii GN=RQ47_19800 PE=4 SV=1 - [A0A0N0RQA8_ACIBA]	5.15	2	2	3	427	45.6726	7.29834	1.09627	0.357674
A0A009P3A3	Oxoglutarate dehydrogenase (Succinyl-transferring), E1 component OS=Acinetobacter baumannii 272263 GN=sucA PE=4 SV=1 - [A0A009P3A3_ACIBA]	17.65	1	17	30	946	105.641	6.13818	1.09613	0.358371
A0A009SIC6	Transporter associated domain protein OS=Acinetobacter baumannii 99063 GN=J529_0310 PE=4 SV=1 - [A0A009SIC6_ACIBA]	17.84	4	4	4	269	30.0855	4.55127	0.920799	0.358674
A0A0L6TF80	Protein CsuC (Fragment) OS=Acinetobacter baumannii GN=RQ59_21455 PE=4 SV=1 - [A0A0L6TF80_ACIBA]	30.59	7	7	8	255	28.1537	9.26123	0.920953	0.359645
A0A009FP71	Arginine biosynthesis bifunctional protein ArgJ OS=Acinetobacter baumannii 348935 GN=argJ PE=3 SV=1 - [A0A009FP71_ACIBA]	6.9	1	2	2	406	43.1005	4.88135	0.921002	0.359952
A0A009FBN4	Lipoyl synthase OS=Acinetobacter baumannii 348935 GN=lipA PE=3 SV=1 - [A0A009FBN4_ACIBA]	23.15	1	5	6	337	38.0884	6.97607	1.09553	0.36125
A0A0A8XH56	50S ribosomal protein L2 OS=Acinetobacter calcoaceticus GN=rplB PE=3 SV=1 - [A0A0A8XH56_ACICA]	42.34	1	10	23	274	30.3072	10.9019	0.921313	0.361909
A0A009SJL6	Efflux transporter, RND family, MFP subunit OS=Acinetobacter baumannii 99063 GN=J529_0600 PE=4 SV=1 - [A0A009SJL6_ACIBA]	9.44	3	3	3	445	48.1453	9.42236	1.09501	0.363782
A0A0M1MYJ6	Uncharacterized protein (Fragment) OS=Acinetobacter baumannii GN=RW49_22825 PE=4 SV=1 - [A0A0M1MYJ6_ACIBA]	67.33	6	16	29	352	39.2355	6.15088	1.09497	0.363986
A0A0M9VGK6	Oxidoreductase (Fragment) OS=Acinetobacter baumannii GN=RQ47_19570 PE=4 SV=1 - [A0A0M9VGK6_ACIBA]	25.81	4	4	5	186	20.3355	5.05908	0.921672	0.364178
A0A062MUW4	Preprotein translocase, SecG subunit OS=Acinetobacter baumannii 1288284 GN=J608_0034 PE=4 SV=1 - [A0A062MUW4_ACIBA]	19.27	1	1	1	109	11.142	9.70068	0.921686	0.364268
A0A009P365	Uncharacterized protein OS=Acinetobacter baumannii 272263 GN=J538_0665 PE=4 SV=1 - [A0A009P365_ACIBA]	14.93	2	2	2	67	7.89756	4.14502	0.92174	0.364609
A0A010R3Q0	DNA primase OS=Acinetobacter baumannii 1294596 GN=J502_2320 PE=4 SV=1 - [A0A010R3Q0_ACIBA]	8.13	2	2	2	320	37.0287	6.56592	1.09482	0.364717
A0A0L6G1T6	Carbamoyl phosphate synthase large subunit (Fragment) OS=Acinetobacter baumannii GN=carB PE=3 SV=1 - [A0A0L6G1T6_ACIBA]	37.64	5	32	47	1068	117.435	5.12256	1.09477	0.36494
A0A062B1B3	Protein yciI OS=Acinetobacter baumannii 916567 GN=J467_3312 PE=4 SV=1 - [A0A062B1B3_ACIBA]	38	3	3	4	100	11.3617	5.09717	1.09462	0.365702
A0A062DY02	Uncharacterized protein (Fragment) OS=Acinetobacter baumannii 855125 GN=J560_4470 PE=4 SV=1 - [A0A062DY02_ACIBA]	32	1	1	1	50	5.84813	5.33838	1.0945	0.366284
A0A010L978	Chorismate synthase OS=Acinetobacter baumannii 1566109 GN=aroC PE=3 SV=1 - [A0A010L978_ACIBA]	35.54	6	9	12	363	39.004	6.53662	0.922315	0.36826
A0A009KAJ9	NADH-quinone oxidoreductase subunit B OS=Acinetobacter baumannii 1437282 GN=nuoB PE=3 SV=1 - [A0A009KAJ9_ACIBA]	35.56	6	6	12	225	25.5069	6.07471	1.09404	0.368503
A0A009NRC7	Universal stress family protein OS=Acinetobacter baumannii 272263 GN=J538_2340 PE=4 SV=1 - [A0A009NRC7_ACIBA]	11.07	1	2	2	280	31.4673	5.68115	1.09399	0.368747
A0A009JHE9	HAMP domain protein OS=Acinetobacter baumannii 1419130 GN=J518_3670 PE=4 SV=1 - [A0A009JHE9_ACIBA]	9.07	3	3	4	485	56.1486	6.41748	0.922434	0.369017
A0A009SUU5	ATP synthase subunit b OS=Acinetobacter baumannii 99063 GN=atpF PE=3 SV=1 - [A0A009SUU5_ACIBA]	63.46	1	10	18	156	17.0099	5.63037	1.09393	0.36906
A0A062B127	Prolyl oligopeptidase family protein OS=Acinetobacter baumannii 916567 GN=J467_3352 PE=4 SV=1 - [A0A062B127_ACIBA]	54.26	18	18	30	481	50.7997	5.74463	0.922497	0.369422
D0S1K8	Uncharacterized protein OS=Acinetobacter calcoaceticus RUH2202 GN=HMPREF0012_00194 PE=4 SV=1 - [D0S1K8_ACICA]	7.89	1	1	1	190	19.6044	5.75732	0.92262	0.370207
A0A013J4C7	Alanine racemase OS=Acinetobacter baumannii 1281984 GN=J694_3322 PE=3 SV=1 - [A0A013J4C7_ACIBA]	23.98	1	5	11	367	40.4334	5.66846	0.922676	0.370564
A0A009N5I2	UPF0234 protein J538_1534 OS=Acinetobacter baumannii 272263 GN=J538_1534 PE=3 SV=1 - [A0A009N5I2_ACIBA]	42.59	1	7	10	162	18.6456	7.32764	0.922842	0.371623
A0A009I5E5	Peptidyl-prolyl cis-trans isomerase OS=Acinetobacter baumannii 1396970 GN=J514_2158 PE=4 SV=1 - [A0A009I5E5_ACIBA]	35	4	4	4	160	17.8391	4.85596	1.09332	0.372081
A0A011IV81	Uncharacterized protein OS=Acinetobacter baumannii 607805 GN=J618_0176 PE=4 SV=1 - [A0A011IV81_ACIBA]	25.58	1	1	2	43	4.5613	5.8335	0.923145	0.373565
A0A010K2X0	ABC-2 transporter family protein (Fragment) OS=Acinetobacter baumannii 1578804 GN=J588_4014 PE=4 SV=1 - [A0A010K2X0_ACIBA]	8.41	1	1	1	214	23.7472	5.80811	1.09292	0.374068
A0A0M0XDI3	Uncharacterized protein (Fragment) OS=Acinetobacter baumannii GN=AKG96_20175 PE=4 SV=1 - [A0A0M0XDI3_ACIBA]	7.19	1	1	1	139	16.1822	5.10986	1.09271	0.375062
A0A0L6Z1B5	Succinylglutamate desuccinylase (Fragment) OS=Acinetobacter baumannii GN=RR22_19880 PE=3 SV=1 - [A0A0L6Z1B5_ACIBA]	9.48	3	3	5	306	34.1804	6.07471	0.92343	0.375401
A0A0F5EL77	Uncharacterized protein OS=Acinetobacter baumannii GN=VM83_09310 PE=4 SV=1 - [A0A0F5EL77_ACIBA]	35.16	3	3	3	128	14.8952	4.65283	0.923431	0.375407
A0A022INZ0	Peptidase M23 family protein OS=Acinetobacter baumannii 1592897 GN=J595_00615 PE=4 SV=1 - [A0A022INZ0_ACIBA]	6.02	1	1	1	249	27.4603	9.14404	1.09246	0.37631
A0A009ICI3	Acyl-CoA dehydrogenase, N-terminal domain protein OS=Acinetobacter baumannii 1295259 GN=J507_0014 PE=3 SV=1 - [A0A009ICI3_ACIBA]	37.83	15	17	29	600	65.5669	5.63037	1.09237	0.376786
A0A0L6KEM2	Zn-dependent hydrolase (Fragment) OS=Acinetobacter baumannii GN=RQ25_21520 PE=4 SV=1 - [A0A0L6KEM2_ACIBA]	17.36	1	1	1	121	13.5169	8.85107	0.923699	0.37713
A0A009YP08	50S ribosomal protein L22 OS=Acinetobacter baumannii 479375 GN=rplV PE=3 SV=1 - [A0A009YP08_ACIBA]	46.79	6	6	15	109	11.7806	10.1841	1.09216	0.377829
A0A062EV79	Addiction module toxin, RelE/StbE family domain protein (Fragment) OS=Acinetobacter baumannii 754286 GN=J567_4255 PE=4 SV=1 - [A0A062EV79_ACIBA]	43.75	2	2	3	48	5.5881	9.70068	0.923988	0.378998
A0A009SGC8	Ribonuclease R (Fragment) OS=Acinetobacter baumannii 951631 GN=rnr PE=3 SV=1 - [A0A009SGC8_ACIBA]	33.2	9	21	27	768	86.8518	7.15186	0.92423	0.380569
A0A009RY98	ATP synthase gamma chain OS=Acinetobacter baumannii 869535 GN=atpG PE=3 SV=1 - [A0A009RY98_ACIBA]	23.88	1	5	8	289	32.0037	9.08545	0.924254	0.380722
A0A011HPJ0	Fumarate hydratase class II OS=Acinetobacter baumannii 457946 GN=fumC PE=3 SV=1 - [A0A011HPJ0_ACIBA]	15.95	6	6	7	464	49.8517	6.39209	0.924275	0.380862
B0VNW3	Repressor of the iscRSUA operon, involved in assembly of Fe-S clusters OS=Acinetobacter baumannii (strain SDF) GN=iscR PE=4 SV=1 - [B0VNW3_ACIBS]	15.65	2	2	3	147	15.9112	5.98584	0.924332	0.381228
A0A062MM26	Sugar (And other) transporter family protein OS=Acinetobacter baumannii 1288284 GN=J608_1542 PE=4 SV=1 - [A0A062MM26_ACIBA]	8.45	3	3	4	426	47.1657	8.85107	0.924545	0.382611
A0A062F8M3	Phospholipase D family protein (Fragment) OS=Acinetobacter baumannii 754286 GN=J567_2605 PE=4 SV=1 - [A0A062F8M3_ACIBA]	6.86	2	2	2	525	60.3204	9.0708	1.09113	0.382969
A0A0C4Y4I5	Uncharacterized protein OS=Acinetobacter baumannii GN=NG19_0034 PE=4 SV=1 - [A0A0C4Y4I5_ACIBA]	23.39	2	2	3	124	14.0125	5.2749	0.924636	0.383205
A0A009JFA8	50S ribosomal protein L3 OS=Acinetobacter baumannii 1437282 GN=rplC PE=3 SV=1 - [A0A009JFA8_ACIBA]	30.19	1	6	12	212	22.4659	9.86182	0.924778	0.384129
B7GYS1	50S ribosomal protein L32 OS=Acinetobacter baumannii (strain AB307-0294) GN=rpmF PE=3 SV=1 - [RL32_ACIB3]	36.07	2	2	3	61	7.07556	10.7847	1.0909	0.38415
A0A009IIZ2	Dicarboxylate symporter family protein OS=Acinetobacter baumannii 1396970 GN=J514_2863 PE=4 SV=1 - [A0A009IIZ2_ACIBA]	5.47	2	2	2	274	29.3759	8.25049	0.924788	0.384193
A0A009HYX6	Catechol 1,2-dioxygenase OS=Acinetobacter baumannii 1295743 GN=catA PE=4 SV=1 - [A0A009HYX6_ACIBA]	39.87	7	9	13	306	33.4588	4.90674	0.92481	0.384342
A0A0C4Y997	Conjugal transfer protein TraL OS=Acinetobacter baumannii GN=NG19_0061 PE=4 SV=1 - [A0A0C4Y997_ACIBA]	13.4	1	1	1	97	10.9635	8.38232	1.09086	0.38436
A0A0L6YRI3	Glutamate--cysteine ligase (Fragment) OS=Acinetobacter baumannii GN=RQ96_23035 PE=3 SV=1 - [A0A0L6YRI3_ACIBA]	11.39	1	2	2	281	31.6006	4.85596	1.09078	0.384763
A0A062F5W8	Cell division FtsQ family protein (Fragment) OS=Acinetobacter baumannii 855125 GN=J560_0001 PE=4 SV=1 - [A0A062F5W8_ACIBA]	8.72	1	1	1	195	22.1079	10.0815	1.09058	0.385761
B7GW08	30S ribosomal protein S3 OS=Acinetobacter baumannii (strain AB307-0294) GN=rpsC PE=3 SV=1 - [RS3_ACIB3]	44	9	9	20	250	27.904	10.3599	0.925165	0.386655
A0A0K9A8Q6	Uncharacterized protein OS=Acinetobacter baumannii GN=RR20_01610 PE=3 SV=1 - [A0A0K9A8Q6_ACIBA]	9.78	1	1	1	92	10.1241	5.85889	1.09037	0.386808
A0A010FGW0	Uncharacterized protein OS=Acinetobacter baumannii 1106579 GN=J558_1294 PE=4 SV=1 - [A0A010FGW0_ACIBA]	6.67	1	1	1	165	19.0255	8.39697	0.925209	0.386948
A0A062T7Z9	Glycosyl transferase 2 family protein OS=Acinetobacter baumannii 45002_9 GN=J802_3044 PE=4 SV=1 - [A0A062T7Z9_ACIBA]	23.55	8	8	10	276	31.8966	8.36768	0.925262	0.387294
A0A062SEU4	YcgL domain protein (Fragment) OS=Acinetobacter baumannii 25977_9 GN=J812_4219 PE=4 SV=1 - [A0A062SEU4_ACIBA]	46.25	3	3	3	80	8.82156	5.04639	0.925305	0.387575
A0A009IJL6	UDP-3-O-acylglucosamine N-acyltransferase OS=Acinetobacter baumannii 1295743 GN=lpxD PE=3 SV=1 - [A0A009IJL6_ACIBA]	11.8	3	3	4	356	38.4229	7.23975	0.925417	0.388308
A0A009F488	Diaminobutyrate--2-oxoglutarate aminotransferase OS=Acinetobacter baumannii 984213 GN=dat PE=3 SV=1 - [A0A009F488_ACIBA]	41.58	10	15	28	457	48.8091	6.53662	0.925438	0.388445
A0A009S2U9	Bifunctional protein PutA OS=Acinetobacter baumannii 951631 GN=J552_0255 PE=3 SV=1 - [A0A009S2U9_ACIBA]	36.58	2	32	45	1241	137.122	6.0874	0.925589	0.38944
A0A062SVN3	Methylmalonate-semialdehyde dehydrogenase (Fragment) OS=Acinetobacter baumannii 45002_9 GN=J802_4301 PE=3 SV=1 - [A0A062SVN3_ACIBA]	45.31	3	12	20	384	41.3272	5.8335	1.08963	0.39062
A0A014BCQ1	Biotin synthase OS=Acinetobacter baumannii 25977_7 GN=bioB PE=3 SV=1 - [A0A014BCQ1_ACIBA]	21.88	5	5	8	329	36.6214	5.8335	1.08952	0.391159
A0A062AIJ0	Hca operon transcriptional activator (Fragment) OS=Acinetobacter baumannii 916567 GN=J467_4254 PE=4 SV=1 - [A0A062AIJ0_ACIBA]	17.54	3	3	3	285	32.0003	6.90283	1.08937	0.391927
A0A009LFH7	Bifunctional uridylyltransferase/uridylyl-removing enzyme OS=Acinetobacter baumannii 1440422 GN=glnD PE=3 SV=1 - [A0A009LFH7_ACIBA]	10.82	8	8	8	887	102.058	6.40479	0.925978	0.391996
A0A009EQ82	DNA gyrase subunit B OS=Acinetobacter baumannii 348935 GN=gyrB PE=3 SV=1 - [A0A009EQ82_ACIBA]	12.55	1	8	10	821	91.8779	5.5542	1.08924	0.39261
A0A062IG43	UDP-glucose 4-epimerase GalE OS=Acinetobacter baumannii 21072 GN=J596_2841 PE=4 SV=1 - [A0A062IG43_ACIBA]	47.63	2	13	23	338	37.0986	5.68115	0.926157	0.39318
A0A009FIP8	TonB dependent receptor family protein OS=Acinetobacter baumannii 984213 GN=J503_0593 PE=3 SV=1 - [A0A009FIP8_ACIBA]	16.37	7	7	8	623	68.6461	5.51611	0.92623	0.393657
A0A0H4UJP9	Phosphoenolpyruvate carboxylase OS=Acinetobacter baumannii GN=ppc PE=3 SV=1 - [A0A0H4UJP9_ACIBA]	33.45	1	21	35	894	101.959	6.07471	0.92645	0.395117
A0A009FFT1	Acetyltransferase domain protein OS=Acinetobacter baumannii 984213 GN=J503_1497 PE=4 SV=1 - [A0A009FFT1_ACIBA]	7.28	1	1	1	206	24.5983	5.8335	1.08875	0.395121
N9HTH9	Uncharacterized protein OS=Acinetobacter baumannii NIPH 67 GN=F917_01918 PE=3 SV=1 - [N9HTH9_ACIBA]	70.77	1	19	46	390	40.789	6.13818	1.08874	0.39515
A0A009EVX6	Sulfate/thiosulfate import ATP-binding protein CysA OS=Acinetobacter baumannii 348935 GN=cysA PE=3 SV=1 - [A0A009EVX6_ACIBA]	3.97	1	1	1	353	39.6589	6.60986	0.926475	0.395278
A3M2A7	Uncharacterized protein OS=Acinetobacter baumannii (strain ATCC 17978 / CIP 53.77 / LMG 1025 / NCDC KC755 / 5377) GN=A1S_0600 PE=4 SV=1 - [A3M2A7_ACIBT]	15.87	2	2	2	189	21.404	6.34131	0.926476	0.395288
A0A0L6YM16	1,6-dihydroxycyclohexa-2,4-diene-1-carboxylate dehydrogenase (Fragment) OS=Acinetobacter baumannii GN=RQ15_18605 PE=3 SV=1 - [A0A0L6YM16_ACIBA]	5.78	1	1	1	225	24.0974	6.56592	0.926504	0.395471
A0A062ESF3	Polyprenyl synthetase family protein OS=Acinetobacter baumannii 855125 GN=J560_3081 PE=3 SV=1 - [A0A062ESF3_ACIBA]	20.13	1	4	5	303	32.7928	5.35107	0.926641	0.396378
A0A062B9J2	Amidase family protein OS=Acinetobacter baumannii 916567 GN=J467_2529 PE=4 SV=1 - [A0A062B9J2_ACIBA]	30.08	7	7	10	369	39.5584	5.24951	1.08829	0.397491
A0A009G0P7	C-terminal processing peptidase family protein OS=Acinetobacter baumannii 984213 GN=J503_0945 PE=3 SV=1 - [A0A009G0P7_ACIBA]	16.51	8	10	12	727	80.7739	8.57275	0.926891	0.39804
A0A009I3K4	UvrABC system protein B OS=Acinetobacter baumannii 1295743 GN=uvrB PE=3 SV=1 - [A0A009I3K4_ACIBA]	12.04	7	7	7	673	77.2441	5.64307	1.08816	0.398175
A0A009LCQ9	Metallo-beta-lactamase superfamily protein OS=Acinetobacter baumannii 1461963 GN=J544_0221 PE=4 SV=1 - [A0A009LCQ9_ACIBA]	39.25	6	6	7	214	23.632	5.5542	1.08814	0.398256
A0A009L6G2	Phosphoglucomutase/phosphomannomutase, C-terminal domain protein OS=Acinetobacter baumannii 1440422 GN=J540_2618 PE=4 SV=1 - [A0A009L6G2_ACIBA]	16.95	2	2	2	118	13.6317	4.79248	0.927079	0.399287
A0A062DN80	Uncharacterized protein (Fragment) OS=Acinetobacter baumannii 1451147 GN=J541_3843 PE=4 SV=1 - [A0A062DN80_ACIBA]	9.82	1	1	1	112	12.4456	5.0083	1.08794	0.399311
N9EH65	Electron transfer flavoprotein subunit alpha OS=Acinetobacter calcoaceticus ANC 3680 GN=F937_01494 PE=4 SV=1 - [N9EH65_ACICA]	44.19	1	10	40	310	31.5077	4.97021	1.08789	0.399542
A0A009L3Y4	Low molecular weight phosphotyrosine phosphatase family protein OS=Acinetobacter baumannii 1461963 GN=J544_2999 PE=4 SV=1 - [A0A009L3Y4_ACIBA]	6.59	1	1	1	167	19.1624	6.18896	0.927148	0.399751
A0A0J0ZKP5	[acyl-carrier-protein] S-malonyltransferase / 3-oxoacyl-[acyl-carrier-protein] reductase multi-domain protein OS=Acinetobacter baumannii MRSN 4106 GN=T632_0850 PE=3 SV=1 - [A0A0J0ZKP5_ACIBA]	36.68	5	13	30	567	60.048	6.1001	0.927215	0.400197
A0A062BDG0	Dihydrolipoyllysine-residue acetyltransferase OS=Acinetobacter baumannii 916567 GN=aceF PE=3 SV=1 - [A0A062BDG0_ACIBA]	34.75	4	17	29	659	68.1633	4.99561	0.927319	0.400887
A0A0H4UPZ1	Ribosomal protein S12 methylthiotransferase RimO OS=Acinetobacter baumannii GN=rimO PE=3 SV=1 - [A0A0H4UPZ1_ACIBA]	28.64	8	8	10	447	49.9824	5.09717	1.08746	0.4018
A0A062IXK6	TonB-dependent Receptor Plug domain protein OS=Acinetobacter baumannii 21072 GN=J596_0291 PE=4 SV=1 - [A0A062IXK6_ACIBA]	12.65	3	3	3	427	47.1634	5.35107	1.0874	0.402084
A0A014EG02	ABC transporter family protein (Fragment) OS=Acinetobacter baumannii 25977_4 GN=J807_2718 PE=4 SV=1 - [A0A014EG02_ACIBA]	15.24	1	1	1	105	12.2187	7.63525	1.08686	0.404919
A0A009NQT7	Glutathione S-transferase, C-terminal domain protein OS=Acinetobacter baumannii 272263 GN=J538_0224 PE=3 SV=1 - [A0A009NQT7_ACIBA]	8.78	1	1	2	205	24.0062	5.03369	1.08679	0.405301
A0A009KCG5	BON domain protein OS=Acinetobacter baumannii 1437282 GN=J537_2125 PE=4 SV=1 - [A0A009KCG5_ACIBA]	13.14	1	3	3	236	25.214	6.20166	1.08678	0.40536
A0A009HNI3	Ubiquinone biosynthesis hydroxylase, UbiH/UbiF/VisC/COQ6 family protein OS=Acinetobacter baumannii 1295743 GN=J512_3040 PE=4 SV=1 - [A0A009HNI3_ACIBA]	5.12	2	2	2	410	45.3422	6.15088	1.08675	0.405479
B0VTG6	Uncharacterized protein OS=Acinetobacter baumannii (strain SDF) GN=ABSDF2571 PE=4 SV=1 - [B0VTG6_ACIBS]	25.4	1	8	11	441	49.2715	6.15088	1.08658	0.406357
A0A013JFG7	4-hydroxy-3-methylbut-2-enyl diphosphate reductase OS=Acinetobacter baumannii 1281984 GN=ispH PE=3 SV=1 - [A0A013JFG7_ACIBA]	18.67	1	5	6	316	35.0891	5.40186	1.0865	0.406776
A0A010LPZ6	GMP synthase [glutamine-hydrolyzing] OS=Acinetobacter baumannii 83444 GN=guaA PE=3 SV=1 - [A0A010LPZ6_ACIBA]	52.11	23	23	36	522	57.8807	5.50342	0.928389	0.408061
A0A011I9I0	Putative metalloprotease OS=Acinetobacter baumannii 694762 GN=J604_1876 PE=4 SV=1 - [A0A011I9I0_ACIBA]	8.4	1	1	1	238	26.9037	9.17334	0.928456	0.408516
A0A010LID9	Smr domain protein OS=Acinetobacter baumannii 83444 GN=J583_2123 PE=4 SV=1 - [A0A010LID9_ACIBA]	6.94	1	1	1	216	23.8786	9.39307	0.928503	0.408829
A0A062EHN0	Thioesterase superfamily protein (Fragment) OS=Acinetobacter baumannii 754286 GN=J567_4407 PE=4 SV=1 - [A0A062EHN0_ACIBA]	11.63	1	1	1	86	9.63706	7.38623	1.08593	0.409803
B0VP94	Uncharacterized protein OS=Acinetobacter baumannii (strain SDF) GN=ABSDF0213 PE=4 SV=1 - [B0VP94_ACIBS]	8.68	1	3	3	530	58.8568	4.88135	0.928748	0.410485
A0A010KCM6	Bacterioferritin OS=Acinetobacter baumannii 1566109 GN=J582_4079 PE=3 SV=1 - [A0A010KCM6_ACIBA]	53.4	4	4	12	103	12.0612	4.61475	1.08551	0.411996
A0A0E2G8X2	Uncharacterized protein OS=Acinetobacter nosocomialis NIPH 386 GN=F958_02817 PE=4 SV=1 - [A0A0E2G8X2_9GAMM]	28.28	2	2	3	99	11.3549	6.78564	1.0855	0.412076
A0A062KTQ2	Short chain dehydrogenase family protein (Fragment) OS=Acinetobacter baumannii 1288284 GN=J608_4627 PE=3 SV=1 - [A0A062KTQ2_ACIBA]	29.41	10	10	15	459	47.8674	8.45557	1.08536	0.412797
A0A0L6YSN1	Enoyl-CoA hydratase (Fragment) OS=Acinetobacter baumannii GN=RQ96_22045 PE=4 SV=1 - [A0A0L6YSN1_ACIBA]	32.68	6	6	8	205	23.5131	4.98291	0.929198	0.413532
A0A009IAF8	DSBA-like thioredoxin domain protein OS=Acinetobacter baumannii 1295743 GN=J512_0528 PE=4 SV=1 - [A0A009IAF8_ACIBA]	13.25	3	3	4	234	26.3038	4.80518	0.929243	0.413835
A0A009F3Z3	AAA domain protein OS=Acinetobacter baumannii 984213 GN=J503_0108 PE=4 SV=1 - [A0A009F3Z3_ACIBA]	2.39	1	1	1	460	52.5674	5.92236	1.08516	0.413856
A0A0L6KHR0	Uncharacterized protein (Fragment) OS=Acinetobacter baumannii GN=RQ61_20485 PE=4 SV=1 - [A0A0L6KHR0_ACIBA]	38.76	6	6	12	209	23.0877	8.80713	1.08515	0.413902
A0A009GV76	Outer membrane efflux family protein (Fragment) OS=Acinetobacter baumannii 118362 GN=J517_3869 PE=4 SV=1 - [A0A009GV76_ACIBA]	11.51	2	2	3	365	39.6987	8.19189	0.929472	0.415392
A0A062FXR4	YceG-like family protein OS=Acinetobacter baumannii 15827 GN=J530_3231 PE=4 SV=1 - [A0A062FXR4_ACIBA]	6.84	3	3	3	351	39.3837	9.45166	0.929487	0.415495
A0A009GMY7	Phosphoserine phosphatase SerB OS=Acinetobacter baumannii 118362 GN=serB PE=4 SV=1 - [A0A009GMY7_ACIBA]	16.09	4	4	5	348	37.5867	5.13525	0.929522	0.415728
A0A009HQB8	Rieske domain protein OS=Acinetobacter baumannii 1295259 GN=J507_0752 PE=4 SV=1 - [A0A009HQB8_ACIBA]	11.86	3	3	4	371	42.6038	6.03662	1.08481	0.415738
A0A009G190	D-amino acid dehydrogenase OS=Acinetobacter baumannii 118362 GN=dadA PE=3 SV=1 - [A0A009G190_ACIBA]	35.63	12	12	21	421	46.4685	6.55127	0.929608	0.416318
A0A0A7XNK3	Chaperone protein DnaK OS=Acinetobacter baumannii GN=dnaK PE=2 SV=1 - [A0A0A7XNK3_ACIBA]	57.12	1	38	78	646	69.266	4.86865	1.08463	0.416702
A0A062FFR1	C-terminal processing peptidase family protein (Fragment) OS=Acinetobacter baumannii 754286 GN=J567_1268 PE=3 SV=1 - [A0A062FFR1_ACIBA]	7.3	1	2	3	370	41.3123	6.23975	1.0845	0.417413
A0A010L3F7	Histidine phosphatase super family protein OS=Acinetobacter baumannii 83444 GN=J583_0715 PE=4 SV=1 - [A0A010L3F7_ACIBA]	32.45	4	4	5	151	16.7948	5.75732	1.08444	0.417708
A0A009G353	VacJ like lipofamily protein OS=Acinetobacter baumannii 118362 GN=J517_2204 PE=4 SV=1 - [A0A009G353_ACIBA]	23.75	4	4	8	299	33.3799	5.09717	0.929958	0.4187
K9AZ98	Uncharacterized protein OS=Acinetobacter sp. WC-487 GN=ACINWC487_1670 PE=4 SV=1 - [K9AZ98_9GAMM]	18.77	1	7	13	293	32.9241	6.17627	1.0841	0.419546
A0A009SAE4	Uncharacterized protein (Fragment) OS=Acinetobacter baumannii 99063 GN=J529_4633 PE=4 SV=1 - [A0A009SAE4_ACIBA]	6.53	1	1	1	245	28.1871	8.93896	1.08406	0.419743
A0A009YP54	NADPH-dependent FMN reductase family protein OS=Acinetobacter baumannii 479375 GN=J500_1591 PE=4 SV=1 - [A0A009YP54_ACIBA]	5.06	1	1	2	178	18.7834	6.50732	0.930116	0.419784
A0A009ES85	Isoleucine--tRNA ligase OS=Acinetobacter baumannii 348935 GN=ileS PE=3 SV=1 - [A0A009ES85_ACIBA]	5.8	1	4	9	948	106.198	5.97314	1.08372	0.42156
A0A010JTI0	Uncharacterized protein OS=Acinetobacter baumannii 83444 GN=J583_3351 PE=4 SV=1 - [A0A010JTI0_ACIBA]	4.2	1	1	1	262	29.7297	9.46631	0.930387	0.421637
A0A009G3A4	Nitrogen regulatory P-II family protein OS=Acinetobacter baumannii 984213 GN=J503_0035 PE=3 SV=1 - [A0A009G3A4_ACIBA]	33.93	3	3	7	112	12.2096	5.56689	0.930885	0.425059
A0A062GVI2	Bacterial extracellular solute-binding s, 3 family protein OS=Acinetobacter baumannii 1499986 GN=J572_2849 PE=4 SV=1 - [A0A062GVI2_ACIBA]	59.26	3	13	40	297	32.0235	9.48096	0.930886	0.425062
A0A009Q557	Aspartate-semialdehyde dehydrogenase OS=Acinetobacter baumannii 625974 GN=asd PE=3 SV=1 - [A0A009Q557_ACIBA]	55.91	6	14	23	372	40.5416	5.61768	0.930938	0.425423
A0A062IUU0	Sporulation related domain protein OS=Acinetobacter baumannii 21072 GN=J596_0264 PE=4 SV=1 - [A0A062IUU0_ACIBA]	12.3	4	4	4	317	34.386	9.48096	0.930989	0.425769
A0A0J8TIE4	tRNA (cytidine(34)-2'-O)-methyltransferase OS=Acinetobacter baumannii GN=trmL PE=3 SV=1 - [A0A0J8TIE4_ACIBA]	28.39	3	3	4	155	17.5782	7.54736	1.08293	0.425832
A0A009H7K8	HAMP domain protein OS=Acinetobacter baumannii 118362 GN=J517_1033 PE=4 SV=1 - [A0A009H7K8_ACIBA]	11.15	4	4	5	529	60.0831	6.16357	1.08278	0.426641
A0A009K514	Riboflavin synthase, alpha subunit OS=Acinetobacter baumannii 1437282 GN=ribE PE=4 SV=1 - [A0A009K514_ACIBA]	24.2	4	4	4	219	23.9084	5.2749	1.08252	0.428034
A0A062DJ06	HlyD secretion family protein (Fragment) OS=Acinetobacter baumannii 496487 GN=J524_1628 PE=4 SV=1 - [A0A062DJ06_ACIBA]	4.53	1	1	1	243	27.1201	7.48877	1.08248	0.428247
A0A0M1MVI3	Polyphosphate kinase (Fragment) OS=Acinetobacter baumannii GN=RW53_18445 PE=3 SV=1 - [A0A0M1MVI3_ACIBA]	9.13	3	3	3	416	47.2481	6.44287	0.931477	0.429142
A0A009GSL0	Uncharacterized protein OS=Acinetobacter baumannii 118362 GN=J517_0549 PE=4 SV=1 - [A0A009GSL0_ACIBA]	25.8	10	10	17	469	54.801	5.97314	1.08207	0.430511
A0A009HYZ8	Transcriptional regulator PadR-like family protein OS=Acinetobacter baumannii 1295743 GN=J512_3971 PE=4 SV=1 - [A0A009HYZ8_ACIBA]	14.29	2	2	3	175	20.3596	7.21045	1.08205	0.430609
A0A0M1MVT7	Mechanosensitive ion channel protein MscS (Fragment) OS=Acinetobacter baumannii GN=RW53_18480 PE=4 SV=1 - [A0A0M1MVT7_ACIBA]	10.66	4	4	4	366	41.7623	9.5835	1.08184	0.431767
A0A013IQ46	Peptidyl-prolyl cis-trans isomerase OS=Acinetobacter baumannii 1130196 GN=J671_0261 PE=4 SV=1 - [A0A013IQ46_ACIBA]	21.25	2	2	5	160	17.1433	4.55127	1.08163	0.432904
A0A062IJS5	Bacterial regulatory , Fis family protein OS=Acinetobacter baumannii 21072 GN=J596_1734 PE=4 SV=1 - [A0A062IJS5_ACIBA]	24.72	2	2	2	89	10.0473	9.5249	0.932083	0.433338
A0A0L6KEU5	Methionine ABC transporter ATP-binding protein (Fragment) OS=Acinetobacter baumannii GN=RQ26_20845 PE=3 SV=1 - [A0A0L6KEU5_ACIBA]	29.56	7	7	8	318	35.9989	6.91748	0.932229	0.434354
A0A0L6T2F2	Adenosylmethionine-8-amino-7-oxononanoate aminotransferase (Fragment) OS=Acinetobacter baumannii GN=RQ67_18615 PE=3 SV=1 - [A0A0L6T2F2_ACIBA]	2.87	1	1	1	314	35.2619	5.89697	1.08134	0.434502
A0A010EY28	Catechol 1,2-dioxygenase OS=Acinetobacter baumannii 983759 GN=J559_0297 PE=4 SV=1 - [A0A010EY28_ACIBA]	24.5	1	3	4	249	27.2346	5.36377	0.932253	0.434522
A0A0M1MSK8	DNA-directed RNA polymerase subunit omega (Fragment) OS=Acinetobacter baumannii GN=RW58_20725 PE=3 SV=1 - [A0A0M1MSK8_ACIBA]	51.35	3	3	5	74	8.52939	5.89697	0.932475	0.43607
A0A009LIA1	UPF0234 protein J540_3124 OS=Acinetobacter baumannii 1440422 GN=J540_3124 PE=3 SV=1 - [A0A009LIA1_ACIBA]	59.88	4	10	15	162	18.6566	7.43018	0.932513	0.436336
A0A062B4N5	Uncharacterized protein (Fragment) OS=Acinetobacter baumannii 916567 GN=J467_3665 PE=4 SV=1 - [A0A062B4N5_ACIBA]	27.78	2	2	2	108	12.3712	5.85889	0.932553	0.436611
A0A014DV08	Response regulator OS=Acinetobacter baumannii 25977_7 GN=J810_2862 PE=4 SV=1 - [A0A014DV08_ACIBA]	15.45	1	2	2	246	27.9897	6.68311	1.08094	0.436654
A0A009LJP3	30S ribosomal protein S15 OS=Acinetobacter baumannii 1440422 GN=rpsO PE=3 SV=1 - [A0A009LJP3_ACIBA]	50.56	3	3	12	89	10.0493	9.86182	1.08071	0.43793
A0A009LI96	Pyridine nucleotide-disulfide oxidoreductase family protein (Fragment) OS=Acinetobacter baumannii 1440422 GN=J540_3131 PE=4 SV=1 - [A0A009LI96_ACIBA]	15.31	1	5	5	392	43.4926	6.63916	0.932769	0.43812
B0VKE7	Sodium/glutamate symport carrier protein OS=Acinetobacter baumannii (strain SDF) GN=gltS PE=4 SV=1 - [B0VKE7_ACIBS]	5.12	1	1	2	410	43.7981	5.97314	1.08056	0.438794
A0A009SVV3	tRNA-specific 2-thiouridylase MnmA OS=Acinetobacter baumannii 99063 GN=trmU PE=3 SV=1 - [A0A009SVV3_ACIBA]	14.32	3	3	4	377	41.8417	5.65576	1.08048	0.439228
A0A0J8TKV7	3-dehydroquinate dehydratase OS=Acinetobacter baumannii GN=aroQ PE=3 SV=1 - [A0A0J8TKV7_ACIBA]	7.53	1	1	2	146	15.9584	6.50732	1.08025	0.44047
A0A062MRV8	Inositol monophosphatase family protein OS=Acinetobacter baumannii 1288284 GN=J608_0247 PE=4 SV=1 - [A0A062MRV8_ACIBA]	40.22	9	9	12	276	30.3196	7.26904	0.933137	0.440696
A0A062FLK2	Uncharacterized protein (Fragment) OS=Acinetobacter baumannii 15827 GN=J530_4517 PE=4 SV=1 - [A0A062FLK2_ACIBA]	8.7	1	1	1	92	10.0314	7.28369	1.0802	0.440766
A0A009Z7X4	D-alanyl-D-alanine carboxypeptidase family protein OS=Acinetobacter baumannii 479375 GN=J500_1287 PE=3 SV=1 - [A0A009Z7X4_ACIBA]	19.63	1	5	9	382	41.8901	7.54736	1.08018	0.440884
A0A011JYK5	Uncharacterized protein OS=Acinetobacter baumannii 723929 GN=J610_2049 PE=4 SV=1 - [A0A011JYK5_ACIBA]	41.35	5	5	12	208	22.9747	5.40186	1.08002	0.441769
A0A013TGG7	HIT domain protein OS=Acinetobacter baumannii 742879 GN=J690_1715 PE=4 SV=1 - [A0A013TGG7_ACIBA]	32.04	3	3	6	103	11.8578	6.04932	1.07997	0.442057
N8U886	Uncharacterized protein OS=Acinetobacter baumannii NIPH 615 GN=F978_03183 PE=4 SV=1 - [N8U886_ACIBA]	5.35	2	2	2	355	41.6886	5.33838	0.933337	0.4421
A0A009G152	SnoaL-like polyketide cyclase family protein OS=Acinetobacter baumannii 118362 GN=J517_2525 PE=4 SV=1 - [A0A009G152_ACIBA]	22.22	2	2	6	126	14.1371	5.24951	1.07992	0.442284
A0A009IF76	Uncharacterized protein OS=Acinetobacter baumannii 1295743 GN=J512_4166 PE=4 SV=1 - [A0A009IF76_ACIBA]	25.68	1	1	1	74	8.51428	5.41455	1.07988	0.442513
B0VNK2	ATP synthase subunit alpha OS=Acinetobacter baumannii (strain SDF) GN=atpA PE=3 SV=1 - [B0VNK2_ACIBS]	42.39	1	23	69	519	55.9228	5.43994	1.07974	0.443302
A0A009F2V8	LysM domain protein OS=Acinetobacter baumannii 984213 GN=J503_1599 PE=4 SV=1 - [A0A009F2V8_ACIBA]	27.03	2	6	8	259	27.5581	9.72998	0.933564	0.443696
A0A062MSW4	FAD binding domain protein OS=Acinetobacter baumannii 1288284 GN=J608_0591 PE=4 SV=1 - [A0A062MSW4_ACIBA]	23.91	6	9	16	414	46.5338	7.62061	1.07958	0.444202
A0A0L6YSU8	DNA polymerase III subunit beta (Fragment) OS=Acinetobacter baumannii GN=RQ96_21905 PE=4 SV=1 - [A0A0L6YSU8_ACIBA]	30.06	9	9	14	346	38.4484	5.60498	0.933642	0.444241
A0A0L6Z4U3	Citrate synthase (Fragment) OS=Acinetobacter baumannii GN=gltA PE=3 SV=1 - [A0A0L6Z4U3_ACIBA]	57.35	8	18	57	422	47.146	6.37939	1.07952	0.444507
W3SY81	Uncharacterized protein OS=Acinetobacter baumannii CI78 GN=M211_2527 PE=4 SV=1 - [W3SY81_ACIBA]	6.51	1	1	1	169	19.0769	9.84717	1.07947	0.44483
A3MA20	Positive pho regulon response regulator OS=Acinetobacter baumannii (strain ATCC 17978 / CIP 53.77 / LMG 1025 / NCDC KC755 / 5377) GN=A1S_3375 PE=4 SV=1 - [A3MA20_ACIBT]	10.39	1	1	1	154	17.335	9.0708	1.07927	0.445924
A0A009KWG1	NUDIX domain protein OS=Acinetobacter baumannii 1440422 GN=J540_1730 PE=4 SV=1 - [A0A009KWG1_ACIBA]	23.08	4	4	5	247	28.2594	5.71924	1.07921	0.446282
A0A0D8EKB7	Uncharacterized protein OS=Acinetobacter baumannii GN=AKG97_02020 PE=4 SV=1 - [A0A0D8EKB7_ACIBA]	25.59	5	5	7	254	27.811	5.08447	1.07918	0.446441
A0A062TIH4	Type I secretion C-terminal target domain protein OS=Acinetobacter baumannii 45002_9 GN=J802_0796 PE=4 SV=1 - [A0A062TIH4_ACIBA]	7.63	11	11	15	3264	354.592	4.28467	1.07912	0.446766
B7I675	23S rRNA (uracil(1939)-C(5))-methyltransferase RlmD OS=Acinetobacter baumannii (strain AB0057) GN=rlmD PE=3 SV=1 - [RLMD_ACIB5]	6.93	2	2	2	462	52.4128	7.41553	1.07898	0.44752
A0A009F7V9	Porphobilinogen deaminase OS=Acinetobacter baumannii 984213 GN=hemC PE=3 SV=1 - [A0A009F7V9_ACIBA]	37.7	1	8	9	305	33.0916	5.57959	1.07895	0.447685
A0A009EV85	Bacterial regulatory helix-turn-helix , lysR family protein OS=Acinetobacter baumannii 348935 GN=J504_1929 PE=4 SV=1 - [A0A009EV85_ACIBA]	21.85	1	5	5	302	33.5219	6.40479	0.934138	0.44774
A0A062D1T6	Biotin--[acetyl-CoA-carboxylase] ligase (Fragment) OS=Acinetobacter baumannii 496487 GN=J524_4370 PE=4 SV=1 - [A0A062D1T6_ACIBA]	8.08	1	1	1	198	21.9775	6.17627	0.934176	0.448011
A0A0L6Z320	Uncharacterized protein (Fragment) OS=Acinetobacter baumannii GN=RQ46_20670 PE=3 SV=1 - [A0A0L6Z320_ACIBA]	7.46	2	2	4	389	42.8713	6.55127	1.07885	0.448274
A0A062BF68	D-alanyl-D-alanine carboxypeptidase family protein OS=Acinetobacter baumannii 916567 GN=J467_0787 PE=3 SV=1 - [A0A062BF68_ACIBA]	53.4	8	14	26	382	41.7292	8.1626	1.07884	0.448308
A0A0B2XX94	Adenine deaminase OS=Acinetobacter baumannii GN=NT90_00835 PE=3 SV=1 - [A0A0B2XX94_ACIBA]	26.92	1	10	18	483	52.5511	8.98291	1.07878	0.448636
A0A0B2XRG4	DNA polymerase III subunits gamma and tau (Fragment) OS=Acinetobacter baumannii GN=NT90_17510 PE=4 SV=1 - [A0A0B2XRG4_ACIBA]	7.43	2	2	3	417	46.7734	5.90967	0.934415	0.449697
A0A009M9K7	Aminotransferase class I and II family protein OS=Acinetobacter baumannii 230853 GN=J550_1323 PE=3 SV=1 - [A0A009M9K7_ACIBA]	12.38	1	4	4	404	45.2729	5.46533	1.07851	0.450162
A0A009LZJ8	Bacterial regulatory helix-turn-helix , lysR family protein OS=Acinetobacter baumannii 1440422 GN=J540_1585 PE=4 SV=1 - [A0A009LZJ8_ACIBA]	18.95	4	4	5	306	35.1332	6.62451	0.934527	0.450492
A0A062BAR5	Bacterial regulatory helix-turn-helix , lysR family protein (Fragment) OS=Acinetobacter baumannii 916567 GN=J467_2312 PE=4 SV=1 - [A0A062BAR5_ACIBA]	6.82	1	1	1	220	25.0391	7.25439	0.934608	0.451065
A0A014DNC1	30S ribosomal protein S9 OS=Acinetobacter baumannii 25977_7 GN=rpsI PE=3 SV=1 - [A0A014DNC1_ACIBA]	26.56	3	3	12	128	14.2629	11.2681	1.07832	0.451233
A0A010EEJ3	Phosphoribosylglycinamide formyltransferase OS=Acinetobacter baumannii 1096934 GN=purN PE=3 SV=1 - [A0A010EEJ3_ACIBA]	6.73	1	1	1	208	23.1768	6.60986	1.07809	0.452517
A0A0J8WGR7	Phosphoenolpyruvate-protein phosphotransferase OS=Acinetobacter baumannii GN=AB987_1062 PE=4 SV=1 - [A0A0J8WGR7_ACIBA]	17.12	11	11	11	736	82.3456	5.40186	0.934917	0.453263
A0A009H507	Probable cytosol aminopeptidase OS=Acinetobacter baumannii 118362 GN=pepA PE=3 SV=1 - [A0A009H507_ACIBA]	39.63	8	11	18	482	52.1697	5.10986	0.935207	0.455325
A0A009FUN0	Uncharacterized protein OS=Acinetobacter baumannii 348935 GN=J504_1187 PE=4 SV=1 - [A0A009FUN0_ACIBA]	4.07	1	1	2	172	19.1119	6.52197	0.93523	0.455489
A0A009KNF9	LysR substrate binding domain protein (Fragment) OS=Acinetobacter baumannii 1440422 GN=J540_3698 PE=4 SV=1 - [A0A009KNF9_ACIBA]	8.11	1	1	1	111	12.7467	7.92822	0.935265	0.45574
B0V894	NADH-quinone oxidoreductase subunit I OS=Acinetobacter baumannii (strain AYE) GN=nuoI PE=3 SV=1 - [NUOI_ACIBY]	21.11	3	3	5	180	20.4182	6.18896	0.935405	0.456736
A0A0A8XKR3	Guanine deaminase OS=Acinetobacter calcoaceticus GN=P23_3731 PE=4 SV=1 - [A0A0A8XKR3_ACICA]	14.77	5	5	7	440	49.4329	5.5542	1.07726	0.457213
A0A009JED8	S1 RNA binding domain protein OS=Acinetobacter baumannii 1437282 GN=J537_1540 PE=4 SV=1 - [A0A009JED8_ACIBA]	19.26	1	13	18	784	86.5854	5.78271	1.07724	0.457354
A0A0C4XXN5	Type IV secretion protein VirD4 OS=Acinetobacter baumannii GN=NG19_0082 PE=4 SV=1 - [A0A0C4XXN5_ACIBA]	9.3	5	5	7	710	80.9895	5.33838	1.07699	0.458719
A0A009S815	Uncharacterized protein OS=Acinetobacter baumannii 951631 GN=J552_4073 PE=4 SV=1 - [A0A009S815_ACIBA]	25.43	3	3	3	173	18.9294	8.54346	0.935699	0.458835
A0A009HKJ7	Uncharacterized protein OS=Acinetobacter baumannii 1295743 GN=J512_3970 PE=4 SV=1 - [A0A009HKJ7_ACIBA]	15.84	2	2	2	101	11.986	6.80029	0.935764	0.459304
N9DC93	Uncharacterized protein OS=Acinetobacter calcoaceticus ANC 3680 GN=F937_00523 PE=4 SV=1 - [N9DC93_ACICA]	10.89	1	1	1	101	11.29	6.53662	0.935886	0.460172
A0A009FX98	Uncharacterized protein OS=Acinetobacter baumannii 984213 GN=J503_1675 PE=4 SV=1 - [A0A009FX98_ACIBA]	7.62	1	2	2	328	38.1301	6.45557	0.935904	0.460303
A0A009SJC6	Uncharacterized protein OS=Acinetobacter baumannii 951631 GN=J552_1643 PE=4 SV=1 - [A0A009SJC6_ACIBA]	38.3	2	2	3	47	5.29877	4.80518	1.07669	0.460439
A0A0M1MUL1	L-lactate permease (Fragment) OS=Acinetobacter baumannii GN=RW56_22130 PE=4 SV=1 - [A0A0M1MUL1_ACIBA]	15.71	4	4	4	331	36.0413	8.99756	0.936003	0.461013
A0A009PXJ4	Transcription elongation factor GreA OS=Acinetobacter baumannii 625974 GN=greA PE=3 SV=1 - [A0A009PXJ4_ACIBA]	22.78	4	4	4	158	17.7571	4.93213	1.07647	0.461676
A0A062TDF1	PaaX-like family protein (Fragment) OS=Acinetobacter baumannii 25691_7 GN=J830_4563 PE=4 SV=1 - [A0A062TDF1_ACIBA]	11.24	1	1	1	89	10.0425	10.0962	1.07644	0.461874
W3SWK2	Oxoglutarate dehydrogenase (Succinyl-transferring), E1 component OS=Acinetobacter baumannii CI78 GN=sucA PE=4 SV=1 - [W3SWK2_ACIBA]	37.84	1	33	68	946	105.969	5.77002	0.936138	0.46198
A0A009R0U0	Flavin oxidoreductase / NADH oxidase family protein (Fragment) OS=Acinetobacter baumannii 809848 GN=J536_3882 PE=4 SV=1 - [A0A009R0U0_ACIBA]	6.25	3	3	3	592	64.9291	8.54346	0.936289	0.463065
A0A009HX33	3,4-dihydroxy-2-butanone 4-phosphate synthase OS=Acinetobacter baumannii 1295743 GN=J512_0326 PE=3 SV=1 - [A0A009HX33_ACIBA]	36.46	10	10	17	373	40.8542	5.96045	0.936297	0.463123
A0A014BA53	Acetolactate synthase, small subunit OS=Acinetobacter baumannii 25977_7 GN=ilvN PE=4 SV=1 - [A0A014BA53_ACIBA]	40.49	5	5	14	163	17.9007	5.92236	1.07591	0.464894
A0A0L6YJT0	TenA family transcriptional regulator (Fragment) OS=Acinetobacter baumannii GN=RQ97_22330 PE=4 SV=1 - [A0A0L6YJT0_ACIBA]	34.38	3	3	3	96	10.9405	4.91943	0.936639	0.465585
A0A009ZK87	Fructose-bisphosphate aldolase, class II, Calvin cycle subtype OS=Acinetobacter baumannii 479375 GN=fba PE=4 SV=1 - [A0A009ZK87_ACIBA]	34.49	1	7	9	345	37.3708	5.50342	1.07563	0.466495
A0A009P7J1	Putative acyl-CoA dehydrogenase OS=Acinetobacter baumannii 625974 GN=J506_4003 PE=4 SV=1 - [A0A009P7J1_ACIBA]	17.9	5	5	6	324	36.4272	5.96045	0.936841	0.467042
A0A009IRU6	Uncharacterized protein OS=Acinetobacter baumannii 1396970 GN=J514_3702 PE=4 SV=1 - [A0A009IRU6_ACIBA]	26.92	2	2	3	78	8.98475	4.58936	0.936855	0.467139
A0A0C4Y2P0	Uncharacterized protein OS=Acinetobacter baumannii GN=NG19_0080 PE=4 SV=1 - [A0A0C4Y2P0_ACIBA]	8.33	1	1	2	144	16.6947	8.98291	0.936883	0.467343
A0A062II29	YceI-like domain protein OS=Acinetobacter baumannii 21072 GN=J596_1520 PE=4 SV=1 - [A0A062II29_ACIBA]	30.1	4	4	17	196	20.9989	9.20264	0.936974	0.467999
A0A062APU5	Glycerophosphoryl diester phosphodiesterase family protein (Fragment) OS=Acinetobacter baumannii 916567 GN=J467_4502 PE=4 SV=1 - [A0A062APU5_ACIBA]	14.01	1	1	1	157	17.9554	5.5542	1.07536	0.468068
F0KPY8	Putative ribonuclease (Rbn) OS=Acinetobacter calcoaceticus (strain PHEA-2) GN=rbn PE=4 SV=1 - [F0KPY8_ACICP]	23.89	3	3	5	180	20.7449	4.85596	1.07532	0.468269
A0A011JU84	Isochorismatase family protein OS=Acinetobacter baumannii 457946 GN=J639_0808 PE=4 SV=1 - [A0A011JU84_ACIBA]	39.91	7	7	14	213	23.6352	5.96045	0.937039	0.46847
F0KF76	Uncharacterized protein OS=Acinetobacter calcoaceticus (strain PHEA-2) GN=BDGL_001358 PE=4 SV=1 - [F0KF76_ACICP]	30.26	3	3	4	152	16.5964	8.30908	0.9371	0.468912
G2JKU7	Putative sigma(54) modulation protein RpoX OS=Acinetobacter baumannii MDR-ZJ06 GN=ABZJ_00662 PE=4 SV=1 - [G2JKU7_ACIBA]	58	4	4	7	100	11.424	9.53955	0.937109	0.468973
A0A009G0T9	Leucine--tRNA ligase OS=Acinetobacter baumannii 984213 GN=leuS PE=3 SV=1 - [A0A009G0T9_ACIBA]	26.32	18	18	28	874	97.9461	5.22412	0.937146	0.469245
A0A062DMZ6	Uncharacterized protein OS=Acinetobacter baumannii 855125 GN=J560_4541 PE=4 SV=1 - [A0A062DMZ6_ACIBA]	65.85	2	2	2	41	4.62224	8.47021	1.07509	0.469615
A0A066PCR9	Uncharacterized protein OS=Acinetobacter baumanii BIDMC 57 GN=AE32_00056 PE=3 SV=1 - [A0A066PCR9_ACIBA]	40.59	1	12	19	404	44.9308	5.17334	1.07487	0.470898
B0VU26	Putative MTA/SAH nucleosidase OS=Acinetobacter baumannii (strain SDF) GN=ABSDF2683 PE=4 SV=1 - [B0VU26_ACIBS]	2.48	1	1	1	282	30.8564	4.98291	1.07487	0.470905
A0A013SSS2	Non-canonical purine NTP pyrophosphatase OS=Acinetobacter baumannii 826659 GN=rdgB PE=3 SV=1 - [A0A013SSS2_ACIBA]	17.87	2	2	2	207	22.6426	5.16064	1.07485	0.47098
A0A009NXA1	Isocitrate dehydrogenase [NADP] OS=Acinetobacter baumannii 272263 GN=icd PE=3 SV=1 - [A0A009NXA1_ACIBA]	19.62	1	6	11	418	45.5376	5.36377	0.937387	0.470986
A0A0B2XG82	50S ribosomal protein L1 OS=Acinetobacter baumannii GN=rplA PE=3 SV=1 - [A0A0B2XG82_ACIBA]	34.2	1	8	19	231	23.8839	9.45166	0.937484	0.471687
A0A009G2R0	AMP-binding enzyme family protein OS=Acinetobacter baumannii 984213 GN=J503_0246 PE=4 SV=1 - [A0A009G2R0_ACIBA]	17.34	6	6	9	542	60.2455	5.52881	1.07473	0.471694
B0VBD6	Methionine aminopeptidase OS=Acinetobacter baumannii (strain AYE) GN=map PE=3 SV=1 - [B0VBD6_ACIBY]	36.08	6	6	8	255	28.0101	6.82959	0.937511	0.471886
A0A022IQU6	Thiamine pyrophosphate enzyme, C-terminal TPP binding domain protein OS=Acinetobacter baumannii 1000160 GN=J699_01141 PE=4 SV=1 - [A0A022IQU6_ACIBA]	12.63	1	12	15	1156	127.941	6.69775	1.07464	0.472231
A0A013U149	Universal stress protein OS=Acinetobacter baumannii 573719 GN=J658_1068 PE=3 SV=1 - [A0A013U149_ACIBA]	20.41	1	2	4	147	15.9415	6.52197	1.07459	0.472499
A0A0C4Y2L5	Conjugal transfer protein TraC OS=Acinetobacter baumannii GN=NG19_0055 PE=4 SV=1 - [A0A0C4Y2L5_ACIBA]	11.56	9	9	12	900	102.53	6.43018	0.937607	0.472583
A0A0H5FF72	Pilus assembly protein OS=Acinetobacter baumannii GN=filC PE=4 SV=1 - [A0A0H5FF72_ACIBA]	6.02	1	1	1	249	26.7782	4.77979	0.937739	0.473538
K9BE68	Lipopolysaccharide export system protein LptA OS=Acinetobacter sp. WC-323 GN=lptA PE=3 SV=1 - [K9BE68_9GAMM]	13.5	2	2	3	163	17.3708	9.36377	1.07439	0.473624
A0A014D9S2	ATP-dependent Clp protease proteolytic subunit OS=Acinetobacter baumannii 25977_7 GN=clpP PE=3 SV=1 - [A0A014D9S2_ACIBA]	34.33	6	6	15	201	22.5253	5.42725	0.937795	0.473943
A0A062G6N5	Chaperone SurA OS=Acinetobacter baumannii 15827 GN=surA PE=3 SV=1 - [A0A062G6N5_ACIBA]	49.03	5	14	22	414	46.5381	6.07471	0.937814	0.474083
A0A013JU52	SnoaL-like domain protein OS=Acinetobacter baumannii 1130196 GN=J671_0208 PE=4 SV=1 - [A0A013JU52_ACIBA]	16.67	2	2	2	144	17.3024	6.85889	1.07423	0.474598
A0A009G4K1	Uncharacterized protein OS=Acinetobacter baumannii 118362 GN=J517_2565 PE=4 SV=1 - [A0A009G4K1_ACIBA]	7.79	2	2	2	231	26.4306	4.61475	0.93792	0.474853
A0A009KAS8	30S ribosomal protein S11 OS=Acinetobacter baumannii 1437282 GN=rpsK PE=3 SV=1 - [A0A009KAS8_ACIBA]	70.31	7	7	20	128	13.4962	10.7993	1.07416	0.474976
A0A009PAM7	Response regulator OS=Acinetobacter baumannii 272263 GN=J538_0566 PE=4 SV=1 - [A0A009PAM7_ACIBA]	50.42	1	11	19	238	27.1633	5.12256	1.07415	0.475025
A0A009J6R9	Serine acetyltransferase OS=Acinetobacter baumannii 1419130 GN=cysE PE=3 SV=1 - [A0A009J6R9_ACIBA]	15.59	3	3	3	263	28.957	8.25049	0.937959	0.475142
A0A062BEL1	Phosphogluconate dehydratase OS=Acinetobacter baumannii 916567 GN=edd PE=4 SV=1 - [A0A062BEL1_ACIBA]	24.64	11	11	19	617	65.567	6.34131	1.07405	0.475632
A0A009HB96	Hydroxyethylthiazole kinase OS=Acinetobacter baumannii 118362 GN=thiM PE=3 SV=1 - [A0A009HB96_ACIBA]	5.82	1	1	1	275	29.1987	4.79248	1.0738	0.477073
A0A009H9H9	Nitroreductase family protein OS=Acinetobacter baumannii 118362 GN=J517_0691 PE=4 SV=1 - [A0A009H9H9_ACIBA]	32.72	4	6	8	217	24.8168	6.56592	1.07377	0.47726
A0A010GIK8	Sphingosine kinase domain protein OS=Acinetobacter baumannii 1106579 GN=J558_2399 PE=4 SV=1 - [A0A010GIK8_ACIBA]	12.59	1	1	1	135	15.0128	8.14795	1.07376	0.47732
A0A062FQ85	Tetrahydrofolate dehydrogenase/cyclohydrolase, catalytic domain protein (Fragment) OS=Acinetobacter baumannii 15827 GN=J530_4120 PE=3 SV=1 - [A0A062FQ85_ACIBA]	58.26	10	10	16	242	25.5915	6.40479	0.938295	0.477584
A0A009ET60	Surface antigen family protein OS=Acinetobacter baumannii 984213 GN=J503_3027 PE=4 SV=1 - [A0A009ET60_ACIBA]	16.59	10	10	10	844	95.0159	5.04639	0.938306	0.477663
A0A011I1H7	Glutaminase-asparaginase OS=Acinetobacter baumannii 457946 GN=ansB PE=3 SV=1 - [A0A011I1H7_ACIBA]	15.25	2	5	7	354	37.7348	8.71924	0.938342	0.477931
A0A010LNN9	Carboxyl transferase domain protein OS=Acinetobacter baumannii 1566109 GN=J582_0332 PE=4 SV=1 - [A0A010LNN9_ACIBA]	38.84	1	17	26	533	58.0146	6.48096	0.938392	0.478296
A0A062F8A5	Branched-chain amino acid aminotransferase OS=Acinetobacter baumannii 940793 GN=J532_3466 PE=3 SV=1 - [A0A062F8A5_ACIBA]	37.66	10	10	25	308	34.4083	6.65381	0.93846	0.478785
A0A0L6HCA5	RNA polymerase-associated protein RapA (Fragment) OS=Acinetobacter baumannii GN=RR23_21045 PE=3 SV=1 - [A0A0L6HCA5_ACIBA]	9.97	8	8	8	933	106.913	5.0083	0.938477	0.478913
A0A009FXE7	50S ribosomal protein L31 OS=Acinetobacter baumannii 348935 GN=rpmE PE=3 SV=1 - [A0A009FXE7_ACIBA]	43.24	2	2	8	74	8.29418	9.45166	0.938503	0.4791
A0A009KPA0	Glycosyl transferase family, helical bundle domain protein OS=Acinetobacter baumannii 1419130 GN=J518_1584 PE=4 SV=1 - [A0A009KPA0_ACIBA]	12.5	1	4	5	336	38.1776	6.72705	1.0734	0.479426
A0A062GH04	Uncharacterized protein OS=Acinetobacter baumannii 1499986 GN=J572_4165 PE=4 SV=1 - [A0A062GH04_ACIBA]	12.61	1	1	2	119	13.3169	6.25244	1.07317	0.480772
A0A062FHU0	OmpA family protein (Fragment) OS=Acinetobacter baumannii 15827 GN=J530_4758 PE=3 SV=1 - [A0A062FHU0_ACIBA]	81.36	1	7	40	118	12.6044	8.39697	1.07313	0.481011
A0A009EQA7	Uncharacterized protein OS=Acinetobacter baumannii 984213 GN=J503_2889 PE=4 SV=1 - [A0A009EQA7_ACIBA]	3.91	1	1	1	179	21.1647	6.29053	1.0731	0.48118
V5RD08	UTP--glucose-1-phosphate uridylyltransferase OS=Acinetobacter baumannii GN=galU PE=3 SV=1 - [V5RD08_ACIBA]	63.57	4	13	27	291	31.7947	5.65576	0.938798	0.481261
A0A062SSA0	Alpha/beta hydrolase family protein (Fragment) OS=Acinetobacter baumannii 25977_9 GN=J812_1595 PE=4 SV=1 - [A0A062SSA0_ACIBA]	3.98	1	1	1	226	25.9386	9.39307	1.07306	0.481367
A0A009KU42	'Cold-shock' DNA-binding domain protein OS=Acinetobacter baumannii 1419130 GN=J518_1370 PE=4 SV=1 - [A0A009KU42_ACIBA]	11.34	1	1	1	97	11.2048	9.70068	1.07287	0.482533
A0A062IIN2	Bacterial regulatory , arsR family protein OS=Acinetobacter baumannii 21072 GN=J596_1430 PE=4 SV=1 - [A0A062IIN2_ACIBA]	45	4	4	5	100	11.4019	7.44482	0.93904	0.483029
A0A062IIX0	Arginine N-succinyltransferase OS=Acinetobacter baumannii 21072 GN=astA PE=4 SV=1 - [A0A062IIX0_ACIBA]	25.36	6	6	6	343	38.7587	6.02393	0.939097	0.483451
A0A062IGA2	Peptidase Do family protein OS=Acinetobacter baumannii 21072 GN=J596_1850 PE=4 SV=1 - [A0A062IGA2_ACIBA]	37.12	12	12	18	458	49.0358	9.34912	0.939119	0.483615
A0A062IL66	Thymidylate synthase OS=Acinetobacter baumannii 233846 GN=thyA PE=3 SV=1 - [A0A062IL66_ACIBA]	44.64	10	10	14	280	31.8502	6.68311	1.07264	0.483863
A0A0A8XE55	Ornithine carbamoyltransferase OS=Acinetobacter calcoaceticus GN=P23_0733 PE=3 SV=1 - [A0A0A8XE55_ACICA]	21.38	6	6	7	304	34.3492	6.0874	1.07257	0.48427
A0A0L6YTJ3	Imidazolonepropionase (Fragment) OS=Acinetobacter baumannii GN=RQ96_20570 PE=4 SV=1 - [A0A0L6YTJ3_ACIBA]	7.2	2	2	3	347	37.7632	6.07471	0.939235	0.484461
P23315	Anthranilate synthase component 1 OS=Acinetobacter calcoaceticus GN=trpE PE=3 SV=1 - [TRPE_ACICA]	8.65	1	3	3	497	55.3514	5.47803	0.939268	0.484704
A0A0M3BXP9	Peptidyl-prolyl cis-trans isomerase OS=Acinetobacter pittii GN=YA64_08530 PE=4 SV=1 - [A0A0M3BXP9_ACIPI]	13.28	1	2	2	241	25.9524	6.55127	0.939275	0.484754
A0A062BQS0	RNA polymerase sigma factor RpoD OS=Acinetobacter baumannii 263903-1 GN=rpoD PE=3 SV=1 - [A0A062BQS0_ACIBA]	21.88	1	10	22	626	71.52	4.83057	1.07247	0.484833
A0A0B2XYP7	Fatty acyl-CoA reductase OS=Acinetobacter baumannii GN=NT90_04885 PE=3 SV=1 - [A0A0B2XYP7_ACIBA]	35.14	1	8	19	296	32.6581	9.37842	0.939363	0.485404
A0A062EX33	TonB dependent receptor family protein OS=Acinetobacter baumannii 940793 GN=J532_4563 PE=4 SV=1 - [A0A062EX33_ACIBA]	16.96	2	2	2	112	13.1328	9.11475	0.939426	0.485867
A0A009KDS9	Mechanosensitive ion channel family protein OS=Acinetobacter baumannii 1437282 GN=J537_0650 PE=4 SV=1 - [A0A009KDS9_ACIBA]	3.37	1	1	1	416	47.4221	8.98291	1.07229	0.485935
A0A0L6HBV0	LysR family transcriptional regulator (Fragment) OS=Acinetobacter baumannii GN=RR23_20935 PE=4 SV=1 - [A0A0L6HBV0_ACIBA]	42.39	5	9	11	276	30.7013	5.51611	1.07218	0.486544
A0A011JN45	Acyl-[acyl-carrier-protein]--UDP-N-acetylglucosamine O-acyltransferase OS=Acinetobacter baumannii 457946 GN=lpxA PE=3 SV=1 - [A0A011JN45_ACIBA]	25.95	4	4	5	262	28.2915	6.75635	1.07204	0.487387
A0A0G3D2N5	Type IV secretion protein Rhs OS=Acinetobacter baumannii GN=RQ37_16285 PE=4 SV=1 - [A0A0G3D2N5_ACIBA]	9.33	11	11	12	1565	178.297	6.59521	0.93966	0.487585
A0A009F687	N5-carboxyaminoimidazole ribonucleotide synthase OS=Acinetobacter baumannii 348935 GN=purK PE=3 SV=1 - [A0A009F687_ACIBA]	4.56	1	1	1	373	40.3988	5.59229	0.939673	0.487681
A0A009QP95	Methylenetetrahydrofolate reductase OS=Acinetobacter baumannii 625974 GN=metF PE=3 SV=1 - [A0A009QP95_ACIBA]	27.7	6	6	9	278	30.7968	5.80811	1.07197	0.487795
A0A009TBB1	Phosphoribosylformylglycinamidine cyclo-ligase OS=Acinetobacter baumannii 99063 GN=purM PE=3 SV=1 - [A0A009TBB1_ACIBA]	42.98	3	10	16	356	37.8643	5.03369	1.07195	0.487944
A0A0A8XFF2	Positive response regulator OS=Acinetobacter calcoaceticus GN=P23_1875 PE=4 SV=1 - [A0A0A8XFF2_ACICA]	6.78	1	1	1	236	26.6557	5.70654	1.07189	0.488278
A0A062B9W2	Uncharacterized protein OS=Acinetobacter baumannii 916567 GN=J467_2444 PE=4 SV=1 - [A0A062B9W2_ACIBA]	47.79	5	5	7	113	12.3602	8.88037	1.07179	0.488876
A0A013K8M7	Ferroxidase OS=Acinetobacter baumannii 1281984 GN=J694_2905 PE=3 SV=1 - [A0A013K8M7_ACIBA]	62.34	6	7	13	154	18.0231	5.2749	1.07155	0.490273
A0A011KQE0	CorA-like Mg2+ transporter family protein OS=Acinetobacter baumannii 723929 GN=J610_2035 PE=4 SV=1 - [A0A011KQE0_ACIBA]	5.24	1	1	1	210	24.897	7.34229	0.940074	0.490643
A0A062I9N5	Translation initiation factor IF-1 (Fragment) OS=Acinetobacter baumannii 1288284 GN=J608_6205 PE=4 SV=1 - [A0A062I9N5_ACIBA]	19.05	1	1	1	42	4.90166	10.1108	0.940109	0.490897
B0VMQ6	Polysaccharide export protein OS=Acinetobacter baumannii (strain SDF) GN=wza PE=4 SV=1 - [B0VMQ6_ACIBS]	26.78	1	7	7	366	40.5647	8.27979	0.940123	0.491002
A0A0C4Y975	Conjugal transfer protein TraG OS=Acinetobacter baumannii GN=NG19_0046 PE=4 SV=1 - [A0A0C4Y975_ACIBA]	4.72	4	4	4	1016	109.26	5.78271	1.07139	0.491239
A0A010MLG8	Peroxiredoxin, Ohr subfamily protein OS=Acinetobacter baumannii 1578804 GN=J588_1921 PE=4 SV=1 - [A0A010MLG8_ACIBA]	27.27	3	3	5	143	15.0666	5.26221	0.940242	0.491883
A0A009L0Q9	Diguanylate cyclase domain protein OS=Acinetobacter baumannii 1440422 GN=J540_3900 PE=4 SV=1 - [A0A009L0Q9_ACIBA]	5.13	1	1	1	390	45.5844	7.85498	1.07126	0.491982
A0A009G257	DNA topoisomerase 1 OS=Acinetobacter baumannii 984213 GN=topA PE=3 SV=1 - [A0A009G257_ACIBA]	22.44	13	13	17	878	97.7622	8.66064	0.940318	0.492446
A0A009KQM5	NADH-quinone oxidoreductase subunit L OS=Acinetobacter baumannii 1419130 GN=nuoL PE=4 SV=1 - [A0A009KQM5_ACIBA]	5.72	3	3	5	629	67.8007	8.06006	0.940334	0.492559
A0A062H0Y5	1-deoxy-D-xylulose-5-phosphate synthase OS=Acinetobacter baumannii 1499986 GN=dxs PE=3 SV=1 - [A0A062H0Y5_ACIBA]	11.8	4	4	5	593	64.8014	5.92236	1.07113	0.492791
A0A062T1E6	Acetyltransferase family protein OS=Acinetobacter baumannii 45002_9 GN=J802_3037 PE=4 SV=1 - [A0A062T1E6_ACIBA]	21.05	3	3	4	171	20.4133	7.66455	0.940426	0.493246
A0A009EQ78	Catalase family protein OS=Acinetobacter baumannii 348935 GN=J504_2208 PE=4 SV=1 - [A0A009EQ78_ACIBA]	2.43	1	1	1	412	46.9012	6.85889	1.07097	0.493694
D0CCP1	Uncharacterized protein OS=Acinetobacter baumannii ATCC 19606 = CIP 70.34 GN=F911_00522 PE=4 SV=1 - [D0CCP1_ACIBA]	18.9	3	3	4	291	32.5337	6.30322	0.940531	0.494024
A0A009EQW2	Uncharacterized protein OS=Acinetobacter baumannii 984213 GN=J503_3408 PE=4 SV=1 - [A0A009EQW2_ACIBA]	6.75	2	2	2	237	26.1365	9.89111	1.07088	0.494278
A0A010K7Y3	ATP-dependent RNA helicase RhlB OS=Acinetobacter baumannii 83444 GN=rhlB PE=3 SV=1 - [A0A010K7Y3_ACIBA]	23.5	6	6	7	383	43.5509	7.63525	0.940572	0.494322
A0A0A8XHW1	Two-component response regulator OS=Acinetobacter calcoaceticus GN=P23_2713 PE=4 SV=1 - [A0A0A8XHW1_ACICA]	16.62	6	6	7	385	44.2028	7.43018	0.940614	0.494638
A0A0M2DY50	Putative g/U mismatch-specific DNA glycosylase (Fragment) OS=Acinetobacter baumannii 26016_3 GN=J969_4351 PE=4 SV=1 - [A0A0M2DY50_ACIBA]	10.49	1	1	1	143	16.2765	6.13818	1.07069	0.495389
A0A009G1H1	2,5-diketo-D-gluconic acid reductase B OS=Acinetobacter baumannii 984213 GN=dkgB PE=4 SV=1 - [A0A009G1H1_ACIBA]	11.24	2	2	3	267	29.6816	5.22412	1.07062	0.495789
A0A010K7L4	TrkA-N domain protein (Fragment) OS=Acinetobacter baumannii 1566109 GN=J582_3928 PE=4 SV=1 - [A0A010K7L4_ACIBA]	5.63	1	1	1	231	25.8553	5.2876	0.940948	0.497115
A0A009GAA6	Oxidoreductase NAD-binding domain protein OS=Acinetobacter baumannii 118362 GN=J517_1474 PE=4 SV=1 - [A0A009GAA6_ACIBA]	9.27	2	2	2	356	39.5742	6.7124	0.940971	0.497287
A0A009FJY0	Hydroxymethylglutaryl-CoA lyase OS=Acinetobacter baumannii 984213 GN=mvaB PE=4 SV=1 - [A0A009FJY0_ACIBA]	36.33	3	9	14	300	32.8644	5.93506	0.941017	0.497628
A0A009G326	ABC1 family protein OS=Acinetobacter baumannii 984213 GN=J503_0102 PE=4 SV=1 - [A0A009G326_ACIBA]	17.81	6	6	6	539	61.4465	6.94678	1.0703	0.4977
A0A009FD64	Type III pantothenate kinase OS=Acinetobacter baumannii 984213 GN=coaX PE=3 SV=1 - [A0A009FD64_ACIBA]	4.1	1	1	2	244	27.3985	6.80029	0.941249	0.499352
A0A0L6KEM8	Histidine kinase (Fragment) OS=Acinetobacter baumannii GN=RQ26_20795 PE=4 SV=1 - [A0A0L6KEM8_ACIBA]	32.56	5	5	5	215	24.6832	8.63135	0.941343	0.500051
A0A010M7X9	Mce related family protein OS=Acinetobacter baumannii 1578804 GN=J588_1636 PE=4 SV=1 - [A0A010M7X9_ACIBA]	18.58	3	3	3	226	24.0572	5.12256	0.941452	0.500863
A0A009TB22	Putative selenocysteine synthase OS=Acinetobacter baumannii 99063 GN=J529_1765 PE=4 SV=1 - [A0A009TB22_ACIBA]	21.41	6	6	9	355	41.8425	5.17334	0.941503	0.501246
A0A011J3N3	Peptidase M3 family protein OS=Acinetobacter baumannii 457946 GN=J639_0592 PE=3 SV=1 - [A0A011J3N3_ACIBA]	26.07	14	14	23	679	77.1718	5.18604	0.941514	0.501331
A0A009ENL6	Enoyl-CoA hydratase/isomerase family protein OS=Acinetobacter baumannii 984213 GN=J503_3657 PE=4 SV=1 - [A0A009ENL6_ACIBA]	24.93	8	8	12	373	41.8213	5.56689	1.06953	0.502328
A0A0L6YWW4	N5-carboxyaminoimidazole ribonucleotide synthase (Fragment) OS=Acinetobacter baumannii GN=purK PE=3 SV=1 - [A0A0L6YWW4_ACIBA]	22.34	5	5	7	367	39.7996	5.97314	1.06936	0.503354
A0A0H4UR60	Amidohydrolase OS=Acinetobacter baumannii GN=ACX61_10895 PE=4 SV=1 - [A0A0H4UR60_ACIBA]	13.65	5	5	6	542	60.1202	5.45264	1.06933	0.503522
A0A0L6YRZ3	Elongation factor 4 (Fragment) OS=Acinetobacter baumannii GN=RQ96_22620 PE=3 SV=1 - [A0A0L6YRZ3_ACIBA]	18.54	8	8	11	604	66.4594	5.57959	0.941836	0.503734
A0A009EU07	Alpha/beta hydrolase fold family protein OS=Acinetobacter baumannii 984213 GN=J503_2263 PE=4 SV=1 - [A0A009EU07_ACIBA]	33.66	9	9	10	303	34.1357	6.52197	0.941923	0.504384
A0A0L6YQD0	Membrane protein (Fragment) OS=Acinetobacter baumannii GN=RQ90_21655 PE=4 SV=1 - [A0A0L6YQD0_ACIBA]	55.19	1	8	53	183	20.0841	5.2876	1.06901	0.505439
A0A062BH51	Ribonuclease E OS=Acinetobacter baumannii 916567 GN=rne PE=3 SV=1 - [A0A062BH51_ACIBA]	35.5	26	26	37	1110	123.61	6.37939	0.942167	0.506213
A0A009KLH2	Rod shape-determining protein mreB OS=Acinetobacter baumannii 1419130 GN=mreB PE=4 SV=1 - [A0A009KLH2_ACIBA]	42.6	10	10	15	338	35.7257	5.08447	0.942203	0.50648
A3M866	Multifunctional protein OS=Acinetobacter baumannii (strain ATCC 17978 / CIP 53.77 / LMG 1025 / NCDC KC755 / 5377) GN=A1S_2697 PE=3 SV=2 - [A3M866_ACIBT]	8.26	2	2	2	339	37.4616	6.88818	0.942247	0.506807
A0A009FIT1	Quinoprotein glucose dehydrogenase OS=Acinetobacter baumannii 984213 GN=gcd PE=4 SV=1 - [A0A009FIT1_ACIBA]	26.84	1	17	25	801	86.9425	7.69385	0.942281	0.507068
A0A0M1MUS8	tRNA uridine 5-carboxymethylaminomethyl modification protein (Fragment) OS=Acinetobacter baumannii GN=gidA PE=3 SV=1 - [A0A0M1MUS8_ACIBA]	17.91	8	8	8	603	66.5189	6.25244	0.94241	0.508031
A0A009EWM0	Flavin oxidoreductase / NADH oxidase family protein OS=Acinetobacter baumannii 348935 GN=J504_1661 PE=4 SV=1 - [A0A009EWM0_ACIBA]	7.73	1	2	2	414	45.1944	9.0708	1.0684	0.50915
A0A009LB06	Uncharacterized protein OS=Acinetobacter baumannii 1461963 GN=J544_0721 PE=4 SV=1 - [A0A009LB06_ACIBA]	77.78	7	7	14	117	13.5468	4.95752	1.0683	0.50973
A0A009FDS6	Penicillin-binding , 1A family protein OS=Acinetobacter baumannii 348935 GN=J504_0574 PE=4 SV=1 - [A0A009FDS6_ACIBA]	4.31	1	3	4	812	90.5694	8.63135	1.0683	0.50976
A0A0M1MWH3	Glutamine--tRNA ligase (Fragment) OS=Acinetobacter baumannii GN=RW47_21330 PE=3 SV=1 - [A0A0M1MWH3_ACIBA]	23.59	10	10	14	568	64.4535	5.51611	1.06812	0.510803
A0A009KHJ1	Putative translation elongation factor P OS=Acinetobacter baumannii 1461963 GN=J544_0317 PE=4 SV=1 - [A0A009KHJ1_ACIBA]	24.85	4	4	4	165	18.9961	9.51025	0.942833	0.511213
A0A062B3D4	ATP-dependent dethiobiotin synthetase BioD OS=Acinetobacter baumannii 916567 GN=bioD PE=3 SV=1 - [A0A062B3D4_ACIBA]	22.43	3	3	3	214	24.1115	5.60498	0.94286	0.511411
A0A062F1P0	Penicillin binding transpeptidase domain protein (Fragment) OS=Acinetobacter baumannii 855125 GN=J560_1434 PE=4 SV=1 - [A0A062F1P0_ACIBA]	17.66	2	11	14	708	78.9979	9.42236	0.942936	0.511984
A0A0F5EHX6	UDP-N-acetylglucosamine 2-epimerase OS=Acinetobacter baumannii GN=VM83_12720 PE=3 SV=1 - [A0A0F5EHX6_ACIBA]	21.02	7	7	12	371	41.63	6.58057	0.942953	0.512118
A0A028INV7	Transcriptional regulator, IclR family, C-terminal domain protein OS=Acinetobacter baumannii LAC-4 GN=ABLAC_34720 PE=4 SV=1 - [A0A028INV7_ACIBA]	21.79	4	4	5	257	29.2741	6.15088	1.06781	0.512695
A0A062T687	Pseudaminic acid synthase OS=Acinetobacter baumannii 45002_9 GN=pseI PE=4 SV=1 - [A0A062T687_ACIBA]	46.7	11	11	19	349	38.4494	5.22412	1.06776	0.513001
A0A062FRA4	Amino ABC transporter, permease , 3-TM region, His/Glu/Gln/Arg/opine family domain protein (Fragment) OS=Acinetobacter baumannii 15827 GN=J530_3819 PE=3 SV=1 - [A0A062FRA4_ACIBA]	9.9	2	2	2	192	21.6116	9.49561	0.943209	0.514043
A0A0L6YQD9	Phenazine biosynthesis protein PhzF (Fragment) OS=Acinetobacter baumannii GN=RQ90_21770 PE=4 SV=1 - [A0A0L6YQD9_ACIBA]	11.52	1	2	3	191	21.604	5.64307	1.06745	0.514911
A0A0L6YQF0	Rhombotarget A (Fragment) OS=Acinetobacter baumannii GN=RQ40_19815 PE=4 SV=1 - [A0A0L6YQF0_ACIBA]	11.69	5	5	5	556	60.0591	5.37646	0.943334	0.514985
A0A009I2G6	Enoyl-CoA hydratase/isomerase family protein OS=Acinetobacter baumannii 1396970 GN=J514_2677 PE=3 SV=1 - [A0A009I2G6_ACIBA]	33.07	5	8	12	257	28.3315	5.73193	1.06743	0.515038
A0A062QPK1	Uncharacterized protein (Fragment) OS=Acinetobacter baumannii 42057_3 GN=K034_4525 PE=4 SV=1 - [A0A062QPK1_ACIBA]	22.5	2	2	2	80	9.27804	5.22412	1.06725	0.516116
A0A009J9J6	3-oxoacyl-[acyl-carrier-protein] reductase OS=Acinetobacter baumannii 1437282 GN=fabG PE=3 SV=1 - [A0A009J9J6_ACIBA]	27.05	1	4	11	244	26.0135	6.96143	1.06719	0.516498
B2HW19	Glutamate-1-semialdehyde 2,1-aminomutase OS=Acinetobacter baumannii (strain ACICU) GN=hemL PE=3 SV=1 - [GSA_ACIBC]	38.19	13	13	17	432	46.3615	6.07471	0.943717	0.517882
A0A0J8TWF7	Nucleotide-binding protein AB988_1914 OS=Acinetobacter baumannii GN=AB988_1914 PE=3 SV=1 - [A0A0J8TWF7_ACIBA]	26.62	6	6	6	278	31.9496	7.10791	0.943836	0.518781
A0A0L6YIC9	4-hydroxy-tetrahydrodipicolinate reductase (Fragment) OS=Acinetobacter baumannii GN=RQ97_23540 PE=3 SV=1 - [A0A0L6YIC9_ACIBA]	44.84	9	9	13	252	26.2554	5.77002	0.943874	0.519071
A0A062I348	Uncharacterized protein OS=Acinetobacter baumannii 21072 GN=J596_3894 PE=4 SV=1 - [A0A062I348_ACIBA]	58.56	3	3	4	111	12.301	4.84326	0.943971	0.519804
A0A090B623	Ribosomal RNA small subunit methyltransferase C OS=Acinetobacter baumannii GN=rsmC PE=3 SV=1 - [A0A090B623_ACIBA]	2.83	1	1	1	318	35.2342	6.59521	0.944001	0.520038
A0A062B7I1	Chaperone protein HtpG OS=Acinetobacter baumannii 916567 GN=htpG PE=3 SV=1 - [A0A062B7I1_ACIBA]	47.26	4	27	49	639	71.7907	5.0083	1.0666	0.520102
A0A0J8TTC3	NADH-quinone oxidoreductase subunit OS=Acinetobacter baumannii GN=AB988_2064 PE=3 SV=1 - [A0A0J8TTC3_ACIBA]	25.16	4	4	5	159	17.3093	9.23193	0.944021	0.520184
A0A009LAI5	S-(hydroxymethyl)glutathione dehydrogenase OS=Acinetobacter baumannii 1461963 GN=J544_2186 PE=3 SV=1 - [A0A009LAI5_ACIBA]	25.47	6	6	9	369	39.2388	6.13818	0.94415	0.521165
A0A009GIM0	NAD kinase OS=Acinetobacter baumannii 118362 GN=nadK PE=3 SV=1 - [A0A009GIM0_ACIBA]	8.28	2	2	2	302	33.3363	6.771	0.944185	0.521429
A0A0L6YSU4	Transcriptional regulator (Fragment) OS=Acinetobacter baumannii GN=RQ96_21655 PE=4 SV=1 - [A0A0L6YSU4_ACIBA]	8	1	1	1	150	17.2119	5.31299	0.944299	0.522299
A0A009KTN4	N-succinylarginine dihydrolase OS=Acinetobacter baumannii 1419130 GN=astB PE=3 SV=1 - [A0A009KTN4_ACIBA]	38.93	10	10	15	447	49.86	6.53662	1.06621	0.522492
A0A009EZE7	Acyl carrier protein OS=Acinetobacter baumannii 348935 GN=acpP PE=3 SV=1 - [A0A009EZE7_ACIBA]	12.82	1	1	3	78	8.69125	4.09424	0.944341	0.522616
A0A009T0V7	DNA ligase OS=Acinetobacter baumannii 99063 GN=ligA PE=3 SV=1 - [A0A009T0V7_ACIBA]	7.47	4	4	4	669	74.3433	5.92236	1.06583	0.52485
A0A062IYP1	Putative esvE2 OS=Acinetobacter baumannii 21072 GN=J596_0242 PE=4 SV=1 - [A0A062IYP1_ACIBA]	29.63	1	6	7	216	23.8205	7.06396	0.944641	0.524897
A0A014BFT4	4-hydroxy-3-methylbut-2-enyl diphosphate reductase OS=Acinetobacter baumannii 25977_7 GN=ispH PE=3 SV=1 - [A0A014BFT4_ACIBA]	18.67	1	5	6	316	34.972	5.31299	0.944862	0.526583
A0A062L2F1	CoA-transferase III family protein (Fragment) OS=Acinetobacter baumannii 1288284 GN=J608_4588 PE=4 SV=1 - [A0A062L2F1_ACIBA]	9.21	1	1	1	228	25.1702	8.00146	0.944878	0.526706
A0A0A7XGR3	Signal peptide protein OS=Acinetobacter baumannii GN=RR32_01835 PE=4 SV=1 - [A0A0A7XGR3_ACIBA]	13.11	1	1	1	122	13.5999	8.47021	1.06552	0.526729
A0A009MQT5	Electron transfer flavodomain protein OS=Acinetobacter baumannii 230853 GN=J550_1454 PE=4 SV=1 - [A0A009MQT5_ACIBA]	20	1	4	9	310	31.4916	4.85596	1.06552	0.526753
A0A010L483	Uncharacterized protein OS=Acinetobacter baumannii 83444 GN=J583_2064 PE=4 SV=1 - [A0A010L483_ACIBA]	7.06	1	1	1	170	19.1707	9.0708	1.06526	0.528359
A0A0L6KFR0	Histidine kinase (Fragment) OS=Acinetobacter baumannii GN=RQ25_20400 PE=4 SV=1 - [A0A0L6KFR0_ACIBA]	11.03	1	1	1	145	16.2597	6.56592	0.945167	0.528909
A0A062RHP1	Helix-turn-helix family protein OS=Acinetobacter baumannii 42057_3 GN=K034_3810 PE=4 SV=1 - [A0A062RHP1_ACIBA]	20.3	2	2	3	197	21.6923	5.16064	0.945209	0.529228
A0A013JLK7	Cytidylate kinase OS=Acinetobacter baumannii 1281984 GN=cmk PE=3 SV=1 - [A0A013JLK7_ACIBA]	36.4	6	6	8	228	25.2341	5.94775	0.945296	0.529899
N8YWU3	Bifunctional protein PutA OS=Acinetobacter baumannii NIPH 190 GN=F962_02143 PE=3 SV=1 - [N8YWU3_ACIBA]	35.44	1	31	44	1250	138.228	6.07471	1.06485	0.530904
A0A009KAX9	Aspartate--tRNA ligase OS=Acinetobacter baumannii 1461963 GN=aspS PE=3 SV=1 - [A0A009KAX9_ACIBA]	41.55	13	19	27	592	66.6532	5.37646	0.9455	0.531454
A0A009JI62	Alpha-ketoglutarate-dependent taurine dioxygenase OS=Acinetobacter baumannii 1437282 GN=tauD PE=4 SV=1 - [A0A009JI62_ACIBA]	3.2	1	1	1	281	31.7762	6.02393	1.06471	0.53175
L9P2V9	AMP-binding enzyme OS=Acinetobacter baumannii Naval-57 GN=ACINNAV57_2477 PE=4 SV=1 - [L9P2V9_ACIBA]	6.03	2	2	2	547	61.3133	5.94775	0.945572	0.532009
A0A062EYA6	AMP-binding enzyme family protein (Fragment) OS=Acinetobacter baumannii 754286 GN=J567_4049 PE=4 SV=1 - [A0A062EYA6_ACIBA]	19.32	2	3	3	176	19.7559	6.55127	1.06458	0.532544
A0A009KXE9	Helix-turn-helix domain protein OS=Acinetobacter baumannii 1461963 GN=J544_0099 PE=4 SV=1 - [A0A009KXE9_ACIBA]	13.31	3	3	3	263	28.9392	9.14404	0.945809	0.533829
A0A014B6X3	Hemerythrin-like metal-binding domain protein OS=Acinetobacter baumannii 25977_7 GN=J810_3437 PE=4 SV=1 - [A0A014B6X3_ACIBA]	28.08	3	3	5	146	17.6309	5.63037	1.06434	0.53404
A0A009KGC0	Sigma-54 interaction domain protein OS=Acinetobacter baumannii 1461963 GN=J544_0566 PE=4 SV=1 - [A0A009KGC0_ACIBA]	16.25	4	4	5	283	32.3348	5.26221	0.945897	0.534498
A0A011CXD1	Aminopeptidase N OS=Acinetobacter baumannii 1245249 GN=pepN PE=4 SV=1 - [A0A011CXD1_ACIBA]	21.31	1	15	18	868	98.3284	4.98291	1.06411	0.535483
A0A009GAB0	Carbonic anhydrase OS=Acinetobacter baumannii 118362 GN=J517_0742 PE=3 SV=1 - [A0A009GAB0_ACIBA]	48.53	8	8	27	204	22.1412	5.97314	1.06402	0.536039
A0A0L6Z1U7	Uncharacterized protein OS=Acinetobacter baumannii GN=RR22_19170 PE=4 SV=1 - [A0A0L6Z1U7_ACIBA]	33.94	3	3	3	109	11.8663	8.49951	0.946108	0.536121
A0A009LMM6	Uncharacterized protein OS=Acinetobacter baumannii 1440422 GN=J540_2574 PE=4 SV=1 - [A0A009LMM6_ACIBA]	18.69	5	5	5	289	32.9898	6.53662	1.064	0.536182
A0A009FWD5	Histidine triad protein OS=Acinetobacter baumannii 348935 GN=J504_0836 PE=4 SV=1 - [A0A009FWD5_ACIBA]	67.36	6	6	7	144	16.6813	6.3667	0.946121	0.536218
A0A0M2E579	Sulfate ABC transporter, sulfate-binding family protein (Fragment) OS=Acinetobacter baumannii 26016_3 GN=J969_1736 PE=4 SV=1 - [A0A0M2E579_ACIBA]	22.96	5	5	5	331	36.5814	9.48096	0.946184	0.536707
A0A062RI88	Anthranilate phosphoribosyltransferase OS=Acinetobacter baumannii 42057_3 GN=trpD PE=3 SV=1 - [A0A062RI88_ACIBA]	31.08	7	7	8	325	34.5398	5.85889	0.946187	0.536727
A0A009FBV4	ABC transporter family protein OS=Acinetobacter baumannii 984213 GN=J503_3785 PE=3 SV=1 - [A0A009FBV4_ACIBA]	34.29	7	7	10	245	27.504	6.11279	1.06387	0.536994
A0A062TN95	Guanylate kinase (Fragment) OS=Acinetobacter baumannii 25691_7 GN=J830_3602 PE=4 SV=1 - [A0A062TN95_ACIBA]	23.7	3	3	4	173	19.9711	5.36377	1.06361	0.538636
A0A062FLI0	Phosphoribosylformylglycinamidine synthase OS=Acinetobacter baumannii 940793 GN=purL PE=3 SV=1 - [A0A062FLI0_ACIBA]	29.43	2	27	37	1274	139.055	5.26221	1.0636	0.538666
A0A009HA44	Signal peptide peptidase SppA, 36K type OS=Acinetobacter baumannii 118362 GN=sppA PE=4 SV=1 - [A0A009HA44_ACIBA]	8.58	2	2	3	338	36.9511	8.45557	0.946601	0.539915
A0A062IW17	PAS fold family protein OS=Acinetobacter baumannii 21072 GN=J596_0485 PE=4 SV=1 - [A0A062IW17_ACIBA]	4.1	1	1	1	244	27.4848	5.05908	0.946642	0.540229
A0A010KNI0	1-deoxy-D-xylulose 5-phosphate reductoisomerase OS=Acinetobacter baumannii 83444 GN=dxr PE=3 SV=1 - [A0A010KNI0_ACIBA]	10.49	3	3	5	391	42.1779	6.25244	0.946774	0.541247
A0A010LS31	ACT domain protein OS=Acinetobacter baumannii 1578804 GN=J588_2915 PE=3 SV=1 - [A0A010LS31_ACIBA]	46.34	16	16	29	410	44.1399	6.40479	1.06317	0.541356
A0A062ESH9	Bacterial regulatory helix-turn-helix s, AraC family protein (Fragment) OS=Acinetobacter baumannii 855125 GN=J560_1843 PE=4 SV=1 - [A0A062ESH9_ACIBA]	25.81	6	6	9	310	35.4352	5.87158	1.06317	0.541369
A0A009I267	FAD binding domain protein OS=Acinetobacter baumannii 1295259 GN=J507_1936 PE=4 SV=1 - [A0A009I267_ACIBA]	9.18	1	4	4	414	46.3396	7.13721	0.946822	0.541617
A0A009EIM7	Coenzyme PQQ synthesis protein B OS=Acinetobacter baumannii 348935 GN=pqqB PE=3 SV=1 - [A0A009EIM7_ACIBA]	7.92	1	1	1	303	33.7687	6.13818	0.946868	0.541974
A0A011ISM1	Protein translocase subunit SecD OS=Acinetobacter baumannii 457946 GN=secD PE=3 SV=1 - [A0A011ISM1_ACIBA]	24.53	12	12	16	632	69.5319	9.02686	0.946895	0.542187
Q5DQT7	Uncharacterized protein OS=Acinetobacter baumannii PE=4 SV=1 - [Q5DQT7_ACIBA]	23.84	4	4	4	172	19.7202	5.49072	0.946953	0.542629
A0A062FTU0	Uncharacterized protein (Fragment) OS=Acinetobacter baumannii 15827 GN=J530_4106 PE=4 SV=1 - [A0A062FTU0_ACIBA]	41.79	2	2	2	67	7.79786	5.85889	0.946957	0.54266
A0A022IG05	Transcriptional repressor NrdR OS=Acinetobacter baumannii 1592897 GN=nrdR PE=3 SV=1 - [A0A022IG05_ACIBA]	7.84	1	1	1	102	12.0943	8.55811	1.06295	0.542749
A0A009Z6X1	DNA-directed RNA polymerase subunit beta OS=Acinetobacter baumannii 479375 GN=rpoB PE=3 SV=1 - [A0A009Z6X1_ACIBA]	27.77	1	30	56	1336	148.4	5.30029	1.06291	0.542993
L9M0E2	PF04536 family protein OS=Acinetobacter sp. OIFC021 GN=ACIN5021_3660 PE=4 SV=1 - [L9M0E2_9GAMM]	9.44	2	2	2	360	37.6958	5.71924	1.06288	0.543224
A0A022IEK8	Fatty acid oxidation complex subunit alpha OS=Acinetobacter baumannii 1000160 GN=fadB PE=3 SV=1 - [A0A022IEK8_ACIBA]	29.15	1	17	35	717	77.6629	6.29053	0.947149	0.544144
A0A009JLI4	Lactonase, 7-bladed beta-propeller family protein OS=Acinetobacter baumannii 1419130 GN=J518_3153 PE=4 SV=1 - [A0A009JLI4_ACIBA]	19.57	6	6	9	414	45.1542	9.12939	0.947193	0.544489
A0A0L6YQ90	ATP-dependent protease (Fragment) OS=Acinetobacter baumannii GN=RQ90_21760 PE=4 SV=1 - [A0A0L6YQ90_ACIBA]	16.27	3	10	12	848	95.2414	6.31592	0.947198	0.544523
A0A062F3X7	Uncharacterized protein (Fragment) OS=Acinetobacter baumannii 940793 GN=J532_4494 PE=4 SV=1 - [A0A062F3X7_ACIBA]	3.96	1	1	1	202	22.7276	7.02002	0.947228	0.544755
B7GYD0	2,3,4,5-tetrahydropyridine-2,6-dicarboxylate N-succinyltransferase OS=Acinetobacter baumannii (strain AB307-0294) GN=dapD PE=3 SV=1 - [DAPD_ACIB3]	41.39	5	11	16	273	29.5331	5.26221	0.947316	0.545437
N9EM13	DNA-directed RNA polymerase subunit beta' OS=Acinetobacter calcoaceticus ANC 3680 GN=rpoC PE=3 SV=1 - [N9EM13_ACICA]	39.21	1	48	85	1390	154.017	7.23975	1.06227	0.547021
A0A009TJK9	Succinate dehydrogenase, cytochrome b556 subunit OS=Acinetobacter baumannii 99063 GN=sdhC PE=4 SV=1 - [A0A009TJK9_ACIBA]	33.82	2	2	2	68	7.48325	9.70068	1.06221	0.547449
A0A014EB73	Uncharacterized protein OS=Acinetobacter baumannii 25977_7 GN=J810_0133 PE=4 SV=1 - [A0A014EB73_ACIBA]	20.71	3	3	4	169	19.3229	8.93896	0.947586	0.547528
A0A009SN80	Glutamate 5-kinase OS=Acinetobacter baumannii 99063 GN=proB PE=3 SV=1 - [A0A009SN80_ACIBA]	22.02	6	6	7	377	40.866	6.75635	1.06219	0.547561
S3TTI3	(R,R)-butanediol dehydrogenase/diacetyl reductase OS=Acinetobacter baumannii NIPH 410 GN=F910_02028 PE=3 SV=1 - [S3TTI3_ACIBA]	14.57	3	3	3	254	26.925	5.63037	0.947593	0.547583
B2HX82	Diaminopimelate epimerase OS=Acinetobacter baumannii (strain ACICU) GN=dapF PE=1 SV=1 - [DAPF_ACIBC]	18.86	4	4	6	281	31.1188	5.64307	0.947612	0.547733
A0A009FU05	Ribulose-phosphate 3-epimerase OS=Acinetobacter baumannii 984213 GN=rpe PE=3 SV=1 - [A0A009FU05_ACIBA]	17.54	2	2	6	228	24.4527	5.43994	1.06216	0.547759
A0A011IGW9	L-threonine dehydratase OS=Acinetobacter baumannii 607805 GN=ilvA PE=3 SV=1 - [A0A011IGW9_ACIBA]	28.27	10	10	12	513	56.4154	5.77002	0.947667	0.548158
A0A009LWX9	Ribonuclease, Rne/Rng family domain protein OS=Acinetobacter baumannii 1440422 GN=J540_2427 PE=4 SV=1 - [A0A009LWX9_ACIBA]	11.3	4	4	4	469	53.5147	5.77002	0.947845	0.549544
A0A0J8TIM6	Proteasome subunit OS=Acinetobacter baumannii GN=AB988_4081 PE=4 SV=1 - [A0A0J8TIM6_ACIBA]	6.09	1	1	1	197	21.6409	5.51611	0.947875	0.549774
A0A062FHK0	Primosomal protein N (Fragment) OS=Acinetobacter baumannii 940793 GN=J532_3890 PE=4 SV=1 - [A0A062FHK0_ACIBA]	6.18	1	1	1	437	49.0932	8.51416	1.06181	0.549955
A0A009I4I6	Ppx/GppA phosphatase family protein OS=Acinetobacter baumannii 1295259 GN=J507_1824 PE=4 SV=1 - [A0A009I4I6_ACIBA]	12.85	5	5	6	506	56.5773	6.23975	0.94791	0.550048
B7IBC2	30S ribosomal protein S18 OS=Acinetobacter baumannii (strain AB0057) GN=rpsR PE=3 SV=1 - [RS18_ACIB5]	49.33	4	4	17	75	8.9868	10.1108	0.947995	0.550707
K9ABF8	ATP synthase subunit beta OS=Acinetobacter sp. WC-141 GN=atpD PE=3 SV=1 - [K9ABF8_9GAMM]	62.07	1	20	99	464	50.281	5.16064	1.06164	0.551061
A0A009RMH8	Fe/S biogenesis protein NfuA OS=Acinetobacter baumannii 809848 GN=nfuA PE=3 SV=1 - [A0A009RMH8_ACIBA]	8.49	2	2	2	212	23.1154	4.71631	0.948064	0.551243
A0A022J0E8	Cysteine synthase OS=Acinetobacter baumannii 1195185_11 GN=J632_00002 PE=3 SV=1 - [A0A022J0E8_ACIBA]	39.76	4	9	12	332	35.1394	5.18604	0.94831	0.553153
A0A009K1T4	NAD(P)H quinone oxidoreductase, PIG3 family protein OS=Acinetobacter baumannii 1419130 GN=J518_2975 PE=4 SV=1 - [A0A009K1T4_ACIBA]	11.89	3	3	4	328	35.3275	6.29053	1.06123	0.553658
A0A062RLT4	Acetyltransferase family protein (Fragment) OS=Acinetobacter baumannii 42057_3 GN=K034_1422 PE=4 SV=1 - [A0A062RLT4_ACIBA]	9.27	1	1	1	151	17.5351	8.07471	1.06102	0.554959
A0A0M2E624	Flavin oxidoreductase / NADH oxidase family protein (Fragment) OS=Acinetobacter baumannii 26016_3 GN=J969_1511 PE=4 SV=1 - [A0A0M2E624_ACIBA]	19.47	4	4	4	303	33.145	5.05908	1.061	0.555077
A0A0L6KG44	Fructose-bisphosphatase (Fragment) OS=Acinetobacter baumannii GN=RQ25_21195 PE=3 SV=1 - [A0A0L6KG44_ACIBA]	37.27	10	10	18	322	35.2968	4.91943	1.06094	0.555517
A0A0L6H8U3	Restriction endonuclease (Fragment) OS=Acinetobacter baumannii GN=RQ20_19820 PE=4 SV=1 - [A0A0L6H8U3_ACIBA]	6.99	6	6	7	801	91.7312	7.10791	0.948654	0.555834
A0A062SJC0	Pseudouridine synthase II TruB domain protein (Fragment) OS=Acinetobacter baumannii 45002_9 GN=J802_4234 PE=4 SV=1 - [A0A062SJC0_ACIBA]	14.81	1	1	1	108	12.2994	5.71924	0.948712	0.556288
A0A011FQI8	DNA-directed DNA polymerase OS=Acinetobacter baumannii 216872 GN=dnaE PE=4 SV=1 - [A0A011FQI8_ACIBA]	5.56	1	5	5	1186	133.148	5.5542	1.0605	0.558279
A0A062IVF0	Uncharacterized protein OS=Acinetobacter baumannii 21072 GN=J596_0524 PE=4 SV=1 - [A0A062IVF0_ACIBA]	25.91	4	4	5	193	22.3126	5.94775	1.06046	0.558533
A0A062IC57	Urocanate hydratase OS=Acinetobacter baumannii 21072 GN=hutU PE=3 SV=1 - [A0A062IC57_ACIBA]	41.04	20	20	42	558	61.1637	5.98584	0.949013	0.558644
A0A009F6D9	Universal stress family protein OS=Acinetobacter baumannii 984213 GN=J503_2797 PE=4 SV=1 - [A0A009F6D9_ACIBA]	48.93	9	10	18	280	31.3562	6.31592	1.06009	0.560931
A0A009K4L9	Xanthine phosphoribosyltransferase OS=Acinetobacter baumannii 1437282 GN=xpt PE=3 SV=1 - [A0A009K4L9_ACIBA]	19.9	1	3	4	191	20.8193	6.81494	0.94932	0.561046
L9P4G5	UPF0178 protein ACINNAV57_2993 OS=Acinetobacter baumannii Naval-57 GN=ACINNAV57_2993 PE=3 SV=1 - [L9P4G5_ACIBA]	10	1	1	1	150	16.6049	8.45557	0.949375	0.561478
S3SZV3	Uncharacterized protein OS=Acinetobacter baumannii NIPH 410 GN=F910_03884 PE=4 SV=1 - [S3SZV3_ACIBA]	36.84	1	1	1	38	4.70636	6.94678	0.949389	0.561584
A0A009FXP2	Thiamine monophosphate synthase/TENI family protein (Fragment) OS=Acinetobacter baumannii 118362 GN=J517_3294 PE=4 SV=1 - [A0A009FXP2_ACIBA]	22.95	2	2	3	122	13.4312	5.5415	0.94945	0.562064
A0A014BAR1	Phosphoglycerate kinase OS=Acinetobacter baumannii 25977_7 GN=pgk PE=3 SV=1 - [A0A014BAR1_ACIBA]	44.56	3	11	28	395	41.2536	4.83057	0.949484	0.562329
A0A062T6N4	Putative signal peptide domain protein (Fragment) OS=Acinetobacter baumannii 45002_9 GN=J802_1113 PE=4 SV=1 - [A0A062T6N4_ACIBA]	22.06	1	1	1	68	7.74209	7.23975	0.949485	0.562338
A0A009H6A6	Pseudouridine synthase OS=Acinetobacter baumannii 1295259 GN=J507_2112 PE=3 SV=1 - [A0A009H6A6_ACIBA]	18.32	4	4	4	262	29.6996	9.87646	0.949574	0.563037
A0A009F0J7	Malate synthase G OS=Acinetobacter baumannii 984213 GN=glcB PE=3 SV=1 - [A0A009F0J7_ACIBA]	40.36	1	22	43	721	79.4417	5.5542	0.94969	0.563943
A0A009SHX1	Putative permease YjgP/YjgQ family protein OS=Acinetobacter baumannii 99063 GN=J529_1150 PE=4 SV=1 - [A0A009SHX1_ACIBA]	5.13	2	2	2	351	39.6966	9.81787	1.05915	0.566931
A0A0L6YJ78	Lipase (Fragment) OS=Acinetobacter baumannii GN=RQ97_22570 PE=4 SV=1 - [A0A0L6YJ78_ACIBA]	25.37	5	5	6	268	29.312	8.22119	1.05904	0.567695
A0A062B536	Phenylalanine--tRNA ligase beta subunit OS=Acinetobacter baumannii 916567 GN=pheT PE=3 SV=1 - [A0A062B536_ACIBA]	32.53	21	21	29	793	87.8043	4.84326	0.950181	0.567802
A0A010F334	Protein TolQ OS=Acinetobacter baumannii 1106579 GN=tolQ PE=3 SV=1 - [A0A010F334_ACIBA]	18.1	4	4	6	232	25.3832	5.84619	0.950202	0.567972
A0A0L6KDL4	Uncharacterized protein (Fragment) OS=Acinetobacter baumannii GN=RQ26_21460 PE=4 SV=1 - [A0A0L6KDL4_ACIBA]	10.11	1	1	1	188	22.3607	5.13525	1.05883	0.56903
A0A009FW40	Queuine tRNA-ribosyltransferase OS=Acinetobacter baumannii 348935 GN=tgt PE=3 SV=1 - [A0A009FW40_ACIBA]	6.38	1	2	4	376	42.8714	6.63916	0.950363	0.569238
A0A0M1MSM9	Membrane protein (Fragment) OS=Acinetobacter baumannii GN=RW58_20645 PE=4 SV=1 - [A0A0M1MSM9_ACIBA]	8.7	1	1	1	92	10.7349	8.48486	0.950392	0.569467
D0C6P6	Uncharacterized protein OS=Acinetobacter baumannii ATCC 19606 = CIP 70.34 GN=HMPREF0010_00426 PE=4 SV=1 - [D0C6P6_ACIBA]	12.4	1	1	1	129	15.326	5.5542	1.05868	0.569979
A0A013SRA0	Ribosome-binding ATPase YchF OS=Acinetobacter baumannii 826659 GN=engD PE=3 SV=1 - [A0A013SRA0_ACIBA]	34.16	4	8	19	363	39.1932	4.85596	1.05865	0.570166
A0A009S5Z8	Response regulator OS=Acinetobacter baumannii 99063 GN=J529_2961 PE=4 SV=1 - [A0A009S5Z8_ACIBA]	15.57	1	2	2	244	27.8296	6.59521	1.05852	0.571006
A0A009ZIU5	Phosphoribosylaminoimidazole-succinocarboxamide synthase OS=Acinetobacter baumannii 479375 GN=purC PE=3 SV=1 - [A0A009ZIU5_ACIBA]	30.54	1	6	10	239	26.9959	5.10986	0.950594	0.571056
A0A009FVW8	Uncharacterized protein OS=Acinetobacter baumannii 984213 GN=J503_1874 PE=4 SV=1 - [A0A009FVW8_ACIBA]	23.85	4	4	6	218	24.9118	4.99561	1.05848	0.571273
A0A009HIW0	Putative lipid II flippase FtsW OS=Acinetobacter baumannii 1295259 GN=ftsW PE=3 SV=1 - [A0A009HIW0_ACIBA]	6.03	2	2	2	398	43.8821	8.51416	1.0584	0.571836
A0A009IUH7	Histidine utilization repressor OS=Acinetobacter baumannii 1295743 GN=hutC PE=4 SV=1 - [A0A009IUH7_ACIBA]	33.2	5	5	6	250	28.3738	7.1665	1.05831	0.572407
A0A013JAK5	2-dehydro-3-deoxyphosphooctonate aldolase OS=Acinetobacter baumannii 1281984 GN=kdsA PE=3 SV=1 - [A0A013JAK5_ACIBA]	36.49	10	10	14	285	31.5193	6.85889	0.950815	0.572805
A0A062IQJ3	Membrane fusogenic activity family protein OS=Acinetobacter baumannii 21072 GN=J596_0467 PE=4 SV=1 - [A0A062IQJ3_ACIBA]	13.64	1	1	1	66	7.71726	7.25439	0.950993	0.574207
A0A014E929	Chorismate mutase OS=Acinetobacter baumannii 25977_7 GN=pheA PE=4 SV=1 - [A0A014E929_ACIBA]	30.89	10	10	18	369	41.2532	5.68115	0.951045	0.574621
A0A013JCF3	Acyl-CoA dehydrogenase, N-terminal domain protein OS=Acinetobacter baumannii 1281984 GN=J694_3417 PE=3 SV=1 - [A0A013JCF3_ACIBA]	4.33	1	1	1	300	33.3848	5.97314	1.05795	0.574692
A0A0E1JN30	Uncharacterized protein OS=Acinetobacter baumannii GN=RU84_13275 PE=4 SV=1 - [A0A0E1JN30_ACIBA]	17.56	5	5	7	353	40.6425	5.77002	1.05793	0.574871
X2FAJ3	Universal stress protein A OS=Acinetobacter baumannii GN=uspA PE=4 SV=1 - [X2FAJ3_ACIBA]	24.2	6	6	8	281	31.0343	7.06396	0.951175	0.575652
A0A0M1MUS5	Amino-acid N-acetyltransferase (Fragment) OS=Acinetobacter baumannii GN=RW56_22345 PE=3 SV=1 - [A0A0M1MUS5_ACIBA]	13.24	2	2	2	204	23.3701	6.85889	0.951224	0.576037
A0A009EI34	Type VII secretion system (T7SS), usher family protein OS=Acinetobacter baumannii 984213 GN=J503_3768 PE=3 SV=1 - [A0A009EI34_ACIBA]	8.89	7	7	7	832	92.7157	6.50732	0.951275	0.576443
A0A014BNZ0	Sigma 54 modulation / S30EA ribosomal family protein OS=Acinetobacter baumannii 25977_7 GN=J810_0256 PE=4 SV=1 - [A0A014BNZ0_ACIBA]	26.72	3	3	20	116	13.2797	6.68311	1.05757	0.577176
A0A009GH68	Peptidylprolyl isomerase OS=Acinetobacter baumannii 118362 GN=J517_0082 PE=4 SV=1 - [A0A009GH68_ACIBA]	28.5	13	13	17	621	68.2438	8.86572	0.95137	0.57719
A0A009I586	Acetyl-coenzyme A synthetase OS=Acinetobacter baumannii 1295259 GN=acs PE=3 SV=1 - [A0A009I586_ACIBA]	15.56	8	8	12	649	72.1666	5.75732	0.951404	0.577466
A0A009GYS1	Thioredoxin family protein OS=Acinetobacter baumannii 118362 GN=J517_2956 PE=4 SV=1 - [A0A009GYS1_ACIBA]	11.44	3	3	4	236	26.4417	8.86572	0.951453	0.577855
A0A009HSF0	3-dehydroquinate synthase OS=Acinetobacter baumannii 1295743 GN=aroB PE=3 SV=1 - [A0A009HSF0_ACIBA]	25.28	7	7	8	360	39.4864	5.51611	0.95156	0.578697
E3V0I8	Carbapenem-hydrolyzing class D oxacillinase OXA-143 (Fragment) OS=Acinetobacter baumannii GN=blaOXA-143 PE=4 SV=1 - [E3V0I8_ACIBA]	44.9	1	1	1	49	5.47094	9.53955	0.951672	0.579591
K1EV64	Redoxin OS=Acinetobacter baumannii WC-692 GN=ACINWC692_3045 PE=4 SV=1 - [K1EV64_ACIBA]	20	2	2	4	150	16.9867	7.02002	1.05709	0.580352
A0A0M1MYM3	ATPase (Fragment) OS=Acinetobacter baumannii GN=RW49_22695 PE=3 SV=1 - [A0A0M1MYM3_ACIBA]	29.3	8	8	11	372	43.051	7.89893	0.951829	0.580838
A0A062RIR1	Mechanosensitive ion channel family protein OS=Acinetobacter baumannii 42057_3 GN=K034_2297 PE=4 SV=1 - [A0A062RIR1_ACIBA]	10.16	2	2	3	305	34.2514	6.81494	1.05698	0.581044
A0A010KVH9	Fructose-bisphosphate aldolase, class II, Calvin cycle subtype OS=Acinetobacter baumannii 83444 GN=fba PE=4 SV=1 - [A0A010KVH9_ACIBA]	68.99	7	13	23	345	37.3468	5.85889	1.05692	0.581432
A0A009M498	Glutathione-dependent formaldehyde-activating enzyme family protein OS=Acinetobacter baumannii 1440422 GN=J540_0077 PE=4 SV=1 - [A0A009M498_ACIBA]	60.29	5	5	9	136	15.2954	6.29053	1.05673	0.582664
A0A009HBV1	Ferrous iron transport protein B OS=Acinetobacter baumannii 1289694 GN=J508_1886 PE=4 SV=1 - [A0A009HBV1_ACIBA]	4.56	2	2	2	482	53.1124	8.57275	0.952077	0.582808
A0A0L6YI96	Uncharacterized protein (Fragment) OS=Acinetobacter baumannii GN=RQ97_23685 PE=4 SV=1 - [A0A0L6YI96_ACIBA]	3.25	1	1	1	277	31.3039	6.39209	0.952156	0.583437
A0A009FN32	Patatin-like phospholipase family protein OS=Acinetobacter baumannii 984213 GN=J503_3119 PE=4 SV=1 - [A0A009FN32_ACIBA]	16.72	5	5	6	305	32.4465	9.84717	1.05654	0.583911
A0A062L1A6	FtsK/SpoIIIE family protein OS=Acinetobacter baumannii 1571545 GN=J715_2208 PE=4 SV=1 - [A0A062L1A6_ACIBA]	26.81	12	12	15	511	56.1705	5.43994	1.05646	0.58442
A0A062FF75	dTMP kinase (Fragment) OS=Acinetobacter baumannii 15827 GN=J530_4824 PE=4 SV=1 - [A0A062FF75_ACIBA]	24.79	2	2	3	117	13.0528	7.04932	1.05623	0.585926
A0A0E2GMD4	Uncharacterized protein OS=Acinetobacter nosocomialis NIPH 386 GN=F958_02957 PE=4 SV=1 - [A0A0E2GMD4_9GAMM]	5.37	1	1	2	205	22.4538	8.51416	1.05622	0.586031
A0A0L6YMF3	Uncharacterized protein (Fragment) OS=Acinetobacter baumannii GN=RQ99_20295 PE=3 SV=1 - [A0A0L6YMF3_ACIBA]	10.95	3	3	3	420	46.9011	8.96826	0.952492	0.586106
A0A0J8UZ25	Acyl-CoA dehydrogenase, N-terminal domain protein OS=Acinetobacter baumannii GN=AB987_2029 PE=3 SV=1 - [A0A0J8UZ25_ACIBA]	10.86	3	3	4	350	38.5633	5.57959	0.952547	0.586549
A0A0L6YS10	Sulfate permease (Fragment) OS=Acinetobacter baumannii GN=RQ96_22710 PE=4 SV=1 - [A0A0L6YS10_ACIBA]	4.17	2	2	2	575	63.447	6.84424	0.952563	0.586679
A0A0L6T189	Uncharacterized protein (Fragment) OS=Acinetobacter baumannii GN=RP91_19775 PE=4 SV=1 - [A0A0L6T189_ACIBA]	8.3	9	9	9	1337	145.592	9.33447	0.952584	0.586846
A0A009LD99	Uncharacterized protein OS=Acinetobacter baumannii 1461963 GN=J544_1255 PE=4 SV=1 - [A0A009LD99_ACIBA]	37.3	4	4	6	126	13.2869	8.83643	1.05604	0.587176
A0A009EVW6	Alanine racemase OS=Acinetobacter baumannii 984213 GN=J503_1976 PE=3 SV=1 - [A0A009EVW6_ACIBA]	27.79	4	8	16	367	40.5324	5.64307	1.05562	0.589954
A0A009G1B7	Pyridine nucleotide-disulfide oxidoreductase family protein (Fragment) OS=Acinetobacter baumannii 118362 GN=J517_3311 PE=4 SV=1 - [A0A009G1B7_ACIBA]	6.97	2	2	3	416	46.0828	7.04932	0.952996	0.590134
A0A009G8K8	Glutamate-ammonia-ligase adenylyltransferase OS=Acinetobacter baumannii 118362 GN=glnE PE=3 SV=1 - [A0A009G8K8_ACIBA]	8.41	2	5	6	916	104.388	5.5415	0.953024	0.590352
A0A009ENM3	Dihydrolipoyllysine-residue succinyltransferase component of 2-oxoglutarate dehydrogenase complex OS=Acinetobacter baumannii 348935 GN=sucB PE=3 SV=1 - [A0A009ENM3_ACIBA]	17	1	6	17	406	43.7235	5.22412	1.05543	0.591203
A0A009HS15	50S ribosomal protein L3 glutamine methyltransferase OS=Acinetobacter baumannii 1295743 GN=prmB PE=3 SV=1 - [A0A009HS15_ACIBA]	24.85	6	6	8	334	37.8279	4.53857	0.953146	0.591332
A0A0L6GUT3	Protein CsuA (Fragment) OS=Acinetobacter baumannii GN=RR23_21195 PE=4 SV=1 - [A0A0L6GUT3_ACIBA]	24.24	2	2	2	99	10.9105	6.52197	1.05535	0.591768
A0A009FF25	RND transporter, hydrophobe/amphiphile efflux-1 family protein OS=Acinetobacter baumannii 348935 GN=J504_0297 PE=4 SV=1 - [A0A009FF25_ACIBA]	1.61	1	1	1	1058	114.548	5.8208	1.05521	0.592665
K9CQW5	Uncharacterized protein OS=Acinetobacter sp. WC-136 GN=ACINWC136_2825 PE=4 SV=1 - [K9CQW5_9GAMM]	6.87	1	1	1	364	42.1562	7.66455	1.055	0.594086
R8Z1E1	Uncharacterized protein OS=Acinetobacter pittii ANC 4052 GN=F929_03521 PE=3 SV=1 - [R8Z1E1_ACIPI]	46.43	1	12	34	476	51.0512	5.30029	0.953558	0.594632
A0A009LDR3	Enoyl-CoA hydratase/isomerase family protein OS=Acinetobacter baumannii 1440422 GN=J540_1936 PE=3 SV=1 - [A0A009LDR3_ACIBA]	40.07	10	10	16	267	28.8607	6.87354	0.953568	0.594707
A0A009GU27	Uncharacterized protein OS=Acinetobacter baumannii 118362 GN=J517_4056 PE=4 SV=1 - [A0A009GU27_ACIBA]	8.67	2	2	2	173	20.5497	9.12939	1.05483	0.595205
A0A062BBX2	Glycosyl transferase 2 family protein OS=Acinetobacter baumannii 916567 GN=J467_1793 PE=4 SV=1 - [A0A062BBX2_ACIBA]	7.32	1	1	1	246	28.1203	7.18115	1.05479	0.595432
A0A010L6K4	Uncharacterized protein OS=Acinetobacter baumannii 1578804 GN=J588_3742 PE=4 SV=1 - [A0A010L6K4_ACIBA]	28.06	5	5	6	253	29.5788	8.36768	0.953704	0.595799
A0A062TBK7	2OG-Fe(II) oxygenase superfamily protein (Fragment) OS=Acinetobacter baumannii 25691_7 GN=J830_4008 PE=4 SV=1 - [A0A062TBK7_ACIBA]	13.01	1	1	1	146	16.947	5.10986	1.05461	0.596631
A0A010K9H2	Preprotein translocase, YajC subunit OS=Acinetobacter baumannii 83444 GN=yajC PE=4 SV=1 - [A0A010K9H2_ACIBA]	30.28	2	2	14	109	11.7594	9.24658	1.05461	0.596637
A0A009H5D4	Iron-containing alcohol dehydrogenase family protein OS=Acinetobacter baumannii 1295259 GN=J507_2343 PE=4 SV=1 - [A0A009H5D4_ACIBA]	17.44	6	6	10	390	41.0195	5.85889	0.953827	0.596783
A0A010FGX4	Anthranilate synthase component I OS=Acinetobacter baumannii 1106579 GN=trpE PE=4 SV=1 - [A0A010FGX4_ACIBA]	20.52	5	7	8	497	55.0695	5.77002	0.953878	0.597199
A0A009I604	UDP-N-acetylmuramoyl-tripeptide--D-alanyl-D-alanine ligase OS=Acinetobacter baumannii 1295259 GN=murF PE=3 SV=1 - [A0A009I604_ACIBA]	12.88	1	3	3	466	50.748	6.17627	1.05438	0.598179
A0A009F6R3	3-isopropylmalate dehydrogenase OS=Acinetobacter baumannii 984213 GN=leuB PE=3 SV=1 - [A0A009F6R3_ACIBA]	19.22	5	5	8	359	38.4059	5.0083	1.05437	0.598259
A0A009LZF8	Chromosomal replication initiator protein DnaA OS=Acinetobacter baumannii 1440422 GN=dnaA PE=3 SV=1 - [A0A009LZF8_ACIBA]	17.63	5	5	7	465	52.2616	7.43018	1.05435	0.598366
A0A062THD5	Triosephosphate isomerase OS=Acinetobacter baumannii 25691_7 GN=tpiA PE=3 SV=1 - [A0A062THD5_ACIBA]	34.94	2	7	10	249	26.5655	4.80518	1.05433	0.59851
A0A009I6M6	Preprotein translocase, SecE subunit OS=Acinetobacter baumannii 1295259 GN=secE PE=3 SV=1 - [A0A009I6M6_ACIBA]	7.53	1	1	1	146	16.1939	9.29053	0.954043	0.598521
A0A009KT30	Phosphoadenosine phosphosulfate reductase OS=Acinetobacter baumannii 1461963 GN=cysH PE=4 SV=1 - [A0A009KT30_ACIBA]	47.54	4	8	15	244	27.4879	6.53662	1.05432	0.598579
A0A014BYH4	AIR synthase related , N-terminal domain protein OS=Acinetobacter baumannii 25977_6 GN=J809_1064 PE=4 SV=1 - [A0A014BYH4_ACIBA]	12.5	1	1	1	96	10.3403	4.98291	0.954076	0.598784
A0A009HHU7	30S ribosomal protein S17 OS=Acinetobacter baumannii 1295259 GN=rpsQ PE=3 SV=1 - [A0A009HHU7_ACIBA]	51.47	5	5	11	68	7.6582	9.5249	0.954106	0.599024
A0A010JI53	DNA-directed RNA polymerase subunit beta' OS=Acinetobacter baumannii 83444 GN=rpoC PE=3 SV=1 - [A0A010JI53_ACIBA]	47.32	5	58	105	1397	154.988	7.29834	0.954114	0.599091
D0S7I8	Thiol:disulfide interchange protein OS=Acinetobacter calcoaceticus RUH2202 GN=HMPREF0012_03377 PE=3 SV=1 - [D0S7I8_ACICA]	45.37	1	8	17	205	22.8869	9.61279	0.954189	0.599696
A0A009JNP1	Bifunctional purine biosynthesis protein PurH OS=Acinetobacter baumannii 1419130 GN=purH PE=3 SV=1 - [A0A009JNP1_ACIBA]	33.21	12	12	23	524	56.0158	5.87158	0.954199	0.599778
S3TG65	Uncharacterized protein OS=Acinetobacter baumannii NIPH 410 GN=F910_01802 PE=4 SV=1 - [S3TG65_ACIBA]	8.99	1	3	3	445	49.0036	5.92236	0.954261	0.600271
A0A062DFZ7	L,D-transpeptidase catalytic domain protein (Fragment) OS=Acinetobacter baumannii 1451147 GN=J541_4068 PE=4 SV=1 - [A0A062DFZ7_ACIBA]	15.07	1	1	1	146	16.5323	6.37939	0.954332	0.600843
A0A009KDD1	NADH-quinone oxidoreductase OS=Acinetobacter baumannii 1461963 GN=nuoG PE=3 SV=1 - [A0A009KDD1_ACIBA]	37.14	24	24	40	894	97.927	5.87158	0.95434	0.600911
A0A009F4A5	Uncharacterized protein OS=Acinetobacter baumannii 984213 GN=J503_1392 PE=4 SV=1 - [A0A009F4A5_ACIBA]	20.6	4	4	6	233	26.1382	8.26514	0.954383	0.601254
A0A009QI50	Acetyltransferase family protein (Fragment) OS=Acinetobacter baumannii 951631 GN=J552_4617 PE=4 SV=1 - [A0A009QI50_ACIBA]	26.74	2	2	2	86	10.075	8.00146	1.05388	0.601462
B7GW24	30S ribosomal protein S13 OS=Acinetobacter baumannii (strain AB307-0294) GN=rpsM PE=3 SV=1 - [RS13_ACIB3]	42.37	6	6	11	118	13.2584	11.1216	0.954538	0.602505
A0A0J8V2U9	Putative deoxyguanosinetriphosphate triphosphohydrolase OS=Acinetobacter baumannii GN=AB987_2475 PE=4 SV=1 - [A0A0J8V2U9_ACIBA]	8.13	2	2	2	443	50.1897	6.7417	1.0537	0.602687
A0A062ERN6	Bacterial regulatory helix-turn-helix , lysR family protein OS=Acinetobacter baumannii 855125 GN=J560_3475 PE=4 SV=1 - [A0A062ERN6_ACIBA]	4.22	1	1	1	308	35.2313	6.53662	0.954568	0.602742
A0A062E0A1	Binding--dependent transport system inner membrane component family protein (Fragment) OS=Acinetobacter baumannii 754286 GN=J567_4544 PE=4 SV=1 - [A0A062E0A1_ACIBA]	12.5	1	1	1	104	11.5885	10.0962	1.05365	0.603024
A0A0E1PR10	Ferric siderophore receptor protein OS=Acinetobacter baumannii NCGM 237 GN=AB237_1773 PE=3 SV=1 - [A0A0E1PR10_ACIBA]	16.46	2	2	2	237	26.1449	6.34131	1.05347	0.604235
A0A010K298	Aldose 1-epimerase OS=Acinetobacter baumannii 1566109 GN=mro PE=3 SV=1 - [A0A010K298_ACIBA]	27.56	1	6	8	381	41.6164	9.02686	1.05342	0.604562
A0A009FQV2	Ubiquinone biosynthesis O-methyltransferase OS=Acinetobacter baumannii 984213 GN=ubiG PE=3 SV=1 - [A0A009FQV2_ACIBA]	44.3	8	8	13	237	26.5415	6.85889	0.954799	0.604604
A0A009GQQ3	L-aspartate oxidase OS=Acinetobacter baumannii 118362 GN=nadB PE=3 SV=1 - [A0A009GQQ3_ACIBA]	8.07	4	4	5	545	61.0259	6.15088	0.954803	0.604642
A0A0M1MXY9	Acetyl-CoA carboxylase (Fragment) OS=Acinetobacter baumannii GN=RW49_23760 PE=4 SV=1 - [A0A0M1MXY9_ACIBA]	43.93	14	14	28	453	50.0205	5.75732	0.954826	0.604821
A0A0B2XRU2	Membrane protein OS=Acinetobacter baumannii GN=NT90_10200 PE=4 SV=1 - [A0A0B2XRU2_ACIBA]	21.95	1	6	32	246	26.3811	5.13525	1.05337	0.604913
A0A009SEU4	tRNA N6-adenosine threonylcarbamoyltransferase OS=Acinetobacter baumannii 99063 GN=tsaD PE=3 SV=1 - [A0A009SEU4_ACIBA]	19.05	4	4	6	336	36.0558	6.80029	0.954892	0.605354
A0A009J929	Succinyl-CoA ligase [ADP-forming] subunit alpha OS=Acinetobacter baumannii 1437282 GN=sucD PE=3 SV=1 - [A0A009J929_ACIBA]	47.64	3	10	46	296	30.7019	5.87158	0.954935	0.605707
A0A062DGV2	UvrD/REP helicase N-terminal domain protein (Fragment) OS=Acinetobacter baumannii 1451147 GN=J541_4046 PE=4 SV=1 - [A0A062DGV2_ACIBA]	7.16	3	3	3	447	51.0436	8.80713	0.954982	0.606086
A0A009JE11	Acriflavine resistance protein A OS=Acinetobacter baumannii 1396970 GN=J514_1013 PE=4 SV=1 - [A0A009JE11_ACIBA]	31.08	5	9	14	415	43.5898	9.26123	0.955088	0.60694
A0A009HXK8	Succinyl-diaminopimelate desuccinylase OS=Acinetobacter baumannii 1295743 GN=dapE PE=3 SV=1 - [A0A009HXK8_ACIBA]	6.02	2	2	2	349	37.9614	5.8335	0.955196	0.607812
A0A0G3D4S5	Transcriptional regulator OS=Acinetobacter baumannii GN=AKG97_15595 PE=4 SV=1 - [A0A0G3D4S5_ACIBA]	28.05	5	5	8	221	24.941	8.14795	1.05291	0.607953
A0A062FR50	Phosphate regulon sensor kinase PhoR (Fragment) OS=Acinetobacter baumannii 940793 GN=J532_1578 PE=4 SV=1 - [A0A062FR50_ACIBA]	3.35	1	1	1	269	30.6744	6.45557	0.955275	0.608452
A0A009GY15	Ribosomal RNA small subunit methyltransferase A OS=Acinetobacter baumannii 118362 GN=rsmA PE=3 SV=1 - [A0A009GY15_ACIBA]	21.11	6	6	6	270	30.284	8.36768	0.955375	0.60926
A0A009QHU6	Aldehyde dehydrogenase OS=Acinetobacter baumannii 625974 GN=J506_0225 PE=3 SV=1 - [A0A009QHU6_ACIBA]	14.11	4	5	6	482	53.8109	8.19189	1.05265	0.609689
A0A009P7M2	Phosphoglycerate kinase OS=Acinetobacter baumannii 272263 GN=pgk PE=3 SV=1 - [A0A009P7M2_ACIBA]	21.52	1	6	12	395	41.2157	4.89404	0.95549	0.61019
A0A062IXV3	Fatty acid oxidation complex subunit alpha OS=Acinetobacter baumannii 21072 GN=fadB PE=3 SV=1 - [A0A062IXV3_ACIBA]	54.95	4	33	72	717	77.8101	6.15088	1.05249	0.610765
A0A062F116	3-oxoacid CoA-transferase, A subunit OS=Acinetobacter baumannii 855125 GN=J560_1716 PE=4 SV=1 - [A0A062F116_ACIBA]	37.61	7	7	17	234	25.2002	5.10986	0.955665	0.611603
L9MGI7	HlyD family secretion protein (Fragment) OS=Acinetobacter sp. OIFC021 GN=ACIN5021_3109 PE=4 SV=1 - [L9MGI7_9GAMM]	14.72	4	4	4	299	33.0863	8.82178	0.955699	0.611877
A0A013U3R8	PBP superfamily domain protein OS=Acinetobacter baumannii 826659 GN=J663_0688 PE=4 SV=1 - [A0A013U3R8_ACIBA]	11.66	3	3	5	343	37.0794	9.40771	0.955733	0.612158
K1ETB7	Lon protease OS=Acinetobacter baumannii WC-692 GN=lon PE=2 SV=1 - [K1ETB7_ACIBA]	43.63	1	31	47	809	90.0573	5.85889	1.05227	0.612287
A0A022KVV6	Uncharacterized protein (Fragment) OS=Acinetobacter baumannii 478810 GN=J619_00659 PE=4 SV=1 - [A0A022KVV6_ACIBA]	29.75	1	3	9	121	13.5984	10.0522	1.05222	0.612584
A0A0L6YXR6	Adenine deaminase (Fragment) OS=Acinetobacter baumannii GN=RQ38_20920 PE=3 SV=1 - [A0A0L6YXR6_ACIBA]	8.86	2	2	3	316	35.947	5.13525	1.05218	0.612886
A0A011I5J4	Adenylosuccinate synthetase OS=Acinetobacter baumannii 457946 GN=purA PE=3 SV=1 - [A0A011I5J4_ACIBA]	39.18	14	14	19	439	47.0403	5.8208	0.955851	0.613114
A0A009QD23	Phosphoadenosine phosphosulfate reductase OS=Acinetobacter baumannii 625974 GN=cysH PE=4 SV=1 - [A0A009QD23_ACIBA]	24.59	1	5	9	244	27.5799	6.30322	1.05199	0.614151
A0A0L6YSS5	TetR family transcriptional regulator (Fragment) OS=Acinetobacter baumannii GN=RQ96_21700 PE=4 SV=1 - [A0A0L6YSS5_ACIBA]	41.73	4	4	7	127	15.2121	6.27783	0.955981	0.614166
A0A062IEQ9	Outer membrane beta-barrel domain protein OS=Acinetobacter baumannii 21072 GN=J596_1449 PE=4 SV=1 - [A0A062IEQ9_ACIBA]	46.15	1	9	40	299	32.0947	4.98291	0.955986	0.614203
B2HUY9	Serine hydroxymethyltransferase OS=Acinetobacter baumannii (strain ACICU) GN=glyA PE=3 SV=1 - [GLYA_ACIBC]	37.89	16	16	26	417	44.9667	5.69385	1.05197	0.614303
A0A013MPP3	Homoserine dehydrogenase OS=Acinetobacter baumannii 14216 GN=J697_3064 PE=3 SV=1 - [A0A013MPP3_ACIBA]	49.19	16	16	33	433	46.5798	5.08447	1.05195	0.614445
A0A014CGD3	Ribosome-recycling factor OS=Acinetobacter baumannii 25977_7 GN=frr PE=3 SV=1 - [A0A014CGD3_ACIBA]	36.96	9	9	14	184	20.6489	5.8335	1.05185	0.615118
A0A0L6KHN9	Recombinase (Fragment) OS=Acinetobacter baumannii GN=RQ61_20530 PE=4 SV=1 - [A0A0L6KHN9_ACIBA]	1.91	1	1	1	682	76.0564	7.38623	1.05182	0.615305
A0A0L6H7Q0	GTP cyclohydrolase (Fragment) OS=Acinetobacter baumannii GN=RQ74_21245 PE=3 SV=1 - [A0A0L6H7Q0_ACIBA]	11.96	3	3	4	184	20.2085	6.18896	0.956198	0.615926
A0A0C4Y2M1	Conjugal transfer protein TraE OS=Acinetobacter baumannii GN=NG19_0060 PE=4 SV=1 - [A0A0C4Y2M1_ACIBA]	15.63	4	4	6	192	21.352	9.23193	0.956214	0.616057
L9MI55	Rieske [2Fe-2S] domain protein OS=Acinetobacter baumannii WC-A-92 GN=ACINWCA92_2102 PE=4 SV=1 - [L9MI55_ACIBA]	36.55	13	13	23	394	44.8994	5.8335	1.05167	0.616333
A0A062EFZ4	Tryptophan synthase (Fragment) OS=Acinetobacter baumannii 855125 GN=J560_4148 PE=3 SV=1 - [A0A062EFZ4_ACIBA]	54.05	8	8	17	259	27.5553	5.021	0.956281	0.616599
A0A009K3R0	Amidohydrolase family protein OS=Acinetobacter baumannii 1419130 GN=J518_4229 PE=4 SV=1 - [A0A009K3R0_ACIBA]	13.15	4	4	4	441	48.1126	6.90283	0.956284	0.616626
A0A0E1PV58	Superoxide dismutase OS=Acinetobacter baumannii NCGM 237 GN=sodB PE=3 SV=1 - [A0A0E1PV58_ACIBA]	36.53	1	7	18	219	24.2071	6.34131	0.956292	0.61669
A0A013KMF8	Uncharacterized protein OS=Acinetobacter baumannii 1294243 GN=J655_1930 PE=4 SV=1 - [A0A013KMF8_ACIBA]	11.66	2	2	2	163	18.7509	6.20166	1.05152	0.617294
A0A062BH77	Glutathione-dependent formaldehyde-activating enzyme family protein OS=Acinetobacter baumannii 916567 GN=J467_0713 PE=4 SV=1 - [A0A062BH77_ACIBA]	19.85	2	2	2	136	15.5595	5.80811	1.05149	0.617515
A0A0E1FJH0	Aspartate carbamoyltransferase OS=Acinetobacter baumannii GN=pyrB PE=3 SV=1 - [A0A0E1FJH0_ACIBA]	34.32	7	7	8	338	37.1842	6.69775	1.05148	0.617615
A0A009IAD3	DNA repair protein RecN OS=Acinetobacter baumannii 1295743 GN=recN PE=3 SV=1 - [A0A009IAD3_ACIBA]	11.17	5	5	7	555	63.0649	4.98291	1.05144	0.617876
A0A009ZAB9	UPF0246 protein J500_2665 OS=Acinetobacter baumannii 479375 GN=J500_2665 PE=3 SV=1 - [A0A009ZAB9_ACIBA]	5.43	1	1	1	258	29.7164	6.7124	0.956448	0.617959
R8Y1E4	Uncharacterized protein OS=Acinetobacter calcoaceticus ANC 3811 GN=F935_03025 PE=3 SV=1 - [R8Y1E4_ACICA]	3.02	1	1	1	431	47.2626	5.31299	0.956462	0.618069
A0A009KM97	Electron transfer flavoFAD-binding domain protein OS=Acinetobacter baumannii 1461963 GN=J544_3457 PE=4 SV=1 - [A0A009KM97_ACIBA]	52.58	2	11	55	310	31.5037	5.04639	1.05137	0.618344
A3M1D8	Probable Fe(2+)-trafficking protein OS=Acinetobacter baumannii (strain ATCC 17978 / CIP 53.77 / LMG 1025 / NCDC KC755 / 5377) GN=A1S_0257 PE=3 SV=2 - [FETP_ACIBT]	49.44	4	4	6	89	10.7403	5.26221	1.05134	0.618541
A0A062MTN7	Inorganic pyrophosphatase OS=Acinetobacter baumannii 1288284 GN=ppa PE=3 SV=1 - [A0A062MTN7_ACIBA]	42.53	3	6	11	174	19.0917	4.94482	0.956601	0.619202
A0A062DZR9	Amidophosphoribosyltransferase OS=Acinetobacter baumannii 1451147 GN=purF PE=3 SV=1 - [A0A062DZR9_ACIBA]	18.67	7	7	11	498	55.6353	6.23975	0.956698	0.619989
A0A0L6YRN7	Potassium transporter Kup (Fragment) OS=Acinetobacter baumannii GN=RQ96_23095 PE=4 SV=1 - [A0A0L6YRN7_ACIBA]	7.19	1	1	1	167	19.1979	6.52197	0.956738	0.620319
A0A011B7A6	SsrA-binding protein OS=Acinetobacter baumannii 1245593 GN=smpB PE=3 SV=1 - [A0A011B7A6_ACIBA]	20.38	3	3	3	157	18.0667	9.99365	1.05095	0.621163
B7IA13	50S ribosomal protein L17 OS=Acinetobacter baumannii (strain AB0057) GN=rplQ PE=3 SV=1 - [RL17_ACIB5]	52.8	2	8	21	125	13.9865	10.7554	1.0509	0.62151
A0A009J884	Enoyl-CoA hydratase/isomerase family protein OS=Acinetobacter baumannii 1437282 GN=J537_3598 PE=3 SV=1 - [A0A009J884_ACIBA]	21.01	1	4	4	257	28.3945	6.01123	1.05088	0.621632
R8YZI9	Uncharacterized protein OS=Acinetobacter pittii ANC 4052 GN=F929_00611 PE=4 SV=1 - [R8YZI9_ACIPI]	29.54	1	19	24	782	86.4844	5.90967	0.956921	0.621807
B2HUV1	UPF0246 protein ACICU_02469 OS=Acinetobacter baumannii (strain ACICU) GN=ACICU_02469 PE=3 SV=1 - [Y2469_ACIBC]	37.35	9	9	12	257	29.6463	6.58057	1.05084	0.621924
A0A009L7K7	Heme ABC exporter, ATP-binding protein CcmA OS=Acinetobacter baumannii 1461963 GN=J544_3023 PE=3 SV=1 - [A0A009L7K7_ACIBA]	39.42	6	15	26	553	62.408	5.32568	0.95706	0.622937
V5RBD0	WafT OS=Acinetobacter baumannii GN=wafT PE=4 SV=1 - [V5RBD0_ACIBA]	6.27	1	1	1	351	39.5438	8.49951	0.957149	0.623663
A0A011IXM6	Histidine ammonia-lyase OS=Acinetobacter baumannii 457946 GN=hutH PE=3 SV=1 - [A0A011IXM6_ACIBA]	37.5	13	13	15	512	54.5763	5.24951	1.05046	0.624494
A0A009SFS2	Protein drgA OS=Acinetobacter baumannii 99063 GN=drgA PE=4 SV=1 - [A0A009SFS2_ACIBA]	35.82	5	8	11	201	22.8557	5.32568	1.05044	0.624664
A0A062G3I6	Type I secretion system ATPase family protein OS=Acinetobacter baumannii 15827 GN=J530_2416 PE=3 SV=1 - [A0A062G3I6_ACIBA]	14.75	9	9	15	712	79.3465	8.49951	0.957334	0.625177
A0A062I766	Type I secretion membrane fusion , HlyD family protein OS=Acinetobacter baumannii 21072 GN=J596_3122 PE=4 SV=1 - [A0A062I766_ACIBA]	37.88	13	13	16	396	44.2595	8.1333	0.95735	0.625306
A0A010LIV8	SPFH domain / Band 7 family protein OS=Acinetobacter baumannii 1578804 GN=J588_3567 PE=4 SV=1 - [A0A010LIV8_ACIBA]	38.73	8	8	12	284	31.0904	5.96045	1.05021	0.626188
A0A009KCU6	Saccharopine dehydrogenase family protein OS=Acinetobacter baumannii 1437282 GN=J537_0944 PE=4 SV=1 - [A0A009KCU6_ACIBA]	6.28	1	1	1	414	45.0509	8.36768	0.957515	0.626651
A0A009GBQ0	Type II secretion system protein D OS=Acinetobacter baumannii 118362 GN=gspD PE=3 SV=1 - [A0A009GBQ0_ACIBA]	12.14	7	7	8	758	80.75	8.88037	0.957661	0.627849
A0A009G2A3	NAD dependent epimerase/dehydratase family protein OS=Acinetobacter baumannii 984213 GN=J503_0382 PE=4 SV=1 - [A0A009G2A3_ACIBA]	8.49	2	2	2	271	30.8838	6.56592	0.957813	0.629088
A0A0M1MU31	D-alanine--D-alanine ligase (Fragment) OS=Acinetobacter baumannii GN=RW56_22980 PE=3 SV=1 - [A0A0M1MU31_ACIBA]	40.2	3	10	15	306	33.1679	4.90674	1.04968	0.629786
A0A010VMI1	ATP synthase epsilon chain OS=Acinetobacter baumannii 263903-2 GN=atpC PE=3 SV=1 - [A0A010VMI1_ACIBA]	69.78	2	7	21	139	14.5438	4.90674	1.04965	0.629982
A0A009QES6	Uncharacterized protein OS=Acinetobacter baumannii 809848 GN=J536_0448 PE=4 SV=1 - [A0A009QES6_ACIBA]	44.31	6	6	10	167	19.4419	6.88818	0.957943	0.63015
A0A0E4D1Y4	Glutathione S-transferase OS=Acinetobacter baumannii GN=AB988_1438 PE=3 SV=1 - [A0A0E4D1Y4_ACIBA]	16.08	3	3	3	199	23.2989	8.01611	0.958092	0.631369
K1EKH4	3-oxoacid CoA-transferase, B subunit OS=Acinetobacter baumannii WC-692 GN=ACINWC692_1916 PE=4 SV=1 - [K1EKH4_ACIBA]	47.42	1	8	24	213	22.7398	5.10986	1.04943	0.631531
K9A2F1	Peptidase, M23 family OS=Acinetobacter sp. WC-141 GN=ACINWC141_2806 PE=4 SV=1 - [K9A2F1_9GAMM]	23.27	1	5	7	275	29.7413	9.71533	0.958156	0.631898
A0A0L6YLI3	Isocitrate lyase (Fragment) OS=Acinetobacter baumannii GN=RQ10_19030 PE=4 SV=1 - [A0A0L6YLI3_ACIBA]	43.64	20	20	36	527	58.5303	5.46533	1.04937	0.631937
A0A0L6YQL4	Transcriptional regulator (Fragment) OS=Acinetobacter baumannii GN=RQ93_20920 PE=4 SV=1 - [A0A0L6YQL4_ACIBA]	14.12	2	2	3	177	20.0986	5.21143	0.958172	0.63203
A0A009KK70	Mandelamide hydrolase OS=Acinetobacter baumannii 1440422 GN=mdlY PE=4 SV=1 - [A0A009KK70_ACIBA]	7.44	2	2	2	403	44.0099	6.18896	0.958314	0.633191
A0A0L6YQE0	FAD-linked oxidase (Fragment) OS=Acinetobacter baumannii GN=RQ90_21360 PE=4 SV=1 - [A0A0L6YQE0_ACIBA]	7.59	2	2	2	382	42.3374	4.79248	1.04903	0.634275
A0A098SFN5	3-ketoacyl-ACP reductase OS=Acinetobacter baumannii GN=fabG PE=3 SV=1 - [A0A098SFN5_ACIBA]	26.58	6	6	6	237	25.6303	6.29053	0.958475	0.63451
L9LZG5	Toxin-antitoxin system, toxin component domain protein OS=Acinetobacter baumannii WC-A-92 GN=ACINWCA92_3131 PE=4 SV=1 - [L9LZG5_ACIBA]	22.67	2	2	3	75	8.62556	9.75928	1.04893	0.634911
A0A0L6Z017	ABC transporter substrate-binding protein (Fragment) OS=Acinetobacter baumannii GN=RQ79_18790 PE=4 SV=1 - [A0A0L6Z017_ACIBA]	51.52	9	11	22	297	31.4868	5.5415	1.04891	0.63507
A0A062B169	ATP synthase subunit c OS=Acinetobacter baumannii 916567 GN=J467_3314 PE=3 SV=1 - [A0A062B169_ACIBA]	23.08	2	2	3	78	8.11847	4.61475	0.958546	0.63509
A0A0M1MUR1	Choline dehydrogenase (Fragment) OS=Acinetobacter baumannii GN=RW56_21975 PE=3 SV=1 - [A0A0M1MUR1_ACIBA]	13.83	2	2	2	253	27.9558	7.88428	1.0489	0.635133
A0A0E0WNS4	Uncharacterized protein OS=Acinetobacter baumannii MDR-TJ GN=ABTJ_p0072 PE=4 SV=1 - [A0A0E0WNS4_ACIBA]	37.61	4	4	6	117	13.1319	6.16357	0.958556	0.635177
A0A0L6Y8P6	Uncharacterized protein (Fragment) OS=Acinetobacter baumannii GN=RR13_20140 PE=4 SV=1 - [A0A0L6Y8P6_ACIBA]	49.63	6	6	15	135	14.8016	5.85889	1.04888	0.635269
A0A0L6YIE6	50S ribosomal protein L18 (Fragment) OS=Acinetobacter baumannii GN=RQ94_20720 PE=3 SV=1 - [A0A0L6YIE6_ACIBA]	49.46	4	4	10	93	9.68018	9.99365	0.958607	0.635594
A0A0C4Y2K9	Putative transcriptional regulator OS=Acinetobacter baumannii GN=NG19_0013 PE=4 SV=1 - [A0A0C4Y2K9_ACIBA]	39.14	14	14	19	419	47.3071	4.85596	1.04839	0.638641
A0A010JKF1	Hydrolyase, tartrate alpha subunit/fumarate, Fe-S type domain protein OS=Acinetobacter baumannii 1542444 GN=J580_2885 PE=4 SV=1 - [A0A010JKF1_ACIBA]	45.28	1	18	46	508	54.852	5.50342	1.04836	0.63882
A0A062B5F5	GTPase Era OS=Acinetobacter baumannii 916567 GN=era PE=3 SV=1 - [A0A062B5F5_ACIBA]	33.04	9	9	11	342	38.7232	8.39697	0.959083	0.639503
A0A009IYU9	AAA domain family protein (Fragment) OS=Acinetobacter baumannii 1396970 GN=J514_3076 PE=4 SV=1 - [A0A009IYU9_ACIBA]	9.77	2	2	3	348	39.5411	7.35693	0.959162	0.640156
A0A098SIK0	Peptidyl-prolyl cis-trans isomerase OS=Acinetobacter baumannii GN=LH92_00450 PE=4 SV=1 - [A0A098SIK0_ACIBA]	42.08	1	7	9	240	25.9395	8.20654	0.959231	0.640721
A0A0E4D1D0	Uncharacterized protein OS=Acinetobacter baumannii PE=4 SV=1 - [A0A0E4D1D0_ACIBA]	28.71	2	2	2	101	11.4521	9.1001	1.04801	0.641242
B2HTI7	Acetyl-coenzyme A carboxylase carboxyl transferase subunit alpha OS=Acinetobacter baumannii (strain ACICU) GN=accA PE=3 SV=1 - [ACCA_ACIBC]	50.55	6	9	22	273	29.622	5.87158	0.959389	0.642029
A0A062BDR5	Catalase family protein OS=Acinetobacter baumannii 916567 GN=J467_0397 PE=4 SV=1 - [A0A062BDR5_ACIBA]	48.31	1	27	99	712	79.8918	6.11279	0.959423	0.642309
A0A062B8P9	3-deoxy-D-manno-octulosonate 8-phosphate phosphatase, YrbI family protein OS=Acinetobacter baumannii 916567 GN=J467_1684 PE=4 SV=1 - [A0A062B8P9_ACIBA]	16.76	3	3	3	179	19.558	5.38916	1.0478	0.64272
A0A0L6YIT8	Imidazole glycerol phosphate synthase (Fragment) OS=Acinetobacter baumannii GN=RQ97_23240 PE=3 SV=1 - [A0A0L6YIT8_ACIBA]	33.61	6	6	6	241	25.8652	5.46533	1.04771	0.643336
A0A0C4Y4F9	ATPases involved in chromosome partitioning OS=Acinetobacter baumannii GN=NG19_0014 PE=4 SV=1 - [A0A0C4Y4F9_ACIBA]	31.52	8	8	9	257	29.0353	8.27979	0.959628	0.643991
A0A062T494	Chaperone protein DnaK OS=Acinetobacter baumannii 45002_9 GN=dnaK PE=2 SV=1 - [A0A062T494_ACIBA]	61.61	5	42	86	646	69.3321	4.86865	0.959714	0.644708
A0A009GB49	Superoxide dismutase (Fragment) OS=Acinetobacter baumannii 118362 GN=J517_3940 PE=4 SV=1 - [A0A009GB49_ACIBA]	49.44	7	7	13	180	18.1374	7.97217	1.04736	0.645701
A0A0D7SDL4	CobQ/CobB/MinD/ParA nucleotide binding domain protein OS=Acinetobacter baumannii GN=AB988_1426 PE=4 SV=1 - [A0A0D7SDL4_ACIBA]	25.71	5	5	7	280	31.0614	6.17627	1.04733	0.645927
A0A009K707	CBS domain protein OS=Acinetobacter baumannii 1461963 GN=J544_2604 PE=4 SV=1 - [A0A009K707_ACIBA]	63.64	7	7	13	143	15.6804	5.5542	1.04727	0.646375
A0A062BAC4	Probable transcriptional regulatory protein J467_1857 OS=Acinetobacter baumannii 916567 GN=J467_1857 PE=3 SV=1 - [A0A062BAC4_ACIBA]	26.51	6	6	8	249	26.9265	4.69092	0.959932	0.646502
A0A009I0V5	Sigma-54 interaction domain protein OS=Acinetobacter baumannii 1295259 GN=J507_2242 PE=4 SV=1 - [A0A009I0V5_ACIBA]	20.43	5	5	5	421	46.9485	5.98584	1.04717	0.647081
A0A014D9P7	Biopolymer transport ExbD/TolR family protein OS=Acinetobacter baumannii 25977_7 GN=J810_0171 PE=3 SV=1 - [A0A014D9P7_ACIBA]	11.94	1	1	2	134	14.4985	4.51318	0.960024	0.647263
A0A0L6Z055	Uncharacterized protein (Fragment) OS=Acinetobacter baumannii GN=RQ39_18775 PE=4 SV=1 - [A0A0L6Z055_ACIBA]	17.02	1	1	1	94	10.8084	6.13818	0.960106	0.647942
A0A009G4J6	Pirin family protein OS=Acinetobacter baumannii 118362 GN=J517_2568 PE=3 SV=1 - [A0A009G4J6_ACIBA]	20.95	6	6	9	315	35.2437	5.23682	0.960163	0.648414
N9HUM0	UDP-N-acetylmuramate:L-alanyl-gamma-D-glutamyl-meso-diaminopimelate ligase OS=Acinetobacter baumannii NIPH 201 GN=F922_03766 PE=3 SV=1 - [N9HUM0_ACIBA]	12.91	1	5	7	457	49.6522	5.98584	1.04694	0.648664
A0A062DKQ2	50S ribosomal protein L15 OS=Acinetobacter baumannii 496487 GN=rplO PE=3 SV=1 - [A0A062DKQ2_ACIBA]	52.74	7	7	11	146	15.4856	10.9458	0.960226	0.648933
A3M9W1	Peptide chain release factor 2 OS=Acinetobacter baumannii (strain ATCC 17978 / CIP 53.77 / LMG 1025 / NCDC KC755 / 5377) GN=A1S_3316 PE=4 SV=2 - [A3M9W1_ACIBT]	12.79	3	3	3	305	34.3503	5.23682	0.960238	0.649032
A0A0L6YNQ0	GTPase Der (Fragment) OS=Acinetobacter baumannii GN=RR02_19970 PE=3 SV=1 - [A0A0L6YNQ0_ACIBA]	21.59	7	7	8	440	49.0776	7.12256	1.04687	0.649154
A0A009LH02	ABC transporter family protein OS=Acinetobacter baumannii 1440422 GN=J540_0989 PE=3 SV=1 - [A0A009LH02_ACIBA]	24.9	4	4	5	245	27.1919	5.57959	1.04686	0.649176
A0A009FLZ0	ATP-dependent helicase HrpA OS=Acinetobacter baumannii 984213 GN=hrpA PE=4 SV=1 - [A0A009FLZ0_ACIBA]	6.38	6	6	7	1285	147.922	7.81104	0.960279	0.649366
A0A009I8E1	Bacterial regulatory s, tetR family protein OS=Acinetobacter baumannii 1295259 GN=J507_1029 PE=4 SV=1 - [A0A009I8E1_ACIBA]	5.19	1	1	1	212	24.4267	7.72314	0.96045	0.650785
A0A062ARQ2	N-(5'-phosphoribosyl)anthranilate isomerase OS=Acinetobacter baumannii 916567 GN=J467_3939 PE=3 SV=1 - [A0A062ARQ2_ACIBA]	6.06	1	2	2	627	70.7488	5.89697	1.04652	0.65152
A0A0B2XI92	Ribonuclease R OS=Acinetobacter baumannii GN=rnr PE=3 SV=1 - [A0A0B2XI92_ACIBA]	19.85	1	13	17	806	91.1239	6.99072	0.960566	0.651747
A0A062L0J9	3-hydroxyisobutyrate dehydrogenase OS=Acinetobacter baumannii 1571545 GN=mmsB PE=3 SV=1 - [A0A062L0J9_ACIBA]	42.23	7	7	10	296	30.9856	5.40186	0.960569	0.651766
A0A0H5F9E5	Molybdenum cofactor biosynthesis protein C OS=Acinetobacter baumannii GN=ABR2090_1529 PE=4 SV=1 - [A0A0H5F9E5_ACIBA]	27.69	1	5	6	307	33.3244	6.02393	1.04637	0.652622
A0A009I3N7	Uncharacterized protein OS=Acinetobacter baumannii 1295259 GN=J507_1538 PE=4 SV=1 - [A0A009I3N7_ACIBA]	5.41	1	2	2	425	48.8312	6.0874	1.04631	0.652999
A0A013TEI4	50S ribosomal protein L4 OS=Acinetobacter baumannii 742879 GN=rplD PE=3 SV=1 - [A0A013TEI4_ACIBA]	69.7	10	10	88	198	21.3024	9.72998	1.04631	0.653014
A0A0B2XWW5	Ribonuclease PH OS=Acinetobacter baumannii GN=rph PE=3 SV=1 - [A0A0B2XWW5_ACIBA]	33.61	5	5	7	238	26.2884	6.3667	1.04631	0.653039
A0A062BCQ3	Uncharacterized protein OS=Acinetobacter baumannii 916567 GN=J467_1815 PE=4 SV=1 - [A0A062BCQ3_ACIBA]	78.07	9	9	44	114	11.2055	4.90674	1.04619	0.653849
A0A011IIB9	Glutathione S-transferase GST-6.0 OS=Acinetobacter baumannii 457946 GN=gstB PE=3 SV=1 - [A0A011IIB9_ACIBA]	13.79	3	3	8	203	22.9627	5.05908	0.960965	0.65505
A0A009HKE3	Aminopeptidase P, N-terminal domain protein OS=Acinetobacter baumannii 1295743 GN=J512_3042 PE=3 SV=1 - [A0A009HKE3_ACIBA]	14.77	2	5	5	440	49.8098	4.98291	0.961108	0.65624
A0A014CQM4	Helix-turn-helix family protein OS=Acinetobacter baumannii 25977_7 GN=J810_3457 PE=4 SV=1 - [A0A014CQM4_ACIBA]	18.97	4	4	4	232	26.3218	7.09326	0.961322	0.658009
F0KMA9	Uncharacterized protein OS=Acinetobacter calcoaceticus (strain PHEA-2) GN=BDGL_000934 PE=4 SV=1 - [F0KMA9_ACICP]	27.78	1	1	2	72	7.40958	4.34814	1.04555	0.658295
B7GW27	DNA-directed RNA polymerase subunit alpha OS=Acinetobacter baumannii (strain AB307-0294) GN=rpoA PE=3 SV=1 - [RPOA_ACIB3]	47.46	14	14	34	335	37.2377	5.18604	1.04541	0.659304
Q4A208	Putative outer membrane protein (Fragment) OS=Acinetobacter baumannii GN=omp25 PE=4 SV=1 - [Q4A208_ACIBA]	62.23	6	10	38	233	25.5813	4.69092	1.04539	0.659386
A0A062IP09	Inosine-5'-monophosphate dehydrogenase OS=Acinetobacter baumannii 21072 GN=guaB PE=3 SV=1 - [A0A062IP09_ACIBA]	52.25	19	19	28	488	51.4418	6.66846	0.96152	0.659654
A0A098SH83	Signal peptide protein OS=Acinetobacter baumannii GN=LH92_15900 PE=4 SV=1 - [A0A098SH83_ACIBA]	4.93	1	1	1	142	15.4836	5.87158	1.04515	0.661067
A0A009H1B4	Phosphoenolpyruvate-protein phosphotransferase OS=Acinetobacter baumannii 118362 GN=J517_2451 PE=4 SV=1 - [A0A009H1B4_ACIBA]	7.56	4	4	5	952	103.847	5.38916	1.04515	0.661112
A0A009PCH5	Electron transfer flavodomain protein OS=Acinetobacter baumannii 625974 GN=J506_3082 PE=4 SV=1 - [A0A009PCH5_ACIBA]	56.22	10	10	70	249	26.5405	6.84424	1.04514	0.661162
A0A009JNG4	ATP synthase epsilon chain OS=Acinetobacter baumannii 1437282 GN=atpC PE=3 SV=1 - [A0A009JNG4_ACIBA]	35.97	1	3	7	139	14.6347	4.90674	1.04494	0.662584
A0A009IIL0	Gamma-glutamyl phosphate reductase OS=Acinetobacter baumannii 1295743 GN=proA PE=3 SV=1 - [A0A009IIL0_ACIBA]	32.54	10	10	13	421	45.6859	6.29053	0.961902	0.662837
A0A062TBE6	Putative lipoprotein OS=Acinetobacter baumannii 45002_9 GN=J802_0015 PE=4 SV=1 - [A0A062TBE6_ACIBA]	17.29	2	2	4	133	14.5353	8.52881	0.96192	0.662985
A0A009MVQ0	Heavy-metal-associated domain protein OS=Acinetobacter baumannii 272263 GN=J538_2353 PE=4 SV=1 - [A0A009MVQ0_ACIBA]	20.31	1	1	1	64	6.7574	4.77979	0.961942	0.663166
A0A010KWZ1	Glutamate dehydrogenase OS=Acinetobacter baumannii 83444 GN=J583_3722 PE=3 SV=1 - [A0A010KWZ1_ACIBA]	19.8	5	7	8	399	43.2196	6.7417	1.04481	0.66348
B2I2M7	Translation initiation factor IF-2 OS=Acinetobacter baumannii (strain ACICU) GN=infB PE=3 SV=1 - [IF2_ACIBC]	42.38	15	28	47	899	97.2548	6.96143	0.962075	0.664271
A0A009L1F9	Tryptophan synthase beta chain OS=Acinetobacter baumannii 1440422 GN=trpB PE=3 SV=1 - [A0A009L1F9_ACIBA]	30.81	1	9	11	409	44.7805	6.03662	1.04465	0.664563
A0A009LBV3	Bacterial regulatory helix-turn-helix , lysR family protein OS=Acinetobacter baumannii 1461963 GN=J544_0605 PE=4 SV=1 - [A0A009LBV3_ACIBA]	9.06	3	3	4	298	33.771	6.93213	1.04462	0.664822
A0A009YTC4	7-cyano-7-deazaguanine synthase OS=Acinetobacter baumannii 479375 GN=queC PE=3 SV=1 - [A0A009YTC4_ACIBA]	10.36	1	1	2	222	23.9909	5.40186	0.962197	0.665292
A0A0M1MV38	Uncharacterized protein (Fragment) OS=Acinetobacter baumannii GN=RW56_21620 PE=4 SV=1 - [A0A0M1MV38_ACIBA]	9.23	1	1	3	195	22.4947	8.96826	1.04453	0.665419
A0A0C4Y989	Membrane protein OS=Acinetobacter baumannii GN=NG19_0056 PE=4 SV=1 - [A0A0C4Y989_ACIBA]	27.14	3	3	4	210	23.0174	8.27979	0.962291	0.666077
A0A062RD72	GTP-binding protein TypA/BipA OS=Acinetobacter baumannii 42057_3 GN=typA PE=4 SV=1 - [A0A062RD72_ACIBA]	28.38	3	13	18	532	58.8571	5.41455	0.962338	0.666466
L9M7A9	Orotidine 5'-phosphate decarboxylase OS=Acinetobacter sp. OIFC021 GN=pyrF PE=3 SV=1 - [L9M7A9_9GAMM]	18.94	3	3	3	227	24.78	5.69385	0.962351	0.666576
A0A0G4QPN8	Co-chaperone protein HscB homolog OS=Acinetobacter baumannii GN=hscB PE=3 SV=1 - [A0A0G4QPN8_ACIBA]	20.93	3	3	4	172	20.1381	4.64014	0.962379	0.66681
A0A0M3KL09	Shikimate kinase OS=Acinetobacter baumannii (strain AB307-0294) GN=aroK PE=1 SV=1 - [A0A0M3KL09_ACIB3]	37.99	5	5	7	179	20.322	9.45166	0.96277	0.670069
A0A009JC20	Putative endoribonuclease L-PSP OS=Acinetobacter baumannii 1437282 GN=J537_1609 PE=4 SV=1 - [A0A009JC20_ACIBA]	7.94	1	1	1	126	13.437	5.32568	0.962773	0.670095
A0A009K1V6	Elongation factor G OS=Acinetobacter baumannii 1437282 GN=fusA PE=3 SV=1 - [A0A009K1V6_ACIBA]	47.89	2	27	75	712	78.8755	5.14795	1.04379	0.670653
A0A062T514	Isoleucine--tRNA ligase OS=Acinetobacter baumannii 45002_9 GN=ileS PE=3 SV=1 - [A0A062T514_ACIBA]	29.63	18	21	32	945	106.301	6.1001	0.962855	0.670779
A0A009EJZ9	Ribosomal RNA large subunit methyltransferase J OS=Acinetobacter baumannii 984213 GN=rlmJ PE=3 SV=1 - [A0A009EJZ9_ACIBA]	25.26	6	6	8	285	33.008	8.48486	1.04372	0.671155
A0A022IYS0	Peptidyl-prolyl cis-trans isomerase OS=Acinetobacter baumannii 1195185_11 GN=J632_02854 PE=3 SV=1 - [A0A022IYS0_ACIBA]	72.78	10	10	29	169	18.5333	5.56689	1.04358	0.672078
A0A059ZNJ8	Fatty acid desaturase OS=Acinetobacter baumannii GN=AKG97_14505 PE=4 SV=1 - [A0A059ZNJ8_ACIBA]	5.76	1	1	1	330	37.4904	9.37842	1.04357	0.672155
A0A0L6YK93	Acetylornithine aminotransferase OS=Acinetobacter baumannii GN=argD PE=3 SV=1 - [A0A0L6YK93_ACIBA]	39.11	2	9	16	404	43.1212	5.5542	1.04351	0.672611
A0A009HQG0	CobQ/CobB/MinD/ParA nucleotide binding domain protein OS=Acinetobacter baumannii 1295743 GN=J512_2368 PE=4 SV=1 - [A0A009HQG0_ACIBA]	28.08	5	5	7	260	28.1381	5.80811	1.04348	0.672789
A0A062R3S6	ArsC family protein (Fragment) OS=Acinetobacter baumannii 42057_3 GN=K034_4491 PE=4 SV=1 - [A0A062R3S6_ACIBA]	64.52	6	6	7	62	7.1577	8.79248	1.04332	0.673925
A0A009KFY4	Protein RecA OS=Acinetobacter baumannii 1419130 GN=recA PE=3 SV=1 - [A0A009KFY4_ACIBA]	42.41	10	10	22	349	37.8665	5.14795	1.04303	0.676013
A0A0L6Z0T3	LysR family transcriptional regulator (Fragment) OS=Acinetobacter baumannii GN=RR22_20255 PE=4 SV=1 - [A0A0L6Z0T3_ACIBA]	26.1	7	7	11	295	32.9799	6.45557	0.963526	0.676397
A0A062JAP8	Imidazoleglycerol-phosphate dehydratase OS=Acinetobacter baumannii 1195185_80 GN=J725_1541 PE=3 SV=1 - [A0A062JAP8_ACIBA]	14.65	2	2	3	157	17.5558	6.25244	0.963527	0.676402
A0A062FJX0	AhpC/TSA family protein OS=Acinetobacter baumannii 940793 GN=J532_3990 PE=4 SV=1 - [A0A062FJX0_ACIBA]	36.73	1	11	63	294	32.9332	7.57666	1.0429	0.676942
A0A011IWS2	Uncharacterized protein OS=Acinetobacter baumannii 457946 GN=J639_2091 PE=4 SV=1 - [A0A011IWS2_ACIBA]	50.42	2	5	14	119	13.8751	4.98291	1.04285	0.677294
A0A009TJ37	Uncharacterized protein OS=Acinetobacter baumannii 99063 GN=J529_1965 PE=4 SV=1 - [A0A009TJ37_ACIBA]	33.69	4	4	4	187	21.0246	8.73389	0.963638	0.677329
A0A062KPA3	Uncharacterized protein OS=Acinetobacter baumannii 1571545 GN=J715_3676 PE=4 SV=1 - [A0A062KPA3_ACIBA]	19.17	2	2	4	120	14.2043	4.25928	1.04281	0.677531
A0A009IHP5	S-adenosylmethionine:tRNA ribosyltransferase-isomerase OS=Acinetobacter baumannii 1295743 GN=queA PE=3 SV=1 - [A0A009IHP5_ACIBA]	14.78	4	4	4	345	38.7279	5.94775	0.963839	0.679015
A0A0L6YJ01	Tyrosine protein kinase (Fragment) OS=Acinetobacter baumannii GN=RQ97_22920 PE=4 SV=1 - [A0A0L6YJ01_ACIBA]	26.26	17	17	23	674	75.4853	6.771	0.963845	0.679066
A0A009I0B4	Zinc-binding dehydrogenase family protein OS=Acinetobacter baumannii 1396970 GN=J514_3074 PE=3 SV=1 - [A0A009I0B4_ACIBA]	26.42	6	6	11	352	37.7707	5.51611	0.963859	0.679187
B0VLS3	Uncharacterized protein OS=Acinetobacter baumannii (strain SDF) GN=ABSDF3161 PE=4 SV=1 - [B0VLS3_ACIBS]	50	7	9	23	168	18.9071	9.43701	0.963869	0.679267
A0A009FY50	Elongation factor G OS=Acinetobacter baumannii 348935 GN=fusA PE=3 SV=1 - [A0A009FY50_ACIBA]	34.88	2	17	43	711	78.8772	5.04639	1.04251	0.679642
A0A0L6YRG8	Uncharacterized protein (Fragment) OS=Acinetobacter baumannii GN=RQ96_23110 PE=4 SV=1 - [A0A0L6YRG8_ACIBA]	19.57	1	1	1	46	5.08952	4.52588	1.04227	0.681378
A0A009G1Y9	Bis(5'-nucleosyl)-tetraphosphatase, symmetrical OS=Acinetobacter baumannii 118362 GN=apaH PE=4 SV=1 - [A0A009G1Y9_ACIBA]	12.9	2	2	3	279	31.1877	5.08447	1.04223	0.681631
A3M9J9	Phospho-N-acetylmuramoyl-pentapeptide transferase OS=Acinetobacter baumannii (strain ATCC 17978 / CIP 53.77 / LMG 1025 / NCDC KC755 / 5377) GN=A1S_3200 PE=4 SV=1 - [A3M9J9_ACIBT]	11.3	1	1	1	115	12.908	10.272	0.964212	0.682145
A0A0L6HBG7	Peptidase S24 (Fragment) OS=Acinetobacter baumannii GN=RR23_21455 PE=4 SV=1 - [A0A0L6HBG7_ACIBA]	13.17	2	2	2	167	18.4892	4.85596	0.964255	0.682506
A0A009F1S3	Outer membrane protein assembly factor BamD OS=Acinetobacter baumannii 984213 GN=yfiO PE=3 SV=1 - [A0A009F1S3_ACIBA]	47.79	13	13	18	385	42.8295	6.43018	1.04209	0.682621
A0A014DW55	SCP-2 sterol transfer family protein OS=Acinetobacter baumannii 25977_7 GN=J810_2603 PE=4 SV=1 - [A0A014DW55_ACIBA]	37.01	4	4	11	127	13.685	4.88135	1.04203	0.683083
A0A009JI69	Bacterial regulatory helix-turn-helix , lysR family protein OS=Acinetobacter baumannii 1419130 GN=J518_3413 PE=4 SV=1 - [A0A009JI69_ACIBA]	19	4	4	4	300	33.7678	6.66846	0.964354	0.683337
A0A009IJ46	Tartrate dehydrogenase OS=Acinetobacter baumannii 1295743 GN=J512_2903 PE=3 SV=1 - [A0A009IJ46_ACIBA]	23.24	7	7	9	370	40.8884	5.021	0.964465	0.684275
A0A009JD44	'Cold-shock' DNA-binding domain protein OS=Acinetobacter baumannii 1437282 GN=J537_1195 PE=4 SV=1 - [A0A009JD44_ACIBA]	40	3	3	6	70	7.90791	7.43018	0.964487	0.684456
A0A010L0D6	3-methyl-2-oxobutanoate hydroxymethyltransferase OS=Acinetobacter baumannii 1566109 GN=panB PE=3 SV=1 - [A0A010L0D6_ACIBA]	25.28	5	5	9	269	28.9297	5.42725	0.964508	0.684631
A0A062GBC3	Molybdate ABC transporter, periplasmic molybdate-binding protein OS=Acinetobacter baumannii 15827 GN=modA PE=4 SV=1 - [A0A062GBC3_ACIBA]	14.52	3	3	3	241	26.463	9.43701	0.964582	0.685256
A0A0L6HBY3	Uncharacterized protein (Fragment) OS=Acinetobacter baumannii GN=RR23_20365 PE=4 SV=1 - [A0A0L6HBY3_ACIBA]	20.33	4	4	8	305	34.5611	4.75439	1.04172	0.685276
A0A009K3K3	Phosphoribosylamine--glycine ligase OS=Acinetobacter baumannii 1419130 GN=purD PE=3 SV=1 - [A0A009K3K3_ACIBA]	28.04	7	9	14	428	45.599	4.91943	1.0416	0.686105
A0A0M2DYR2	Glutamate--tRNA ligase (Fragment) OS=Acinetobacter baumannii 26016_3 GN=J969_3944 PE=3 SV=1 - [A0A0M2DYR2_ACIBA]	18.76	6	6	9	469	53.7832	5.57959	1.04159	0.68622
A0A010JXB0	Delta-aminolevulinic acid dehydratase OS=Acinetobacter baumannii 83444 GN=hemB PE=3 SV=1 - [A0A010JXB0_ACIBA]	17.96	5	5	7	323	35.698	5.03369	0.964736	0.686549
A0A009HMH4	Malic enzyme, NAD binding domain protein OS=Acinetobacter baumannii 1295259 GN=J507_1337 PE=3 SV=1 - [A0A009HMH4_ACIBA]	46.03	1	22	36	756	82.8578	5.61768	1.04144	0.687249
A0A0L6YPL9	TonB-dependent receptor (Fragment) OS=Acinetobacter baumannii GN=RR04_20200 PE=4 SV=1 - [A0A0L6YPL9_ACIBA]	13.95	2	2	3	172	18.8645	9.80322	1.0414	0.687565
A0A009HPM0	ATP-grasp domain protein OS=Acinetobacter baumannii 1295743 GN=J512_1556 PE=4 SV=1 - [A0A009HPM0_ACIBA]	32.43	17	17	32	663	73.8183	5.46533	0.964873	0.687703
A0A009LSJ1	Amidohydrolase family protein OS=Acinetobacter baumannii 1440422 GN=J540_2133 PE=4 SV=1 - [A0A009LSJ1_ACIBA]	17.52	5	5	6	411	44.09	6.46826	1.04131	0.688222
A0A062QYP3	OmpA family protein (Fragment) OS=Acinetobacter baumannii 42057_3 GN=K034_4316 PE=3 SV=1 - [A0A062QYP3_ACIBA]	39.44	4	4	5	142	16.1055	9.20264	1.04114	0.68938
A0A014C9W6	7-cyano-7-deazaguanine synthase OS=Acinetobacter baumannii 25977_8 GN=J811_0071 PE=4 SV=1 - [A0A014C9W6_ACIBA]	31.08	1	1	2	74	8.29012	7.82568	0.965117	0.689759
A0A009YG59	Carbamoyl-phosphate synthase (glutamine-hydrolyzing) OS=Acinetobacter baumannii 479375 GN=carB PE=3 SV=1 - [A0A009YG59_ACIBA]	20.98	1	20	25	1077	118.627	5.16064	1.04105	0.690086
A0A009FZT4	Uncharacterized protein OS=Acinetobacter baumannii 984213 GN=J503_1304 PE=4 SV=1 - [A0A009FZT4_ACIBA]	50	6	6	8	162	17.561	5.09717	0.965193	0.690402
A0A010K370	Uridylate kinase OS=Acinetobacter baumannii 83444 GN=pyrH PE=3 SV=1 - [A0A010K370_ACIBA]	38.84	7	7	17	242	26.1675	7.37158	0.965312	0.691399
A0A062FJ35	Signal peptidase I OS=Acinetobacter baumannii 15827 GN=J530_4653 PE=3 SV=1 - [A0A062FJ35_ACIBA]	23.98	5	5	6	221	25.3509	6.90283	1.04084	0.691543
A0A009LI49	Aconitate hydratase OS=Acinetobacter baumannii 1440422 GN=acnA PE=3 SV=1 - [A0A009LI49_ACIBA]	41.83	12	27	48	918	100.039	5.41455	0.965373	0.691915
A0A013J9C5	Multifunctional CCA protein OS=Acinetobacter baumannii 1413735 GN=cca PE=3 SV=1 - [A0A013J9C5_ACIBA]	9.47	4	4	4	412	47.1149	6.43018	0.9655	0.692985
A0A062B7W9	Cobalamin-independent synthase, Catalytic domain protein OS=Acinetobacter baumannii 916567 GN=J467_2890 PE=4 SV=1 - [A0A062B7W9_ACIBA]	38.33	9	13	15	347	39.0801	5.5415	1.04062	0.693128
A0A0M1MYH9	Glycosyl transferase (Fragment) OS=Acinetobacter baumannii GN=RW49_23475 PE=4 SV=1 - [A0A0M1MYH9_ACIBA]	21.16	5	5	5	293	33.0722	7.13721	1.04047	0.694196
A0A062TSK2	YcxB-like family protein OS=Acinetobacter baumannii 25691_7 GN=J830_0581 PE=4 SV=1 - [A0A062TSK2_ACIBA]	31.94	5	5	8	191	22.0798	9.61279	1.04046	0.694267
A0A062INY5	Oxoglutarate dehydrogenase (Succinyl-transferring), E1 component OS=Acinetobacter baumannii 21072 GN=sucA PE=4 SV=1 - [A0A062INY5_ACIBA]	42.39	6	38	77	946	105.944	5.8208	1.04046	0.694293
A0A009SDW4	CRS1 / YhbY domain protein OS=Acinetobacter baumannii 99063 GN=J529_1521 PE=4 SV=1 - [A0A009SDW4_ACIBA]	15.89	2	2	4	107	11.7045	9.46631	1.04044	0.694428
A0A010J9T9	Bifunctional protein folC OS=Acinetobacter baumannii 1542444 GN=folC PE=3 SV=1 - [A0A010J9T9_ACIBA]	8.67	2	2	3	427	47.2004	5.05908	0.965759	0.695174
A0A009H558	Protein drgA OS=Acinetobacter baumannii 1289694 GN=J508_2752 PE=4 SV=1 - [A0A009H558_ACIBA]	22.89	1	4	4	201	22.8696	5.30029	0.965804	0.69555
A0A013JBR7	HopJ type III effector family protein OS=Acinetobacter baumannii 1281984 GN=J694_1713 PE=4 SV=1 - [A0A013JBR7_ACIBA]	40	2	2	3	110	12.0329	5.69385	1.04027	0.695652
J7I476	Uncharacterized protein OS=Acinetobacter phage Bphi-B1251 GN=BPABA456_00450 PE=4 SV=1 - [J7I476_9CAUD]	7.81	1	1	1	128	15.0348	8.08936	1.04027	0.695659
L9M9C9	Elongation factor Tu C-terminal domain protein OS=Acinetobacter baumannii WC-A-92 GN=ACINWCA92_0349 PE=4 SV=1 - [L9M9C9_ACIBA]	73.33	1	2	3	45	4.69042	5.8335	0.965819	0.695678
A0A0J8TQB0	UDP-N-acetylmuramyl-tripeptide synthetase family protein OS=Acinetobacter baumannii GN=AB988_0970 PE=3 SV=1 - [A0A0J8TQB0_ACIBA]	23.57	6	7	8	437	48.0193	5.92236	0.965831	0.695777
A0A010FAG7	Uncharacterized protein OS=Acinetobacter baumannii 1096934 GN=J556_3509 PE=4 SV=1 - [A0A010FAG7_ACIBA]	8.54	1	2	2	328	38.0871	6.45557	1.04011	0.696782
A0A0M2E7A9	Two-component system response regulator protein OS=Acinetobacter baumannii 26016_3 GN=J969_0858 PE=4 SV=1 - [A0A0M2E7A9_ACIBA]	50.42	1	11	19	238	27.1043	5.12256	1.04007	0.697032
A0A009FYK3	Uncharacterized protein (Fragment) OS=Acinetobacter baumannii 118362 GN=J517_4187 PE=4 SV=1 - [A0A009FYK3_ACIBA]	19.33	2	2	2	150	17.1148	4.70361	1.03997	0.697756
A0A009LSI5	Uncharacterized protein OS=Acinetobacter baumannii 1440422 GN=J540_2112 PE=4 SV=1 - [A0A009LSI5_ACIBA]	31.2	3	3	13	125	12.6145	8.07471	1.03991	0.698229
A0A0G3D0T2	Uncharacterized protein OS=Acinetobacter baumannii GN=AKG97_06045 PE=4 SV=1 - [A0A0G3D0T2_ACIBA]	23.61	1	1	1	72	8.23305	4.65283	0.966272	0.699509
A0A010KUF1	Site-determining protein OS=Acinetobacter baumannii 1566109 GN=minD PE=3 SV=1 - [A0A010KUF1_ACIBA]	50.74	1	13	31	270	29.9166	5.94775	1.03964	0.700167
A0A009IJT3	Outer membrane efflux family protein OS=Acinetobacter baumannii 1295743 GN=J512_2648 PE=4 SV=1 - [A0A009IJT3_ACIBA]	9.36	4	4	4	470	52.5746	6.55127	1.03959	0.700485
A0A013TIE3	Ferredoxin--NADP reductase OS=Acinetobacter baumannii 742879 GN=fpr PE=4 SV=1 - [A0A013TIE3_ACIBA]	34.75	8	8	13	259	29.3832	5.98584	1.03959	0.700492
A0A009IN60	Nucleotide sugar dehydrogenase family protein (Fragment) OS=Acinetobacter baumannii 1396970 GN=J514_2123 PE=4 SV=1 - [A0A009IN60_ACIBA]	4.29	1	1	1	350	39.1948	6.53662	0.966407	0.700651
A0A062BG40	Uncharacterized protein OS=Acinetobacter baumannii 916567 GN=J467_0731 PE=4 SV=1 - [A0A062BG40_ACIBA]	21	9	9	11	381	43.9282	5.88428	0.966425	0.700805
A0A0L6Z294	Hydroxyacylglutathione hydrolase (Fragment) OS=Acinetobacter baumannii GN=RR22_18700 PE=3 SV=1 - [A0A0L6Z294_ACIBA]	20.66	4	4	5	242	27.5888	5.51611	1.03935	0.702232
A0A0M1MV47	Uncharacterized protein (Fragment) OS=Acinetobacter baumannii GN=RW56_21880 PE=4 SV=1 - [A0A0M1MV47_ACIBA]	10.69	2	4	5	421	47.0237	7.84033	1.03933	0.702401
A0A0J8TFS7	Putative metalloprotease OS=Acinetobacter baumannii GN=AB895_0675 PE=4 SV=1 - [A0A0J8TFS7_ACIBA]	21.35	3	3	4	178	20.5736	9.68604	1.03903	0.704561
A0A009L142	Uncharacterized protein (Fragment) OS=Acinetobacter baumannii 1461963 GN=J544_3825 PE=4 SV=1 - [A0A009L142_ACIBA]	22.73	1	1	3	44	5.17073	9.70068	1.0389	0.705471
K8ZTM2	Uncharacterized protein OS=Acinetobacter sp. WC-141 GN=ACINWC141_1552 PE=4 SV=1 - [K8ZTM2_9GAMM]	4.38	1	1	1	251	28.8142	6.16357	0.966985	0.705546
A0A009G5U7	Type II secretion system protein F OS=Acinetobacter baumannii 118362 GN=gspF PE=3 SV=1 - [A0A009G5U7_ACIBA]	2.74	1	1	1	401	44.3875	9.37842	1.03879	0.706288
A0A062MNK0	Toluene tolerance, Ttg2 family protein OS=Acinetobacter baumannii 1288284 GN=J608_0241 PE=4 SV=1 - [A0A062MNK0_ACIBA]	51.64	9	9	18	213	23.4991	9.83252	0.967098	0.706505
A0A009FX42	UDP-N-acetylglucosamine--N-acetylmuramyl-(pentapeptide) pyrophosphoryl-undecaprenol N-acetylglucosamine transferase OS=Acinetobacter baumannii 984213 GN=murG PE=3 SV=1 - [A0A009FX42_ACIBA]	10.94	3	3	4	320	34.7723	9.48096	0.967119	0.70668
A0A009JC85	50S ribosomal protein L6 OS=Acinetobacter baumannii 1437282 GN=rplF PE=3 SV=1 - [A0A009JC85_ACIBA]	35.03	8	8	19	177	19.0573	9.74463	0.967123	0.706713
A0A009FYI8	Bacterial regulatory s, gntR family protein OS=Acinetobacter baumannii 348935 GN=J504_0200 PE=4 SV=1 - [A0A009FYI8_ACIBA]	3.46	1	1	1	231	27.3413	7.21045	0.967228	0.707603
A0A011IWE1	Ribosome small subunit-dependent GTPase A OS=Acinetobacter baumannii 457946 GN=rsgA PE=3 SV=1 - [A0A011IWE1_ACIBA]	18.47	5	5	6	352	39.5346	6.46826	0.967306	0.708265
A0A0L6SZ12	Uncharacterized protein (Fragment) OS=Acinetobacter baumannii GN=RP88_20140 PE=4 SV=1 - [A0A0L6SZ12_ACIBA]	3.59	1	1	1	362	39.6597	4.85596	1.03844	0.708779
A3M6D2	Uncharacterized protein OS=Acinetobacter baumannii (strain ATCC 17978 / CIP 53.77 / LMG 1025 / NCDC KC755 / 5377) GN=A1S_2049 PE=4 SV=1 - [A3M6D2_ACIBT]	6.03	1	1	1	199	22.4876	5.021	1.0384	0.709049
A0A009QPY9	Alanine racemase, N-terminal domain protein OS=Acinetobacter baumannii 809848 GN=J536_2390 PE=3 SV=1 - [A0A009QPY9_ACIBA]	8.7	1	1	1	230	25.4036	5.45264	1.03839	0.709154
A0A009G2W4	3-phosphoshikimate 1-carboxyvinyltransferase OS=Acinetobacter baumannii 118362 GN=aroA PE=3 SV=1 - [A0A009G2W4_ACIBA]	21.93	12	12	15	748	79.6632	6.34131	1.03839	0.709179
A0A062FRT3	tRNA (Guanine-N(7)-)-methyltransferase (Fragment) OS=Acinetobacter baumannii 15827 GN=J530_3700 PE=4 SV=1 - [A0A062FRT3_ACIBA]	4.32	1	1	1	162	18.9067	8.00146	0.967666	0.711325
B7GYM8	Elongation factor G OS=Acinetobacter baumannii (strain AB307-0294) GN=fusA PE=3 SV=1 - [EFG_ACIB3]	71.07	9	39	158	712	78.7555	5.14795	1.03792	0.712537
E3VNS0	DNA-directed RNA polymerase (Fragment) OS=Acinetobacter soli GN=rpoB PE=3 SV=1 - [E3VNS0_9GAMM]	18.88	1	4	7	286	31.6858	5.2876	0.967814	0.712581
A0A009LXE3	Threonine--tRNA ligase OS=Acinetobacter baumannii 1440422 GN=thrS PE=3 SV=1 - [A0A009LXE3_ACIBA]	44.69	9	24	34	640	73.0768	5.79541	0.967827	0.71269
A0A009EI43	Isocitrate dehydrogenase [NADP] OS=Acinetobacter baumannii 984213 GN=icd PE=3 SV=1 - [A0A009EI43_ACIBA]	36.84	9	14	26	418	45.5816	5.37646	1.03789	0.712761
A0A0M1MWJ0	Pyridine nucleotide-disulfide oxidoreductase (Fragment) OS=Acinetobacter baumannii GN=RW47_20985 PE=4 SV=1 - [A0A0M1MWJ0_ACIBA]	28.65	8	8	8	384	41.2656	5.10986	0.967865	0.713016
A0A0M2E3F9	Nitronate monooxygenase family protein (Fragment) OS=Acinetobacter baumannii 26016_3 GN=J969_2243 PE=4 SV=1 - [A0A0M2E3F9_ACIBA]	13.58	3	3	5	302	33.133	6.52197	1.03774	0.713881
A0A062T1K1	MarR family protein (Fragment) OS=Acinetobacter baumannii 45002_9 GN=J802_2976 PE=4 SV=1 - [A0A062T1K1_ACIBA]	20.17	2	2	2	119	13.8471	9.17334	1.03771	0.714072
A0A0A8XG00	Flavodoxin reductase family1 OS=Acinetobacter calcoaceticus GN=P23_0211 PE=4 SV=1 - [A0A0A8XG00_ACICA]	5.85	1	1	1	342	38.2276	6.53662	1.03764	0.714554
A0A009KP41	Uncharacterized protein OS=Acinetobacter baumannii 1440422 GN=J540_2700 PE=4 SV=1 - [A0A009KP41_ACIBA]	20.06	3	6	6	334	35.9278	5.45264	1.03764	0.714569
A0A009LCV8	Phosphopantothenoylcysteine decarboxylase / phosphopantothenate--cysteine ligase OS=Acinetobacter baumannii 1461963 GN=coaBC PE=4 SV=1 - [A0A009LCV8_ACIBA]	19.66	7	7	9	417	44.8391	6.15088	0.96809	0.714927
A0A014DVA7	Enoyl-[acyl-carrier-protein] reductase [NADH] OS=Acinetobacter baumannii 25977_7 GN=fabI PE=3 SV=1 - [A0A014DVA7_ACIBA]	60.67	12	12	28	267	28.6115	5.88428	1.03756	0.715185
A0A009K6M4	tRNA threonylcarbamoyl adenosine modification protein YeaZ OS=Acinetobacter baumannii 1461963 GN=yeaZ PE=4 SV=1 - [A0A009K6M4_ACIBA]	16.29	3	3	3	221	24.1213	4.729	0.968188	0.715766
A0A011ITL5	Uncharacterized protein OS=Acinetobacter baumannii 723929 GN=J610_0630 PE=4 SV=1 - [A0A011ITL5_ACIBA]	41.18	1	4	6	119	13.9291	5.12256	1.03742	0.716154
A0A009EPK0	Uncharacterized protein OS=Acinetobacter baumannii 984213 GN=J503_3029 PE=4 SV=1 - [A0A009EPK0_ACIBA]	23.53	3	3	3	119	13.8031	7.86963	1.03737	0.716573
A0A009HTT8	Nitrite/Sulfite reductase ferredoxin-like half domain protein OS=Acinetobacter baumannii 1295743 GN=J512_0066 PE=4 SV=1 - [A0A009HTT8_ACIBA]	23.4	10	10	13	547	62.1086	5.89697	1.03731	0.716969
A0A009KC15	Alanine--tRNA ligase OS=Acinetobacter baumannii 1461963 GN=alaS PE=3 SV=1 - [A0A009KC15_ACIBA]	30.64	17	22	27	878	96.4773	5.52881	0.968425	0.717781
A0A062RW07	Bacterial transcriptional regulator family protein OS=Acinetobacter baumannii 42057_3 GN=K034_0554 PE=4 SV=1 - [A0A062RW07_ACIBA]	8.62	2	2	2	232	25.5342	7.50342	1.03717	0.717977
A0A011JAB5	3-demethylubiquinone-9 3-methyltransferase family protein OS=Acinetobacter baumannii 457946 GN=J639_3414 PE=4 SV=1 - [A0A011JAB5_ACIBA]	19.73	2	2	5	147	16.7041	4.90674	0.968598	0.719254
A0A009RYN3	Bacterial regulatory s, gntR family protein OS=Acinetobacter baumannii 809848 GN=J536_0866 PE=4 SV=1 - [A0A009RYN3_ACIBA]	7.08	1	1	1	240	27.6832	6.45557	1.03693	0.719706
A0A014CTW5	Methionyl-tRNA formyltransferase (Fragment) OS=Acinetobacter baumannii 25977_7 GN=J810_0368 PE=3 SV=1 - [A0A014CTW5_ACIBA]	24.11	2	3	3	224	24.1605	5.57959	1.03688	0.720132
B0VQP8	50S ribosomal protein L34 OS=Acinetobacter baumannii (strain SDF) GN=rpmH PE=3 SV=1 - [RL34_ACIBS]	20.45	1	1	2	44	5.18598	12.6011	0.968762	0.720652
A0A0L6YIM8	Phosphoglycolate phosphatase (Fragment) OS=Acinetobacter baumannii GN=RQ97_23750 PE=4 SV=1 - [A0A0L6YIM8_ACIBA]	31.34	4	4	5	201	22.7057	4.84326	0.968783	0.720835
S3UH68	Uncharacterized protein OS=Acinetobacter baumannii NIPH 410 GN=F910_01940 PE=4 SV=1 - [S3UH68_ACIBA]	35.71	1	1	2	84	9.13475	9.70068	0.969145	0.723921
A0A062B8N2	Transcription termination/antitermination protein NusA OS=Acinetobacter baumannii 916567 GN=nusA PE=3 SV=1 - [A0A062B8N2_ACIBA]	34.21	14	14	27	494	55.007	4.61475	1.03635	0.723977
A0A062FFD1	Shikimate dehydrogenase (NADP(+)) OS=Acinetobacter baumannii 754286 GN=J567_0469 PE=4 SV=1 - [A0A062FFD1_ACIBA]	15.17	3	3	3	211	22.7048	5.22412	1.03625	0.724683
A0A062RCA7	50S ribosomal protein L2 OS=Acinetobacter baumannii 42057_3 GN=rplB PE=3 SV=1 - [A0A062RCA7_ACIBA]	50.36	4	13	34	274	30.2772	10.9019	1.03622	0.724941
A0A009I189	MaoC like domain protein OS=Acinetobacter baumannii 1295259 GN=J507_2539 PE=4 SV=1 - [A0A009I189_ACIBA]	26.06	5	5	10	284	31.826	9.59814	0.969362	0.725769
A0A009FXF9	Translation elongation factor P OS=Acinetobacter baumannii 348935 GN=efp PE=3 SV=1 - [A0A009FXF9_ACIBA]	16.93	1	3	8	189	20.9154	4.98291	0.969367	0.725818
A0A0M1MVE6	Phosphoserine phosphatase (Fragment) OS=Acinetobacter baumannii GN=RW56_21355 PE=4 SV=1 - [A0A0M1MVE6_ACIBA]	21.2	3	3	3	184	20.7306	5.79541	0.969414	0.726215
A0A009QU92	Adenosylhomocysteinase OS=Acinetobacter baumannii 809848 GN=ahcY PE=3 SV=1 - [A0A009QU92_ACIBA]	49.13	7	16	30	460	50.3414	5.38916	0.969482	0.7268
A0A062IH20	Ubiquinol oxidase, subunit II OS=Acinetobacter baumannii 21072 GN=cyoA PE=4 SV=1 - [A0A062IH20_ACIBA]	27.14	8	8	20	350	38.8807	7.04932	1.03595	0.72686
A0A009IK00	Mycolic acid cyclopropane synthetase family protein OS=Acinetobacter baumannii 1295743 GN=J512_3469 PE=4 SV=1 - [A0A009IK00_ACIBA]	22.05	3	3	5	195	21.9324	5.96045	1.0359	0.727227
B0V530	Acetyl-coenzyme A carboxylase carboxyl transferase subunit beta OS=Acinetobacter baumannii (strain AYE) GN=accD PE=3 SV=1 - [ACCD_ACIBY]	32.89	8	8	13	298	32.9507	6.23975	1.03586	0.72754
A0A062EZU8	HD domain protein OS=Acinetobacter baumannii 855125 GN=J560_2120 PE=4 SV=1 - [A0A062EZU8_ACIBA]	13.55	7	7	12	701	79.609	6.41748	0.969633	0.728086
A0A062F5K7	CoA-transferase III family protein OS=Acinetobacter baumannii 754286 GN=J567_3758 PE=4 SV=1 - [A0A062F5K7_ACIBA]	11.61	2	2	3	310	33.5621	5.0083	1.03577	0.728181
A0A011IBY4	Histidinol-phosphate aminotransferase OS=Acinetobacter baumannii 457946 GN=hisC PE=3 SV=1 - [A0A011IBY4_ACIBA]	19.67	5	5	7	361	40.545	5.10986	0.969673	0.728431
A0A013SJC0	Zinc-ribbon domain protein OS=Acinetobacter baumannii 573719 GN=J658_3880 PE=4 SV=1 - [A0A013SJC0_ACIBA]	2.66	1	1	1	602	66.7815	6.85889	1.03573	0.728489
A0A009JVX4	Glyoxalase/Bleomycin resistance /Dioxygenase superfamily protein OS=Acinetobacter baumannii 1419130 GN=J518_0995 PE=3 SV=1 - [A0A009JVX4_ACIBA]	27.47	5	5	11	182	21.1335	5.92236	1.03563	0.729234
A0A062B801	TonB-dependent copper receptor OS=Acinetobacter baumannii 916567 GN=J467_2881 PE=3 SV=1 - [A0A062B801_ACIBA]	21.16	11	11	17	690	76.3033	6.21436	1.0356	0.729475
A0A062J4K2	Putative permease YjgP/YjgQ family protein (Fragment) OS=Acinetobacter baumannii 1195185_80 GN=J725_4247 PE=4 SV=1 - [A0A062J4K2_ACIBA]	7.96	2	2	2	314	35.7055	7.94287	1.03555	0.729826
A0A009GZS2	ATP synthase subunit delta OS=Acinetobacter baumannii 118362 GN=atpH PE=3 SV=1 - [A0A009GZS2_ACIBA]	29.78	4	4	10	178	19.5572	4.65283	1.03551	0.730127
N9JH49	Uncharacterized protein OS=Acinetobacter baumannii NIPH 601 GN=F918_02178 PE=4 SV=1 - [N9JH49_ACIBA]	43.86	30	41	58	1156	127.497	7.03467	0.969922	0.730563
L9P900	3-isopropylmalate dehydratase (Fragment) OS=Acinetobacter baumannii Naval-57 GN=leuD PE=3 SV=1 - [L9P900_ACIBA]	20.73	3	3	3	193	21.6539	5.13525	1.03542	0.730734
B0VSC6	Putative lipoprotein OS=Acinetobacter baumannii (strain SDF) GN=ABSDF2382 PE=4 SV=1 - [B0VSC6_ACIBS]	65.07	13	13	60	146	16.2758	4.89404	1.0354	0.730939
A0A062B9X3	Putative surface antigen OS=Acinetobacter baumannii 916567 GN=J467_0401 PE=4 SV=1 - [A0A062B9X3_ACIBA]	75.24	6	6	20	105	12.4238	4.84326	0.970108	0.732153
A0A062SL22	Short chain dehydrogenase family protein (Fragment) OS=Acinetobacter baumannii 45002_9 GN=J802_4417 PE=4 SV=1 - [A0A062SL22_ACIBA]	44.69	8	8	26	226	24.6088	6.29053	0.970198	0.732924
A0A013RUK0	Alpha/beta hydrolase family protein OS=Acinetobacter baumannii 573719 GN=J658_0467 PE=4 SV=1 - [A0A013RUK0_ACIBA]	19.05	2	2	3	210	23.3032	6.65381	1.03504	0.733523
A0A062HF21	Exonuclease family protein (Fragment) OS=Acinetobacter baumannii 21072 GN=J596_4470 PE=4 SV=1 - [A0A062HF21_ACIBA]	9.57	1	1	1	115	12.5663	7.50342	1.035	0.733834
R8Y5F1	Uncharacterized protein OS=Acinetobacter calcoaceticus ANC 3811 GN=F935_01796 PE=4 SV=1 - [R8Y5F1_ACICA]	6.01	1	1	4	499	55.8279	8.82178	0.970346	0.734186
A0A062B9Y5	Alpha/beta hydrolase fold family protein OS=Acinetobacter baumannii 916567 GN=J467_2184 PE=4 SV=1 - [A0A062B9Y5_ACIBA]	17.28	4	4	5	324	36.2157	4.97021	0.970349	0.734218
A0A009FHE9	Stage II sporulation E family protein (Fragment) OS=Acinetobacter baumannii 118362 GN=J517_4190 PE=4 SV=1 - [A0A009FHE9_ACIBA]	7.44	2	2	2	242	27.6664	5.78271	0.970407	0.734713
B0VLV6	UPF0345 protein ABSDF3198 OS=Acinetobacter baumannii (strain SDF) GN=ABSDF3198 PE=3 SV=1 - [Y3198_ACIBS]	54.63	4	4	8	108	12.0519	5.021	1.03478	0.735417
A0A062B6M8	Enoyl-CoA hydratase/isomerase family protein OS=Acinetobacter baumannii 916567 GN=J467_2119 PE=4 SV=1 - [A0A062B6M8_ACIBA]	13.08	7	7	9	711	77.1132	6.85889	0.970503	0.735531
A0A009JCJ7	50S ribosomal protein L14 OS=Acinetobacter baumannii 1437282 GN=rplN PE=3 SV=1 - [A0A009JCJ7_ACIBA]	40.98	1	5	8	122	13.4793	10.4478	0.970514	0.735625
A0A009JKZ9	NAD+ synthetase OS=Acinetobacter baumannii 1419130 GN=nadE PE=3 SV=1 - [A0A009JKZ9_ACIBA]	26.06	12	12	15	541	60.3599	5.60498	1.03473	0.735787
A0A013T0Y0	Aspartyl/Asparaginyl beta-hydroxylase family protein OS=Acinetobacter baumannii 573719 GN=J658_1472 PE=4 SV=1 - [A0A013T0Y0_ACIBA]	22.05	3	4	4	254	29.8731	9.15869	0.970537	0.735823
A0A062IDZ2	Adenylosuccinate lyase OS=Acinetobacter baumannii 21072 GN=purB PE=3 SV=1 - [A0A062IDZ2_ACIBA]	35.06	4	12	20	462	51.3782	5.73193	1.03467	0.736254
A0A062DPQ8	Electron transfer flavoprotein-ubiquinone oxidoreductase OS=Acinetobacter baumannii 496487 GN=J524_0155 PE=4 SV=1 - [A0A062DPQ8_ACIBA]	51.05	10	23	37	570	62.9183	5.90967	1.03466	0.736295
A0A009JRJ7	Two-component system response regulator protein OS=Acinetobacter baumannii 1437282 GN=J537_2497 PE=4 SV=1 - [A0A009JRJ7_ACIBA]	50.42	1	11	23	238	27.1053	5.12256	1.03462	0.736596
A0A009F252	Xaa-His dipeptidase family protein OS=Acinetobacter baumannii 984213 GN=pepD PE=4 SV=1 - [A0A009F252_ACIBA]	11.93	4	4	8	486	52.8331	4.99561	1.03459	0.736834
A0A0M2E092	Ribosomal RNA large subunit methyltransferase K/L (Fragment) OS=Acinetobacter baumannii 26016_3 GN=J969_3547 PE=4 SV=1 - [A0A0M2E092_ACIBA]	6.05	3	4	4	661	75.1927	6.91748	0.970666	0.73693
A0A062G8A9	HAD phosphoserine phosphatase-like hydrolase, IB family protein OS=Acinetobacter baumannii 15827 GN=J530_0422 PE=4 SV=1 - [A0A062G8A9_ACIBA]	5.88	1	1	1	153	17.4609	5.8208	1.03454	0.737241
A0A009GDJ3	Iron-sulfur cluster assembly scaffold protein IscU OS=Acinetobacter baumannii 118362 GN=nifU PE=3 SV=1 - [A0A009GDJ3_ACIBA]	52.34	1	5	6	128	13.801	5.5415	1.03436	0.73857
A0A010IDM8	Bacterial sugar transferase family protein OS=Acinetobacter baumannii 1542444 GN=J580_3439 PE=4 SV=1 - [A0A010IDM8_ACIBA]	38.26	4	4	4	149	16.7594	6.02393	0.97086	0.738594
A0A013S3B9	Bacterial regulatory s, tetR family protein OS=Acinetobacter baumannii 573719 GN=J658_0245 PE=4 SV=1 - [A0A013S3B9_ACIBA]	11.69	2	2	2	231	26.1299	7.63525	1.03425	0.739379
F0KNX8	Uncharacterized protein OS=Acinetobacter calcoaceticus (strain PHEA-2) GN=BDGL_002367 PE=4 SV=1 - [F0KNX8_ACICP]	14.62	2	2	3	171	19.569	8.38232	1.03423	0.739518
A0A062TAU3	Transglycosylase SLT domain protein OS=Acinetobacter baumannii 45002_9 GN=J802_3424 PE=4 SV=1 - [A0A062TAU3_ACIBA]	6.09	2	2	2	443	50.6382	9.31982	1.03416	0.740015
A3M1W6	Peptide methionine sulfoxide reductase MsrA OS=Acinetobacter baumannii (strain ATCC 17978 / CIP 53.77 / LMG 1025 / NCDC KC755 / 5377) GN=msrA PE=3 SV=2 - [MSRA_ACIBT]	20.81	3	3	7	173	19.8245	5.14795	1.03407	0.740633
A0A0M1MT63	CysB family transcriptional regulator (Fragment) OS=Acinetobacter baumannii GN=RW60_20240 PE=4 SV=1 - [A0A0M1MT63_ACIBA]	30.82	6	6	10	305	34.2049	5.43994	0.971099	0.740645
A0A0J8TP46	Peptidase S24-like family protein OS=Acinetobacter baumannii GN=AB988_0258 PE=4 SV=1 - [A0A0J8TP46_ACIBA]	16.67	3	3	3	258	29.3612	6.43018	1.03403	0.740948
A0A0G3VXF5	Uncharacterized protein OS=Acinetobacter nosocomialis PE=4 SV=1 - [A0A0G3VXF5_9GAMM]	21.14	2	2	4	123	13.9621	5.5542	0.971263	0.742056
A0A0L6SYV8	Chloramphenicol acetyltransferase (Fragment) OS=Acinetobacter baumannii GN=RP81_19775 PE=4 SV=1 - [A0A0L6SYV8_ACIBA]	22.56	2	2	3	133	15.1015	5.85889	0.971354	0.742835
A0A011IH38	ATP synthase subunit beta OS=Acinetobacter baumannii 457946 GN=atpD PE=3 SV=1 - [A0A011IH38_ACIBA]	68.53	3	22	102	464	50.239	5.16064	0.971356	0.742853
A0A009YCB7	Peptide deformylase OS=Acinetobacter baumannii 479375 GN=def PE=3 SV=1 - [A0A009YCB7_ACIBA]	21.26	4	4	8	174	19.9254	5.19873	1.03377	0.742868
R8YT45	Dihydrolipoyl dehydrogenase OS=Acinetobacter pittii ANC 4052 GN=F929_02525 PE=4 SV=1 - [R8YT45_ACIPI]	22.06	1	7	9	467	49.748	6.29053	0.971363	0.74291
A0A062BI48	Transketolase OS=Acinetobacter baumannii 916567 GN=tkt PE=3 SV=1 - [A0A062BI48_ACIBA]	40.79	20	20	27	662	72.2432	5.31299	1.03375	0.743063
A0A009J6Q1	3-isopropylmalate dehydratase large subunit OS=Acinetobacter baumannii 1437282 GN=leuC PE=3 SV=1 - [A0A009J6Q1_ACIBA]	19.28	6	6	7	472	50.9874	5.43994	1.0337	0.743373
A0A009F247	Uncharacterized protein OS=Acinetobacter baumannii 984213 GN=J503_0773 PE=4 SV=1 - [A0A009F247_ACIBA]	19.74	1	2	3	152	17.3553	8.11865	1.03369	0.743438
A0A0A8XJQ5	Uncharacterized protein OS=Acinetobacter calcoaceticus GN=P23_1525 PE=4 SV=1 - [A0A0A8XJQ5_ACICA]	13.58	1	1	1	81	9.83103	5.07178	1.03369	0.743482
A0A0B2XRY4	Site-determining protein OS=Acinetobacter baumannii GN=NT90_15020 PE=3 SV=1 - [A0A0B2XRY4_ACIBA]	58.52	1	13	31	270	29.9366	5.94775	1.03364	0.743812
A0A009ITJ4	Ribosome maturation factor RimM OS=Acinetobacter baumannii 1295743 GN=rimM PE=3 SV=1 - [A0A009ITJ4_ACIBA]	22.53	4	4	4	182	20.7134	4.79248	1.03364	0.743858
A0A062IER3	Arabinose 5-phosphate isomerase OS=Acinetobacter baumannii 21072 GN=J596_3115 PE=3 SV=1 - [A0A062IER3_ACIBA]	27.69	8	8	9	325	34.9771	6.22705	1.0336	0.744142
A0A0M1MZ10	Hydrogenase (Fragment) OS=Acinetobacter baumannii GN=RW49_21880 PE=4 SV=1 - [A0A0M1MZ10_ACIBA]	20.41	3	3	3	245	25.5101	4.91943	1.03353	0.744679
A0A009TL80	TonB dependent receptor family protein OS=Acinetobacter baumannii 99063 GN=J529_1419 PE=3 SV=1 - [A0A009TL80_ACIBA]	12.6	6	6	6	746	82.3147	5.84619	0.971595	0.744902
A0A062IJ42	Succinyldiaminopimelate transaminase OS=Acinetobacter baumannii 21072 GN=dapC PE=4 SV=1 - [A0A062IJ42_ACIBA]	28.02	7	7	8	389	43.7893	6.32861	1.03343	0.745424
A0A009GCK9	2-isopropylmalate synthase OS=Acinetobacter baumannii 118362 GN=leuA PE=3 SV=1 - [A0A009GCK9_ACIBA]	22.34	7	11	14	564	63.0807	5.16064	0.971674	0.745583
A0A062L2Q6	Pretranslocase subunit SecB family protein OS=Acinetobacter baumannii 1288284 GN=J608_4534 PE=4 SV=1 - [A0A062L2Q6_ACIBA]	83.33	4	4	7	66	7.58291	5.0083	1.03339	0.745687
A0A0C4Y4E8	Uncharacterized protein OS=Acinetobacter baumannii GN=NG19_004 PE=4 SV=1 - [A0A0C4Y4E8_ACIBA]	20.32	4	4	5	187	21.2689	5.90967	1.03337	0.745796
A0A009G2N6	Poly(A) polymerase I OS=Acinetobacter baumannii 984213 GN=pcnB PE=3 SV=1 - [A0A009G2N6_ACIBA]	10.68	4	4	4	487	55.6242	9.42236	0.971708	0.745873
A0A0L6TMB0	Recombinase XerC (Fragment) OS=Acinetobacter baumannii GN=RQ91_20075 PE=3 SV=1 - [A0A0L6TMB0_ACIBA]	4.2	1	1	1	286	33.2244	9.27588	0.971708	0.745876
A0A098SK48	NADH-quinone oxidoreductase subunit C/D OS=Acinetobacter baumannii GN=nuoC PE=3 SV=1 - [A0A098SK48_ACIBA]	38.15	3	22	39	595	68.5523	5.89697	1.03328	0.746508
A0A0J8TBQ0	Outer membrane protein assembly factor BamB OS=Acinetobacter baumannii GN=yfgL PE=3 SV=1 - [A0A0J8TBQ0_ACIBA]	29.74	9	9	13	380	41.0186	8.95361	0.971804	0.7467
A0A010LR46	Enolase OS=Acinetobacter baumannii 83444 GN=eno PE=3 SV=1 - [A0A010LR46_ACIBA]	51.28	14	14	48	429	46.1186	5.04639	1.03321	0.746998
A0A009F772	MviN-like family protein OS=Acinetobacter baumannii 984213 GN=J503_2660 PE=4 SV=1 - [A0A009F772_ACIBA]	19.59	1	1	1	97	10.9439	9.979	0.971861	0.747192
A0A0L6HBQ7	Chaperone protein ClpB (Fragment) OS=Acinetobacter baumannii GN=clpB PE=3 SV=1 - [A0A0L6HBQ7_ACIBA]	56.6	39	39	73	841	92.9198	5.30029	1.03317	0.747344
A0A0C4Y2R9	Conjugal transfer protein TraB OS=Acinetobacter baumannii GN=NG19_0058 PE=4 SV=1 - [A0A0C4Y2R9_ACIBA]	22.05	9	9	9	440	46.4643	5.40186	0.971895	0.747486
A0A009G785	Glutamine--fructose-6-phosphate aminotransferase [isomerizing] OS=Acinetobacter baumannii 118362 GN=glmS PE=3 SV=1 - [A0A009G785_ACIBA]	50.33	9	22	46	612	67.5102	5.51611	1.03295	0.748966
A3M3E1	Uncharacterized protein OS=Acinetobacter baumannii (strain ATCC 17978 / CIP 53.77 / LMG 1025 / NCDC KC755 / 5377) GN=A1S_1003 PE=4 SV=2 - [A3M3E1_ACIBT]	18.13	2	2	2	160	18.1946	8.104	1.03283	0.749852
A0A009E5R2	6-pyruvoyl tetrahydropterin synthase family protein OS=Acinetobacter baumannii 984213 GN=J503_4088 PE=4 SV=1 - [A0A009E5R2_ACIBA]	12.12	2	2	3	198	22.8254	5.5415	1.03275	0.750419
A0A009EZV0	Lipid-A-disaccharide synthase OS=Acinetobacter baumannii 984213 GN=lpxB PE=3 SV=1 - [A0A009EZV0_ACIBA]	19.95	5	5	6	391	43.8193	6.87354	0.972241	0.750461
A0A013W080	Fatty acid desaturase family protein OS=Acinetobacter baumannii 88816 GN=J660_0669 PE=4 SV=1 - [A0A013W080_ACIBA]	9.89	3	3	4	364	42.0897	9.34912	1.03269	0.750851
A0A062B4V9	DNA gyrase subunit B OS=Acinetobacter baumannii 916567 GN=gyrB PE=3 SV=1 - [A0A062B4V9_ACIBA]	31.51	4	18	31	822	92.0608	5.66846	1.03268	0.750958
A0A013IBK4	Trypsin family protein OS=Acinetobacter baumannii 1413735 GN=J675_1330 PE=4 SV=1 - [A0A013IBK4_ACIBA]	16.37	5	5	8	391	41.6671	6.16357	0.972324	0.751172
B7GW26	30S ribosomal protein S4 OS=Acinetobacter baumannii (strain AB307-0294) GN=rpsD PE=3 SV=1 - [RS4_ACIB3]	53.37	12	12	30	208	23.2545	10.0815	1.03263	0.751294
A0A062BF82	Carbon starvation CstA family protein OS=Acinetobacter baumannii 916567 GN=J467_0802 PE=4 SV=1 - [A0A062BF82_ACIBA]	8.31	6	6	10	698	74.7007	8.1626	0.972339	0.751301
A0A010L0L1	Tryptophan--tRNA ligase OS=Acinetobacter baumannii 1578804 GN=trpS PE=3 SV=1 - [A0A010L0L1_ACIBA]	31.45	6	8	10	337	37.6296	6.26514	1.03263	0.75131
A0A0L6YRE1	Pyridoxamine 5'-phosphate oxidase (Fragment) OS=Acinetobacter baumannii GN=RQ96_23245 PE=4 SV=1 - [A0A0L6YRE1_ACIBA]	28.42	3	3	4	190	22.156	6.0874	1.03234	0.753472
A0A011IF90	ATPase associated with various cellular activities family protein OS=Acinetobacter baumannii 457946 GN=J639_3902 PE=4 SV=1 - [A0A011IF90_ACIBA]	33.43	7	7	11	362	40.9873	6.12549	1.03228	0.753903
A0A0M3FT60	RNA-binding protein Hfq OS=Acinetobacter baumannii GN=hfq PE=3 SV=1 - [A0A0M3FT60_ACIBA]	44.2	6	6	20	138	14.235	7.51807	0.972642	0.753913
A0A014CTJ4	Isocitrate dehydrogenase, NADP-dependent OS=Acinetobacter baumannii 25977_2 GN=J805_0136 PE=4 SV=1 - [A0A014CTJ4_ACIBA]	50.34	1	30	76	745	82.5508	5.79541	0.972887	0.756027
A0A0E1FJZ9	VGR OS=Acinetobacter baumannii GN=IX87_05530 PE=4 SV=1 - [A0A0E1FJZ9_ACIBA]	6.64	5	5	5	1039	115.07	6.41748	1.03199	0.756081
K6MMQ5	ABC transporter, ATP-binding protein OS=Acinetobacter baumannii Naval-82 GN=ACINNAV82_1763 PE=3 SV=1 - [K6MMQ5_ACIBA]	2.81	1	1	2	427	46.9377	7.35693	0.972903	0.756163
A0A062FPK2	RNA polymerase-binding protein DksA (Fragment) OS=Acinetobacter baumannii 15827 GN=J530_4469 PE=3 SV=1 - [A0A062FPK2_ACIBA]	37.14	3	5	12	175	19.97	5.26221	0.972918	0.756291
A0A0J8V4P5	Competence-damaged family protein OS=Acinetobacter baumannii GN=AB987_3773 PE=4 SV=1 - [A0A0J8V4P5_ACIBA]	28.95	3	3	3	114	13.4391	9.24658	1.03195	0.756362
R8YZA9	4-hydroxyphenylpyruvate dioxygenase OS=Acinetobacter pittii ANC 4052 GN=F929_00824 PE=3 SV=1 - [R8YZA9_ACIPI]	33.33	1	12	38	351	40.0189	4.97021	0.973056	0.757487
A0A011G9V4	Imidazole glycerol phosphate synthase, glutamine amidotransferase subunit (Fragment) OS=Acinetobacter baumannii 216872 GN=J633_4153 PE=4 SV=1 - [A0A011G9V4_ACIBA]	29.41	2	3	5	119	12.6354	5.74463	0.973058	0.757501
A0A062TLZ3	Uncharacterized protein (Fragment) OS=Acinetobacter baumannii 25691_7 GN=J830_4068 PE=4 SV=1 - [A0A062TLZ3_ACIBA]	6.22	1	1	1	241	26.2404	5.51611	1.03179	0.757545
A0A062IZQ5	Ribosomal RNA small subunit methyltransferase G OS=Acinetobacter baumannii 233846 GN=gidB PE=3 SV=1 - [A0A062IZQ5_ACIBA]	23.33	5	5	8	210	23.6906	6.12549	0.973128	0.758108
A0A009FTH9	Glucose-6-phosphate isomerase OS=Acinetobacter baumannii 984213 GN=pgi PE=3 SV=1 - [A0A009FTH9_ACIBA]	10.07	5	5	9	556	62.7214	6.99072	0.97315	0.7583
A7FBH8	Uncharacterized protein OS=Acinetobacter baumannii (strain ATCC 17978 / CIP 53.77 / LMG 1025 / NCDC KC755 / 5377) GN=A1S_3741 PE=4 SV=1 - [A7FBH8_ACIBT]	17.91	1	1	2	67	7.82204	6.52197	1.03165	0.758542
A0A0L6SZ89	Uncharacterized protein (Fragment) OS=Acinetobacter baumannii GN=RP90_20190 PE=4 SV=1 - [A0A0L6SZ89_ACIBA]	17.02	6	6	8	429	49.3583	6.06201	1.03165	0.758608
A0A062RW60	Carbohydrate kinase, thermoresistant glucokinase family protein OS=Acinetobacter baumannii 42057_3 GN=K034_0355 PE=4 SV=1 - [A0A062RW60_ACIBA]	29.7	4	4	4	165	18.3854	4.99561	1.03147	0.759885
A0A009YHD4	50S ribosomal protein L20 OS=Acinetobacter baumannii 479375 GN=rplT PE=3 SV=1 - [A0A009YHD4_ACIBA]	45.38	7	7	12	119	13.4136	11.6343	1.03119	0.761985
A0A062BCD1	L-2,4-diaminobutyrate decarboxylase OS=Acinetobacter baumannii 916567 GN=ddc PE=3 SV=1 - [A0A062BCD1_ACIBA]	35.49	9	13	19	510	56.2019	5.31299	0.973635	0.762486
A0A0L6YTI2	Monoamine oxidase (Fragment) OS=Acinetobacter baumannii GN=RQ96_21325 PE=4 SV=1 - [A0A0L6YTI2_ACIBA]	62.01	3	17	24	329	37.3061	7.26904	0.973655	0.76266
A0A062TB83	Phosphoglucomutase/phosphomannomutase, C-terminal domain protein OS=Acinetobacter baumannii 45002_9 GN=J802_3050 PE=3 SV=1 - [A0A062TB83_ACIBA]	27.63	4	10	15	456	50.9377	5.37646	1.03096	0.763682
A0A062KYF5	Uncharacterized protein OS=Acinetobacter baumannii 1571545 GN=J715_1869 PE=4 SV=1 - [A0A062KYF5_ACIBA]	31.13	3	3	4	151	16.7897	5.38916	0.973781	0.763746
A0A062MGB4	Acetyl-CoA carboxylase, biotin carboxyl carrier protein OS=Acinetobacter baumannii 1288284 GN=J608_0322 PE=4 SV=1 - [A0A062MGB4_ACIBA]	66.91	6	6	14	139	14.7019	5.24951	1.03094	0.763891
B7IA35	30S ribosomal protein S19 OS=Acinetobacter baumannii (strain AB0057) GN=rpsS PE=3 SV=1 - [RS19_ACIB5]	48.35	5	5	13	91	10.1775	11.0483	0.973823	0.76411
A0A0L6T0I6	Methylmalonate-semialdehyde dehydrogenase (Fragment) OS=Acinetobacter baumannii GN=RP80_20030 PE=3 SV=1 - [A0A0L6T0I6_ACIBA]	5.86	1	2	2	495	53.5061	5.8335	1.0309	0.764131
A0A009JTF2	Bacterial regulatory s, tetR family protein OS=Acinetobacter baumannii 1437282 GN=J537_1805 PE=4 SV=1 - [A0A009JTF2_ACIBA]	12.44	1	1	1	193	21.4962	6.58057	1.0307	0.765625
A0A0L6KIP2	Sulfurtransferase (Fragment) OS=Acinetobacter baumannii GN=RQ62_22555 PE=4 SV=1 - [A0A0L6KIP2_ACIBA]	3.61	1	1	1	249	28.1204	6.46826	0.974097	0.766473
A0A013U5Q9	ATPase associated with various cellular activities family protein OS=Acinetobacter baumannii 573719 GN=J658_0493 PE=4 SV=1 - [A0A013U5Q9_ACIBA]	17.41	4	4	4	293	33.8374	5.73193	0.974152	0.766953
A0A0M1MZ11	GDYXXLXY protein (Fragment) OS=Acinetobacter baumannii GN=RW49_21875 PE=4 SV=1 - [A0A0M1MZ11_ACIBA]	34.1	4	4	4	173	19.6483	8.38232	1.03052	0.767002
A0A009H9V9	MetA-pathway of phenol degradation family protein OS=Acinetobacter baumannii 1295259 GN=J507_1243 PE=4 SV=1 - [A0A009H9V9_ACIBA]	28.63	2	4	8	255	27.4727	4.7417	1.03043	0.767646
A0A009SCC7	NADPH-dependent 7-cyano-7-deazaguanine reductase OS=Acinetobacter baumannii 99063 GN=queF PE=3 SV=1 - [A0A009SCC7_ACIBA]	15.93	3	3	3	270	30.9487	5.8208	0.974257	0.767859
A0A009FLA5	Catalase-peroxidase OS=Acinetobacter baumannii 984213 GN=katG PE=3 SV=1 - [A0A009FLA5_ACIBA]	25.77	13	13	21	718	78.5146	5.46533	1.03039	0.768006
A0A062F4V5	Zn-dependent protease with chaperone function domain protein (Fragment) OS=Acinetobacter baumannii 754286 GN=J567_3950 PE=4 SV=1 - [A0A062F4V5_ACIBA]	16.67	1	1	1	66	7.52576	6.78564	1.03037	0.768096
A0A014AY00	30S ribosomal protein S8 OS=Acinetobacter baumannii 25977_8 GN=rpsH PE=3 SV=1 - [A0A014AY00_ACIBA]	57.25	8	8	32	131	14.2076	10.0522	0.974302	0.768251
A0A022IXQ2	Methionine aminopeptidase, type I (Fragment) OS=Acinetobacter baumannii 1195185_11 GN=J632_03997 PE=3 SV=1 - [A0A022IXQ2_ACIBA]	12.4	2	2	2	250	27.521	6.68311	1.03025	0.769041
A0A009NVP4	Fumarate hydratase class II OS=Acinetobacter baumannii 272263 GN=fumC PE=3 SV=1 - [A0A009NVP4_ACIBA]	4.96	1	1	1	464	50.2418	6.20166	1.03019	0.769468
A0A062BJM5	Phosphate acetyltransferase OS=Acinetobacter baumannii 916567 GN=pta PE=3 SV=1 - [A0A062BJM5_ACIBA]	33.19	14	14	18	714	77.0381	5.37646	0.974585	0.770703
A0A009KP99	Putative enoyl-CoA hydratase/isomerase OS=Acinetobacter baumannii 1461963 GN=J544_2876 PE=4 SV=1 - [A0A009KP99_ACIBA]	21.8	4	4	4	266	28.8961	5.99854	0.974638	0.771162
A0A009JJW2	Sel1 repeat family protein OS=Acinetobacter baumannii 1419130 GN=J518_3663 PE=4 SV=1 - [A0A009JJW2_ACIBA]	6.35	1	1	2	126	14.4199	5.49072	1.02996	0.771221
A0A062MYH2	STAS domain protein OS=Acinetobacter baumannii 1288284 GN=J608_0240 PE=4 SV=1 - [A0A062MYH2_ACIBA]	33.68	2	2	2	95	10.8548	7.50342	0.974657	0.771323
A0A028IU15	Urease accessory protein UreG OS=Acinetobacter baumannii LAC-4 GN=ureG PE=3 SV=1 - [A0A028IU15_ACIBA]	19.61	3	3	4	204	22.1043	4.93213	0.974839	0.7729
A0A011IL15	Antitoxin of type II toxin-antitoxin system OS=Acinetobacter baumannii 457946 GN=J639_3167 PE=4 SV=1 - [A0A011IL15_ACIBA]	27.47	2	2	2	91	10.2992	5.41455	1.02971	0.773095
A0A0L6KDU9	Methyltransferase (Fragment) OS=Acinetobacter baumannii GN=RQ25_22160 PE=4 SV=1 - [A0A0L6KDU9_ACIBA]	5.63	1	1	1	160	17.9694	7.38623	1.02965	0.773507
A0A0E1FJD8	Malate dehydrogenase OS=Acinetobacter baumannii GN=mdh PE=3 SV=1 - [A0A0E1FJD8_ACIBA]	65.55	17	17	72	328	35.3591	5.24951	1.02957	0.774087
A0A009I757	Enoyl-CoA hydratase/isomerase family protein OS=Acinetobacter baumannii 1295743 GN=J512_1425 PE=3 SV=1 - [A0A009I757_ACIBA]	9.16	2	2	2	262	29.2077	9.5542	1.02957	0.774132
A0A010G3A7	Protein translocase subunit SecA OS=Acinetobacter baumannii 1106579 GN=secA PE=3 SV=1 - [A0A010G3A7_ACIBA]	36.71	10	23	33	907	102.475	5.36377	1.02949	0.774682
A0A0M0XEK3	Ligand-gated channel protein OS=Acinetobacter baumannii GN=AKG97_18340 PE=3 SV=1 - [A0A0M0XEK3_ACIBA]	6.5	3	3	3	692	76.9173	5.78271	0.975049	0.774723
A0A062T5F9	Porin subfamily protein (Fragment) OS=Acinetobacter baumannii 45002_9 GN=J802_3294 PE=4 SV=1 - [A0A062T5F9_ACIBA]	43.46	11	16	41	428	46.5225	6.44287	1.02943	0.775123
A0A009JI27	Poly family protein OS=Acinetobacter baumannii 1437282 GN=J537_0436 PE=4 SV=1 - [A0A009JI27_ACIBA]	27.15	4	4	5	151	16.923	6.81494	0.975105	0.775201
A0A0J8TK52	NAD binding domain of 6-phosphogluconate dehydrogenase family protein OS=Acinetobacter baumannii GN=AB988_3745 PE=4 SV=1 - [A0A0J8TK52_ACIBA]	27.49	4	4	5	171	18.8599	5.49072	0.975124	0.775367
F0KN42	Uncharacterized protein OS=Acinetobacter calcoaceticus (strain PHEA-2) GN=BDGL_002241 PE=4 SV=1 - [F0KN42_ACICP]	24.5	2	2	5	151	16.2836	6.0874	0.975175	0.775814
A0A009I0K4	Cysteine--tRNA ligase OS=Acinetobacter baumannii 1295743 GN=cysS PE=3 SV=1 - [A0A009I0K4_ACIBA]	26.22	11	11	12	473	54.1385	5.63037	0.975176	0.775818
A0A009KJL4	DNA mismatch repair protein MutS OS=Acinetobacter baumannii 1440422 GN=mutS PE=3 SV=1 - [A0A009KJL4_ACIBA]	12.88	8	8	11	846	93.6181	6.39209	0.975186	0.77591
A0A009EMX0	Catalase family protein OS=Acinetobacter baumannii 348935 GN=J504_2715 PE=4 SV=1 - [A0A009EMX0_ACIBA]	12.45	1	7	17	707	79.1553	5.85889	1.02932	0.775979
A0A009IIC8	OsmC-like family protein OS=Acinetobacter baumannii 1295743 GN=J512_2786 PE=4 SV=1 - [A0A009IIC8_ACIBA]	20	3	3	4	135	15.3588	6.40479	0.975377	0.777565
K1ETH0	FtsK/SpoIIIE family protein OS=Acinetobacter baumannii WC-692 GN=ACINWC692_0886 PE=4 SV=1 - [K1ETH0_ACIBA]	12.98	10	10	13	986	109.393	4.89404	1.02905	0.777975
A0A062MWS6	Outer membrane family protein OS=Acinetobacter baumannii 1288284 GN=J608_0608 PE=4 SV=1 - [A0A062MWS6_ACIBA]	58.08	1	11	14	167	18.6987	9.5249	0.975435	0.778065
D0S709	50S ribosomal protein L21 OS=Acinetobacter calcoaceticus RUH2202 GN=rplU PE=3 SV=1 - [D0S709_ACICA]	60.19	1	4	9	103	11.4542	10.0669	1.02904	0.778097
A0A062TLJ6	Uncharacterized protein (Fragment) OS=Acinetobacter baumannii 25691_7 GN=J830_3934 PE=4 SV=1 - [A0A062TLJ6_ACIBA]	24.24	1	1	1	33	3.6139	9.61279	1.02902	0.778266
A0A028ISC1	Pyridoxine 5'-phosphate synthase OS=Acinetobacter baumannii LAC-4 GN=ABLAC_09550 PE=3 SV=1 - [A0A028ISC1_ACIBA]	30.29	6	6	8	241	25.9184	5.13525	1.02901	0.778285
A0A062BJK4	Dihydrofolate reductase OS=Acinetobacter baumannii 916567 GN=J467_0304 PE=3 SV=1 - [A0A062BJK4_ACIBA]	42.6	6	6	11	169	18.9187	6.72705	0.975484	0.778489
A0A009L664	Glycerol-3-phosphate acyltransferase OS=Acinetobacter baumannii 1461963 GN=plsB PE=3 SV=1 - [A0A009L664_ACIBA]	17.64	10	10	17	856	97.2301	7.15186	1.02893	0.778943
A3M9A1	Magnesium and cobalt transport protein OS=Acinetobacter baumannii (strain ATCC 17978 / CIP 53.77 / LMG 1025 / NCDC KC755 / 5377) GN=A1S_3098 PE=4 SV=1 - [A3M9A1_ACIBT]	11.68	3	3	3	291	33.7401	4.99561	0.97561	0.779582
A0A009QP81	Metallopeptidase M24 family protein OS=Acinetobacter baumannii 625974 GN=J506_0658 PE=4 SV=1 - [A0A009QP81_ACIBA]	10.83	1	4	5	600	67.4893	5.71924	0.975638	0.779828
A0A009S310	Permease family protein (Fragment) OS=Acinetobacter baumannii 951631 GN=J552_3905 PE=4 SV=1 - [A0A009S310_ACIBA]	9.92	1	1	1	131	13.8745	9.68604	0.975654	0.779966
A0A010JR59	Acyl-CoA dehydrogenase, C-terminal domain protein OS=Acinetobacter baumannii 1542444 GN=J580_1937 PE=4 SV=1 - [A0A010JR59_ACIBA]	30.37	1	18	30	820	91.0316	5.84619	0.975686	0.780242
A0A0L6TFP1	Acyl-CoA thioester hydrolase (Fragment) OS=Acinetobacter baumannii GN=RQ60_22400 PE=4 SV=1 - [A0A0L6TFP1_ACIBA]	7.78	1	1	1	90	10.4733	9.5249	0.975748	0.78078
A0A0L6YMM7	IclR family transcriptional regulator (Fragment) OS=Acinetobacter baumannii GN=RR00_20065 PE=4 SV=1 - [A0A0L6YMM7_ACIBA]	16.6	3	3	4	241	26.876	6.0874	1.02864	0.781078
A0A009PKA5	Cys/Met metabolism PLP-dependent enzyme family protein OS=Acinetobacter baumannii 625974 GN=J506_0462 PE=3 SV=1 - [A0A009PKA5_ACIBA]	15.4	5	5	5	396	44.2046	6.84424	0.975791	0.781153
A0A0J8TPI8	Diaminopimelate decarboxylase OS=Acinetobacter baumannii GN=lysA PE=3 SV=1 - [A0A0J8TPI8_ACIBA]	21.38	8	8	12	407	44.6459	5.23682	0.975806	0.781285
A0A0D8EPC5	NTPase KAP OS=Acinetobacter baumannii GN=RQ20_19920 PE=4 SV=1 - [A0A0D8EPC5_ACIBA]	12.23	7	7	9	597	67.3478	5.98584	0.975809	0.781308
A0A062LXE0	Thioredoxin OS=Acinetobacter baumannii 1288284 GN=J608_2724 PE=3 SV=1 - [A0A062LXE0_ACIBA]	47.22	4	4	19	108	11.722	4.58936	1.02852	0.782023
A0A062B6G2	2-oxoacid dehydrogenases acyltransferase family protein OS=Acinetobacter baumannii 916567 GN=J467_1282 PE=3 SV=1 - [A0A062B6G2_ACIBA]	20.77	10	10	13	496	52.7626	6.31592	1.0285	0.782178
A0A062B134	Metallopeptidase M24 family protein OS=Acinetobacter baumannii 916567 GN=J467_3357 PE=4 SV=1 - [A0A062B134_ACIBA]	15	4	7	10	600	67.5564	5.8335	1.02836	0.783188
A0A062G4U8	Uncharacterized protein (Fragment) OS=Acinetobacter baumannii 15827 GN=J530_2000 PE=4 SV=1 - [A0A062G4U8_ACIBA]	40.45	4	4	6	89	9.99663	9.86182	0.976135	0.78414
A0A022KUS6	Uncharacterized protein OS=Acinetobacter baumannii 478810 GN=J619_01089 PE=4 SV=1 - [A0A022KUS6_ACIBA]	7.24	1	3	3	428	47.5599	7.84033	0.976143	0.78421
A0A0L6G555	Uncharacterized protein OS=Acinetobacter baumannii GN=RR25_19405 PE=4 SV=1 - [A0A0L6G555_ACIBA]	6.8	1	1	1	103	11.5819	4.70361	0.976187	0.784596
B0V5P1	Translation initiation factor IF-3 OS=Acinetobacter baumannii (strain AYE) GN=infC PE=3 SV=1 - [IF3_ACIBY]	46.99	6	6	23	183	20.6271	9.48096	1.02815	0.784804
A0A062FYJ3	Acetyltransferase family protein (Fragment) OS=Acinetobacter baumannii 15827 GN=J530_4129 PE=4 SV=1 - [A0A062FYJ3_ACIBA]	39.08	3	3	4	87	9.55684	4.97021	0.976218	0.784865
A0A010GQN8	Proton antiporter-2 family protein OS=Acinetobacter baumannii 1106579 GN=J558_0719 PE=4 SV=1 - [A0A010GQN8_ACIBA]	4.73	2	2	2	613	68.531	6.34131	1.0281	0.78515
A0A009GDZ4	Ribosomal RNA small subunit methyltransferase B OS=Acinetobacter baumannii 118362 GN=sun PE=4 SV=1 - [A0A009GDZ4_ACIBA]	9.68	3	3	3	434	48.4503	7.06396	0.976284	0.785441
A0A0L6H9B4	DNA mismatch repair protein (Fragment) OS=Acinetobacter baumannii GN=RQ77_20405 PE=3 SV=1 - [A0A0L6H9B4_ACIBA]	8.53	4	4	4	621	69.651	6.03662	0.976285	0.785443
A0A009KGD7	Alanine--tRNA ligase OS=Acinetobacter baumannii 1437282 GN=alaS PE=3 SV=1 - [A0A009KGD7_ACIBA]	7.97	1	6	7	891	97.4856	5.21143	0.976375	0.786227
F0KN41	Putative protease OS=Acinetobacter calcoaceticus (strain PHEA-2) GN=pfpI PE=4 SV=1 - [F0KN41_ACICP]	30.11	4	4	8	186	20.2682	5.35107	1.0278	0.787416
C6EGC5	Translation elongation factor Tu OS=Escherichia coli (strain B / BL21-DE3) GN=ECBD_0410 PE=1 SV=1 - [C6EGC5_ECOBD]	18.27	1	6	29	394	43.2563	5.45264	1.0278	0.787434
B0VUG4	Ribonucleoside-diphosphate reductase, beta subunit OS=Acinetobacter baumannii (strain SDF) GN=nrdB PE=4 SV=1 - [B0VUG4_ACIBS]	29.04	8	8	13	427	48.8565	5.021	1.02776	0.787696
A0A013RZY4	Uncharacterized protein OS=Acinetobacter baumannii 573719 GN=J658_1235 PE=4 SV=1 - [A0A013RZY4_ACIBA]	41.67	3	3	4	72	8.54845	4.66553	0.97657	0.787922
A0A0L6YSP8	Serine kinase (Fragment) OS=Acinetobacter baumannii GN=RQ96_21850 PE=3 SV=1 - [A0A0L6YSP8_ACIBA]	13.33	2	2	2	285	32.3771	5.13525	0.9767	0.789054
A0A062FA45	Uncharacterized protein OS=Acinetobacter baumannii 940793 GN=J532_4102 PE=4 SV=1 - [A0A062FA45_ACIBA]	67.11	9	10	15	149	17.1152	8.90967	1.02755	0.789342
A0A062T8G2	Acyl-CoA dehydrogenase, C-terminal domain protein OS=Acinetobacter baumannii 45002_9 GN=J802_4146 PE=3 SV=1 - [A0A062T8G2_ACIBA]	37.8	8	8	9	291	31.5555	7.78174	1.02755	0.789345
A0A0M1MYM1	Uncharacterized protein (Fragment) OS=Acinetobacter baumannii GN=RR24_23070 PE=4 SV=1 - [A0A0M1MYM1_ACIBA]	17.35	2	2	2	98	10.9335	9.45166	0.976926	0.791021
A0A009K0S8	ABC transporter family protein OS=Acinetobacter baumannii 1419130 GN=J518_0836 PE=3 SV=1 - [A0A009K0S8_ACIBA]	8.36	2	2	2	311	35.1424	6.90283	1.02724	0.791633
A0A062IRA2	Uncharacterized protein OS=Acinetobacter baumannii 21072 GN=J596_0897 PE=4 SV=1 - [A0A062IRA2_ACIBA]	90.36	4	4	9	83	8.8891	4.09424	0.977004	0.791699
B2HTC8	Ketol-acid reductoisomerase OS=Acinetobacter baumannii (strain ACICU) GN=ilvC PE=3 SV=1 - [ILVC_ACIBC]	57.99	19	19	62	338	36.8296	5.56689	0.977025	0.791886
A0A062RLZ4	ABC transporter family protein OS=Acinetobacter baumannii 42057_3 GN=K034_2607 PE=3 SV=1 - [A0A062RLZ4_ACIBA]	33.01	6	6	6	209	23.4143	8.92432	0.977025	0.791886
A0A0M0XK38	3-hydroxyisobutyrate dehydrogenase (Fragment) OS=Acinetobacter baumannii GN=AKG96_15665 PE=4 SV=1 - [A0A0M0XK38_ACIBA]	20	3	3	5	260	27.2742	4.88135	1.02718	0.792138
A0A009G2F8	Alpha/beta hydrolase fold family protein OS=Acinetobacter baumannii 118362 GN=J517_2308 PE=4 SV=1 - [A0A009G2F8_ACIBA]	19.1	5	5	6	356	40.2619	9.08545	1.02694	0.793958
A0A062IH58	Succinate dehydrogenase flavoprotein subunit OS=Acinetobacter baumannii 21072 GN=sdhA PE=3 SV=1 - [A0A062IH58_ACIBA]	65.47	6	31	86	611	66.9547	6.37939	1.0269	0.794249
A0A009K0P3	Beta-ketoacyl synthase, C-terminal domain protein OS=Acinetobacter baumannii 1419130 GN=J518_3275 PE=3 SV=1 - [A0A009K0P3_ACIBA]	52.57	7	14	44	409	43.0732	5.36377	0.977384	0.795009
A0A084XPU8	Sel1 repeat protein OS=Acinetobacter baumannii GN=RQ37_16280 PE=4 SV=1 - [A0A084XPU8_ACIBA]	29.47	5	5	7	285	31.7447	5.69385	1.02674	0.795444
A0A011J4M8	NADH-quinone oxidoreductase subunit E OS=Acinetobacter baumannii 457946 GN=nuoE PE=4 SV=1 - [A0A011J4M8_ACIBA]	32.54	4	4	5	169	18.8746	5.51611	1.02658	0.796657
A0A009ZXW5	Imidazole glycerol phosphate synthase subunit HisH OS=Acinetobacter baumannii 479375 GN=hisH PE=3 SV=1 - [A0A009ZXW5_ACIBA]	12.68	1	2	2	205	22.7302	6.15088	0.977645	0.797278
A0A0C5AXR5	60 kDa chaperonin (Fragment) OS=Citrobacter freundii GN=groEL PE=3 SV=1 - [A0A0C5AXR5_CITFR]	5.72	1	2	9	472	49.5912	5.40186	1.02646	0.79757
A0A009FK33	Polyribonucleotide nucleotidyltransferase OS=Acinetobacter baumannii 984213 GN=pnp PE=3 SV=1 - [A0A009FK33_ACIBA]	31.85	19	19	37	697	75.1437	5.16064	0.97769	0.797669
A0A009FU50	Phosphoribosylglycinamide formyltransferase 2 OS=Acinetobacter baumannii 984213 GN=purT PE=3 SV=1 - [A0A009FU50_ACIBA]	40.05	11	11	14	402	43.6663	5.59229	1.02644	0.797738
A0A0C4Y2L0	Type-F conjugative transfer system pilin assembly protein TrbC OS=Acinetobacter baumannii GN=NG19_0050 PE=4 SV=1 - [A0A0C4Y2L0_ACIBA]	27.66	4	4	4	235	25.8296	9.1001	1.02642	0.797883
A0A0E1PSV6	Cytochrome d ubiquinol oxidase subunit I OS=Acinetobacter baumannii NCGM 237 GN=cydA PE=4 SV=1 - [A0A0E1PSV6_ACIBA]	13.44	5	5	13	491	54.4314	7.35693	0.977736	0.798073
A0A009IAG9	Uncharacterized protein OS=Acinetobacter baumannii 1295259 GN=J507_0010 PE=4 SV=1 - [A0A009IAG9_ACIBA]	23.65	3	3	3	148	17.1084	4.84326	1.02637	0.798248
A0A062M3A4	4-hydroxy-4-methyl-2-oxoglutarate aldolase (Fragment) OS=Acinetobacter baumannii 1288284 GN=J608_2717 PE=3 SV=1 - [A0A062M3A4_ACIBA]	58.78	7	7	15	148	15.7939	5.09717	1.02636	0.798343
R8YSP2	Uncharacterized protein OS=Acinetobacter pittii ANC 4050 GN=F931_00823 PE=4 SV=1 - [R8YSP2_ACIPI]	34.39	1	14	24	570	62.8503	6.07471	1.0263	0.798801
A0A009RWS1	Valine--tRNA ligase OS=Acinetobacter baumannii 809848 GN=valS PE=3 SV=1 - [A0A009RWS1_ACIBA]	27.98	1	22	29	965	109.07	5.52881	0.977846	0.799035
B0VNZ4	Cell division protein FtsZ OS=Acinetobacter baumannii (strain SDF) GN=ftsZ PE=3 SV=1 - [B0VNZ4_ACIBS]	58.25	6	18	36	388	41.7259	4.94482	1.02615	0.799933
A0A0M1MUX1	Homocysteine methyltransferase (Fragment) OS=Acinetobacter baumannii GN=RW53_18740 PE=4 SV=1 - [A0A0M1MUX1_ACIBA]	15.87	4	4	4	252	27.622	4.69092	1.02612	0.800142
A0A009EZG3	Luciferase oxidoreductase, group 1 family protein (Fragment) OS=Acinetobacter baumannii 984213 GN=J503_2010 PE=4 SV=1 - [A0A009EZG3_ACIBA]	8.11	2	2	2	333	37.0841	5.96045	1.02609	0.80038
A0A0L6KEQ1	Cupin (Fragment) OS=Acinetobacter baumannii GN=RQ26_20910 PE=4 SV=1 - [A0A0L6KEQ1_ACIBA]	17.43	4	4	5	373	42.3895	4.71631	1.02596	0.801378
A0A0C4XXI0	Uncharacterized protein OS=Acinetobacter baumannii GN=NG19_0037 PE=4 SV=1 - [A0A0C4XXI0_ACIBA]	24.38	6	6	8	361	41.7713	5.33838	1.02591	0.801713
A0A014BSS4	Aconitate hydratase B OS=Acinetobacter baumannii 25977_7 GN=acnB PE=3 SV=1 - [A0A014BSS4_ACIBA]	60.41	18	39	129	879	94.679	5.21143	1.02586	0.80208
A0A0A7XG87	Succinyl-CoA ligase [ADP-forming] subunit beta OS=Acinetobacter baumannii GN=sucC PE=3 SV=1 - [A0A0A7XG87_ACIBA]	47.94	17	17	83	388	41.4897	4.93213	0.978239	0.802457
A0A062BBD1	Acyltransferase family protein (Fragment) OS=Acinetobacter baumannii 916567 GN=J467_1856 PE=4 SV=1 - [A0A062BBD1_ACIBA]	12.59	2	2	2	143	16.0249	9.46631	1.02571	0.80326
G2JHR9	Putative oxidoreductase OS=Acinetobacter baumannii MDR-ZJ06 GN=ABZJ_02225 PE=4 SV=1 - [G2JHR9_ACIBA]	37.5	6	6	8	184	20.3183	5.21143	0.978386	0.803742
A0A062G3V8	S-formylglutathione hydrolase OS=Acinetobacter baumannii 15827 GN=fghA PE=4 SV=1 - [A0A062G3V8_ACIBA]	6.76	1	1	2	281	31.3805	6.11279	0.97846	0.804391
A0A013IHN0	Peptidase M48 family protein OS=Acinetobacter baumannii 1413735 GN=J675_0319 PE=3 SV=1 - [A0A013IHN0_ACIBA]	51.16	8	8	28	215	22.9207	9.5835	1.0255	0.804814
A0A009Y7V4	NADH-quinone oxidoreductase subunit C/D OS=Acinetobacter baumannii 479375 GN=nuoC PE=3 SV=1 - [A0A009Y7V4_ACIBA]	28.07	1	15	29	595	68.4191	5.88428	1.0255	0.804885
A0A0J8V3L9	HRDC domain protein OS=Acinetobacter baumannii GN=AB987_3457 PE=4 SV=1 - [A0A0J8V3L9_ACIBA]	11.19	2	2	2	143	16.6871	9.34912	0.978519	0.804905
A0A009IRI4	Ubiquinone/menaquinone biosynthesis C-methyltransferase UbiE OS=Acinetobacter baumannii 1295743 GN=ubiE PE=3 SV=1 - [A0A009IRI4_ACIBA]	64.44	13	13	26	315	34.5483	6.96143	1.02542	0.80545
A0A062B4C6	Cell division protein ZapA OS=Acinetobacter baumannii 916567 GN=J467_3435 PE=4 SV=1 - [A0A062B4C6_ACIBA]	19.15	2	2	2	94	11.0468	5.05908	1.02537	0.805875
A0A062I9I0	Lytic murein transglycosylase family protein OS=Acinetobacter baumannii 21072 GN=J596_3610 PE=4 SV=1 - [A0A062I9I0_ACIBA]	28.57	7	7	9	378	41.3969	8.51416	0.978702	0.806503
B2HWW3	Phosphoserine aminotransferase OS=Acinetobacter baumannii (strain ACICU) GN=serC PE=3 SV=1 - [SERC_ACIBC]	42.9	11	11	16	359	39.3141	5.26221	1.02523	0.80693
A0A009IVD3	RND transporter, hydrophobe/amphiphile efflux-1 family protein OS=Acinetobacter baumannii 1295743 GN=J512_0186 PE=4 SV=1 - [A0A009IVD3_ACIBA]	14.93	6	14	17	1058	114.493	6.23975	1.02518	0.807308
A0A010KSR8	2-methylisocitrate lyase OS=Acinetobacter baumannii 1566109 GN=prpB PE=3 SV=1 - [A0A010KSR8_ACIBA]	28.57	6	6	6	294	31.8044	5.43994	0.97885	0.807791
K8ZX06	S-adenosylmethionine synthase OS=Acinetobacter sp. WC-141 GN=metK PE=3 SV=1 - [K8ZX06_9GAMM]	47.68	1	13	30	388	41.8791	5.59229	1.0251	0.807866
A0A010KD61	Phosphoenolpyruvate carboxykinase [GTP] OS=Acinetobacter baumannii 83444 GN=pckG PE=3 SV=1 - [A0A010KD61_ACIBA]	46.89	7	21	39	610	67.3763	5.35107	0.978901	0.808237
A0A011GPM2	Peptide chain release factor 1 OS=Acinetobacter baumannii 216872 GN=prfA PE=3 SV=1 - [A0A011GPM2_ACIBA]	33.15	8	8	12	362	40.6541	5.17334	1.02492	0.809293
A0A0M1MVT4	Uncharacterized protein (Fragment) OS=Acinetobacter baumannii GN=RR19_19570 PE=4 SV=1 - [A0A0M1MVT4_ACIBA]	7.86	2	2	2	280	30.5423	8.95361	1.02491	0.809308
A0A0M0XEE5	Ribose-5-phosphate isomerase (Fragment) OS=Acinetobacter baumannii GN=AKG96_19330 PE=4 SV=1 - [A0A0M0XEE5_ACIBA]	14.11	3	3	4	163	17.3662	6.94678	0.979028	0.80935
A0A009JQ74	ATP synthase gamma chain OS=Acinetobacter baumannii 1419130 GN=atpG PE=3 SV=1 - [A0A009JQ74_ACIBA]	33.56	3	7	12	289	32.1337	8.92432	0.979053	0.809565
A0A010JX31	Uncharacterized protein OS=Acinetobacter baumannii 83444 GN=J583_2380 PE=4 SV=1 - [A0A010JX31_ACIBA]	7.73	2	2	2	427	47.899	6.82959	0.979067	0.809684
A0A014DRQ3	MoeA domain protein OS=Acinetobacter baumannii 25977_2 GN=J805_3502 PE=4 SV=1 - [A0A014DRQ3_ACIBA]	7.35	1	1	1	136	14.6024	5.45264	1.02477	0.810435
A0A009KCK5	Hydroxymethylglutaryl-CoA lyase OS=Acinetobacter baumannii 1437282 GN=mvaB PE=4 SV=1 - [A0A009KCK5_ACIBA]	34.67	1	8	12	300	32.8865	5.88428	1.0247	0.810961
A0A010VQK3	Uncharacterized protein OS=Acinetobacter baumannii 263903-2 GN=J733_3215 PE=4 SV=1 - [A0A010VQK3_ACIBA]	3.57	1	1	1	196	22.8279	6.56592	1.02468	0.811058
A0A062F1G5	Probable malate:quinone oxidoreductase OS=Acinetobacter baumannii 855125 GN=mqo PE=3 SV=1 - [A0A062F1G5_ACIBA]	34.43	13	13	19	546	60.3674	9.08545	0.979296	0.811688
A0A0G4QVB3	Polysaccharide deacetylase family protein OS=Acinetobacter baumannii GN=ABCIP7010_3543 PE=4 SV=1 - [A0A0G4QVB3_ACIBA]	7.81	1	1	1	320	37.12	5.63037	1.02439	0.813344
A0A009FJ16	Acyl-CoA dehydrogenase, C-terminal domain protein OS=Acinetobacter baumannii 984213 GN=J503_0553 PE=4 SV=1 - [A0A009FJ16_ACIBA]	45.31	9	26	46	821	91.1086	5.96045	0.979491	0.813391
A0A011I8J1	Lipocalin-like domain protein OS=Acinetobacter baumannii 457946 GN=J639_0887 PE=4 SV=1 - [A0A011I8J1_ACIBA]	35.38	7	7	9	195	22.5078	8.6167	1.02436	0.813531
A0A011HQZ5	Nitroreductase family protein OS=Acinetobacter baumannii 457946 GN=J639_1217 PE=4 SV=1 - [A0A011HQZ5_ACIBA]	20.94	3	3	5	191	21.0342	7.02002	1.02435	0.813583
A0A014BTR2	Rhodanese-like domain protein OS=Acinetobacter baumannii 25977_7 GN=J810_1254 PE=4 SV=1 - [A0A014BTR2_ACIBA]	70.19	4	4	9	104	11.2077	4.88135	0.979524	0.813678
A0A062FIL0	Peptide chain release factor 3 (Fragment) OS=Acinetobacter baumannii 15827 GN=J530_4543 PE=3 SV=1 - [A0A062FIL0_ACIBA]	20.78	7	7	8	486	55.1429	5.59229	0.979539	0.81381
A0A009I931	FHA domain protein OS=Acinetobacter baumannii 1295743 GN=J512_0965 PE=4 SV=1 - [A0A009I931_ACIBA]	25.36	2	4	5	209	23.193	4.64014	0.979597	0.814321
A0A010ED46	Trigger factor OS=Acinetobacter baumannii 1096934 GN=tig PE=3 SV=1 - [A0A010ED46_ACIBA]	60.81	13	21	49	444	49.6254	4.91943	1.02415	0.815111
A0A009KW47	Bacterial regulatory s, tetR family protein OS=Acinetobacter baumannii 1461963 GN=J544_0693 PE=4 SV=1 - [A0A009KW47_ACIBA]	13.76	2	2	2	189	21.7035	7.94287	1.02397	0.816502
A0A062MIH2	Amidohydrolase family protein (Fragment) OS=Acinetobacter baumannii 1288284 GN=J608_1976 PE=4 SV=1 - [A0A062MIH2_ACIBA]	14.14	3	3	4	382	40.9071	8.66064	1.02394	0.816713
A0A062T935	Peptidase M1 family protein OS=Acinetobacter baumannii 45002_9 GN=J802_3739 PE=4 SV=1 - [A0A062T935_ACIBA]	8.34	5	5	5	803	89.9878	8.60205	1.02385	0.817471
A0A010K2P4	Putative 34 kDa outer membrane protein OS=Acinetobacter baumannii 1542444 GN=J580_2498 PE=4 SV=1 - [A0A010K2P4_ACIBA]	40.33	1	8	35	300	32.0656	4.98291	0.979971	0.817589
A0A062IRI5	Outer-membrane lipoprotein carrier protein OS=Acinetobacter baumannii 21072 GN=lolA PE=3 SV=1 - [A0A062IRI5_ACIBA]	37.23	6	6	7	231	25.3051	9.62744	1.02379	0.817866
A0A009L7X5	Conserved region in glutamate synthase family protein OS=Acinetobacter baumannii 1461963 GN=J544_3003 PE=3 SV=1 - [A0A009L7X5_ACIBA]	19.93	8	8	9	557	62.5187	8.45557	0.980028	0.81809
A0A009PHD6	Uncharacterized protein OS=Acinetobacter baumannii 625974 GN=J506_1098 PE=4 SV=1 - [A0A009PHD6_ACIBA]	47.8	6	6	13	159	17.4495	9.42236	1.02364	0.819061
A0A013T898	50S ribosomal protein L1 OS=Acinetobacter baumannii 742879 GN=rplA PE=3 SV=1 - [A0A013T898_ACIBA]	42.42	2	9	34	231	23.8689	9.5542	0.980154	0.819191
A0A098SJK5	ATP-dependent Clp protease ATP-binding subunit ClpX OS=Acinetobacter baumannii GN=clpX PE=3 SV=1 - [A0A098SJK5_ACIBA]	30.21	12	12	22	437	48.025	5.35107	1.02354	0.81984
A0A009INR4	Beta-ketoacyl synthase, C-terminal domain protein OS=Acinetobacter baumannii 1295743 GN=J512_2223 PE=3 SV=1 - [A0A009INR4_ACIBA]	15.44	3	3	6	408	43.7137	5.94775	0.980342	0.820833
A0A0M1MV51	50S ribosomal protein L9 (Fragment) OS=Acinetobacter baumannii GN=rplI PE=3 SV=1 - [A0A0M1MV51_ACIBA]	50	7	7	34	140	14.931	6.32861	1.0234	0.820894
A3M1G3	DNA-directed RNA polymerase subunit beta OS=Acinetobacter baumannii (strain ATCC 17978 / CIP 53.77 / LMG 1025 / NCDC KC755 / 5377) GN=rpoB PE=3 SV=2 - [RPOB_ACIBT]	45.84	19	49	95	1357	151.23	5.35107	1.02339	0.820937
A0A062ADJ1	Inositol monophosphatase family protein (Fragment) OS=Acinetobacter baumannii 916567 GN=J467_4536 PE=4 SV=1 - [A0A062ADJ1_ACIBA]	8.89	1	1	1	180	20.9716	4.729	0.980456	0.821834
A0A062G7T9	Dihydroxy-acid dehydratase OS=Acinetobacter baumannii 6112 GN=ilvD PE=3 SV=1 - [A0A062G7T9_ACIBA]	28.74	14	14	18	595	63.6571	5.5415	0.980457	0.821843
A0A022KL74	Biofilm-associated domain protein (Fragment) OS=Acinetobacter baumannii 478810 GN=J619_01664 PE=4 SV=1 - [A0A022KL74_ACIBA]	10.58	1	1	1	104	11.0977	4.60205	0.980457	0.821847
A0A062G937	NAD(P)H quinone oxidoreductase, PIG3 family protein OS=Acinetobacter baumannii 15827 GN=J530_0134 PE=4 SV=1 - [A0A062G937_ACIBA]	46.39	8	8	14	332	36.0057	5.8335	1.02324	0.822111
A0A009ESE6	Bacterial regulatory s, luxR family protein OS=Acinetobacter baumannii 348935 GN=J504_1754 PE=4 SV=1 - [A0A009ESE6_ACIBA]	25.46	5	5	6	216	23.8846	5.89697	1.02322	0.822246
A0A013JFH3	ATP-dependent zinc metalloprotease FtsH OS=Acinetobacter baumannii 1130196 GN=hflB PE=3 SV=1 - [A0A013JFH3_ACIBA]	35.95	16	16	26	598	65.8876	5.94775	1.02308	0.823349
A0A0B2XJ13	ATP synthase epsilon chain OS=Acinetobacter baumannii GN=atpC PE=3 SV=1 - [A0A0B2XJ13_ACIBA]	45.32	1	5	11	139	14.5747	4.90674	1.02298	0.82413
R8YVZ6	Lactoylglutathione lyase OS=Acinetobacter pittii ANC 4052 GN=F929_03497 PE=3 SV=1 - [R8YVZ6_ACIPI]	13.53	2	2	2	133	14.9564	5.18604	0.980754	0.824448
A0A009FYJ0	ATP-dependent DNA helicase RecG OS=Acinetobacter baumannii 348935 GN=recG PE=4 SV=1 - [A0A009FYJ0_ACIBA]	3.52	2	2	2	681	76.1261	7.69385	1.02281	0.825412
W3SZU8	DnaA regulatory inactivator Hda OS=Acinetobacter baumannii CI78 GN=hda PE=4 SV=1 - [W3SZU8_ACIBA]	11.69	2	2	2	231	25.6045	6.3667	0.980917	0.825869
A0A0C0C3L4	50S ribosomal protein L24 OS=Acinetobacter baumannii GN=rplX PE=3 SV=1 - [A0A0C0C3L4_ACIBA]	67.62	7	7	12	105	11.0891	9.99365	1.02265	0.826596
A0A0L6YW09	Transposase OS=Acinetobacter baumannii GN=RQ64_21205 PE=4 SV=1 - [A0A0L6YW09_ACIBA]	10.36	5	5	5	502	57.8688	8.74854	0.981021	0.826788
A0A062IPU7	Dihydrolipoyllysine-residue succinyltransferase component of 2-oxoglutarate dehydrogenase complex OS=Acinetobacter baumannii 21072 GN=sucB PE=3 SV=1 - [A0A062IPU7_ACIBA]	42.21	4	15	59	398	42.518	5.35107	0.981059	0.82712
A0A062E5T6	Uracil phosphoribosyltransferase (Fragment) OS=Acinetobacter baumannii 855125 GN=J560_4425 PE=4 SV=1 - [A0A062E5T6_ACIBA]	30.88	5	5	11	204	22.092	7.37158	1.02258	0.827135
A0A0D5YN26	Argininosuccinate lyase OS=Acinetobacter baumannii GN=argH PE=3 SV=1 - [A0A0D5YN26_ACIBA]	33.55	12	12	16	459	50.9452	5.35107	0.981159	0.827991
A0A0M1MSY7	DSBA oxidoreductase (Fragment) OS=Acinetobacter baumannii GN=RQ86_19465 PE=4 SV=1 - [A0A0M1MSY7_ACIBA]	46.04	1	8	14	202	22.4836	9.42236	1.02244	0.828242
A0A0L6HCN0	Peroxidase (Fragment) OS=Acinetobacter baumannii GN=RQ90_21040 PE=4 SV=1 - [A0A0L6HCN0_ACIBA]	50.99	12	12	19	304	34.2973	4.77979	0.981242	0.828719
A0A062B6P1	Uncharacterized protein OS=Acinetobacter baumannii 916567 GN=J467_3177 PE=4 SV=1 - [A0A062B6P1_ACIBA]	13.64	5	5	8	623	70.8714	6.07471	0.98127	0.828965
A0A009QCQ0	Bacterial Cytochrome Ubiquinol Oxidase family protein OS=Acinetobacter baumannii 625974 GN=J506_1582 PE=4 SV=1 - [A0A009QCQ0_ACIBA]	11.43	4	4	8	481	53.5847	8.48486	1.02232	0.829158
K1ESG4	Uncharacterized protein OS=Acinetobacter baumannii WC-692 GN=ACINWC692_2674 PE=4 SV=1 - [K1ESG4_ACIBA]	10.17	3	3	3	531	58.4828	8.08936	0.981343	0.829609
A0A009FC15	Chaperone protein HscA homolog OS=Acinetobacter baumannii 984213 GN=hscA PE=3 SV=1 - [A0A009FC15_ACIBA]	30.05	13	13	14	619	67.7514	5.5542	0.981357	0.829733
A0A0L6Z430	Polyphosphate kinase (Fragment) OS=Acinetobacter baumannii GN=RQ66_19930 PE=3 SV=1 - [A0A0L6Z430_ACIBA]	17.28	9	9	11	683	77.7375	7.1958	0.981378	0.829913
A0A009ZUL3	50S ribosomal protein L30 OS=Acinetobacter baumannii 479375 GN=rpmD PE=3 SV=1 - [A0A009ZUL3_ACIBA]	39.66	2	2	4	58	6.6215	9.99365	0.981612	0.831967
A0A009YLW4	Acetyl-coenzyme A carboxylase carboxyl transferase subunit alpha OS=Acinetobacter baumannii 479375 GN=accA PE=3 SV=1 - [A0A009YLW4_ACIBA]	21.53	1	4	8	274	29.8922	6.17627	1.02192	0.832247
A0A062RME6	YecA family protein (Fragment) OS=Acinetobacter baumannii 42057_3 GN=K034_1669 PE=4 SV=1 - [A0A062RME6_ACIBA]	7.64	1	1	1	144	16.3737	3.84033	1.0219	0.8324
R8YJH3	Cysteine synthase OS=Acinetobacter pittii ANC 4050 GN=F931_02679 PE=3 SV=1 - [R8YJH3_ACIPI]	28.92	1	6	8	332	35.0984	5.38916	0.981679	0.832556
A0A013KE31	Uncharacterized protein OS=Acinetobacter baumannii 1281984 GN=J694_1854 PE=4 SV=1 - [A0A013KE31_ACIBA]	7.73	1	1	1	181	21.0608	9.01221	1.02183	0.832928
A0A014B7V6	Uncharacterized protein OS=Acinetobacter baumannii 25977_7 GN=J810_3264 PE=4 SV=1 - [A0A014B7V6_ACIBA]	15.16	5	5	7	409	47.3648	9.17334	1.02182	0.833014
N9IB88	Uncharacterized protein OS=Acinetobacter baumannii NIPH 201 GN=F922_00027 PE=4 SV=1 - [N9IB88_ACIBA]	36.52	7	7	8	230	25.3888	4.69092	1.02177	0.833388
A0A0L6Z1U9	Hemolysin D OS=Acinetobacter baumannii GN=RR21_18060 PE=4 SV=1 - [A0A0L6Z1U9_ACIBA]	10.67	3	3	4	356	39.0318	9.36377	0.981779	0.833431
A0A010LRV4	AAA domain protein OS=Acinetobacter baumannii 259052 GN=J594_0469 PE=4 SV=1 - [A0A010LRV4_ACIBA]	12.27	1	8	10	872	97.8607	6.01123	1.02167	0.834131
A0A009QU58	Nicotinate phosphoribosyltransferase OS=Acinetobacter baumannii 809848 GN=pncB PE=3 SV=1 - [A0A009QU58_ACIBA]	11.3	4	4	4	354	41.2161	5.75732	0.981899	0.834479
B2I2J8	3-ketoacyl-CoA thiolase OS=Acinetobacter baumannii (strain ACICU) GN=fadA PE=3 SV=1 - [FADA_ACIBC]	43.59	12	12	17	390	41.0619	6.53662	1.02154	0.835153
A0A009F378	Cell division protein ZipA OS=Acinetobacter baumannii 348935 GN=J504_0202 PE=3 SV=1 - [A0A009F378_ACIBA]	7.25	1	1	1	331	36.6374	4.57666	0.981992	0.835301
A0A009EZV2	Bacterial regulatory helix-turn-helix , lysR family protein OS=Acinetobacter baumannii 984213 GN=J503_1944 PE=4 SV=1 - [A0A009EZV2_ACIBA]	4.53	1	1	1	309	35.5235	6.62451	1.02149	0.835578
A0A010KAB4	TonB-dependent siderophore receptor family protein OS=Acinetobacter baumannii 83444 GN=J583_0051 PE=3 SV=1 - [A0A010KAB4_ACIBA]	26.08	14	14	16	717	78.4507	5.60498	0.982058	0.835874
A0A062F5Z2	Biopolymer transport ExbD/TolR family protein (Fragment) OS=Acinetobacter baumannii 940793 GN=J532_4440 PE=3 SV=1 - [A0A062F5Z2_ACIBA]	13.21	1	1	1	106	11.802	4.79248	1.02141	0.836193
A0A009KHL3	Acyl-CoA dehydrogenase, N-terminal domain protein OS=Acinetobacter baumannii 1419130 GN=J518_0611 PE=3 SV=1 - [A0A009KHL3_ACIBA]	25.97	12	13	20	593	64.6992	4.94482	1.02139	0.836338
A0A0M1MUR8	D-tyrosyl-tRNA(Tyr) deacylase (Fragment) OS=Acinetobacter baumannii GN=RW56_21895 PE=4 SV=1 - [A0A0M1MUR8_ACIBA]	16.16	1	1	1	99	11.0305	4.88135	0.982153	0.836709
A0A009LH63	Polyphosphate kinase 2 family protein OS=Acinetobacter baumannii 1461963 GN=J544_0250 PE=4 SV=1 - [A0A009LH63_ACIBA]	12.29	6	6	7	472	56.2038	6.52197	1.02127	0.837259
A0A062B8G7	Phosphoadenosine phosphosulfate reductase family protein OS=Acinetobacter baumannii 916567 GN=J467_2296 PE=4 SV=1 - [A0A062B8G7_ACIBA]	3.93	1	1	1	280	32.8477	7.78174	0.98229	0.837916
A0A0M1MUH5	Molecular chaperone DnaJ (Fragment) OS=Acinetobacter baumannii GN=RW56_22655 PE=3 SV=1 - [A0A0M1MUH5_ACIBA]	43.24	14	14	19	340	37.0224	7.62061	1.02118	0.837935
A0A066PKQ7	50S ribosomal protein L28 OS=Acinetobacter baumanii BIDMC 57 GN=rpmB PE=3 SV=1 - [A0A066PKQ7_ACIBA]	48.72	5	5	8	78	9.11202	11.2827	1.02112	0.83838
A0A0L6KIG4	4-hydroxyphenylpyruvate dioxygenase (Fragment) OS=Acinetobacter baumannii GN=RQ61_19985 PE=4 SV=1 - [A0A0L6KIG4_ACIBA]	55.71	9	20	62	350	39.896	5.0083	1.02112	0.838391
A0A062B103	Ribose-phosphate pyrophosphokinase OS=Acinetobacter baumannii 916567 GN=prs PE=3 SV=1 - [A0A062B103_ACIBA]	50	12	12	20	316	34.3949	6.04932	1.02108	0.838753
A3M3Y1	Putative glutathione S-transferase OS=Acinetobacter baumannii (strain ATCC 17978 / CIP 53.77 / LMG 1025 / NCDC KC755 / 5377) GN=A1S_1195 PE=4 SV=2 - [A3M3Y1_ACIBT]	18.13	2	2	2	160	18.7147	5.85889	1.0209	0.840081
A0A0D5YF65	Uncharacterized protein OS=Acinetobacter baumannii GN=ABUW_0859 PE=4 SV=1 - [A0A0D5YF65_ACIBA]	14.09	2	2	3	149	16.8059	8.92432	0.982583	0.840482
A0A009HBN0	AMP-binding enzyme family protein OS=Acinetobacter baumannii 118362 GN=J517_0562 PE=4 SV=1 - [A0A009HBN0_ACIBA]	25.53	9	9	11	564	63.4438	6.12549	1.02082	0.840701
A0A0L6KFW7	Trehalose 6-phosphate phosphatase (Fragment) OS=Acinetobacter baumannii GN=RQ25_20435 PE=3 SV=1 - [A0A0L6KFW7_ACIBA]	11.26	1	1	2	151	17.5393	8.08936	0.982641	0.84099
A0A062RHN7	Putative filE (Fragment) OS=Acinetobacter baumannii 42057_3 GN=K034_3042 PE=4 SV=1 - [A0A062RHN7_ACIBA]	12.92	3	3	3	271	30.6587	7.89893	1.02075	0.841256
A0A062ILI6	AMP-binding enzyme family protein OS=Acinetobacter baumannii 21072 GN=J596_0456 PE=4 SV=1 - [A0A062ILI6_ACIBA]	52.95	26	26	38	559	61.5172	8.49951	1.02073	0.841412
A0A062TE37	CYTH domain protein (Fragment) OS=Acinetobacter baumannii 25691_7 GN=J830_3044 PE=4 SV=1 - [A0A062TE37_ACIBA]	8.38	2	2	3	394	44.7704	6.11279	0.982715	0.841641
A0A0M1MTT5	Glutathione synthetase (Fragment) OS=Acinetobacter baumannii GN=RW56_22985 PE=3 SV=1 - [A0A0M1MTT5_ACIBA]	25.17	6	6	8	290	32.5588	5.41455	0.982724	0.841725
A0A014DY99	Peptide methionine sulfoxide reductase MsrB OS=Acinetobacter baumannii 25977_7 GN=msrB PE=3 SV=1 - [A0A014DY99_ACIBA]	36.69	3	3	4	139	15.8984	5.51611	0.982842	0.842764
L9M5N0	Uncharacterized protein OS=Acinetobacter baumannii WC-A-92 GN=ACINWCA92_2157 PE=4 SV=1 - [L9M5N0_ACIBA]	10.28	1	3	3	399	43.9614	6.69775	1.02047	0.843463
A0A0L6Z2D2	2Fe-2S ferredoxin (Fragment) OS=Acinetobacter baumannii GN=RR22_19055 PE=4 SV=1 - [A0A0L6Z2D2_ACIBA]	29.25	2	2	3	106	11.9418	4.67822	1.02045	0.843552
A0A062TF86	RNA polymerase sigma factor RpoH OS=Acinetobacter baumannii 25691_7 GN=rpoH PE=3 SV=1 - [A0A062TF86_ACIBA]	26.39	1	6	7	288	32.8116	5.36377	1.02041	0.843884
A0A062D1J4	Alpha/beta hydrolase fold family protein (Fragment) OS=Acinetobacter baumannii 496487 GN=J524_4285 PE=4 SV=1 - [A0A062D1J4_ACIBA]	7.03	1	1	1	185	20.1409	6.40479	0.982972	0.843898
A0A009S122	Beta-lactamase OS=Acinetobacter baumannii 809848 GN=blaOXA-33 PE=4 SV=1 - [A0A009S122_ACIBA]	8.79	2	2	3	273	30.7711	8.70459	0.982974	0.843919
A0A009FY62	Uncharacterized protein OS=Acinetobacter baumannii 118362 GN=J517_3199 PE=4 SV=1 - [A0A009FY62_ACIBA]	7.23	3	3	3	429	50.4219	5.97314	0.98305	0.844589
A0A009G866	Uncharacterized protein OS=Acinetobacter baumannii 118362 GN=J517_1275 PE=4 SV=1 - [A0A009G866_ACIBA]	19.56	13	13	17	767	86.9734	5.78271	0.983064	0.844706
R8Y0Q2	Uncharacterized protein OS=Acinetobacter calcoaceticus ANC 3811 GN=F935_01868 PE=4 SV=1 - [R8Y0Q2_ACICA]	17.94	1	3	4	223	25.2547	8.54346	0.983078	0.844829
A0A009KLV3	Acyltransferase family protein OS=Acinetobacter baumannii 1461963 GN=J544_3584 PE=4 SV=1 - [A0A009KLV3_ACIBA]	17.1	4	4	5	269	30.0941	9.40771	0.98308	0.844853
B7I683	Pantothenate synthetase OS=Acinetobacter baumannii (strain AB0057) GN=panC PE=3 SV=1 - [PANC_ACIB5]	26.6	7	7	9	282	31.0462	5.33838	1.02025	0.845129
A0A062THC0	Aspartate 4-decarboxylase OS=Acinetobacter baumannii 45002_9 GN=aspD PE=3 SV=1 - [A0A062THC0_ACIBA]	57.52	8	23	47	532	59.6047	5.49072	1.02017	0.845761
A0A010KTM7	Glutamate--cysteine ligase OS=Acinetobacter baumannii 1578804 GN=gshA PE=3 SV=1 - [A0A010KTM7_ACIBA]	5.52	1	2	2	525	59.2748	6.16357	0.983202	0.845923
A0A0E1JMX0	Hydrolase OS=Acinetobacter baumannii GN=RU84_04170 PE=4 SV=1 - [A0A0E1JMX0_ACIBA]	53.75	1	13	20	320	35.3313	8.70459	1.01991	0.84778
A0A062BFF1	Dihydrolipoyl dehydrogenase OS=Acinetobacter baumannii 916567 GN=J467_1281 PE=4 SV=1 - [A0A062BFF1_ACIBA]	24.63	2	8	10	467	49.863	6.37939	1.0199	0.847827
A0A010FIY3	Uncharacterized protein (Fragment) OS=Acinetobacter baumannii 1106579 GN=J558_3995 PE=4 SV=1 - [A0A010FIY3_ACIBA]	32	3	3	3	150	17.0267	5.79541	0.983597	0.84939
A0A084XTS0	Phospho-2-dehydro-3-deoxyheptonate aldolase OS=Acinetobacter baumannii GN=AKG97_09265 PE=3 SV=1 - [A0A084XTS0_ACIBA]	45.03	14	14	19	362	39.6622	6.15088	1.01964	0.849869
A0A0C4Y4K2	Conjugal transfer protein TraN OS=Acinetobacter baumannii GN=NG19_0049 PE=4 SV=1 - [A0A0C4Y4K2_ACIBA]	11.78	8	8	8	891	98.5182	5.41455	0.983669	0.850026
A0A011I9U8	Acetoacetate decarboxylase family protein OS=Acinetobacter baumannii 457946 GN=J639_0825 PE=4 SV=1 - [A0A011I9U8_ACIBA]	15.49	3	3	3	297	33.3649	9.61279	0.98371	0.850385
K9CDU6	Entericidin EcnA/B family protein OS=Acinetobacter sp. WC-136 GN=ACINWC136_3390 PE=4 SV=1 - [K9CDU6_9GAMM]	41.3	1	2	4	46	4.80245	8.86572	1.01957	0.850414
A0A0B2XP24	Flavoprotein OS=Acinetobacter baumannii GN=NT90_01270 PE=4 SV=1 - [A0A0B2XP24_ACIBA]	34.44	1	4	8	180	20.2225	5.93506	0.983731	0.850574
A0A062EJT5	Glutathione-dependent formaldehyde-activating enzyme family protein (Fragment) OS=Acinetobacter baumannii 855125 GN=J560_3751 PE=4 SV=1 - [A0A062EJT5_ACIBA]	40	3	3	5	125	14.0999	7.32764	0.983744	0.850686
A0A014CNM7	Lipoyl synthase OS=Acinetobacter baumannii 25977_7 GN=lipA PE=3 SV=1 - [A0A014CNM7_ACIBA]	32.34	4	8	10	337	38.1695	7.06396	1.01949	0.85101
A0A009LGX0	ABC transporter family protein OS=Acinetobacter baumannii 1461963 GN=J544_0166 PE=3 SV=1 - [A0A009LGX0_ACIBA]	14.15	7	7	8	636	70.9268	5.13525	1.01944	0.851402
A0A009TMC5	C-terminal processing peptidase family protein OS=Acinetobacter baumannii 99063 GN=J529_1153 PE=3 SV=1 - [A0A009TMC5_ACIBA]	7.12	1	2	4	379	42.3439	5.99854	1.0193	0.852478
A0A009K5Q6	Iron-containing alcohol dehydrogenase family protein OS=Acinetobacter baumannii 1461963 GN=J544_2997 PE=4 SV=1 - [A0A009K5Q6_ACIBA]	13.77	3	3	6	385	41.9428	6.46826	0.98395	0.852498
A0A009EW97	Universal stress family protein OS=Acinetobacter baumannii 348935 GN=J504_1717 PE=4 SV=1 - [A0A009EW97_ACIBA]	8.21	1	1	1	280	31.5313	6.11279	1.01921	0.853165
A0A009JSR0	Protein YrdA OS=Acinetobacter baumannii 1437282 GN=yrdA PE=4 SV=1 - [A0A009JSR0_ACIBA]	7.78	1	1	1	180	19.8551	6.63916	1.01916	0.853589
A7U830	16S rRNA methylase OS=Acinetobacter baumannii GN=armA PE=4 SV=1 - [A7U830_ACIBA]	37.74	10	10	17	257	30.1418	8.73389	0.984107	0.853877
A0A009K918	Esterase TesA OS=Acinetobacter baumannii 1461963 GN=tesA PE=4 SV=1 - [A0A009K918_ACIBA]	10.75	2	2	3	186	20.6302	9.87646	0.984225	0.854917
A0A062RP35	BON domain protein OS=Acinetobacter baumannii 42057_3 GN=K034_0843 PE=4 SV=1 - [A0A062RP35_ACIBA]	51.91	7	9	16	235	24.8079	6.78564	1.01897	0.855041
A0A009F2Z7	50S ribosomal protein L27 OS=Acinetobacter baumannii 348935 GN=rpmA PE=3 SV=1 - [A0A009F2Z7_ACIBA]	58.33	1	4	11	84	8.9376	10.272	1.01892	0.855436
A0A009LG35	Dihydrodipicolinate reductase, family protein OS=Acinetobacter baumannii 1461963 GN=J544_0484 PE=4 SV=1 - [A0A009LG35_ACIBA]	26.24	6	6	8	221	24.8993	7.57666	0.984305	0.855618
A0A009F7I1	Carboxyl transferase domain protein OS=Acinetobacter baumannii 984213 GN=J503_0203 PE=4 SV=1 - [A0A009F7I1_ACIBA]	38.84	1	17	25	533	58.0356	6.48096	0.984382	0.856297
A0A009TD03	Fumarylacetoacetase OS=Acinetobacter baumannii 99063 GN=fahA PE=4 SV=1 - [A0A009TD03_ACIBA]	35.4	11	11	22	435	48.4385	5.17334	0.984449	0.856889
K9ABD4	Universal stress protein OS=Acinetobacter sp. WC-141 GN=ACINWC141_2338 PE=3 SV=1 - [K9ABD4_9GAMM]	37.41	1	4	10	147	15.7013	5.85889	1.01873	0.856946
A0A062TBN3	Elongation factor Tu (Fragment) OS=Acinetobacter baumannii 45002_9 GN=J802_3102 PE=3 SV=1 - [A0A062TBN3_ACIBA]	70.51	13	22	140	390	42.2345	5.22412	0.984467	0.857043
A3M4I4	Putative ABC transporter OS=Acinetobacter baumannii (strain ATCC 17978 / CIP 53.77 / LMG 1025 / NCDC KC755 / 5377) GN=A1S_1400 PE=3 SV=2 - [A3M4I4_ACIBT]	25.85	5	5	6	236	26.2589	6.16357	1.0186	0.857902
A0A062APY3	MobA-like NTP transferase domain protein (Fragment) OS=Acinetobacter baumannii 916567 GN=J467_4485 PE=4 SV=1 - [A0A062APY3_ACIBA]	45.77	4	4	5	142	15.6811	5.08447	1.01857	0.85813
A0A009KIV8	Uncharacterized protein (Fragment) OS=Acinetobacter baumannii 1440422 GN=J540_3035 PE=4 SV=1 - [A0A009KIV8_ACIBA]	1.26	1	1	1	793	83.3032	8.03076	1.01855	0.858345
A0A0L6HAD2	Membrane protein (Fragment) OS=Acinetobacter baumannii GN=RR17_20135 PE=4 SV=1 - [A0A0L6HAD2_ACIBA]	10.37	1	1	1	164	17.3332	9.26123	1.01849	0.858749
A0A009ELT2	Acetylornithine aminotransferase OS=Acinetobacter baumannii 984213 GN=argD PE=3 SV=1 - [A0A009ELT2_ACIBA]	20.15	6	6	9	402	43.0292	5.50342	0.984775	0.859755
A0A0M1MX79	Acyl-CoA dehydrogenase (Fragment) OS=Acinetobacter baumannii GN=RW47_20540 PE=4 SV=1 - [A0A0M1MX79_ACIBA]	9.91	1	1	1	212	23.1127	8.23584	1.01833	0.859997
B4YSY1	Response regulator OS=Acinetobacter baumannii PE=4 SV=1 - [B4YSY1_ACIBA]	17.71	3	3	6	192	20.9829	5.38916	0.984833	0.860265
A0A009L1I0	Aminomethyltransferase folate-binding domain protein OS=Acinetobacter baumannii 1419130 GN=J518_0548 PE=3 SV=1 - [A0A009L1I0_ACIBA]	12.92	2	2	2	240	26.7826	5.77002	0.984856	0.860467
A0A009IA83	Glycine cleavage system H protein OS=Acinetobacter baumannii 1295259 GN=gcvH PE=3 SV=1 - [A0A009IA83_ACIBA]	15.32	2	2	3	124	13.5307	4.41162	1.01826	0.860549
K9CS19	Enoyl-(Acyl carrier protein) reductase OS=Acinetobacter sp. WC-136 GN=ACINWC136_3554 PE=4 SV=1 - [K9CS19_9GAMM]	11.5	2	2	2	200	21.2803	6.17627	0.984867	0.86057
A0A062IIK6	Uncharacterized protein (Fragment) OS=Acinetobacter baumannii 21072 GN=J596_1927 PE=4 SV=1 - [A0A062IIK6_ACIBA]	83.33	4	4	4	60	6.5053	7.23975	0.98488	0.86068
L9M041	Universal stress family protein OS=Acinetobacter baumannii WC-A-92 GN=ACINWCA92_2208 PE=4 SV=1 - [L9M041_ACIBA]	57.66	3	4	9	111	12.0733	5.68115	1.01817	0.861289
A0A009TFK5	UDP-N-acetylmuramate--L-alanine ligase OS=Acinetobacter baumannii 99063 GN=murC PE=3 SV=1 - [A0A009TFK5_ACIBA]	15.15	6	6	8	482	52.8624	6.18896	0.98502	0.861911
A0A0M1MYP8	DNA polymerase I (Fragment) OS=Acinetobacter baumannii GN=RW49_22500 PE=3 SV=1 - [A0A0M1MYP8_ACIBA]	22.48	4	13	16	912	102.577	5.75732	1.01808	0.861995
A0A011HP13	Cytochrome o ubiquinol oxidase, subunit I OS=Acinetobacter baumannii 457946 GN=cyoB PE=3 SV=1 - [A0A011HP13_ACIBA]	7.99	5	5	10	663	74.4913	7.26904	1.01803	0.862335
A0A009ISM8	Amino acid carrier family protein OS=Acinetobacter baumannii 1295743 GN=agcS PE=4 SV=1 - [A0A009ISM8_ACIBA]	10.39	4	4	4	491	53.3741	8.44092	0.985203	0.863526
A0A009G173	Dihydroorotate dehydrogenase (quinone) OS=Acinetobacter baumannii 984213 GN=pyrD PE=3 SV=1 - [A0A009G173_ACIBA]	26.05	6	6	8	334	36.096	6.56592	1.01788	0.86354
A0A009F3V4	DnaJ C terminal domain protein OS=Acinetobacter baumannii 984213 GN=J503_0088 PE=4 SV=1 - [A0A009F3V4_ACIBA]	24.84	6	6	8	318	35.3687	6.46826	1.01767	0.86515
A0A062G643	Uncharacterized protein OS=Acinetobacter baumannii 15827 GN=J530_2245 PE=4 SV=1 - [A0A062G643_ACIBA]	29.71	10	10	14	515	57.1968	9.05615	1.01761	0.865602
A0A0L6KEP0	ABC transporter (Fragment) OS=Acinetobacter baumannii GN=RQ26_20935 PE=4 SV=1 - [A0A0L6KEP0_ACIBA]	20.55	7	7	8	438	49.9021	6.354	1.0176	0.865695
A0A0L6KJW1	3-hydroxybutyrate dehydrogenase (Fragment) OS=Acinetobacter baumannii GN=RQ62_21105 PE=3 SV=1 - [A0A0L6KJW1_ACIBA]	48.99	2	9	15	247	26.2818	6.354	0.985459	0.865777
A0A011IV78	Signal recognition particle receptor FtsY OS=Acinetobacter baumannii 457946 GN=ftsY PE=3 SV=1 - [A0A011IV78_ACIBA]	25.27	9	9	11	368	39.895	5.35107	0.985612	0.867125
A0A062TFK3	Peptidase M16 inactive domain protein OS=Acinetobacter baumannii 45002_9 GN=J802_1854 PE=3 SV=1 - [A0A062TFK3_ACIBA]	18.69	14	14	18	979	110.042	5.43994	0.985621	0.867203
A0A009F9V7	Glutathione S-transferase (Fragment) OS=Acinetobacter baumannii 118362 GN=J517_4432 PE=3 SV=1 - [A0A009F9V7_ACIBA]	17.13	3	3	3	181	20.6177	6.41748	1.0174	0.867289
A0A009GQ84	UDP-N-acetylenolpyruvoylglucosamine reductase OS=Acinetobacter baumannii 118362 GN=murB PE=3 SV=1 - [A0A009GQ84_ACIBA]	13.08	4	4	5	344	38.5761	6.40479	1.01728	0.868214
B7GYM9	30S ribosomal protein S7 OS=Acinetobacter baumannii (strain AB307-0294) GN=rpsG PE=3 SV=1 - [RS7_ACIB3]	58.97	12	12	41	156	17.6884	10.1255	1.01726	0.86835
A0A062A4U5	Phage integrase family protein OS=Acinetobacter baumannii 1264765 GN=J723_2675 PE=4 SV=1 - [A0A062A4U5_ACIBA]	3.56	2	2	2	534	62.9916	8.66064	0.985784	0.868645
A0A0E8PKM2	Uncharacterized protein OS=Acinetobacter baumannii PE=4 SV=1 - [A0A0E8PKM2_ACIBA]	26.26	2	2	5	99	11.784	5.51611	0.985829	0.869035
A0A013ISE0	Phosphate-specific transport system accessory protein PhoU OS=Acinetobacter baumannii 1130196 GN=phoU PE=3 SV=1 - [A0A013ISE0_ACIBA]	17.52	4	4	5	234	26.5255	5.61768	1.01717	0.869063
A0A062MFL4	Surface antigen family protein OS=Acinetobacter baumannii 1288284 GN=J608_1436 PE=4 SV=1 - [A0A062MFL4_ACIBA]	12.72	1	1	1	173	19.5448	8.30908	1.01714	0.869258
A0A013MYL8	Transcription termination/antitermination protein NusG OS=Acinetobacter baumannii 14216 GN=nusG PE=3 SV=1 - [A0A013MYL8_ACIBA]	37.85	4	4	11	177	20.4256	6.60986	0.985902	0.869682
A0A0L6G317	ATP-dependent DNA helicase PcrA (Fragment) OS=Acinetobacter baumannii GN=RR24_23015 PE=4 SV=1 - [A0A0L6G317_ACIBA]	4.67	2	2	2	450	51.0374	7.10791	1.01705	0.86997
A0A0J1A3V5	30S ribosomal protein S10 OS=Acinetobacter baumannii MRSN 3527 GN=rpsJ PE=3 SV=1 - [A0A0J1A3V5_ACIBA]	56.31	7	7	16	103	11.7213	9.24658	0.985941	0.870023
D0S6M8	Protein translocase subunit SecA OS=Acinetobacter calcoaceticus RUH2202 GN=secA PE=3 SV=1 - [D0S6M8_ACICA]	21.3	2	15	20	906	102.398	5.2876	1.01703	0.870165
A0A062GRW4	Ribosomal RNA small subunit methyltransferase D OS=Acinetobacter baumannii 72431 GN=J584_2084 PE=3 SV=1 - [A0A062GRW4_ACIBA]	15.85	1	1	1	183	20.8438	8.00146	1.01702	0.87026
A0A009JPW8	Glutamate synthase, small subunit domain protein OS=Acinetobacter baumannii 1419130 GN=J518_1852 PE=4 SV=1 - [A0A009JPW8_ACIBA]	18.82	6	6	7	473	52.1968	5.14795	1.01702	0.870262
B7IAT2	30S ribosomal protein S16 OS=Acinetobacter baumannii (strain AB0057) GN=rpsP PE=3 SV=1 - [RS16_ACIB5]	60.24	4	4	7	83	9.19391	11.1948	0.986026	0.870776
A0A010LCD1	2-methylisocitrate dehydratase, Fe/S-dependent OS=Acinetobacter baumannii 1566109 GN=J582_1932 PE=4 SV=1 - [A0A010LCD1_ACIBA]	42.05	5	31	39	868	95.2187	5.38916	0.986079	0.871244
A0A0M1MZ03	Racemase (Fragment) OS=Acinetobacter baumannii GN=RW49_23015 PE=4 SV=1 - [A0A0M1MZ03_ACIBA]	27.78	4	4	6	234	25.7183	5.2749	0.986105	0.87147
A0A013S0B6	Aspartate-alanine antiporter OS=Acinetobacter baumannii 573719 GN=aspT PE=4 SV=1 - [A0A013S0B6_ACIBA]	13.01	1	6	7	561	59.6395	8.26514	1.01686	0.871499
A0A062T7Y6	UDP-4-keto-6-deoxy-N-acetylglucosamine 4-aminotransferase OS=Acinetobacter baumannii 45002_9 GN=pseC PE=3 SV=1 - [A0A062T7Y6_ACIBA]	29.79	10	10	19	386	43.4924	5.8208	1.01675	0.872359
A0A013KVD2	Aspartyl/glutamyl-tRNA(Asn/Gln) amidotransferase subunit B OS=Acinetobacter baumannii 1130196 GN=gatB PE=3 SV=1 - [A0A013KVD2_ACIBA]	32.92	11	11	18	489	53.6762	4.95752	0.986306	0.873237
A0A009I7C9	2Fe-2S iron-sulfur cluster binding domain protein OS=Acinetobacter baumannii 1295259 GN=J507_0750 PE=4 SV=1 - [A0A009I7C9_ACIBA]	6.92	1	2	4	318	35.5403	5.32568	0.986323	0.873388
A0A013MDD2	Cysteine synthase OS=Acinetobacter baumannii 14216 GN=cysM PE=3 SV=1 - [A0A013MDD2_ACIBA]	29.28	6	6	10	304	33.0927	5.73193	0.986366	0.873771
A0A010K0P1	50S ribosomal protein L14 OS=Acinetobacter baumannii 1239920 GN=rplN PE=3 SV=1 - [A0A010K0P1_ACIBA]	48.08	1	5	13	104	11.3952	10.9019	0.986417	0.874219
A0A062JPQ6	Transporter associated domain protein OS=Acinetobacter baumannii 1288284 GN=J608_5742 PE=4 SV=1 - [A0A062JPQ6_ACIBA]	17.81	4	4	4	320	36.7828	4.79248	0.986443	0.874453
A0A009G0U8	Pseudouridine synthase OS=Acinetobacter baumannii 984213 GN=J503_0908 PE=3 SV=1 - [A0A009G0U8_ACIBA]	24.43	6	6	10	307	35.4125	9.94971	1.01643	0.874818
A0A009TCN0	Patatin-like phospholipase family protein (Fragment) OS=Acinetobacter baumannii 99063 GN=J529_1246 PE=4 SV=1 - [A0A009TCN0_ACIBA]	13.64	3	3	3	308	34.8197	5.85889	0.986559	0.875471
A0A009H6Z4	Nitrogen regulation protein NR OS=Acinetobacter baumannii 1295259 GN=ntrC PE=4 SV=1 - [A0A009H6Z4_ACIBA]	28.57	13	13	16	483	54.6012	6.354	1.01628	0.875985
A0A009FCM7	Tol-pal system-associated acyl-CoA thioesterase OS=Acinetobacter baumannii 984213 GN=ybgC PE=4 SV=1 - [A0A009FCM7_ACIBA]	48.15	5	5	12	135	15.9681	6.39209	0.98672	0.876894
A0A014BM29	Uncharacterized protein OS=Acinetobacter baumannii 25977_7 GN=J810_0678 PE=4 SV=1 - [A0A014BM29_ACIBA]	28.49	4	4	5	186	20.8974	4.70361	1.01614	0.877107
A0A028IPW8	LysM domain protein OS=Acinetobacter baumannii LAC-4 GN=ABLAC_30300 PE=4 SV=1 - [A0A028IPW8_ACIBA]	66.24	5	9	42	157	16.9358	5.03369	1.01613	0.8772
A0A009FH21	NADH oxidoreductase (Quinone), F subunit OS=Acinetobacter baumannii 984213 GN=nuoF PE=4 SV=1 - [A0A009FH21_ACIBA]	46.05	15	15	24	443	48.5895	6.22705	0.986759	0.877234
B7I698	Integration host factor subunit alpha OS=Acinetobacter baumannii (strain AB0057) GN=ihfA PE=3 SV=1 - [IHFA_ACIB5]	63.27	5	5	11	98	11.1708	9.31982	0.986763	0.877272
R8YEM3	Porphobilinogen deaminase OS=Acinetobacter pittii ANC 4050 GN=hemC PE=3 SV=1 - [R8YEM3_ACIPI]	27.83	1	6	7	309	33.6618	5.73193	0.986805	0.877637
A0A009G398	UDP-N-acetylmuramoylalanine--D-glutamate ligase OS=Acinetobacter baumannii 984213 GN=murD PE=3 SV=1 - [A0A009G398_ACIBA]	16.07	5	5	7	448	47.8963	6.60986	1.01605	0.877781
N8ZFN9	Phosphofructokinase OS=Acinetobacter baumannii NIPH 60 GN=F961_01066 PE=3 SV=1 - [N8ZFN9_ACIBA]	11.11	3	3	3	315	34.415	5.73193	0.986855	0.878082
A0A062E5L6	Uncharacterized protein OS=Acinetobacter baumannii 855125 GN=J560_0135 PE=4 SV=1 - [A0A062E5L6_ACIBA]	67.82	4	4	5	87	9.51685	5.33838	0.986906	0.878535
A0A009K502	Acyl-CoA dehydrogenase, N-terminal domain protein OS=Acinetobacter baumannii 1419130 GN=J518_2305 PE=3 SV=1 - [A0A009K502_ACIBA]	14.39	4	4	5	403	44.3973	6.25244	0.986926	0.878704
A0A009H8A0	Triosephosphate isomerase OS=Acinetobacter baumannii 1295259 GN=tpiA PE=3 SV=1 - [A0A009H8A0_ACIBA]	34.09	1	6	8	264	28.1924	5.021	0.987035	0.879669
A0A010K4T5	S-adenosylmethionine synthase OS=Acinetobacter baumannii 83444 GN=metK PE=3 SV=1 - [A0A010K4T5_ACIBA]	48.71	2	14	34	388	41.9252	5.59229	1.0158	0.879754
A0A0M1MTQ6	Recombinase RecJ (Fragment) OS=Acinetobacter baumannii GN=RW56_22950 PE=4 SV=1 - [A0A0M1MTQ6_ACIBA]	10.84	1	1	1	166	18.2296	5.51611	0.987066	0.879939
A0A011GQW2	Type II secretion system (T2SS), L family protein OS=Acinetobacter baumannii 216872 GN=J633_1438 PE=4 SV=1 - [A0A011GQW2_ACIBA]	14.53	1	3	3	358	40.2479	7.15186	1.01577	0.880021
A0A0F5EJZ5	Tryptophan synthase beta chain OS=Acinetobacter baumannii GN=trpB PE=3 SV=1 - [A0A0F5EJZ5_ACIBA]	23.81	7	7	8	399	43.2699	6.17627	0.98708	0.880064
A0A009M083	Phosphoglucosamine mutase OS=Acinetobacter baumannii 1440422 GN=glmM PE=3 SV=1 - [A0A009M083_ACIBA]	46.29	5	15	28	445	48.2591	6.43018	1.01571	0.880443
N8UBH4	Uncharacterized protein OS=Acinetobacter baumannii NIPH 615 GN=F978_02114 PE=4 SV=1 - [N8UBH4_ACIBA]	8.63	2	2	2	371	39.8632	5.69385	1.0156	0.881337
A0A009ER02	2-isopropylmalate synthase OS=Acinetobacter baumannii 348935 GN=leuA PE=3 SV=1 - [A0A009ER02_ACIBA]	13.98	1	5	6	565	62.8096	5.05908	0.987237	0.881449
A0A062BHD0	Outer membrane protein assembly factor BamE OS=Acinetobacter baumannii 916567 GN=bamE PE=3 SV=1 - [A0A062BHD0_ACIBA]	50.76	5	5	9	132	14.3506	8.99756	1.01553	0.881901
A0A0G3D0N7	O-succinylhomoserine sulfhydrylase OS=Acinetobacter baumannii GN=AKG97_09385 PE=3 SV=1 - [A0A0G3D0N7_ACIBA]	21.27	2	6	9	395	42.599	5.79541	0.987357	0.882507
A0A009FZS0	N-acetyl-gamma-glutamyl-phosphate reductase OS=Acinetobacter baumannii 984213 GN=argC PE=3 SV=1 - [A0A009FZS0_ACIBA]	34.96	9	9	11	349	38.0327	6.29053	0.987409	0.882965
A0A009HAV0	MetA-pathway of phenol degradation family protein OS=Acinetobacter baumannii 118362 GN=J517_0411 PE=4 SV=1 - [A0A009HAV0_ACIBA]	23.14	2	4	9	255	27.5937	4.84326	0.98745	0.88333
B7H1K2	50S ribosomal protein L11 OS=Acinetobacter baumannii (strain AB307-0294) GN=rplK PE=3 SV=1 - [RL11_ACIB3]	58.45	9	9	21	142	15.0342	9.74463	0.987469	0.8835
A0A010LZ22	Uncharacterized protein OS=Acinetobacter baumannii 1578804 GN=J588_3537 PE=4 SV=1 - [A0A010LZ22_ACIBA]	61.04	1	8	16	77	8.62636	5.36377	0.987501	0.883777
A0A009GVH0	Arginine biosynthesis bifunctional protein ArgJ OS=Acinetobacter baumannii 1295259 GN=argJ PE=3 SV=1 - [A0A009GVH0_ACIBA]	14.53	4	5	6	406	43.3447	4.98291	0.987502	0.883787
R8YPT0	Uncharacterized protein OS=Acinetobacter pittii ANC 4050 GN=F931_00481 PE=3 SV=1 - [R8YPT0_ACIPI]	30.42	7	7	9	378	40.6795	5.8335	0.987566	0.884354
A0A009GQH4	Uncharacterized protein OS=Acinetobacter baumannii 1295259 GN=J507_3784 PE=4 SV=1 - [A0A009GQH4_ACIBA]	8.52	2	2	2	223	26.3477	5.2876	0.98759	0.884567
D0S738	Succinate dehydrogenase iron-sulfur subunit OS=Acinetobacter calcoaceticus RUH2202 GN=sQR PE=4 SV=1 - [D0S738_ACICA]	54.66	12	12	37	236	26.7894	7.13721	0.987594	0.884602
A0A009G272	Alpha/beta hydrolase fold family protein OS=Acinetobacter baumannii 118362 GN=J517_2344 PE=4 SV=1 - [A0A009G272_ACIBA]	5.52	1	1	2	290	33.3623	6.94678	0.987624	0.884861
A0A009I2H3	Uncharacterized protein OS=Acinetobacter baumannii 1295743 GN=J512_2871 PE=4 SV=1 - [A0A009I2H3_ACIBA]	3.49	1	1	1	372	41.4273	7.00537	0.987631	0.884927
A0A013NJ58	Bacterial regulatory helix-turn-helix , lysR family protein OS=Acinetobacter baumannii 14216 GN=J697_2516 PE=4 SV=1 - [A0A013NJ58_ACIBA]	36.47	9	9	14	329	38.133	8.96826	0.987665	0.885227
A0A062IIA3	Pyruvate dehydrogenase E1 component OS=Acinetobacter baumannii 21072 GN=aceE PE=4 SV=1 - [A0A062IIA3_ACIBA]	48.95	40	40	80	905	101.814	5.59229	1.01505	0.885644
A0A0M1MYX8	Arginine--tRNA ligase (Fragment) OS=Acinetobacter baumannii GN=argS PE=3 SV=1 - [A0A0M1MYX8_ACIBA]	37.97	18	18	25	582	64.8008	5.60498	0.987735	0.885841
A0A0L6YL92	Gentamicin 3'-acetyltransferase (Fragment) OS=Acinetobacter baumannii GN=RQ18_19385 PE=4 SV=1 - [A0A0L6YL92_ACIBA]	47.73	6	7	17	176	19.2448	6.18896	0.987738	0.88587
A0A014BG03	Cell division topological specificity factor OS=Acinetobacter baumannii 25977_7 GN=minE PE=3 SV=1 - [A0A014BG03_ACIBA]	86.67	6	6	7	90	10.3453	8.49951	1.01502	0.88588
A0A010F5S0	Methionine--tRNA ligase OS=Acinetobacter baumannii 983759 GN=metG PE=3 SV=1 - [A0A010F5S0_ACIBA]	20.96	1	12	17	668	75.0497	5.38916	0.987777	0.886211
A0A009ID64	Probable septum site-determining protein MinC OS=Acinetobacter baumannii 1396970 GN=minC PE=3 SV=1 - [A0A009ID64_ACIBA]	30.42	5	5	6	240	26.0106	5.2749	0.987821	0.886604
A0A062TJR8	Uncharacterized protein OS=Acinetobacter baumannii 45002_9 GN=J802_0032 PE=4 SV=1 - [A0A062TJR8_ACIBA]	17.46	1	1	1	63	7.58295	8.39697	1.01485	0.887183
A0A062BJW5	Peptidase U32 family protein OS=Acinetobacter baumannii 916567 GN=J467_0054 PE=4 SV=1 - [A0A062BJW5_ACIBA]	13.8	6	6	8	442	50.0459	6.15088	1.01477	0.887804
A0A009FJZ9	Bacterial regulatory s, gntR family protein OS=Acinetobacter baumannii 984213 GN=J503_3594 PE=4 SV=1 - [A0A009FJZ9_ACIBA]	4.74	1	1	1	232	26.4578	6.22705	1.01468	0.888576
A0A062TDR2	Histidine--tRNA ligase OS=Acinetobacter baumannii 45002_9 GN=hisS PE=3 SV=1 - [A0A062TDR2_ACIBA]	42.56	12	12	16	430	48.324	6.02393	0.988059	0.888702
A0A062T6M2	Glycine--tRNA ligase beta subunit OS=Acinetobacter baumannii 45002_9 GN=glyS PE=3 SV=1 - [A0A062T6M2_ACIBA]	47.17	21	21	40	689	75.0186	5.2749	0.988156	0.889556
A0A009QMH0	Uncharacterized protein OS=Acinetobacter baumannii 809848 GN=J536_3172 PE=4 SV=1 - [A0A009QMH0_ACIBA]	10.67	1	1	1	178	21.0402	5.98584	0.988313	0.89094
A0A009EZA1	DNA gyrase subunit A OS=Acinetobacter baumannii 984213 GN=gyrA PE=3 SV=1 - [A0A009EZA1_ACIBA]	26	19	19	30	904	99.68	4.98291	0.988356	0.891322
A0A0A8XE99	Uncharacterized protein OS=Acinetobacter calcoaceticus GN=P23_0783 PE=4 SV=1 - [A0A0A8XE99_ACICA]	28.57	2	3	5	119	13.833	4.89404	1.01429	0.891577
A0A009KPS2	Carbamoyl-phosphate synthase small chain OS=Acinetobacter baumannii 1461963 GN=carA PE=3 SV=1 - [A0A009KPS2_ACIBA]	29.02	8	8	16	379	40.6264	5.69385	1.01429	0.891598
A0A062B6A1	Uncharacterized protein OS=Acinetobacter baumannii 916567 GN=J467_2955 PE=4 SV=1 - [A0A062B6A1_ACIBA]	43.77	13	13	18	313	34.5111	5.47803	0.98848	0.892415
A0A062T5J5	Low molecular weight protein-tyrosine-phosphatase ptp OS=Acinetobacter baumannii 45002_9 GN=J802_3291 PE=4 SV=1 - [A0A062T5J5_ACIBA]	19.72	3	3	3	142	16.3683	7.38623	1.01413	0.892897
A0A009GV52	Ubiquinone biosynthesis hydroxylase, UbiH/UbiF/VisC/COQ6 family protein OS=Acinetobacter baumannii 118362 GN=J517_3658 PE=4 SV=1 - [A0A009GV52_ACIBA]	14.18	4	4	8	402	44.4194	7.10791	1.01411	0.892988
B7H1K0	50S ribosomal protein L10 OS=Acinetobacter baumannii (strain AB307-0294) GN=rplJ PE=3 SV=1 - [RL10_ACIB3]	52.38	8	8	36	168	18.0786	5.70654	0.988656	0.893973
A0A013S8X3	Nucleotide sugar dehydrogenase family protein OS=Acinetobacter baumannii 742879 GN=J690_2543 PE=3 SV=1 - [A0A013S8X3_ACIBA]	11.08	4	4	4	424	47.461	5.79541	0.988658	0.893989
A0A009HFF0	Large-conductance mechanosensitive channel OS=Acinetobacter baumannii 1295259 GN=mscL PE=3 SV=1 - [A0A009HFF0_ACIBA]	55.24	7	7	9	143	15.7867	6.78564	1.01392	0.894472
A0A062BHF1	Pyruvate decarboxylase isozyme 3 OS=Acinetobacter baumannii 916567 GN=J467_0773 PE=3 SV=1 - [A0A062BHF1_ACIBA]	36.13	6	18	40	573	62.8236	5.63037	1.01385	0.895043
A0A009IML8	Zinc-binding alcohol dehydrogenase family protein OS=Acinetobacter baumannii 1295743 GN=J512_1773 PE=4 SV=1 - [A0A009IML8_ACIBA]	13.1	3	3	3	336	36.7114	5.68115	1.01379	0.895548
N9D7Y3	Uncharacterized protein OS=Acinetobacter calcoaceticus ANC 3680 GN=F937_03365 PE=3 SV=1 - [N9D7Y3_ACICA]	9.23	1	5	5	704	78.1672	5.51611	1.01376	0.895736
A0A062GBS8	Response regulator OS=Acinetobacter baumannii 15827 GN=J530_0189 PE=4 SV=1 - [A0A062GBS8_ACIBA]	19.17	2	2	3	120	13.4711	5.30029	1.01376	0.895788
A0A062B7B2	Short chain dehydrogenase family protein OS=Acinetobacter baumannii 916567 GN=J467_2523 PE=3 SV=1 - [A0A062B7B2_ACIBA]	28.57	1	4	6	245	26.0764	7.03467	1.01373	0.896034
A0A009FIK8	Maleylacetoacetate isomerase OS=Acinetobacter baumannii 984213 GN=J503_0665 PE=4 SV=1 - [A0A009FIK8_ACIBA]	10	2	2	5	210	24.3384	6.39209	0.988898	0.896105
A0A009KYS6	Soluble pyridine nucleotide transhydrogenase OS=Acinetobacter baumannii 1440422 GN=sthA PE=4 SV=1 - [A0A009KYS6_ACIBA]	24.04	9	9	10	470	52.2717	6.93213	0.9889	0.896127
D0S4S0	Uncharacterized protein OS=Acinetobacter calcoaceticus RUH2202 GN=HMPREF0012_02409 PE=4 SV=1 - [D0S4S0_ACICA]	40.2	1	8	38	301	32.2988	4.91943	0.989035	0.897312
A0A062EW10	NUDIX domain protein OS=Acinetobacter baumannii 855125 GN=J560_2739 PE=4 SV=1 - [A0A062EW10_ACIBA]	11.54	2	2	2	182	21.0554	5.73193	0.989107	0.897954
A0A013HYX4	30S ribosomal protein S1 OS=Acinetobacter baumannii 1413735 GN=rpsA PE=3 SV=1 - [A0A013HYX4_ACIBA]	42.37	22	22	101	557	61.0018	5.09717	0.989142	0.898263
A0A011JGE1	Dihydrolipoyl dehydrogenase OS=Acinetobacter baumannii 457946 GN=J639_2858 PE=4 SV=1 - [A0A011JGE1_ACIBA]	46.54	18	18	52	477	50.9796	6.31592	0.989147	0.898302
A0A062GAQ6	CobQ/CobB/MinD/ParA nucleotide binding domain protein OS=Acinetobacter baumannii 15827 GN=J530_0983 PE=4 SV=1 - [A0A062GAQ6_ACIBA]	18.18	3	3	3	198	22.3939	8.79248	0.989169	0.8985
B0VUA8	Putative transcriptional regulator (AsnC family) OS=Acinetobacter baumannii (strain SDF) GN=ABSDF1095 PE=4 SV=1 - [B0VUA8_ACIBS]	9.41	1	1	1	170	19.5942	7.54736	1.0134	0.89862
A0A0L6T1S8	Uncharacterized protein (Fragment) OS=Acinetobacter baumannii GN=RP99_20280 PE=4 SV=1 - [A0A0L6T1S8_ACIBA]	10.41	3	3	5	221	25.9138	4.85596	1.01333	0.899158
A0A062BD49	3-oxoacid CoA-transferase, B subunit OS=Acinetobacter baumannii 916567 GN=J467_1250 PE=4 SV=1 - [A0A062BD49_ACIBA]	54.93	2	9	29	213	22.7447	5.10986	0.98926	0.899306
A0A009FQW6	Nicotinate-nucleotide diphosphorylase OS=Acinetobacter baumannii 984213 GN=nadC PE=3 SV=1 - [A0A009FQW6_ACIBA]	22.42	4	4	6	281	30.4878	4.99561	1.0133	0.899398
R8Y116	Uncharacterized protein OS=Acinetobacter calcoaceticus ANC 3811 GN=F935_01960 PE=3 SV=1 - [R8Y116_ACICA]	6.37	1	2	3	471	48.9076	6.07471	0.989273	0.899413
A0A014CAN0	Glutamate dehydrogenase OS=Acinetobacter baumannii 25977_7 GN=J810_3495 PE=3 SV=1 - [A0A014CAN0_ACIBA]	39.48	4	12	49	423	46.1667	6.21436	0.989277	0.899455
A0A009FC97	GTP-binding protein HflX OS=Acinetobacter baumannii 984213 GN=hflX PE=4 SV=1 - [A0A009FC97_ACIBA]	7.78	2	2	2	257	28.6961	5.61768	1.01313	0.900706
A0A062BH31	Methionine synthase OS=Acinetobacter baumannii 916567 GN=metH PE=4 SV=1 - [A0A062BH31_ACIBA]	14.33	11	11	13	1228	135.76	5.07178	1.01308	0.901129
B7IA39	50S ribosomal protein L3 OS=Acinetobacter baumannii (strain AB0057) GN=rplC PE=3 SV=1 - [RL3_ACIB5]	63.68	6	11	64	212	22.4659	9.86182	1.01304	0.901407
A0A062I7X4	Peptidoglycan-associated lipoprotein OS=Acinetobacter baumannii 21072 GN=pal PE=3 SV=1 - [A0A062I7X4_ACIBA]	36.36	6	6	18	187	20.0611	7.48877	1.01299	0.901798
A0A010K3V9	Uncharacterized protein OS=Acinetobacter baumannii 83444 GN=J583_1634 PE=4 SV=1 - [A0A010K3V9_ACIBA]	14.18	1	1	1	141	15.2458	9.17334	0.989686	0.903065
A0A009JG67	Adenosylhomocysteinase OS=Acinetobacter baumannii 1437282 GN=ahcY PE=3 SV=1 - [A0A009JG67_ACIBA]	33.48	2	11	25	460	50.2994	5.37646	1.0128	0.903322
A0A062B4Q2	Phage head morphogenesis , SPP1 gp7 family domain protein OS=Acinetobacter baumannii 916567 GN=J467_1695 PE=4 SV=1 - [A0A062B4Q2_ACIBA]	17.12	4	5	5	368	42.7582	9.05615	1.01277	0.903598
A0A059ZKQ4	Flavin oxidoreductase OS=Acinetobacter baumannii GN=AKG97_11730 PE=4 SV=1 - [A0A059ZKQ4_ACIBA]	22.08	5	5	6	317	35.6798	5.96045	1.01257	0.905167
A0A0M1MYS8	Uncharacterized protein (Fragment) OS=Acinetobacter baumannii GN=RW49_22350 PE=4 SV=1 - [A0A0M1MYS8_ACIBA]	16.39	4	5	6	360	41.5728	6.81494	0.989993	0.905773
A0A009GKR5	Peptidyl-prolyl cis-trans isomerase OS=Acinetobacter baumannii 118362 GN=J517_1828 PE=4 SV=1 - [A0A009GKR5_ACIBA]	12.99	3	3	3	231	25.154	9.0708	0.99	0.905834
L9M9U7	GTPase Obg OS=Acinetobacter baumannii WC-A-92 GN=cgtA PE=3 SV=1 - [L9M9U7_ACIBA]	27.9	8	8	12	405	44.3192	4.94482	0.990066	0.906416
A0A0M1MYS1	3-oxoadipate enol-lactonase (Fragment) OS=Acinetobacter baumannii GN=RW49_23425 PE=4 SV=1 - [A0A0M1MYS1_ACIBA]	15.91	3	3	4	220	23.8668	5.51611	0.990229	0.907859
A0A062B8S1	Coproporphyrinogen oxidase OS=Acinetobacter baumannii 916567 GN=J467_2409 PE=4 SV=1 - [A0A062B8S1_ACIBA]	43.67	13	13	32	316	36.254	5.5542	0.990278	0.90829
A0A062TLF0	Glutathione S-transferase, C-terminal domain protein (Fragment) OS=Acinetobacter baumannii 25691_7 GN=J830_2105 PE=3 SV=1 - [A0A062TLF0_ACIBA]	13.58	3	3	3	162	17.8781	5.0083	1.01212	0.908717
A0A009NNW9	Ribonuclease 3 OS=Acinetobacter baumannii 272263 GN=rnc PE=3 SV=1 - [A0A009NNW9_ACIBA]	5.22	1	1	1	230	26.1117	7.51807	1.0121	0.908817
A0A009FC10	Transcription-repair-coupling factor OS=Acinetobacter baumannii 984213 GN=mfd PE=3 SV=1 - [A0A009FC10_ACIBA]	15.18	14	14	18	1153	130.629	6.23975	0.990357	0.908986
A0A0L6YIP2	Uncharacterized protein (Fragment) OS=Acinetobacter baumannii GN=RQ97_23170 PE=4 SV=1 - [A0A0L6YIP2_ACIBA]	10.53	1	1	1	76	8.55639	5.04639	1.01206	0.909188
A0A0M1MSA7	Uncharacterized protein OS=Acinetobacter baumannii GN=RW58_20905 PE=4 SV=1 - [A0A0M1MSA7_ACIBA]	53.52	2	3	3	71	7.84533	9.12939	0.990496	0.910216
A0A009ET39	Flavodoxin family protein OS=Acinetobacter baumannii 984213 GN=J503_2419 PE=4 SV=1 - [A0A009ET39_ACIBA]	3.3	2	2	3	848	96.5519	8.19189	0.990514	0.910372
A0A062BBM8	Aldo/keto reductase family protein OS=Acinetobacter baumannii 916567 GN=J467_1833 PE=4 SV=1 - [A0A062BBM8_ACIBA]	20.92	1	5	8	349	39.3849	6.22705	1.01182	0.911037
B7GW14	50S ribosomal protein L5 OS=Acinetobacter baumannii (strain AB307-0294) GN=rplE PE=3 SV=1 - [RL5_ACIB3]	70.79	14	14	51	178	20.0076	9.70068	1.01176	0.911525
A0A011JPE1	Acetate kinase OS=Acinetobacter baumannii 457946 GN=ackA PE=3 SV=1 - [A0A011JPE1_ACIBA]	40.5	11	11	16	400	43.1702	6.46826	1.0117	0.911996
A0A062IR56	Globin family protein OS=Acinetobacter baumannii 21072 GN=J596_1151 PE=3 SV=1 - [A0A062IR56_ACIBA]	29.13	5	5	10	254	28.8129	5.07178	0.990702	0.912041
A0A011JQX4	Malate synthase G OS=Acinetobacter baumannii 694762 GN=glcB PE=3 SV=1 - [A0A011JQX4_ACIBA]	40.36	1	22	47	721	79.4277	5.5542	1.01151	0.913526
A0A062EW63	60 kDa chaperonin (Fragment) OS=Acinetobacter baumannii 855125 GN=groL PE=3 SV=1 - [A0A062EW63_ACIBA]	52.05	25	26	176	536	56.2522	4.98291	1.01147	0.913793
A0A009HSP8	Histidinol dehydrogenase OS=Acinetobacter baumannii 1295743 GN=hisD PE=3 SV=1 - [A0A009HSP8_ACIBA]	17.76	3	5	6	428	46.4978	5.24951	1.01146	0.913937
[truncated: 218 more rows]

## Sheet: P.aeruginosa
Accession	Description	Coverage	Unique Peptides	Peptides	PSMs	AAs	MW [kDa]	calc. pI	Pa-Cathelicidin/Pa-Control	Significance A
Q9I1J0	Uncharacterized protein OS=Pseudomonas aeruginosa (strain ATCC 15692 / PAO1 / 1C / PRS 101 / LMG 12228) GN=PA2285 PE=4 SV=1 - [Q9I1J0_PSEAE]	9.55	1	1	1	220	24.2266	7.60596	1.56971	1.04215e-14
Q9HI36	Major exported protein OS=Pseudomonas aeruginosa (strain ATCC 15692 / PAO1 / 1C / PRS 101 / LMG 12228) GN=hcpA PE=1 SV=1 - [MAJE_PSEAE]	6.4	1	1	1	172	19.0794	5.85889	1.50791	1.85595e-12
Q9HVR6	Probable ATP-binding component of ABC transporter OS=Pseudomonas aeruginosa (strain ATCC 15692 / PAO1 / 1C / PRS 101 / LMG 12228) GN=PA4505 PE=3 SV=1 - [Q9HVR6_PSEAE]	1.85	1	1	1	324	35.4064	6.12549	1.46534	5.61407e-11
Q9HVA1	Acetolactate synthase isozyme III small subunit OS=Pseudomonas aeruginosa (strain ATCC 15692 / PAO1 / 1C / PRS 101 / LMG 12228) GN=ilvH PE=4 SV=1 - [Q9HVA1_PSEAE]	9.82	1	1	1	163	17.7736	6.32861	1.44218	3.37828e-10
Q9I115	Anti-sigma factor FoxR OS=Pseudomonas aeruginosa (strain ATCC 15692 / PAO1 / 1C / PRS 101 / LMG 12228) GN=foxR PE=4 SV=1 - [Q9I115_PSEAE]	1.83	1	1	1	328	36.3771	9.80322	1.42759	1.02203e-09
Q9HXK1	Uncharacterized protein OS=Pseudomonas aeruginosa (strain ATCC 15692 / PAO1 / 1C / PRS 101 / LMG 12228) GN=PA3796 PE=4 SV=1 - [Q9HXK1_PSEAE]	10.77	1	1	1	195	18.2723	4.31006	1.31263	3.07681e-06
Q9I6X5	Probable Resistance-Nodulation-Cell Division (RND) efflux membrane fusion protein OS=Pseudomonas aeruginosa (strain ATCC 15692 / PAO1 / 1C / PRS 101 / LMG 12228) GN=PA0157 PE=4 SV=1 - [Q9I6X5_PSEAE]	2.81	1	1	1	356	38.2592	8.66064	1.31259	3.08481e-06
Q9I164	Probable transcriptional regulator OS=Pseudomonas aeruginosa (strain ATCC 15692 / PAO1 / 1C / PRS 101 / LMG 12228) GN=PA2417 PE=4 SV=1 - [Q9I164_PSEAE]	5.13	1	1	1	312	34.323	6.80029	1.29528	9.10935e-06
Q9HXI3	Uncharacterized protein OS=Pseudomonas aeruginosa (strain ATCC 15692 / PAO1 / 1C / PRS 101 / LMG 12228) GN=PA3819 PE=4 SV=1 - [Q9HXI3_PSEAE]	4.95	1	1	1	182	18.9608	8.98291	1.26274	6.30895e-05
Q9I3L9	Sulfate-binding protein of ABC transporter OS=Pseudomonas aeruginosa (strain ATCC 15692 / PAO1 / 1C / PRS 101 / LMG 12228) GN=cysP PE=4 SV=1 - [Q9I3L9_PSEAE]	2.41	1	1	1	332	36.4946	8.1333	1.24644	0.000158117
Q9HTN3	Deoxyuridine 5'-triphosphate nucleotidohydrolase OS=Pseudomonas aeruginosa (strain ATCC 15692 / PAO1 / 1C / PRS 101 / LMG 12228) GN=dut PE=3 SV=1 - [DUT_PSEAE]	13.91	1	1	1	151	15.9103	5.66846	1.23035	0.000377857
Q9HZ64	Uncharacterized protein OS=Pseudomonas aeruginosa (strain ATCC 15692 / PAO1 / 1C / PRS 101 / LMG 12228) GN=PA3170 PE=1 SV=1 - [Q9HZ64_PSEAE]	2.93	1	1	1	444	48.4629	5.73193	1.22532	0.000492493
Q9HTH5	HTH-type transcriptional regulator CdhR OS=Pseudomonas aeruginosa (strain ATCC 15692 / PAO1 / 1C / PRS 101 / LMG 12228) GN=cdhR PE=1 SV=1 - [CDHR_PSEAE]	6.85	1	1	1	336	37.0555	8.70459	1.22408	0.000525493
Q9I1Y9	Uncharacterized protein OS=Pseudomonas aeruginosa (strain ATCC 15692 / PAO1 / 1C / PRS 101 / LMG 12228) GN=PA2126 PE=1 SV=1 - [Q9I1Y9_PSEAE]	7.58	1	1	1	211	23.6623	7.6792	1.21764	0.000732839
Q9HYC5	Uncharacterized protein OS=Pseudomonas aeruginosa (strain ATCC 15692 / PAO1 / 1C / PRS 101 / LMG 12228) GN=PA3484 PE=1 SV=1 - [Q9HYC5_PSEAE]	4.9	1	1	1	408	44.3669	8.74854	1.21491	0.000842367
Q9I4F5	C4-dicarboxylate transport protein 2 OS=Pseudomonas aeruginosa (strain ATCC 15692 / PAO1 / 1C / PRS 101 / LMG 12228) GN=dctA2 PE=3 SV=1 - [DCTA2_PSEAE]	4.59	1	1	1	436	45.9635	8.06006	1.21303	0.00092684
P42810	TPR repeat-containing protein PA4667 OS=Pseudomonas aeruginosa (strain ATCC 15692 / PAO1 / 1C / PRS 101 / LMG 12228) GN=PA4667 PE=3 SV=2 - [Y4667_PSEAE]	3.56	2	2	2	590	66.2499	5.22412	1.21169	0.000991406
Q9HWY5	Exodeoxyribonuclease 7 small subunit OS=Pseudomonas aeruginosa (strain ATCC 15692 / PAO1 / 1C / PRS 101 / LMG 12228) GN=xseB PE=3 SV=1 - [EX7S_PSEAE]	21.25	1	1	1	80	8.96746	4.28467	1.21133	0.0010099
G3XCZ4	Uncharacterized protein OS=Pseudomonas aeruginosa (strain ATCC 15692 / PAO1 / 1C / PRS 101 / LMG 12228) GN=PA0891 PE=4 SV=1 - [G3XCZ4_PSEAE]	6.76	1	1	1	370	40.1885	5.2749	1.20868	0.00115293
Q9I429	Probable transcriptional regulator OS=Pseudomonas aeruginosa (strain ATCC 15692 / PAO1 / 1C / PRS 101 / LMG 12228) GN=PA1315 PE=4 SV=1 - [Q9I429_PSEAE]	8.82	1	1	1	204	22.3944	6.26514	1.20054	0.00172262
Q9HVQ9	Lipopolysaccharide biosynthetic protein LpxO1 OS=Pseudomonas aeruginosa (strain ATCC 15692 / PAO1 / 1C / PRS 101 / LMG 12228) GN=lpxO1 PE=4 SV=1 - [Q9HVQ9_PSEAE]	7.69	1	1	1	299	34.663	9.61279	0.383318	7.81747e-56
Q9I0M7	Siroheme synthase OS=Pseudomonas aeruginosa (strain ATCC 15692 / PAO1 / 1C / PRS 101 / LMG 12228) GN=cysG PE=3 SV=1 - [CYSG_PSEAE]	7.53	2	3	3	465	50.3398	6.32861	0.531366	3.03481e-25
Q9HZF9	Ribosome modulation factor OS=Pseudomonas aeruginosa (strain ATCC 15692 / PAO1 / 1C / PRS 101 / LMG 12228) GN=rmf PE=3 SV=1 - [Q9HZF9_PSEAE]	21.43	1	1	1	70	8.13016	11.1362	0.644231	5.23731e-13
Q9I3S7	Probable decarboxylase OS=Pseudomonas aeruginosa (strain ATCC 15692 / PAO1 / 1C / PRS 101 / LMG 12228) GN=PA1417 PE=3 SV=1 - [Q9I3S7_PSEAE]	3.56	1	1	1	533	57.2548	6.18896	0.660903	1.04913e-11
Q9I4E6	tRNA 2-thiocytidine biosynthesis protein TtcA OS=Pseudomonas aeruginosa (strain ATCC 15692 / PAO1 / 1C / PRS 101 / LMG 12228) GN=ttcA PE=3 SV=1 - [TTCA_PSEAE]	8.39	2	2	2	274	31.24	6.56592	0.733472	3.59212e-07
Q9I5T5	Polyamine-transporting ATPase OS=Pseudomonas aeruginosa (strain ATCC 15692 / PAO1 / 1C / PRS 101 / LMG 12228) GN=PA0603 PE=3 SV=1 - [Q9I5T5_PSEAE]	5.42	1	1	1	369	40.63	6.46826	0.736661	5.21689e-07
Q9I523	Uncharacterized protein OS=Pseudomonas aeruginosa (strain ATCC 15692 / PAO1 / 1C / PRS 101 / LMG 12228) GN=PA0935 PE=4 SV=1 - [Q9I523_PSEAE]	3.62	1	1	1	276	31.231	4.91943	0.75437	3.68841e-06
Q9I5V3	Multifunctional CCA protein OS=Pseudomonas aeruginosa (strain ATCC 15692 / PAO1 / 1C / PRS 101 / LMG 12228) GN=cca PE=3 SV=1 - [CCA_PSEAE]	2.44	1	1	1	410	45.6108	6.90283	0.76123	7.47751e-06
Q9HY54	Fructose transport system repressor FruR OS=Pseudomonas aeruginosa (strain ATCC 15692 / PAO1 / 1C / PRS 101 / LMG 12228) GN=fruR PE=4 SV=1 - [Q9HY54_PSEAE]	4.86	1	1	1	329	36.3652	6.45557	0.761391	7.60029e-06
Q03456	Ferric uptake regulation protein OS=Pseudomonas aeruginosa (strain ATCC 15692 / PAO1 / 1C / PRS 101 / LMG 12228) GN=fur PE=1 SV=1 - [FUR_PSEAE]	9.7	1	1	1	134	15.2248	5.97314	0.763419	9.3154e-06
Q9I022	Probable glutathione S-transferase OS=Pseudomonas aeruginosa (strain ATCC 15692 / PAO1 / 1C / PRS 101 / LMG 12228) GN=PA2821 PE=3 SV=1 - [Q9I022_PSEAE]	6.82	1	1	1	220	24.7009	6.23975	0.772062	2.16004e-05
Q9I468	Threonine-phosphate decarboxylase OS=Pseudomonas aeruginosa (strain ATCC 15692 / PAO1 / 1C / PRS 101 / LMG 12228) GN=cobC PE=3 SV=1 - [COBC_PSEAE]	3.93	1	1	1	331	36.6341	7.85498	0.776688	3.33031e-05
Q9HV00	Protein FdhE homolog OS=Pseudomonas aeruginosa (strain ATCC 15692 / PAO1 / 1C / PRS 101 / LMG 12228) GN=fdhE PE=1 SV=1 - [FDHE_PSEAE]	9.39	2	2	2	309	33.8412	5.92236	0.780019	4.51589e-05
Q9I4Q8	Probable short-chain dehydrogenase OS=Pseudomonas aeruginosa (strain ATCC 15692 / PAO1 / 1C / PRS 101 / LMG 12228) GN=PA1066 PE=4 SV=1 - [Q9I4Q8_PSEAE]	3.67	1	1	1	218	23.3611	7.44482	0.780808	4.84954e-05
Q9I544	Magnesium transporter MgtE OS=Pseudomonas aeruginosa (strain ATCC 15692 / PAO1 / 1C / PRS 101 / LMG 12228) GN=mgtE PE=3 SV=1 - [Q9I544_PSEAE]	5.19	2	2	2	482	53.7869	4.84326	0.789312	0.000102353
Q9HUG7	Uncharacterized protein OS=Pseudomonas aeruginosa (strain ATCC 15692 / PAO1 / 1C / PRS 101 / LMG 12228) GN=PA4998 PE=4 SV=1 - [Q9HUG7_PSEAE]	6.02	1	1	1	216	24.9704	9.56885	0.794668	0.000160699
Q9HV83	Probable aminotransferase OS=Pseudomonas aeruginosa (strain ATCC 15692 / PAO1 / 1C / PRS 101 / LMG 12228) GN=PA4715 PE=1 SV=1 - [Q9HV83_PSEAE]	2.68	1	1	1	411	46.0348	7.92822	0.796283	0.000183574
Q9HYP5	FlgM OS=Pseudomonas aeruginosa (strain ATCC 15692 / PAO1 / 1C / PRS 101 / LMG 12228) GN=flgM PE=4 SV=1 - [Q9HYP5_PSEAE]	11.21	1	1	1	107	11.2437	5.49072	0.80095	0.000267743
Q9HT81	Probable GTP-binding protein EngB OS=Pseudomonas aeruginosa (strain ATCC 15692 / PAO1 / 1C / PRS 101 / LMG 12228) GN=engB PE=3 SV=1 - [ENGB_PSEAE]	6.05	1	1	1	215	23.7713	7.03467	0.802052	0.000292224
Q9HX91	Uncharacterized protein PA3922 OS=Pseudomonas aeruginosa (strain ATCC 15692 / PAO1 / 1C / PRS 101 / LMG 12228) GN=PA3922 PE=1 SV=1 - [Y3922_PSEAE]	3.3	1	1	1	455	51.198	8.6167	0.807261	0.00043837
Q9I3F3	Sulfurtransferase TusA homolog OS=Pseudomonas aeruginosa (strain ATCC 15692 / PAO1 / 1C / PRS 101 / LMG 12228) GN=tusA PE=3 SV=1 - [TUSA_PSEAE]	11.39	1	1	1	79	8.85953	6.27783	0.81549	0.000810038
Q9I6H3	Uncharacterized protein OS=Pseudomonas aeruginosa (strain ATCC 15692 / PAO1 / 1C / PRS 101 / LMG 12228) GN=PA0318 PE=4 SV=1 - [Q9I6H3_PSEAE]	8.14	1	1	1	221	23.8285	5.57959	0.818617	0.00101436
Q9I2T5	Probable permease of ABC transporter OS=Pseudomonas aeruginosa (strain ATCC 15692 / PAO1 / 1C / PRS 101 / LMG 12228) GN=PA1809 PE=3 SV=1 - [Q9I2T5_PSEAE]	3.89	1	1	1	360	39.5403	6.56592	0.822521	0.00133468
Q9I0D7	Uncharacterized protein OS=Pseudomonas aeruginosa (strain ATCC 15692 / PAO1 / 1C / PRS 101 / LMG 12228) GN=PA2705 PE=4 SV=1 - [Q9I0D7_PSEAE]	2.8	1	1	1	393	45.5554	7.07861	0.823399	0.00141832
Q9HUU8	Urease subunit gamma OS=Pseudomonas aeruginosa (strain ATCC 15692 / PAO1 / 1C / PRS 101 / LMG 12228) GN=ureA PE=3 SV=1 - [URE3_PSEAE]	19	1	1	1	100	10.9758	5.45264	0.828393	0.00199048
Q9I3F4	Ribosomal RNA large subunit methyltransferase M OS=Pseudomonas aeruginosa (strain ATCC 15692 / PAO1 / 1C / PRS 101 / LMG 12228) GN=rlmM PE=3 SV=1 - [RLMM_PSEAE]	2.27	1	1	1	352	40.1308	8.36768	0.830433	0.00227879
Q9HZM6	Phosphotyrosine protein phosphatase OS=Pseudomonas aeruginosa (strain ATCC 15692 / PAO1 / 1C / PRS 101 / LMG 12228) GN=ptpA PE=4 SV=1 - [Q9HZM6_PSEAE]	6.49	1	1	1	154	17.1418	6.21436	0.832592	0.00262415
Q9I741	VgrG1 OS=Pseudomonas aeruginosa (strain ATCC 15692 / PAO1 / 1C / PRS 101 / LMG 12228) GN=vgrG1 PE=1 SV=1 - [Q9I741_PSEAE]	1.71	1	1	1	643	71.9679	6.41748	1.19863	0.00189035
Q9HXI5	tRNA (cytidine/uridine-2'-O-)-methyltransferase TrmJ OS=Pseudomonas aeruginosa (strain ATCC 15692 / PAO1 / 1C / PRS 101 / LMG 12228) GN=trmJ PE=4 SV=1 - [Q9HXI5_PSEAE]	6.61	1	1	1	257	28.4937	6.22705	1.19685	0.00205995
Q9I4R1	Uncharacterized protein OS=Pseudomonas aeruginosa (strain ATCC 15692 / PAO1 / 1C / PRS 101 / LMG 12228) GN=PA1063 PE=4 SV=1 - [Q9I4R1_PSEAE]	8.43	1	1	1	83	9.63709	7.34229	1.1952	0.00222892
Q9I015	Probable aminotransferase OS=Pseudomonas aeruginosa (strain ATCC 15692 / PAO1 / 1C / PRS 101 / LMG 12228) GN=PA2828 PE=4 SV=1 - [Q9I015_PSEAE]	2.23	1	1	1	403	44.7712	6.18896	1.19218	0.00257424
Q9HV09	Uncharacterized protein OS=Pseudomonas aeruginosa (strain ATCC 15692 / PAO1 / 1C / PRS 101 / LMG 12228) GN=PA4800 PE=4 SV=1 - [Q9HV09_PSEAE]	2.63	1	1	1	266	29.2256	4.86865	1.18874	0.00302806
P95459	Major cold shock protein CspA OS=Pseudomonas aeruginosa (strain ATCC 15692 / PAO1 / 1C / PRS 101 / LMG 12228) GN=cspA PE=2 SV=1 - [CSPA_PSEAE]	21.74	2	2	2	69	7.60084	8.6167	1.18869	0.00303494
Q9HWI5	BfiR OS=Pseudomonas aeruginosa (strain ATCC 15692 / PAO1 / 1C / PRS 101 / LMG 12228) GN=bfiR PE=4 SV=1 - [Q9HWI5_PSEAE]	3.74	1	1	1	214	23.8444	5.65576	1.18687	0.00330436
Q9I2T4	Probable binding protein component of ABC transporter OS=Pseudomonas aeruginosa (strain ATCC 15692 / PAO1 / 1C / PRS 101 / LMG 12228) GN=PA1810 PE=4 SV=1 - [Q9I2T4_PSEAE]	2.6	1	1	1	615	70.4295	6.50732	0.836635	0.00339903
Q9HVV8	Lipopolysaccharide export system protein LptC OS=Pseudomonas aeruginosa (strain ATCC 15692 / PAO1 / 1C / PRS 101 / LMG 12228) GN=lptC PE=3 SV=1 - [Q9HVV8_PSEAE]	14.21	2	2	3	190	21.3401	6.69775	0.83826	0.00376428
Q9I129	Uncharacterized protein OS=Pseudomonas aeruginosa (strain ATCC 15692 / PAO1 / 1C / PRS 101 / LMG 12228) GN=PA2453 PE=4 SV=1 - [Q9I129_PSEAE]	12.33	1	1	1	73	8.1122	8.17725	0.839297	0.0040149
Q9HTL3	ATP-dependent DNA helicase RecG OS=Pseudomonas aeruginosa (strain ATCC 15692 / PAO1 / 1C / PRS 101 / LMG 12228) GN=recG PE=4 SV=1 - [Q9HTL3_PSEAE]	1.45	1	1	1	691	76.1313	7.29834	1.18228	0.00408598
Q9HX89	Probable medium-chain acyl-CoA ligase OS=Pseudomonas aeruginosa (strain ATCC 15692 / PAO1 / 1C / PRS 101 / LMG 12228) GN=PA3924 PE=4 SV=1 - [Q9HX89_PSEAE]	3.75	1	1	1	560	62.2761	6.0874	0.840281	0.00426649
Q9HUK9	Sulfurtransferase OS=Pseudomonas aeruginosa (strain ATCC 15692 / PAO1 / 1C / PRS 101 / LMG 12228) GN=rhdA PE=4 SV=1 - [Q9HUK9_PSEAE]	5.9	1	1	1	271	29.373	5.56689	0.840517	0.00432898
Q9HTT1	Uncharacterized protein OS=Pseudomonas aeruginosa (strain ATCC 15692 / PAO1 / 1C / PRS 101 / LMG 12228) GN=PA5269 PE=4 SV=1 - [Q9HTT1_PSEAE]	13.19	1	1	2	91	10.0908	4.24658	1.18019	0.00449625
Q9HTJ8	Uncharacterized protein OS=Pseudomonas aeruginosa (strain ATCC 15692 / PAO1 / 1C / PRS 101 / LMG 12228) GN=PA5362 PE=4 SV=1 - [Q9HTJ8_PSEAE]	2.24	1	1	1	446	49.9537	5.92236	0.843296	0.00512698
G3XCW8	Cyanide insensitive terminal oxidase OS=Pseudomonas aeruginosa (strain ATCC 15692 / PAO1 / 1C / PRS 101 / LMG 12228) GN=cioA PE=4 SV=1 - [G3XCW8_PSEAE]	4.51	2	2	2	488	54.1999	7.02002	1.17678	0.00524829
P00099	Cytochrome c-551 OS=Pseudomonas aeruginosa (strain ATCC 15692 / PAO1 / 1C / PRS 101 / LMG 12228) GN=nirM PE=1 SV=2 - [CY551_PSEAE]	13.46	1	1	1	104	10.9596	7.12256	0.844111	0.00538434
Q9I4S7	Probable esterase OS=Pseudomonas aeruginosa (strain ATCC 15692 / PAO1 / 1C / PRS 101 / LMG 12228) GN=PA1047 PE=4 SV=1 - [Q9I4S7_PSEAE]	5.1	1	1	1	392	42.3083	6.18896	1.17508	0.00566575
Q9HVT5	Uncharacterized protein OS=Pseudomonas aeruginosa (strain ATCC 15692 / PAO1 / 1C / PRS 101 / LMG 12228) GN=PA4486 PE=4 SV=1 - [Q9HVT5_PSEAE]	9.38	1	1	1	128	13.938	5.84619	0.847289	0.0065006
Q9I6A7	Uncharacterized protein OS=Pseudomonas aeruginosa (strain ATCC 15692 / PAO1 / 1C / PRS 101 / LMG 12228) GN=PA0388 PE=1 SV=1 - [Q9I6A7_PSEAE]	35.25	4	4	6	139	15.2931	7.18115	0.847918	0.00674387
Q9I0J5	NADH-quinone oxidoreductase subunit H OS=Pseudomonas aeruginosa (strain ATCC 15692 / PAO1 / 1C / PRS 101 / LMG 12228) GN=nuoH PE=3 SV=1 - [NUOH_PSEAE]	4.53	1	1	1	331	36.7194	6.91748	1.17009	0.00706726
Q9I4N8	Flagellar glycosyl transferase, FgtA OS=Pseudomonas aeruginosa (strain ATCC 15692 / PAO1 / 1C / PRS 101 / LMG 12228) GN=fgtA PE=4 SV=1 - [Q9I4N8_PSEAE]	0.47	1	1	1	1694	187.04	5.49072	0.848745	0.00707641
Q9HTK4	Glycolate oxidase subunit GlcE OS=Pseudomonas aeruginosa (strain ATCC 15692 / PAO1 / 1C / PRS 101 / LMG 12228) GN=glcE PE=4 SV=1 - [Q9HTK4_PSEAE]	1.95	1	1	1	359	38.1719	8.04541	0.849095	0.00722129
Q9HVG0	Uncharacterized protein OS=Pseudomonas aeruginosa (strain ATCC 15692 / PAO1 / 1C / PRS 101 / LMG 12228) GN=PA4631 PE=1 SV=1 - [Q9HVG0_PSEAE]	2.35	1	1	1	341	37.2402	7.62061	0.851308	0.00820006
Q9I6T9	NAD(P) transhydrogenase subunit beta OS=Pseudomonas aeruginosa (strain ATCC 15692 / PAO1 / 1C / PRS 101 / LMG 12228) GN=pntB PE=3 SV=1 - [Q9I6T9_PSEAE]	2.3	1	1	1	478	49.9142	7.2251	0.851434	0.00825896
Q9I054	Uncharacterized protein OS=Pseudomonas aeruginosa (strain ATCC 15692 / PAO1 / 1C / PRS 101 / LMG 12228) GN=PA2789 PE=4 SV=1 - [Q9I054_PSEAE]	1.67	1	1	1	359	40.1409	6.81494	0.852733	0.0088898
P28810	Methylmalonate-semialdehyde dehydrogenase [acylating] OS=Pseudomonas aeruginosa (strain ATCC 15692 / PAO1 / 1C / PRS 101 / LMG 12228) GN=mmsA PE=1 SV=2 - [MMSA_PSEAE]	2.01	1	1	1	497	53.6295	6.41748	0.853101	0.0090758
Q9I757	PppA OS=Pseudomonas aeruginosa (strain ATCC 15692 / PAO1 / 1C / PRS 101 / LMG 12228) GN=pppA PE=4 SV=1 - [Q9I757_PSEAE]	3.72	1	1	1	242	25.8883	6.26514	1.16416	0.00915039
G3XD17	Thiol:disulfide interchange protein DsbC OS=Pseudomonas aeruginosa (strain ATCC 15692 / PAO1 / 1C / PRS 101 / LMG 12228) GN=dsbC PE=4 SV=1 - [G3XD17_PSEAE]	2.48	1	1	1	242	26.0784	8.5874	1.16334	0.00947694
Q9HVD0	Glutamate racemase OS=Pseudomonas aeruginosa (strain ATCC 15692 / PAO1 / 1C / PRS 101 / LMG 12228) GN=murI PE=3 SV=1 - [MURI_PSEAE]	4.53	1	1	1	265	28.257	5.50342	1.16295	0.00963892
Q9HVL2	Peptidyl-prolyl cis-trans isomerase OS=Pseudomonas aeruginosa (strain ATCC 15692 / PAO1 / 1C / PRS 101 / LMG 12228) GN=fklB PE=4 SV=1 - [Q9HVL2_PSEAE]	13.17	3	3	3	205	21.782	4.85596	1.1615	0.010255
Q9I5Q7	Uncharacterized protein OS=Pseudomonas aeruginosa (strain ATCC 15692 / PAO1 / 1C / PRS 101 / LMG 12228) GN=PA0664 PE=4 SV=1 - [Q9I5Q7_PSEAE]	7.86	1	1	1	140	14.8126	5.80811	0.855307	0.0102644
Q9HZU7	Probable outer membrane protein OS=Pseudomonas aeruginosa (strain ATCC 15692 / PAO1 / 1C / PRS 101 / LMG 12228) GN=PA2900 PE=3 SV=1 - [Q9HZU7_PSEAE]	9.67	2	2	2	269	29.8346	6.62451	1.16039	0.0107502
Q9HW65	Uncharacterized protein OS=Pseudomonas aeruginosa (strain ATCC 15692 / PAO1 / 1C / PRS 101 / LMG 12228) GN=PA4336 PE=4 SV=1 - [Q9HW65_PSEAE]	22.16	3	3	4	194	21.0115	6.07471	0.856157	0.0107571
Q9HXW7	Glycerol-3-phosphate acyltransferase OS=Pseudomonas aeruginosa (strain ATCC 15692 / PAO1 / 1C / PRS 101 / LMG 12228) GN=plsB PE=3 SV=1 - [PLSB_PSEAE]	1.8	1	1	1	834	94.7574	9.31982	1.16016	0.0108539
Q9HXH5	Uncharacterized protein OS=Pseudomonas aeruginosa (strain ATCC 15692 / PAO1 / 1C / PRS 101 / LMG 12228) GN=PA3827 PE=4 SV=1 - [Q9HXH5_PSEAE]	9.01	2	2	3	355	39.175	8.99756	0.856435	0.0109229
Q51566	Tyrosine recombinase XerC OS=Pseudomonas aeruginosa (strain ATCC 15692 / PAO1 / 1C / PRS 101 / LMG 12228) GN=xerC PE=3 SV=2 - [XERC_PSEAE]	3.63	1	1	1	303	33.9091	9.92041	0.857093	0.0113235
Q9I0K7	Probable acetyl transferase OS=Pseudomonas aeruginosa (strain ATCC 15692 / PAO1 / 1C / PRS 101 / LMG 12228) GN=PA2631 PE=4 SV=1 - [Q9I0K7_PSEAE]	6.38	1	1	1	141	16.0302	5.14795	0.857844	0.0117963
P33642	Probable D-amino acid oxidase PA4548 OS=Pseudomonas aeruginosa (strain ATCC 15692 / PAO1 / 1C / PRS 101 / LMG 12228) GN=PA4548 PE=3 SV=3 - [Y4548_PSEAE]	2.2	1	1	1	364	39.4207	6.55127	0.858429	0.0121763
Q9I321	ExsD OS=Pseudomonas aeruginosa (strain ATCC 15692 / PAO1 / 1C / PRS 101 / LMG 12228) GN=exsD PE=1 SV=1 - [Q9I321_PSEAE]	3.62	1	1	1	276	31.3459	5.22412	1.15698	0.012411
Q9HZU6	Uncharacterized protein OS=Pseudomonas aeruginosa (strain ATCC 15692 / PAO1 / 1C / PRS 101 / LMG 12228) GN=PA2901 PE=1 SV=1 - [Q9HZU6_PSEAE]	10.08	1	1	1	119	12.9277	5.63037	1.15666	0.0125743
Q9HU51	Uncharacterized protein OS=Pseudomonas aeruginosa (strain ATCC 15692 / PAO1 / 1C / PRS 101 / LMG 12228) GN=PA5133 PE=4 SV=1 - [Q9HU51_PSEAE]	3.27	1	1	1	428	47.2628	9.37842	0.859699	0.0130381
Q9HZA4	3-isopropylmalate dehydratase small subunit OS=Pseudomonas aeruginosa (strain ATCC 15692 / PAO1 / 1C / PRS 101 / LMG 12228) GN=leuD PE=3 SV=1 - [LEUD_PSEAE]	6.13	1	1	1	212	23.9962	5.07178	1.15486	0.0135573
Q9I4K0	Molecular chaperone Hsp31 and glyoxalase 3 OS=Pseudomonas aeruginosa (strain ATCC 15692 / PAO1 / 1C / PRS 101 / LMG 12228) GN=hchA PE=3 SV=1 - [HCHA_PSEAE]	2.75	1	1	1	291	31.8783	6.44287	0.860512	0.0136171
Q9I612	Probable acyl-CoA dehydrogenase OS=Pseudomonas aeruginosa (strain ATCC 15692 / PAO1 / 1C / PRS 101 / LMG 12228) GN=PA0506 PE=3 SV=1 - [Q9I612_PSEAE]	12.81	4	6	8	601	65.3162	5.94775	1.15468	0.0136595
Q51463	Flagellar M-ring protein OS=Pseudomonas aeruginosa (strain ATCC 15692 / PAO1 / 1C / PRS 101 / LMG 12228) GN=fliF PE=3 SV=2 - [FLIF_PSEAE]	1.51	1	1	1	598	64.0109	5.13525	1.15385	0.0141377
Q9I018	OspR OS=Pseudomonas aeruginosa (strain ATCC 15692 / PAO1 / 1C / PRS 101 / LMG 12228) GN=ospR PE=4 SV=1 - [Q9I018_PSEAE]	7.98	1	1	1	163	18.498	8.93896	0.861779	0.0145636
Q9HZA2	Probable transcriptional regulator OS=Pseudomonas aeruginosa (strain ATCC 15692 / PAO1 / 1C / PRS 101 / LMG 12228) GN=PA3122 PE=4 SV=1 - [Q9HZA2_PSEAE]	7.07	1	1	1	297	32.8153	6.45557	1.14968	0.0167711
Q9I4B6	Membrane-bound lytic murein transglycosylase A OS=Pseudomonas aeruginosa (strain ATCC 15692 / PAO1 / 1C / PRS 101 / LMG 12228) GN=PA1222 PE=4 SV=1 - [Q9I4B6_PSEAE]	3.12	1	1	1	385	41.8704	6.02393	0.864658	0.0169269
Q9I300	Probable 3-hydroxyacyl-CoA dehydrogenase OS=Pseudomonas aeruginosa (strain ATCC 15692 / PAO1 / 1C / PRS 101 / LMG 12228) GN=PA1737 PE=4 SV=1 - [Q9I300_PSEAE]	1.12	1	1	1	714	76.618	6.7124	1.14941	0.0169568
Q9I706	Uncharacterized protein OS=Pseudomonas aeruginosa (strain ATCC 15692 / PAO1 / 1C / PRS 101 / LMG 12228) GN=PA0126 PE=4 SV=1 - [Q9I706_PSEAE]	7.77	1	1	2	206	22.3534	7.82568	1.14634	0.0191875
Q9HZ06	Probable sodium:solute symporter OS=Pseudomonas aeruginosa (strain ATCC 15692 / PAO1 / 1C / PRS 101 / LMG 12228) GN=PA3234 PE=3 SV=1 - [Q9HZ06_PSEAE]	1.81	1	1	1	551	58.6913	9.27588	1.1462	0.0193006
Q9I3G0	Cytochrome c oxidase, cbb3-type, CcoN subunit OS=Pseudomonas aeruginosa (strain ATCC 15692 / PAO1 / 1C / PRS 101 / LMG 12228) GN=ccoN2 PE=3 SV=1 - [Q9I3G0_PSEAE]	11.58	3	3	3	475	53.0553	9.02686	0.867712	0.0197839
Q9HXS8	Spermidine dehydrogenase, SpdH OS=Pseudomonas aeruginosa (strain ATCC 15692 / PAO1 / 1C / PRS 101 / LMG 12228) GN=spdH PE=4 SV=1 - [Q9HXS8_PSEAE]	2.42	1	1	1	620	68.8188	6.72705	1.14369	0.0213282
G3XD80	Probable uroporphyrin-III c-methyltransferase OS=Pseudomonas aeruginosa (strain ATCC 15692 / PAO1 / 1C / PRS 101 / LMG 12228) GN=PA0510 PE=3 SV=1 - [G3XD80_PSEAE]	7.17	1	2	2	279	29.6356	7.06396	1.14306	0.0218729
Q9HU36	Probable Fe(2+)-trafficking protein OS=Pseudomonas aeruginosa (strain ATCC 15692 / PAO1 / 1C / PRS 101 / LMG 12228) GN=PA5148 PE=1 SV=1 - [FETP_PSEAE]	21.11	2	2	2	90	10.6181	6.55127	0.870007	0.0221927
Q9I3G4	Cytochrome c oxidase, cbb3-type, CcoO subunit OS=Pseudomonas aeruginosa (strain ATCC 15692 / PAO1 / 1C / PRS 101 / LMG 12228) GN=ccoO1 PE=4 SV=1 - [Q9I3G4_PSEAE]	27.09	3	6	6	203	22.7437	8.00146	0.870235	0.0224449
Q9I377	Probable oxidoreductase OS=Pseudomonas aeruginosa (strain ATCC 15692 / PAO1 / 1C / PRS 101 / LMG 12228) GN=PA1648 PE=1 SV=1 - [Q9I377_PSEAE]	2.99	1	1	1	334	36.1457	6.31592	0.870752	0.0230257
Q9HVU6	Uncharacterized protein OS=Pseudomonas aeruginosa (strain ATCC 15692 / PAO1 / 1C / PRS 101 / LMG 12228) GN=PA4475 PE=4 SV=1 - [Q9HVU6_PSEAE]	7.45	2	2	2	282	30.705	6.80029	0.8716	0.0240059
Q51466	Flagellar motor switch protein FliN OS=Pseudomonas aeruginosa (strain ATCC 15692 / PAO1 / 1C / PRS 101 / LMG 12228) GN=fliN PE=3 SV=2 - [FLIN_PSEAE]	10.19	2	2	2	157	16.6095	4.34814	1.14042	0.0242574
Q51426	Holliday junction ATP-dependent DNA helicase RuvB OS=Pseudomonas aeruginosa (strain ATCC 15692 / PAO1 / 1C / PRS 101 / LMG 12228) GN=ruvB PE=3 SV=2 - [RUVB_PSEAE]	2.84	1	1	1	352	38.9086	5.51611	1.14016	0.0245116
Q9I420	Uncharacterized protein OS=Pseudomonas aeruginosa (strain ATCC 15692 / PAO1 / 1C / PRS 101 / LMG 12228) GN=PA1324 PE=1 SV=1 - [Q9I420_PSEAE]	5.88	1	1	1	170	18.2922	5.97314	0.872148	0.0246578
Q9HUZ8	Nitrate-inducible formate dehydrogenase, beta subunit OS=Pseudomonas aeruginosa (strain ATCC 15692 / PAO1 / 1C / PRS 101 / LMG 12228) GN=fdnH PE=4 SV=1 - [Q9HUZ8_PSEAE]	1.94	1	1	1	309	33.7511	6.03662	1.13932	0.0253259
Q9I777	Uncharacterized protein OS=Pseudomonas aeruginosa (strain ATCC 15692 / PAO1 / 1C / PRS 101 / LMG 12228) GN=PA0055 PE=4 SV=1 - [Q9I777_PSEAE]	5.95	1	1	1	168	18.4216	5.90967	0.873013	0.0257176
Q9I402	Probable binding protein component of ABC transporter OS=Pseudomonas aeruginosa (strain ATCC 15692 / PAO1 / 1C / PRS 101 / LMG 12228) GN=PA1342 PE=4 SV=1 - [Q9I402_PSEAE]	27.15	7	7	9	302	33.0332	8.26514	0.873293	0.0260692
Q9HZ98	Heat-shock protein IbpA OS=Pseudomonas aeruginosa (strain ATCC 15692 / PAO1 / 1C / PRS 101 / LMG 12228) GN=ibpA PE=3 SV=1 - [Q9HZ98_PSEAE]	14.09	2	2	2	149	16.5726	6.18896	0.874055	0.0270457
P23620	Phosphate regulon transcriptional regulatory protein PhoB OS=Pseudomonas aeruginosa (strain ATCC 15692 / PAO1 / 1C / PRS 101 / LMG 12228) GN=phoB PE=3 SV=2 - [PHOB_PSEAE]	6.11	1	1	1	229	25.6955	5.40186	0.874302	0.027369
Q9HYK2	Uncharacterized protein OS=Pseudomonas aeruginosa (strain ATCC 15692 / PAO1 / 1C / PRS 101 / LMG 12228) GN=PA3402 PE=4 SV=1 - [Q9HYK2_PSEAE]	2.48	1	1	1	323	36.1841	6.30322	1.13625	0.0285193
Q9HXW5	Uncharacterized protein OS=Pseudomonas aeruginosa (strain ATCC 15692 / PAO1 / 1C / PRS 101 / LMG 12228) GN=PA3675 PE=4 SV=1 - [Q9HXW5_PSEAE]	7.96	1	1	2	226	23.6304	8.88037	0.875865	0.0294878
Q9HVH2	Probable c-type cytochrome OS=Pseudomonas aeruginosa (strain ATCC 15692 / PAO1 / 1C / PRS 101 / LMG 12228) GN=PA4619 PE=4 SV=1 - [Q9HVH2_PSEAE]	7.23	2	2	2	415	44.6823	6.27783	0.876122	0.0298488
Q9HZN1	Probable peptidase OS=Pseudomonas aeruginosa (strain ATCC 15692 / PAO1 / 1C / PRS 101 / LMG 12228) GN=PA2973 PE=4 SV=1 - [Q9HZN1_PSEAE]	8.9	2	2	2	326	36.0407	8.17725	0.87634	0.0301584
G3XCW2	Resistance-Nodulation-Cell Division (RND) multidrug efflux transporter OS=Pseudomonas aeruginosa (strain ATCC 15692 / PAO1 / 1C / PRS 101 / LMG 12228) GN=PA2018 PE=4 SV=1 - [G3XCW2_PSEAE]	0.77	1	1	1	1045	112.626	6.34131	1.1346	0.0303771
Q9HV02	Selenocysteine-specific elongation factor OS=Pseudomonas aeruginosa (strain ATCC 15692 / PAO1 / 1C / PRS 101 / LMG 12228) GN=selB PE=4 SV=1 - [Q9HV02_PSEAE]	2.34	1	1	1	641	70.946	7.91357	1.13347	0.0317038
Q9I5G7	Signal peptidase I OS=Pseudomonas aeruginosa (strain ATCC 15692 / PAO1 / 1C / PRS 101 / LMG 12228) GN=lepB PE=3 SV=1 - [LEP_PSEAE]	10.56	3	3	3	284	32.0829	8.48486	1.13247	0.0329242
Q9HVK7	Uncharacterized protein OS=Pseudomonas aeruginosa (strain ATCC 15692 / PAO1 / 1C / PRS 101 / LMG 12228) GN=PA4577 PE=4 SV=1 - [Q9HVK7_PSEAE]	34.26	2	2	2	108	11.7489	5.24951	0.878369	0.0331679
Q9I4N6	B-type flagellar protein FliS OS=Pseudomonas aeruginosa (strain ATCC 15692 / PAO1 / 1C / PRS 101 / LMG 12228) GN=fliS PE=3 SV=1 - [FLISB_PSEAE]	7.14	1	1	1	126	13.8311	5.09717	1.13214	0.0333435
Q9HZ93	Probable aldolase OS=Pseudomonas aeruginosa (strain ATCC 15692 / PAO1 / 1C / PRS 101 / LMG 12228) GN=PA3131 PE=4 SV=1 - [Q9HZ93_PSEAE]	4.19	1	1	1	215	22.8382	5.57959	1.1319	0.0336436
Q9HTY2	Uncharacterized protein OS=Pseudomonas aeruginosa (strain ATCC 15692 / PAO1 / 1C / PRS 101 / LMG 12228) GN=PA5208 PE=4 SV=1 - [Q9HTY2_PSEAE]	9.33	2	2	2	225	25.6275	5.51611	0.879061	0.0342509
P00282	Azurin OS=Pseudomonas aeruginosa (strain ATCC 15692 / PAO1 / 1C / PRS 101 / LMG 12228) GN=azu PE=1 SV=2 - [AZUR_PSEAE]	24.32	5	5	6	148	15.998	6.91748	0.879329	0.0346779
Q9HZ28	Probable ATP-binding component of ABC transporter OS=Pseudomonas aeruginosa (strain ATCC 15692 / PAO1 / 1C / PRS 101 / LMG 12228) GN=PA3212 PE=3 SV=1 - [Q9HZ28_PSEAE]	3.79	1	1	1	264	28.4402	6.44287	0.880098	0.0359269
Q9HTM2	Guanylate kinase OS=Pseudomonas aeruginosa (strain ATCC 15692 / PAO1 / 1C / PRS 101 / LMG 12228) GN=gmk PE=3 SV=1 - [KGUA_PSEAE]	4.43	1	1	1	203	23.0878	5.61768	1.1301	0.0359915
Q9HT06	Membrane protein insertase YidC OS=Pseudomonas aeruginosa (strain ATCC 15692 / PAO1 / 1C / PRS 101 / LMG 12228) GN=yidC PE=3 SV=1 - [YIDC_PSEAE]	3.29	2	2	2	578	64.0339	7.79639	1.13005	0.0360546
Q9HVI3	Uncharacterized protein OS=Pseudomonas aeruginosa (strain ATCC 15692 / PAO1 / 1C / PRS 101 / LMG 12228) GN=PA4606 PE=4 SV=1 - [Q9HVI3_PSEAE]	2.33	1	1	1	688	73.4204	7.60596	1.1297	0.0365375
Q9HYF1	Uncharacterized protein OS=Pseudomonas aeruginosa (strain ATCC 15692 / PAO1 / 1C / PRS 101 / LMG 12228) GN=PA3455 PE=1 SV=1 - [Q9HYF1_PSEAE]	5.24	2	2	2	496	58.2953	8.22119	0.88066	0.0368623
Q9I714	Uncharacterized protein OS=Pseudomonas aeruginosa (strain ATCC 15692 / PAO1 / 1C / PRS 101 / LMG 12228) GN=PA0118 PE=4 SV=1 - [Q9I714_PSEAE]	4.1	1	1	1	195	21.4601	6.80029	1.12945	0.0368693
Q9HUB1	Probable chemotaxis transducer OS=Pseudomonas aeruginosa (strain ATCC 15692 / PAO1 / 1C / PRS 101 / LMG 12228) GN=PA5072 PE=4 SV=1 - [Q9HUB1_PSEAE]	3.4	1	1	1	647	69.6588	5.16064	1.12925	0.0371508
Q9HXK9	Uncharacterized protein OS=Pseudomonas aeruginosa (strain ATCC 15692 / PAO1 / 1C / PRS 101 / LMG 12228) GN=PA3786 PE=4 SV=1 - [Q9HXK9_PSEAE]	4.65	1	1	1	129	13.5441	8.22119	1.12918	0.0372534
G3XCW5	Uncharacterized protein OS=Pseudomonas aeruginosa (strain ATCC 15692 / PAO1 / 1C / PRS 101 / LMG 12228) GN=PA3031 PE=4 SV=1 - [G3XCW5_PSEAE]	34.25	1	1	1	73	8.00713	5.05908	1.12679	0.0406845
Q9HY15	Uncharacterized protein OS=Pseudomonas aeruginosa (strain ATCC 15692 / PAO1 / 1C / PRS 101 / LMG 12228) GN=PA3611 PE=1 SV=1 - [Q9HY15_PSEAE]	8.82	1	1	1	136	14.9766	8.646	1.12668	0.0408529
Q9I3K3	Uncharacterized protein OS=Pseudomonas aeruginosa (strain ATCC 15692 / PAO1 / 1C / PRS 101 / LMG 12228) GN=PA1509 PE=1 SV=1 - [Q9I3K3_PSEAE]	3.68	1	1	1	380	42.3383	6.81494	0.883153	0.0412633
Q9HU66	tRNA sulfurtransferase OS=Pseudomonas aeruginosa (strain ATCC 15692 / PAO1 / 1C / PRS 101 / LMG 12228) GN=thiI PE=3 SV=1 - [THII_PSEAE]	3.1	1	1	1	484	54.8145	6.68311	0.883362	0.041651
Q9HYQ8	ADP-L-glycero-D-manno-heptose-6-epimerase OS=Pseudomonas aeruginosa (strain ATCC 15692 / PAO1 / 1C / PRS 101 / LMG 12228) GN=hldD PE=3 SV=2 - [HLDD_PSEAE]	13.03	3	3	3	330	37.1654	6.53662	1.12602	0.0418554
Q9HU71	Uncharacterized protein OS=Pseudomonas aeruginosa (strain ATCC 15692 / PAO1 / 1C / PRS 101 / LMG 12228) GN=PA5113 PE=4 SV=1 - [Q9HU71_PSEAE]	2.8	1	1	1	464	50.1053	6.72705	1.12579	0.0422032
Q9HUH3	Uncharacterized protein OS=Pseudomonas aeruginosa (strain ATCC 15692 / PAO1 / 1C / PRS 101 / LMG 12228) GN=PA4992 PE=1 SV=1 - [Q9HUH3_PSEAE]	5.56	1	1	1	270	29.0122	6.45557	1.12412	0.0448499
Q9HUM0	RNA-binding protein Hfq OS=Pseudomonas aeruginosa (strain ATCC 15692 / PAO1 / 1C / PRS 101 / LMG 12228) GN=hfq PE=1 SV=1 - [HFQ_PSEAE]	26.83	2	2	3	82	9.09784	9.5249	0.885232	0.0452551
Q9I0Z9	Uncharacterized protein OS=Pseudomonas aeruginosa (strain ATCC 15692 / PAO1 / 1C / PRS 101 / LMG 12228) GN=PA2483 PE=4 SV=1 - [Q9I0Z9_PSEAE]	2.1	1	1	1	333	36.0798	6.27783	0.885395	0.04558
Q9HTI8	Probable ATP-binding component of ABC transporter OS=Pseudomonas aeruginosa (strain ATCC 15692 / PAO1 / 1C / PRS 101 / LMG 12228) GN=PA5376 PE=3 SV=1 - [Q9HTI8_PSEAE]	5.1	1	1	1	392	43.6939	7.45947	1.12352	0.0458458
Q9L7T2	Formamidopyrimidine-DNA glycosylase OS=Pseudomonas aeruginosa (strain ATCC 15692 / PAO1 / 1C / PRS 101 / LMG 12228) GN=mutM PE=3 SV=3 - [FPG_PSEAE]	2.96	1	1	1	270	30.0278	9.33447	0.885592	0.0459773
Q9HX06	Probable transcriptional regulator OS=Pseudomonas aeruginosa (strain ATCC 15692 / PAO1 / 1C / PRS 101 / LMG 12228) GN=PA4021 PE=4 SV=1 - [Q9HX06_PSEAE]	2.02	1	1	1	643	70.6105	7.04932	1.12339	0.0460582
Q9HUB5	Sec-independent protein translocase protein TatA OS=Pseudomonas aeruginosa (strain ATCC 15692 / PAO1 / 1C / PRS 101 / LMG 12228) GN=tatA PE=3 SV=1 - [TATA_PSEAE]	47.56	3	3	3	82	9.18389	7.41553	1.12335	0.0461225
Q9HZG4	Probable two-component sensor OS=Pseudomonas aeruginosa (strain ATCC 15692 / PAO1 / 1C / PRS 101 / LMG 12228) GN=PA3044 PE=4 SV=1 - [Q9HZG4_PSEAE]	0.81	1	1	1	741	82.159	7.38623	1.12328	0.0462452
G3XCT4	Cys-tRNA(Pro)/Cys-tRNA(Cys) deacylase OS=Pseudomonas aeruginosa (strain ATCC 15692 / PAO1 / 1C / PRS 101 / LMG 12228) GN=PA3580 PE=3 SV=1 - [G3XCT4_PSEAE]	5.77	1	1	1	156	16.483	9.5249	0.886058	0.0469251
Q9I5T8	Probable two-component sensor OS=Pseudomonas aeruginosa (strain ATCC 15692 / PAO1 / 1C / PRS 101 / LMG 12228) GN=PA0600 PE=4 SV=1 - [Q9I5T8_PSEAE]	1.76	1	1	1	797	89.4613	5.77002	1.1224	0.0477369
Q9HUT5	Probable transcriptional regulator OS=Pseudomonas aeruginosa (strain ATCC 15692 / PAO1 / 1C / PRS 101 / LMG 12228) GN=PA4878 PE=4 SV=1 - [Q9HUT5_PSEAE]	3.7	1	1	1	270	31.149	6.91748	0.886569	0.0479848
Q9X6V8	UPF0250 protein PA3998 OS=Pseudomonas aeruginosa (strain ATCC 15692 / PAO1 / 1C / PRS 101 / LMG 12228) GN=PA3998 PE=3 SV=1 - [Y3998_PSEAE]	13.98	1	1	1	93	10.3314	4.99561	1.12199	0.0484378
Q9HTN4	Phosphopantothenoylcysteine synthase/(R)-4'-phospho-N-pantothenoylcysteine decarboxylase OS=Pseudomonas aeruginosa (strain ATCC 15692 / PAO1 / 1C / PRS 101 / LMG 12228) GN=coaC PE=4 SV=1 - [Q9HTN4_PSEAE]	2.99	1	1	2	402	43.1065	6.30322	1.12186	0.0486753
Q9HUG4	Uncharacterized protein OS=Pseudomonas aeruginosa (strain ATCC 15692 / PAO1 / 1C / PRS 101 / LMG 12228) GN=PA5001 PE=4 SV=1 - [Q9HUG4_PSEAE]	9.43	2	2	2	318	36.602	8.49951	1.12138	0.0495189
Q9HUG5	Alpha-1,3-rhamnosyltransferase WapR OS=Pseudomonas aeruginosa (strain ATCC 15692 / PAO1 / 1C / PRS 101 / LMG 12228) GN=wapR PE=4 SV=1 - [Q9HUG5_PSEAE]	7.82	2	2	2	294	33.5563	7.44482	0.887388	0.0497226
Q9HZG8	Uncharacterized protein OS=Pseudomonas aeruginosa (strain ATCC 15692 / PAO1 / 1C / PRS 101 / LMG 12228) GN=PA3040 PE=4 SV=1 - [Q9HZG8_PSEAE]	35.78	3	3	5	109	11.9092	5.97314	0.887714	0.0504282
Q9I572	Transcriptional regulator PhhR OS=Pseudomonas aeruginosa (strain ATCC 15692 / PAO1 / 1C / PRS 101 / LMG 12228) GN=phhR PE=4 SV=1 - [Q9I572_PSEAE]	3.66	1	1	1	519	56.8418	6.88818	0.888043	0.051148
Q9HTZ0	AmgS OS=Pseudomonas aeruginosa (strain ATCC 15692 / PAO1 / 1C / PRS 101 / LMG 12228) GN=amgS PE=4 SV=1 - [Q9HTZ0_PSEAE]	4.33	1	1	1	439	48.8006	6.29053	1.11993	0.0521442
Q9I233	Probable transcriptional regulator OS=Pseudomonas aeruginosa (strain ATCC 15692 / PAO1 / 1C / PRS 101 / LMG 12228) GN=PA2082 PE=4 SV=1 - [Q9I233_PSEAE]	7.59	1	1	1	158	17.8355	6.55127	0.888508	0.0521813
Q9I702	Putative 3-oxopropanoate dehydrogenase OS=Pseudomonas aeruginosa (strain ATCC 15692 / PAO1 / 1C / PRS 101 / LMG 12228) GN=bauC PE=2 SV=1 - [BAUC_PSEAE]	7.24	2	2	3	497	53.2891	6.04932	0.889202	0.053752
P0C2B2	Thiol:disulfide interchange protein DsbA OS=Pseudomonas aeruginosa (strain ATCC 15692 / PAO1 / 1C / PRS 101 / LMG 12228) GN=dsbA PE=1 SV=1 - [DSBA_PSEAE]	18.96	4	4	7	211	23.3598	6.43018	0.890872	0.0576932
Q9I658	Uncharacterized protein OS=Pseudomonas aeruginosa (strain ATCC 15692 / PAO1 / 1C / PRS 101 / LMG 12228) GN=PA0460 PE=4 SV=1 - [Q9I658_PSEAE]	5.73	1	1	1	192	18.7156	6.03662	1.11682	0.0581911
Q9I046	Uncharacterized protein OS=Pseudomonas aeruginosa (strain ATCC 15692 / PAO1 / 1C / PRS 101 / LMG 12228) GN=PA2797 PE=4 SV=1 - [Q9I046_PSEAE]	7.5	1	1	1	160	17.6992	5.021	1.11449	0.0631068
Q9HXR8	Probable FMN oxidoreductase OS=Pseudomonas aeruginosa (strain ATCC 15692 / PAO1 / 1C / PRS 101 / LMG 12228) GN=PA3723 PE=4 SV=1 - [Q9HXR8_PSEAE]	5.16	3	3	3	368	40.2939	6.30322	1.11387	0.0644726
Q9HUA4	D-aminoacyl-tRNA deacylase OS=Pseudomonas aeruginosa (strain ATCC 15692 / PAO1 / 1C / PRS 101 / LMG 12228) GN=dtd PE=3 SV=1 - [DTD_PSEAE]	17.24	1	1	1	145	15.5201	6.31592	0.893589	0.0645975
Q9HYX3	Probable TonB-dependent receptor OS=Pseudomonas aeruginosa (strain ATCC 15692 / PAO1 / 1C / PRS 101 / LMG 12228) GN=PA3268 PE=3 SV=1 - [Q9HYX3_PSEAE]	1.53	1	1	1	721	79.3231	5.2749	1.11378	0.0646896
Q59654	Orotidine 5'-phosphate decarboxylase OS=Pseudomonas aeruginosa (strain ATCC 15692 / PAO1 / 1C / PRS 101 / LMG 12228) GN=pyrF PE=1 SV=2 - [PYRF_PSEAE]	15.09	2	2	2	232	24.3787	5.65576	0.89364	0.0647329
Q9I611	Probable acyl-CoA dehydrogenase OS=Pseudomonas aeruginosa (strain ATCC 15692 / PAO1 / 1C / PRS 101 / LMG 12228) GN=PA0507 PE=3 SV=1 - [Q9I611_PSEAE]	4.68	1	3	4	598	64.3081	6.44287	0.893661	0.0647879
P30819	Nicotinate-nucleotide pyrophosphorylase [carboxylating] OS=Pseudomonas aeruginosa (strain ATCC 15692 / PAO1 / 1C / PRS 101 / LMG 12228) GN=nadC PE=3 SV=2 - [NADC_PSEAE]	5.32	1	1	1	282	30.533	5.42725	0.894014	0.0657337
Q9HWF6	50S ribosomal protein L36 OS=Pseudomonas aeruginosa (strain ATCC 15692 / PAO1 / 1C / PRS 101 / LMG 12228) GN=rpmJ PE=3 SV=1 - [RL36_PSEAE]	21.05	1	1	1	38	4.43148	11.3267	0.894245	0.06636
P46384	Protein PilG OS=Pseudomonas aeruginosa (strain ATCC 15692 / PAO1 / 1C / PRS 101 / LMG 12228) GN=pilG PE=3 SV=1 - [PILG_PSEAE]	17.04	2	2	3	135	14.7087	7.28369	1.11169	0.0694923
Q9I1I4	Probable glucose-sensitive porin OS=Pseudomonas aeruginosa (strain ATCC 15692 / PAO1 / 1C / PRS 101 / LMG 12228) GN=PA2291 PE=4 SV=1 - [Q9I1I4_PSEAE]	2.88	1	1	1	452	50.5001	5.74463	1.11145	0.0700487
Q9HUU7	L-methionine sulfoximine/L-methionine sulfone acetyltransferase OS=Pseudomonas aeruginosa (strain ATCC 15692 / PAO1 / 1C / PRS 101 / LMG 12228) GN=pitA PE=1 SV=1 - [MDDA_PSEAE]	5.81	1	1	1	172	18.7315	6.31592	0.896352	0.0722793
Q9I3D8	Uncharacterized protein PA1579 OS=Pseudomonas aeruginosa (strain ATCC 15692 / PAO1 / 1C / PRS 101 / LMG 12228) GN=PA1579 PE=3 SV=1 - [Y1579_PSEAE]	4.95	1	1	1	202	22.0965	7.94287	0.896481	0.0726554
Q9I3C4	Uncharacterized protein OS=Pseudomonas aeruginosa (strain ATCC 15692 / PAO1 / 1C / PRS 101 / LMG 12228) GN=PA1597 PE=4 SV=1 - [Q9I3C4_PSEAE]	4.56	1	1	1	241	25.7749	6.06201	0.896542	0.0728334
Q9I2E0	Probable ATP-binding component of ABC transporter OS=Pseudomonas aeruginosa (strain ATCC 15692 / PAO1 / 1C / PRS 101 / LMG 12228) GN=PA1964 PE=4 SV=1 - [Q9I2E0_PSEAE]	2.5	2	2	2	521	57.8813	5.18604	0.896705	0.0733118
Q9I2L6	Probable oxidoreductase OS=Pseudomonas aeruginosa (strain ATCC 15692 / PAO1 / 1C / PRS 101 / LMG 12228) GN=PA1881 PE=4 SV=1 - [Q9I2L6_PSEAE]	7.19	1	1	1	153	15.949	7.57666	0.896906	0.0739038
Q9ZI86	Apolipoprotein N-acyltransferase OS=Pseudomonas aeruginosa (strain ATCC 15692 / PAO1 / 1C / PRS 101 / LMG 12228) GN=lnt PE=3 SV=1 - [LNT_PSEAE]	5.09	2	2	2	511	55.9808	9.12939	1.10987	0.0739229
Q9HU13	Uncharacterized protein OS=Pseudomonas aeruginosa (strain ATCC 15692 / PAO1 / 1C / PRS 101 / LMG 12228) GN=PA5176 PE=3 SV=1 - [Q9HU13_PSEAE]	7.98	1	1	1	188	20.9697	4.85596	0.897276	0.075003
G3XD30	Type 4 fimbrial biogenesis protein PilN OS=Pseudomonas aeruginosa (strain ATCC 15692 / PAO1 / 1C / PRS 101 / LMG 12228) GN=pilN PE=4 SV=1 - [G3XD30_PSEAE]	6.57	1	1	1	198	22.1998	9.43701	1.10932	0.0753031
P57668	Probable thiol peroxidase OS=Pseudomonas aeruginosa (strain ATCC 15692 / PAO1 / 1C / PRS 101 / LMG 12228) GN=tpx PE=3 SV=1 - [TPX_PSEAE]	13.94	2	2	2	165	17.223	5.26221	0.89742	0.0754343
Q9HZL4	Probable phosphodiesterase OS=Pseudomonas aeruginosa (strain ATCC 15692 / PAO1 / 1C / PRS 101 / LMG 12228) GN=PA2990 PE=4 SV=1 - [Q9HZL4_PSEAE]	10.83	2	2	2	240	26.871	8.80713	1.10902	0.0760613
Q9HW35	BifA OS=Pseudomonas aeruginosa (strain ATCC 15692 / PAO1 / 1C / PRS 101 / LMG 12228) GN=bifA PE=4 SV=1 - [Q9HW35_PSEAE]	2.47	1	1	1	687	77.5166	6.04932	0.897747	0.0764243
Q9HTQ1	Uncharacterized protein OS=Pseudomonas aeruginosa (strain ATCC 15692 / PAO1 / 1C / PRS 101 / LMG 12228) GN=PA5303 PE=4 SV=1 - [Q9HTQ1_PSEAE]	13.68	2	2	2	117	13.0106	4.81787	1.10834	0.0778324
Q9HUH7	3-deoxy-D-manno-octulosonic-acid (KDO) transferase OS=Pseudomonas aeruginosa (strain ATCC 15692 / PAO1 / 1C / PRS 101 / LMG 12228) GN=waaA PE=4 SV=1 - [Q9HUH7_PSEAE]	2.35	1	1	1	425	46.4577	8.71924	1.10767	0.0795858
Q9HU31	Amino acid (Lysine/arginine/ornithine/histidine/octopine) ABC transporter periplasmic binding protein OS=Pseudomonas aeruginosa (strain ATCC 15692 / PAO1 / 1C / PRS 101 / LMG 12228) GN=PA5153 PE=3 SV=1 - [Q9HU31_PSEAE]	3.6	1	1	1	250	27.5441	5.32568	0.898803	0.0796824
Q9I5Q6	Iron-sulfur cluster insertion protein ErpA OS=Pseudomonas aeruginosa (strain ATCC 15692 / PAO1 / 1C / PRS 101 / LMG 12228) GN=erpA PE=3 SV=1 - [ERPA_PSEAE]	8.62	1	1	1	116	12.476	4.36084	0.899047	0.080452
G3XCX0	Uncharacterized protein OS=Pseudomonas aeruginosa (strain ATCC 15692 / PAO1 / 1C / PRS 101 / LMG 12228) GN=PA3789 PE=4 SV=1 - [G3XCX0_PSEAE]	2.76	1	1	1	471	52.1994	9.62744	1.1073	0.080574
Q9HUG0	Probable carbamoyl transferase OS=Pseudomonas aeruginosa (strain ATCC 15692 / PAO1 / 1C / PRS 101 / LMG 12228) GN=PA5005 PE=4 SV=1 - [Q9HUG0_PSEAE]	10.43	4	4	5	585	66.0373	6.91748	0.899153	0.0807854
Q9I263	Cyanate hydratase OS=Pseudomonas aeruginosa (strain ATCC 15692 / PAO1 / 1C / PRS 101 / LMG 12228) GN=cynS PE=3 SV=1 - [CYNS_PSEAE]	9.62	1	1	1	156	16.7409	6.30322	1.10701	0.0813569
Q51385	Dual-specificity RNA methyltransferase RlmN OS=Pseudomonas aeruginosa (strain ATCC 15692 / PAO1 / 1C / PRS 101 / LMG 12228) GN=rlmN PE=3 SV=2 - [RLMN_PSEAE]	3.17	1	1	1	379	41.6733	8.26514	1.10693	0.0815685
Q9I450	Ribonuclease D OS=Pseudomonas aeruginosa (strain ATCC 15692 / PAO1 / 1C / PRS 101 / LMG 12228) GN=rnd PE=3 SV=1 - [Q9I450_PSEAE]	5.35	2	2	2	374	43.0713	5.16064	1.10673	0.0821067
Q9HTJ5	Membrane protein component of ABC phosphate transporter OS=Pseudomonas aeruginosa (strain ATCC 15692 / PAO1 / 1C / PRS 101 / LMG 12228) GN=pstA PE=3 SV=1 - [Q9HTJ5_PSEAE]	2.69	1	1	1	558	61.1746	8.1333	0.899634	0.0823231
Q9HUN4	Alanine racemase, biosynthetic OS=Pseudomonas aeruginosa (strain ATCC 15692 / PAO1 / 1C / PRS 101 / LMG 12228) GN=alr PE=1 SV=1 - [ALR1_PSEAE]	3.91	1	1	1	358	38.2868	6.18896	0.899724	0.0826127
Q9HZ92	Probable hydrolase OS=Pseudomonas aeruginosa (strain ATCC 15692 / PAO1 / 1C / PRS 101 / LMG 12228) GN=PA3132 PE=4 SV=1 - [Q9HZ92_PSEAE]	2.46	1	1	1	285	31.1096	10.7554	0.89976	0.082729
Q9I6R1	Probable CoA transferase, subunit B OS=Pseudomonas aeruginosa (strain ATCC 15692 / PAO1 / 1C / PRS 101 / LMG 12228) GN=PA0227 PE=4 SV=1 - [Q9I6R1_PSEAE]	2.69	1	1	1	260	27.2971	5.64307	1.10609	0.0838806
P14532	Cytochrome c551 peroxidase OS=Pseudomonas aeruginosa (strain ATCC 15692 / PAO1 / 1C / PRS 101 / LMG 12228) GN=ccpA PE=1 SV=2 - [CCPR_PSEAE]	11.85	4	4	6	346	37.38	6.72705	0.900215	0.0842098
Q9I3I1	DNA polymerase subunits gamma and tau OS=Pseudomonas aeruginosa (strain ATCC 15692 / PAO1 / 1C / PRS 101 / LMG 12228) GN=dnaX PE=4 SV=1 - [Q9I3I1_PSEAE]	4.85	3	3	3	681	73.2646	4.80518	1.10587	0.0844968
Q9HVI2	Uncharacterized protein OS=Pseudomonas aeruginosa (strain ATCC 15692 / PAO1 / 1C / PRS 101 / LMG 12228) GN=PA4607 PE=4 SV=1 - [Q9HVI2_PSEAE]	10.71	1	1	1	168	17.4655	6.91748	1.1056	0.0852478
Q9HV36	Probable ferredoxin OS=Pseudomonas aeruginosa (strain ATCC 15692 / PAO1 / 1C / PRS 101 / LMG 12228) GN=PA4772 PE=4 SV=1 - [Q9HV36_PSEAE]	1.92	1	1	1	938	102.56	6.65381	1.10544	0.0857118
Q9I6Z2	Alkyl hydroperoxide reductase subunit F OS=Pseudomonas aeruginosa (strain ATCC 15692 / PAO1 / 1C / PRS 101 / LMG 12228) GN=ahpF PE=3 SV=1 - [AHPF_PSEAE]	7.87	3	3	3	521	55.8011	5.37646	1.10535	0.0859464
Q9HVM1	30S ribosomal protein S20 OS=Pseudomonas aeruginosa (strain ATCC 15692 / PAO1 / 1C / PRS 101 / LMG 12228) GN=rpsT PE=1 SV=3 - [RS20_PSEAE]	15.38	1	1	2	91	9.91148	11.1362	1.10533	0.0860249
Q9I2R3	Probable protease OS=Pseudomonas aeruginosa (strain ATCC 15692 / PAO1 / 1C / PRS 101 / LMG 12228) GN=PA1832 PE=4 SV=1 - [Q9I2R3_PSEAE]	2.93	1	1	1	341	38.0462	8.5874	0.900792	0.0861157
Q9I0Z1	Probable oxidoreductase OS=Pseudomonas aeruginosa (strain ATCC 15692 / PAO1 / 1C / PRS 101 / LMG 12228) GN=PA2491 PE=4 SV=1 - [Q9I0Z1_PSEAE]	3.54	1	1	1	339	36.8091	5.5542	0.900856	0.0863311
Q9I5E9	Probable amino acid permease OS=Pseudomonas aeruginosa (strain ATCC 15692 / PAO1 / 1C / PRS 101 / LMG 12228) GN=PA0789 PE=4 SV=1 - [Q9I5E9_PSEAE]	1.49	1	1	1	471	51.3211	9.37842	1.10436	0.0888015
Q9HZL8	Uncharacterized protein OS=Pseudomonas aeruginosa (strain ATCC 15692 / PAO1 / 1C / PRS 101 / LMG 12228) GN=PA2986 PE=4 SV=1 - [Q9HZL8_PSEAE]	4.16	1	1	1	433	47.3575	9.67139	1.10385	0.0903025
Q9HYV7	Beta-ketodecanoyl-[acyl-carrier-protein] synthase OS=Pseudomonas aeruginosa (strain ATCC 15692 / PAO1 / 1C / PRS 101 / LMG 12228) GN=PA3286 PE=1 SV=1 - [BEKAS_PSEAE]	2.29	1	1	1	350	38.1473	6.37939	0.902163	0.0907845
Q9HWP3	Tyrosine--tRNA ligase 1 OS=Pseudomonas aeruginosa (strain ATCC 15692 / PAO1 / 1C / PRS 101 / LMG 12228) GN=tyrS1 PE=3 SV=1 - [SYY1_PSEAE]	3.88	1	1	1	412	45.1493	6.771	0.902291	0.09123
Q9HVF0	Uncharacterized protein OS=Pseudomonas aeruginosa (strain ATCC 15692 / PAO1 / 1C / PRS 101 / LMG 12228) GN=PA4642 PE=4 SV=1 - [Q9HVF0_PSEAE]	22.92	2	2	2	96	10.7936	5.2876	1.10341	0.0915935
Q9I3B3	Probable chemotaxis transducer OS=Pseudomonas aeruginosa (strain ATCC 15692 / PAO1 / 1C / PRS 101 / LMG 12228) GN=PA1608 PE=4 SV=1 - [Q9I3B3_PSEAE]	4.81	2	2	2	541	58.2019	4.86865	1.10332	0.0918787
Q9HY50	Probable oxidoreductase OS=Pseudomonas aeruginosa (strain ATCC 15692 / PAO1 / 1C / PRS 101 / LMG 12228) GN=PA3567 PE=4 SV=1 - [Q9HY50_PSEAE]	3.26	1	1	1	337	36.6555	6.59521	1.10296	0.092959
Q9HXJ0	Iron-binding protein IscA OS=Pseudomonas aeruginosa (strain ATCC 15692 / PAO1 / 1C / PRS 101 / LMG 12228) GN=iscA PE=4 SV=1 - [Q9HXJ0_PSEAE]	9.35	1	1	1	107	11.5617	4.90674	1.1029	0.0931509
Q59650	UDP-N-acetylmuramoyl-L-alanyl-D-glutamate--2,6-diaminopimelate ligase OS=Pseudomonas aeruginosa (strain ATCC 15692 / PAO1 / 1C / PRS 101 / LMG 12228) GN=murE PE=3 SV=2 - [MURE_PSEAE]	6.37	2	2	2	487	51.2316	5.45264	0.903033	0.0938435
P30720	10 kDa chaperonin OS=Pseudomonas aeruginosa (strain ATCC 15692 / PAO1 / 1C / PRS 101 / LMG 12228) GN=groS PE=3 SV=1 - [CH10_PSEAE]	48.45	6	6	12	97	10.2605	5.23682	0.903079	0.0940084
Q9HYC6	Uncharacterized protein OS=Pseudomonas aeruginosa (strain ATCC 15692 / PAO1 / 1C / PRS 101 / LMG 12228) GN=PA3483 PE=4 SV=1 - [Q9HYC6_PSEAE]	4.51	1	1	2	266	28.6019	6.80029	1.10233	0.0948675
Q9HVD7	Ferrochelatase OS=Pseudomonas aeruginosa (strain ATCC 15692 / PAO1 / 1C / PRS 101 / LMG 12228) GN=hemH PE=3 SV=1 - [HEMH_PSEAE]	2.06	1	1	1	340	38.5472	6.85889	0.903462	0.0953842
Q9I5A7	Uncharacterized protein OS=Pseudomonas aeruginosa (strain ATCC 15692 / PAO1 / 1C / PRS 101 / LMG 12228) GN=PA0833 PE=3 SV=1 - [Q9I5A7_PSEAE]	20.68	3	3	4	237	24.6982	8.76318	1.10156	0.097278
Q9HUF5	Heptosyltransferase I OS=Pseudomonas aeruginosa (strain ATCC 15692 / PAO1 / 1C / PRS 101 / LMG 12228) GN=waaC PE=4 SV=1 - [Q9HUF5_PSEAE]	1.97	1	1	1	355	39.7217	8.92432	0.904415	0.0988711
G3XD66	Histidine kinase OS=Pseudomonas aeruginosa (strain ATCC 15692 / PAO1 / 1C / PRS 101 / LMG 12228) GN=narX PE=4 SV=1 - [G3XD66_PSEAE]	1.13	1	1	1	622	69.2819	5.90967	0.904572	0.0994526
Q9HUA3	Proline iminopeptidase OS=Pseudomonas aeruginosa (strain ATCC 15692 / PAO1 / 1C / PRS 101 / LMG 12228) GN=PA5080 PE=3 SV=1 - [Q9HUA3_PSEAE]	11.15	3	3	3	323	36.4924	6.22705	0.904667	0.0998085
P57665	Oligoribonuclease OS=Pseudomonas aeruginosa (strain ATCC 15692 / PAO1 / 1C / PRS 101 / LMG 12228) GN=orn PE=3 SV=1 - [ORN_PSEAE]	10.56	2	2	3	180	20.8135	5.77002	1.10023	0.101523
Q9HZI6	Probable soluble lytic transglycosylase OS=Pseudomonas aeruginosa (strain ATCC 15692 / PAO1 / 1C / PRS 101 / LMG 12228) GN=PA3020 PE=4 SV=1 - [Q9HZI6_PSEAE]	2.49	1	1	1	642	73.3449	9.48096	1.09956	0.10374
P50601	Protein TolB OS=Pseudomonas aeruginosa (strain ATCC 15692 / PAO1 / 1C / PRS 101 / LMG 12228) GN=tolB PE=3 SV=2 - [TOLB_PSEAE]	16.9	7	7	7	432	47.7224	8.93896	0.906623	0.107327
Q9HUX1	Biosynthetic arginine decarboxylase OS=Pseudomonas aeruginosa (strain ATCC 15692 / PAO1 / 1C / PRS 101 / LMG 12228) GN=speA PE=3 SV=1 - [SPEA_PSEAE]	2.52	1	1	1	636	70.624	5.49072	0.906706	0.107654
Q9I605	Probable glutamine amidotransferase OS=Pseudomonas aeruginosa (strain ATCC 15692 / PAO1 / 1C / PRS 101 / LMG 12228) GN=PA0531 PE=4 SV=1 - [Q9I605_PSEAE]	5.88	1	1	1	238	26.1143	6.50732	1.09776	0.109847
Q9I3G6	Probable ferredoxin OS=Pseudomonas aeruginosa (strain ATCC 15692 / PAO1 / 1C / PRS 101 / LMG 12228) GN=PA1551 PE=4 SV=1 - [Q9I3G6_PSEAE]	1.7	1	1	1	471	53.5855	8.48486	0.907397	0.110417
P07345	Tryptophan synthase beta chain OS=Pseudomonas aeruginosa (strain ATCC 15692 / PAO1 / 1C / PRS 101 / LMG 12228) GN=trpB PE=3 SV=2 - [TRPB_PSEAE]	11.69	3	3	3	402	43.6529	6.30322	1.09743	0.110989
Q9I2W6	CrfX protein OS=Pseudomonas aeruginosa (strain ATCC 15692 / PAO1 / 1C / PRS 101 / LMG 12228) GN=crfX PE=4 SV=1 - [Q9I2W6_PSEAE]	13.1	1	1	1	84	9.08862	7.53271	1.09728	0.111506
P72151	B-type flagellin OS=Pseudomonas aeruginosa (strain ATCC 15692 / PAO1 / 1C / PRS 101 / LMG 12228) GN=fliC PE=1 SV=2 - [FLICB_PSEAE]	35.25	14	14	19	488	49.2131	5.61768	0.9077	0.111645
Q9HW93	Methyl-accepting chemotaxis protein PctC OS=Pseudomonas aeruginosa (strain ATCC 15692 / PAO1 / 1C / PRS 101 / LMG 12228) GN=pctC PE=1 SV=1 - [PCTC_PSEAE]	23.1	4	11	12	632	68.2658	4.99561	0.907722	0.111737
Q9HVA6	Uncharacterized protein OS=Pseudomonas aeruginosa (strain ATCC 15692 / PAO1 / 1C / PRS 101 / LMG 12228) GN=PA4689 PE=4 SV=1 - [Q9HVA6_PSEAE]	4.43	3	3	3	768	83.6242	8.96826	1.09677	0.113335
Q9HWX0	Uncharacterized protein OS=Pseudomonas aeruginosa (strain ATCC 15692 / PAO1 / 1C / PRS 101 / LMG 12228) GN=PA4058 PE=4 SV=1 - [Q9HWX0_PSEAE]	8.97	1	1	2	156	16.9342	9.93506	1.09656	0.114065
Q9HXT9	Probable two-component response regulator OS=Pseudomonas aeruginosa (strain ATCC 15692 / PAO1 / 1C / PRS 101 / LMG 12228) GN=wspR PE=1 SV=1 - [Q9HXT9_PSEAE]	4.03	1	1	1	347	37.8634	5.84619	1.09622	0.115297
O87125	Chemotaxis response regulator protein-glutamate methylesterase of group 1 operon OS=Pseudomonas aeruginosa (strain ATCC 15692 / PAO1 / 1C / PRS 101 / LMG 12228) GN=cheB1 PE=1 SV=2 - [CHEB1_PSEAE]	21.2	5	5	6	368	38.9793	8.42627	0.90882	0.116276
Q9I3I6	Chromosome partition protein Smc OS=Pseudomonas aeruginosa (strain ATCC 15692 / PAO1 / 1C / PRS 101 / LMG 12228) GN=smc PE=3 SV=1 - [Q9I3I6_PSEAE]	1.2	1	1	1	1162	131.502	5.14795	0.909005	0.117056
Q9I1H9	Uncharacterized protein OS=Pseudomonas aeruginosa (strain ATCC 15692 / PAO1 / 1C / PRS 101 / LMG 12228) GN=PA2296 PE=4 SV=1 - [Q9I1H9_PSEAE]	2.35	1	1	1	468	50.8935	8.04541	0.909531	0.119292
Q9HVV6	Probable ATP-binding component of ABC transporter OS=Pseudomonas aeruginosa (strain ATCC 15692 / PAO1 / 1C / PRS 101 / LMG 12228) GN=PA4461 PE=3 SV=1 - [Q9HVV6_PSEAE]	5.81	1	1	1	241	26.4339	6.68311	0.909563	0.119426
Q9I0K4	Isocitrate lyase OS=Pseudomonas aeruginosa (strain ATCC 15692 / PAO1 / 1C / PRS 101 / LMG 12228) GN=PA2634 PE=1 SV=1 - [ACEA_PSEAE]	10.73	5	5	9	531	58.8497	6.03662	1.09507	0.119513
Q9HWW2	Uncharacterized protein OS=Pseudomonas aeruginosa (strain ATCC 15692 / PAO1 / 1C / PRS 101 / LMG 12228) GN=PA4066 PE=1 SV=1 - [Q9HWW2_PSEAE]	4.65	1	1	1	172	18.1845	4.99561	1.09501	0.119722
Q59643	Delta-aminolevulinic acid dehydratase OS=Pseudomonas aeruginosa (strain ATCC 15692 / PAO1 / 1C / PRS 101 / LMG 12228) GN=hemB PE=1 SV=1 - [HEM2_PSEAE]	18.4	5	5	9	337	37.0138	5.21143	1.09491	0.120092
Q9HWE0	50S ribosomal protein L22 OS=Pseudomonas aeruginosa (strain ATCC 15692 / PAO1 / 1C / PRS 101 / LMG 12228) GN=rplV PE=3 SV=1 - [RL22_PSEAE]	52.73	6	6	10	110	11.9035	10.1108	0.909728	0.120136
Q9HZ86	Nucleotide sugar epimerase/dehydratase WbpM OS=Pseudomonas aeruginosa (strain ATCC 15692 / PAO1 / 1C / PRS 101 / LMG 12228) GN=wbpM PE=4 SV=1 - [Q9HZ86_PSEAE]	9.77	5	5	7	665	74.3685	9.29053	1.09483	0.120398
Q9HYZ5	Cell division topological specificity factor OS=Pseudomonas aeruginosa (strain ATCC 15692 / PAO1 / 1C / PRS 101 / LMG 12228) GN=minE PE=3 SV=1 - [MINE_PSEAE]	51.19	5	5	6	84	9.78417	6.03662	1.09482	0.120428
Q9I2Y2	Phosphoserine phosphatase ThrH OS=Pseudomonas aeruginosa (strain ATCC 15692 / PAO1 / 1C / PRS 101 / LMG 12228) GN=thrH PE=1 SV=1 - [THRH_PSEAE]	5.37	1	1	1	205	23.5183	5.33838	0.909835	0.120598
Q9HTM0	Guanosine-3',5'-bis(Diphosphate) 3'-pyrophosphohydrolase OS=Pseudomonas aeruginosa (strain ATCC 15692 / PAO1 / 1C / PRS 101 / LMG 12228) GN=spoT PE=3 SV=1 - [Q9HTM0_PSEAE]	1.28	1	1	1	701	78.8301	8.98291	1.09465	0.121072
Q9ZFK4	2-dehydro-3-deoxyphosphooctonate aldolase OS=Pseudomonas aeruginosa (strain ATCC 15692 / PAO1 / 1C / PRS 101 / LMG 12228) GN=kdsA PE=1 SV=1 - [KDSA_PSEAE]	22.06	6	6	8	281	31.1231	6.53662	0.911017	0.125781
Q9I342	Methylthioribulose-1-phosphate dehydratase OS=Pseudomonas aeruginosa (strain ATCC 15692 / PAO1 / 1C / PRS 101 / LMG 12228) GN=mtnB PE=3 SV=1 - [MTNB_PSEAE]	4.88	1	1	1	205	22.8537	6.52197	1.09325	0.126427
Q9HTP9	Uncharacterized protein OS=Pseudomonas aeruginosa (strain ATCC 15692 / PAO1 / 1C / PRS 101 / LMG 12228) GN=PA5305 PE=4 SV=1 - [Q9HTP9_PSEAE]	10.53	1	1	1	114	11.5199	9.5835	0.911643	0.128591
P43501	Protein PilH OS=Pseudomonas aeruginosa (strain ATCC 15692 / PAO1 / 1C / PRS 101 / LMG 12228) GN=pilH PE=3 SV=1 - [PILH_PSEAE]	23.97	2	2	3	121	13.265	5.5542	0.912102	0.13068
Q9I584	Morphogene protein BolA OS=Pseudomonas aeruginosa (strain ATCC 15692 / PAO1 / 1C / PRS 101 / LMG 12228) GN=bolA PE=3 SV=1 - [Q9I584_PSEAE]	14.85	1	1	1	101	11.1716	7.25439	0.912141	0.130859
Q9I5G5	Pyridoxine 5'-phosphate synthase OS=Pseudomonas aeruginosa (strain ATCC 15692 / PAO1 / 1C / PRS 101 / LMG 12228) GN=pdxJ PE=3 SV=1 - [PDXJ_PSEAE]	9.68	2	2	3	248	27.2432	5.78271	1.09197	0.131484
Q9HUE7	Uncharacterized protein OS=Pseudomonas aeruginosa (strain ATCC 15692 / PAO1 / 1C / PRS 101 / LMG 12228) GN=PA5022 PE=4 SV=1 - [Q9HUE7_PSEAE]	0.89	1	1	1	1118	124.032	6.29053	1.09177	0.132309
Q9I602	Uncharacterized protein OS=Pseudomonas aeruginosa (strain ATCC 15692 / PAO1 / 1C / PRS 101 / LMG 12228) GN=PA0534 PE=4 SV=1 - [Q9I602_PSEAE]	2.33	1	1	1	429	47.8192	6.7417	1.09151	0.133372
Q9I673	N-carbamoyl-beta-alanine amidohydrolase OS=Pseudomonas aeruginosa (strain ATCC 15692 / PAO1 / 1C / PRS 101 / LMG 12228) GN=PA0444 PE=4 SV=1 - [Q9I673_PSEAE]	5.85	2	2	2	427	45.2366	5.31299	0.912691	0.133403
Q9HXY1	Methionine aminopeptidase OS=Pseudomonas aeruginosa (strain ATCC 15692 / PAO1 / 1C / PRS 101 / LMG 12228) GN=map PE=1 SV=1 - [Q9HXY1_PSEAE]	30.65	6	6	7	261	29.0678	6.31592	1.09114	0.134865
P33640	Ribosomal large subunit pseudouridine synthase D OS=Pseudomonas aeruginosa (strain ATCC 15692 / PAO1 / 1C / PRS 101 / LMG 12228) GN=rluD PE=3 SV=2 - [RLUD_PSEAE]	8.75	2	2	2	320	35.6029	7.34229	1.09105	0.135245
Q9HUA9	Probable ATP-binding component of ABC transporter OS=Pseudomonas aeruginosa (strain ATCC 15692 / PAO1 / 1C / PRS 101 / LMG 12228) GN=PA5074 PE=3 SV=1 - [Q9HUA9_PSEAE]	3.28	1	1	1	244	27.0579	5.97314	0.913222	0.135888
P65116	Translation initiation factor IF-1 OS=Pseudomonas aeruginosa (strain ATCC 15692 / PAO1 / 1C / PRS 101 / LMG 12228) GN=infA PE=3 SV=1 - [IF1_PSEAE]	13.89	1	1	1	72	8.29728	9.18799	0.913391	0.136688
Q9I383	Selenide, water dikinase OS=Pseudomonas aeruginosa (strain ATCC 15692 / PAO1 / 1C / PRS 101 / LMG 12228) GN=selD PE=3 SV=1 - [SELD_PSEAE]	11.05	3	3	3	344	36.3308	5.03369	1.09069	0.136729
Q9I3N0	Cytochrome c-type biogenesis protein CcmH OS=Pseudomonas aeruginosa (strain ATCC 15692 / PAO1 / 1C / PRS 101 / LMG 12228) GN=ccmH PE=1 SV=1 - [CCMH_PSEAE]	7.74	1	1	1	155	17.4342	9.34912	0.91366	0.137968
Q9HT57	Pyridoxamine kinase OS=Pseudomonas aeruginosa (strain ATCC 15692 / PAO1 / 1C / PRS 101 / LMG 12228) GN=pdxY PE=3 SV=1 - [PDXY_PSEAE]	4.86	1	1	1	288	31.2651	6.1001	1.09028	0.138431
Q9I5U9	Uncharacterized protein OS=Pseudomonas aeruginosa (strain ATCC 15692 / PAO1 / 1C / PRS 101 / LMG 12228) GN=PA0588 PE=4 SV=1 - [Q9I5U9_PSEAE]	34.22	17	17	25	640	73.6765	5.78271	0.914064	0.139905
Q9HVU7	Uncharacterized protein OS=Pseudomonas aeruginosa (strain ATCC 15692 / PAO1 / 1C / PRS 101 / LMG 12228) GN=PA4474 PE=4 SV=1 - [Q9HVU7_PSEAE]	7.29	4	4	5	480	50.2355	5.35107	1.08965	0.14112
[truncated: 1,149 more rows]
